# Supplementary material for: Comprehensive meta-analysis reveals distinct gene expression signatures of MASLD progression
Source: Life Sci Alliance. 2024 Apr 2;7(6):e202302517. doi: 10.26508/lsa.202302517 (PMC10987979; doi:10.26508/lsa.202302517)
Supplement: Supplementary file 1 [file LSA-2023-02517_TableS1.xlsx]

## Sheet: Table S1
Table S1. DEGS identified in the MASLD vs CTL meta-analysis
Gene Symbol	GSE48452		GSE61260		GSE126848		GSE89632		GSE135251		GSE33814		PRJNA512027		Meta-analysis		MUvals	MUsds	Qvals	df	Qpvalues	Chisq
	Z score	FDR	Z score	FDR	Z score	FDR	Z score	FDR	Z score	FDR	Z score	FDR	Z score	FDR	zSco	FDR
P4HA1	-2.09448	0.245032	-4.20618	0.0024782	-4.58227	1.68759e-05	-6.00655	1.9802e-07	-3.73235	0.000784576	-3.58664	0.0140904	-3.49237	0.145998	-6.52932	0	-1.33895	0.205068	15.6021	6	0.0160566	6.60694e-11
RASSF4	1.84888	0.31829	3.63341	0.0088435	2.71616	0.0132799	1.14577	0.369825	2.73866	0.013534	2.46463	0.0855038	1.63888	0.704744	5.97735	0	0.685903	0.11475	5.84218	6	0.4411	2.26797e-09
ACADSB	-1.80217	0.33192	-3.79917	0.00638537	-3.5297	0.00106344	-0.627532	0.651067	-3.28618	0.00303179	-2.10461	0.147656	-3.09206	0.248949	-6.18351	0	-0.807818	0.130641	7.3677	6	0.288176	6.26936e-10
C11orf54	-2.19598	0.222866	-2.59746	0.0639948	-2.52864	0.0219433	-0.38117	0.794335	-2.74168	0.0134373	-2.89089	0.0426644	-3.33667	0.182239	-6.2591	0	-0.720728	0.115149	5.93954	6	0.429997	3.87203e-10
TMEM45B	0.630308	0.791094	3.31412	0.0170418	3.52352	0.00108651	3.52067	0.00205179	1.59239	0.164557	1.97928	0.176461	2.81809	0.305726	6.70017	0	0.776661	0.115917	5.69361	6	0.458372	2.08181e-11
AMDHD1	-1.46794	0.450848	-3.45876	0.0126263	-3.1969	0.00317226	-2.05107	0.086488	-2.18435	0.0511466	-1.4776	0.332255	-1.28919	0.782212	-5.62135	0	-0.643683	0.114507	5.56198	6	0.473997	1.89472e-08
IGF1	-1.25247	0.540271	-3.84162	0.00578508	-3.88425	0.000297159	-3.60343	0.00157444	-2.63847	0.0174546	-2.59678	0.0692956	-2.59311	0.377767	-7.67756	0	-0.898176	0.116987	5.88295	6	0.436429	1.62093e-14
ENO3	0.214202	0.938377	3.42436	0.0137627	3.87814	0.000303723	4.26376	0.000175858	4.39082	9.08914e-05	2.34297	0.103599	3.38597	0.173637	5.67732	0	1.00761	0.177479	12.6555	6	0.0488454	1.36818e-08
CYB561	1.66062	0.383124	2.74776	0.049363	3.79926	0.000407966	3.7742	0.000911824	1.54034	0.179559	1.179	0.457363	2.87687	0.300249	6.288	0	0.776776	0.123533	6.66269	6	0.353171	3.21587e-10
ZNF507	-2.49146	0.159674	-3.4235	0.0137821	-3.92851	0.000252464	-2.02912	0.0903431	-3.39816	0.00218393	-1.3651	0.375953	-3.31179	0.186385	-7.51732	0	-0.875118	0.116414	5.34705	6	0.500132	5.59552e-14
PRKCE	2.53422	0.151412	3.546	0.0108187	3.07533	0.00467153	1.24471	0.324039	1.04719	0.376053	2.87301	0.0440563	3.17551	0.219589	6.64903	0	0.769039	0.115662	5.22843	6	0.514867	2.95033e-11
IGFBP2	-2.25099	0.212879	-4.2371	0.00225517	-3.47958	0.00126176	-5.37988	1.53226e-06	-0.788991	0.516537	-2.48835	0.0820272	-3.71252	0.159748	-5.73898	0	-1.03197	0.179818	12.8009	6	0.0463086	9.52498e-09
VIL1	-1.24437	0.543045	-2.77022	0.0476886	-1.37435	0.239813	-3.73857	0.00102616	-3.02699	0.00629093	-2.1295	0.141877	-2.99678	0.278955	-6.57827	0	-0.759482	0.115453	4.49283	6	0.610296	4.75955e-11
LRRC31	1.92206	0.294931	4.3665	0.00160689	1.99594	0.0765158	3.84871	0.000713969	2.02246	0.0724663	0.60715	0.735044	2.6621	0.356123	5.95603	0	0.783502	0.131548	7.46413	6	0.280047	2.5844e-09
TNIK	-2.77105	0.119093	-2.34572	0.098738	-5.07451	1.90164e-06	-5.51677	4.87805e-07	-3.0703	0.00558092	-2.47569	0.0839373	-4.28105	0.0296143	-5.83315	0	-1.22268	0.209608	16.732	6	0.0103205	5.43891e-09
UGT3A2	1.61832	0.397358	3.17839	0.0218306	4.18381	9.25712e-05	2.17002	0.0682215	1.58154	0.167603	1.0482	0.515629	2.51269	0.421372	5.82996	0	0.715984	0.122811	6.66285	6	0.353155	5.54405e-09
IP6K3	2.3231	0.195127	3.44327	0.0131561	2.52328	0.0222492	2.03665	0.0891014	-0.208168	0.8756	1.95893	0.18159	2.93515	0.306934	5.79341	0	0.671536	0.115914	6.086	6	0.413626	6.89723e-09
FAM9B	-1.52371	0.432433	-3.81607	0.00618672	-2.86155	0.00877443	-1.98349	0.0983651	-2.39765	0.0313681	-1.93855	0.187374	-3.82046	0.12843	-7.19415	0	-0.833867	0.115909	1.35359	6	0.96862	6.28497e-13
BCO1	2.63794	0.138045	2.54851	0.0695608	2.4141	0.0292638	3.40979	0.00287375	1.2378	0.288817	1.09552	0.495223	1.68375	0.695538	5.52518	5e-06	0.633032	0.114572	5.94797	6	0.429044	3.29156e-08
DPP3	2.37359	0.185153	1.8754	0.202894	3.09617	0.00437941	0.62808	0.650919	2.58739	0.0198235	1.58759	0.293454	2.82069	0.306307	5.54706	5.26316e-06	0.63456	0.114396	5.53316	6	0.477458	2.90507e-08
ATF5	1.45062	0.457695	2.81625	0.0439261	1.94843	0.0846237	2.22349	0.060769	3.37523	0.00234052	3.0709	0.0323933	1.37226	0.769732	5.46323	9.52381e-06	0.690696	0.126426	7.05255	6	0.316015	4.67536e-08
OPRPN	1.24816	0.541538	4.07966	0.00338244	1.41172	0.226042	3.94151	0.000524624	2.17067	0.0526652	1.60306	0.289181	1.91638	0.613426	5.43434	1.09091e-05	0.728021	0.133967	7.76697	6	0.255677	5.49982e-08
SLC25A39	3.18612	0.0722294	3.11885	0.0242107	3.0216	0.00548232	3.19483	0.00535743	3.75761	0.000725225	2.58854	0.0701933	1.16213	0.813169	5.38847	1.47826e-05	0.907109	0.168342	11.6984	6	0.0690458	7.10585e-08
CLPX	-1.80138	0.332023	-3.35242	0.0158702	-4.20782	8.39675e-05	-1.98409	0.0982853	-3.87545	0.000499163	-2.06222	0.157524	-1.80775	0.650164	-5.34438	1.68e-05	-0.856705	0.1603	10.7101	6	0.0977585	9.07259e-08
EXOC8	-1.35618	0.497456	-4.14855	0.00281884	-3.55398	0.000975286	-3.21845	0.0050295	-4.19064	0.000180591	-3.35373	0.0200102	-1.45609	0.749583	-5.34537	1.75e-05	-0.982029	0.183716	13.692	6	0.0332729	9.02335e-08
SHISA5	1.7527	0.349042	3.29561	0.0174375	3.78874	0.000424552	2.94464	0.0107147	1.73361	0.127782	1.74547	0.243678	1.26235	0.784259	5.29575	2.07692e-05	0.722607	0.13645	8.02078	6	0.236585	1.18527e-07
APOF	-1.83953	0.321409	-4.02379	0.00379627	-2.97816	0.00625422	-0.30879	0.83729	-2.97701	0.00720549	-1.88927	0.200652	-2.38201	0.451625	-5.27011	2.14815e-05	-0.72293	0.137175	8.15004	6	0.227316	1.36344e-07
MACROH2A2	1.88815	0.30683	4.93374	0.000488889	2.8738	0.00847554	4.16067	0.000247947	1.72781	0.129215	4.36406	0.00941818	1.95724	0.598262	5.25384	2.21429e-05	1.01982	0.19411	14.986	6	0.0203658	1.48963e-07
GINS3	2.17159	0.228345	3.65957	0.00855866	1.17855	0.320575	2.24192	0.0583586	2.80292	0.0114685	1.68449	0.263386	1.11613	0.82686	5.21106	3.03448e-05	0.631995	0.121279	6.62296	6	0.357126	1.8776e-07
PRAP1	1.96726	0.282812	2.12373	0.140649	0.793386	0.519108	3.35966	0.00331884	4.17742	0.000188576	1.59468	0.291641	3.18719	0.213341	5.1769	3.2e-05	0.759403	0.146691	9.18852	6	0.16325	2.25609e-07
G3BP1	-0.830046	0.711343	-2.54618	0.0698225	-2.63729	0.0164426	-2.18373	0.0662588	-1.11355	0.344202	-2.17195	0.133797	-2.05531	0.573772	-5.16492	3.41935e-05	-0.589087	0.114055	2.40127	6	0.879349	2.40543e-07
IDH2	1.98478	0.277896	0.981952	0.552436	1.505	0.193929	2.36093	0.0451377	2.91492	0.00852257	1.62254	0.282307	2.63616	0.364006	5.15283	3.4375e-05	0.587196	0.113956	4.26967	6	0.640234	2.5658e-07
MET	-0.937407	0.667656	-2.87495	0.0393051	-3.28074	0.00242709	-1.10576	0.389146	-3.06943	0.00559444	-3.31054	0.0214774	-1.95291	0.598446	-5.07554	4.9697e-05	-0.724632	0.14277	8.72636	6	0.189562	3.86402e-07
GABPB2	-1.48531	0.445216	-3.17201	0.0221371	-3.76743	0.000457628	-1.23309	0.329374	-3.87669	0.000497343	-1.70359	0.256565	-2.01582	0.584705	-5.0441	5.77143e-05	-0.764013	0.151467	9.75286	6	0.135453	4.55672e-07
ZNF770	-2.36961	0.186255	-3.29416	0.0175037	-3.609	0.00080534	-1.28641	0.307348	-3.68679	0.000903314	-1.6791	0.265166	-1.5989	0.717737	-5.04467	5.94118e-05	-0.775162	0.15366	10.0161	6	0.123975	4.54293e-07
PLEKHA1	-2.42228	0.173898	-2.03476	0.161546	-2.88974	0.00810234	-1.97262	0.100363	-4.47033	6.84234e-05	-2.61431	0.0675318	-1.81808	0.648486	-4.99298	7.77778e-05	-0.812733	0.162775	11.1397	6	0.0841524	5.94541e-07
HBA2	1.14584	0.583175	1.56366	0.303278	1.09999	0.357144	2.1572	0.069938	1.5801	0.168038	1.40518	0.360536	3.61396	0.169386	4.97372	7.79487e-05	0.566551	0.113909	2.41548	6	0.877804	6.56807e-07
MYO1B	-2.69162	0.129712	-3.38146	0.0150338	-1.80392	0.11324	-1.40286	0.261421	-2.65285	0.0168402	-2.91159	0.0415496	-1.09588	0.83209	-4.98135	7.94595e-05	-0.68432	0.137376	8.19795	6	0.223957	6.31419e-07
TM6SF2	2.60986	0.143647	4.26576	0.00207261	0.652649	0.602386	2.92157	0.0114043	4.07295	0.000266321	1.37671	0.372006	2.33555	0.460413	4.97393	8e-05	0.815167	0.163888	11.3093	6	0.0792736	6.56075e-07
NSUN6	-1.58193	0.41077	-3.63499	0.00888274	-0.209714	0.87638	-2.14424	0.0718773	-1.94281	0.0852637	-1.81114	0.223272	-1.60437	0.713973	-4.93479	9.6e-05	-0.562117	0.113909	5.63403	6	0.465407	8.02384e-07
PAXX	1.35672	0.49707	2.84309	0.0416779	1.32971	0.25742	2.50984	0.0321037	2.52392	0.0231494	3.21347	0.0246098	1.04857	0.841181	4.9239	0.0001	0.62983	0.127913	7.2345	6	0.299704	8.48377e-07
MYD88	3.06018	0.0857257	2.96697	0.033046	3.60113	0.000827445	1.96114	0.102573	2.1896	0.0505748	0.193802	0.923932	2.12288	0.542451	4.88693	0.000109778	0.705621	0.144389	8.94748	6	0.176553	1.02421e-06
SLC16A13	0.867653	0.695937	2.66124	0.0571338	1.67461	0.144225	3.70933	0.00112658	4.3337	0.000111122	0.961243	0.557564	2.97121	0.28287	4.88913	0.000111364	0.767202	0.15692	10.4282	6	0.107741	1.01282e-06
RPS6KA1	2.24336	0.214203	1.91333	0.19276	1.12254	0.346315	3.86355	0.000680955	2.11582	0.0593939	2.40788	0.0930208	1.59879	0.717537	4.88963	0.000113023	0.653487	0.133647	7.78607	6	0.254199	1.01025e-06
AOX1	-1.41146	0.472604	-1.98935	0.17249	-3.6842	0.000619083	-1.52885	0.215845	-3.09995	0.0051312	-1.71106	0.254476	-1.61724	0.712657	-4.89129	0.000114286	-0.642826	0.131423	7.59068	6	0.26965	1.00178e-06
GABRE	0.17001	0.951411	4.27623	0.00201633	2.09695	0.0615875	1.28161	0.309364	1.26842	0.276388	2.51284	0.0795618	2.25286	0.495693	4.83707	0.000145217	0.623668	0.128935	7.34978	6	0.289708	1.31764e-06
BLMH	-1.83358	0.322202	-4.24599	0.002184	-3.05521	0.00495888	-1.72176	0.157415	-0.285956	0.827429	-1.54601	0.306815	-2.01101	0.580266	-4.81508	0.000156596	-0.653114	0.135639	8.02444	6	0.236318	1.47142e-06
CDC40	-1.76187	0.346315	-2.73445	0.0506204	-1.86327	0.100689	-0.262408	0.863641	-0.521732	0.678431	-2.61274	0.0674172	-2.70756	0.34086	-4.80867	0.00015875	-0.548044	0.11397	5.42827	6	0.490168	1.51938e-06
CYP2C19	-1.97753	0.278869	-2.07749	0.151299	-3.35708	0.00189039	-0.208814	0.892905	-2.71055	0.0145691	-2.55317	0.074218	-2.3578	0.45493	-4.7973	0.000163673	-0.657621	0.137082	8.17178	6	0.225786	1.60823e-06
LGALS1	2.58621	0.146288	2.11301	0.142706	1.85959	0.101421	3.44302	0.00259702	0.420562	0.742665	1.64739	0.274844	1.72788	0.679772	4.77828	0.0001816	0.586177	0.122675	6.74533	6	0.345042	1.76805e-06
ZFAND4	-3.28316	0.0652996	-3.28977	0.0176329	-1.25825	0.286592	-0.966237	0.458918	-1.77767	0.117676	-1.19773	0.448606	-1.81475	0.647332	-4.72962	0.000232941	-0.577319	0.122065	6.73223	6	0.346322	2.24944e-06
LGALS3BP	1.94149	0.288982	3.20069	0.0209227	1.68572	0.141379	0.0532277	0.974474	2.70116	0.0149009	2.02082	0.168132	1.75786	0.668871	4.7203	0.000243077	0.570257	0.120809	6.61929	6	0.357494	2.35493e-06
SYPL2	1.26183	0.534929	2.12607	0.140047	1.76614	0.121773	1.68626	0.167111	3.23351	0.00352253	1.07904	0.502752	1.57059	0.719391	4.70778	0.00025434	0.534133	0.113457	3.99858	6	0.676869	2.50424e-06
ANO10	1.68424	0.375527	3.45872	0.0126041	3.28258	0.00241424	2.80721	0.0154108	5.86999	4.41989e-07	2.01886	0.168533	2.13856	0.538682	4.70438	0.000254815	0.989708	0.21038	18.0535	6	0.00609978	2.54637e-06
MOB3B	-1.09642	0.60265	-3.00359	0.0308593	-2.0816	0.0637207	-2.9592	0.0102962	-0.862309	0.473817	-2.45957	0.0863179	-0.889335	0.878754	-4.69286	0.000265818	-0.570137	0.12149	6.64635	6	0.354793	2.69407e-06
SYT7	1.67634	0.376769	3.06963	0.0265794	1.94541	0.0851653	2.6793	0.0213354	5.07735	8.42214e-06	1.9515	0.1835	1.77036	0.664482	4.68501	0.00026807	0.818583	0.174724	12.828	6	0.0458504	2.79951e-06
PGAP4	1.94795	0.287616	1.8751	0.202981	1.04283	0.384861	3.21347	0.00509836	4.19915	0.000175202	2.22075	0.12462	1.97364	0.595948	4.6854	0.000272857	0.726419	0.155039	10.2523	6	0.11442	2.79411e-06
EMC9	1.03065	0.629193	1.04664	0.522387	2.7814	0.0110614	2.79886	0.0157368	2.51197	0.0238359	1.54039	0.308557	1.4143	0.759983	4.66051	0.000297586	0.54005	0.115878	6.17045	6	0.40437	3.15426e-06
TBCEL	-1.42694	0.465222	-3.35664	0.0157312	-2.99018	0.00602993	-0.636812	0.646016	-2.70715	0.0146784	-1.21208	0.4416	-1.40133	0.762113	-4.64971	0.000304407	-0.593045	0.127545	7.2532	6	0.298065	3.32405e-06
SFPQ	-0.775029	0.734	-3.06428	0.0267991	-1.40491	0.228492	-2.0744	0.0827199	0.298492	0.820084	-2.29789	0.111376	-2.33277	0.458877	-4.64022	0.000311333	-0.528496	0.113895	5.54699	6	0.475796	3.48035e-06
ILDR2	2.00615	0.270471	2.39392	0.0905254	2.62731	0.0168913	3.03377	0.00847626	1.20833	0.301756	0.446871	0.81221	1.17506	0.807564	4.62453	0.000329836	0.545301	0.117915	6.34273	6	0.385912	3.75449e-06
DERL3	1.46202	0.452537	2.89029	0.0386935	3.93312	0.000248044	2.38377	0.0427907	1.57211	0.170342	0.523677	0.775692	1.62954	0.708092	4.62107	0.00033	0.630839	0.136514	8.11996	6	0.229446	3.81766e-06
DPY19L3	-1.61181	0.398575	-1.38331	0.372565	-2.70365	0.0137467	-2.29065	0.0525869	-3.82065	0.000593527	-1.96036	0.181331	-1.39006	0.766609	-4.57636	0.000407302	-0.654572	0.143033	8.87526	6	0.180716	4.73132e-06
BTN3A3	1.91004	0.298035	2.69308	0.0538995	2.81783	0.00997116	3.30536	0.00389863	2.61411	0.018538	0.116439	0.956508	1.33527	0.778679	4.56365	0.00042	0.648521	0.142106	8.74798	6	0.188255	5.02707e-06
KCNB1	1.12903	0.58891	2.15617	0.133279	2.18544	0.0506024	1.47201	0.235303	1.87819	0.0967959	0.780182	0.647498	2.21344	0.514731	4.56389	0.000425937	0.5173	0.113346	1.07324	6	0.982683	5.02147e-06
KLHL9	-1.82741	0.324775	-1.70382	0.253667	-2.0963	0.0616806	-0.923057	0.481907	-3.2476	0.00338831	-0.175772	0.930941	-2.43235	0.441072	-4.55874	0.000427273	-0.530598	0.116391	6.2449	6	0.396323	5.14602e-06
STON1	-1.45818	0.454282	-1.36511	0.379971	-1.41343	0.225396	-3.66424	0.00129853	-4.2001	0.000174618	-3.10694	0.0300015	-2.42593	0.443008	-4.55423	0.00043194	-0.797462	0.175104	12.817	6	0.0460353	5.25775e-06
ANTXR2	-1.69503	0.370453	-0.626411	0.721699	-2.65993	0.015481	-2.12969	0.0741198	-0.716203	0.559061	-1.54524	0.307056	-2.74905	0.328533	-4.53998	0.000456176	-0.516611	0.113791	4.72285	6	0.579819	5.62588e-06
LRP4	-0.934289	0.668571	-2.22903	0.119453	-1.95144	0.0840821	-1.46378	0.23819	-2.27869	0.0413594	-3.1467	0.0281953	-0.942587	0.863657	-4.5227	0.000487826	-0.532512	0.117742	6.34003	6	0.386197	6.10563e-06
AASS	-0.736699	0.749166	-2.59353	0.0644353	-3.63017	0.000744206	-3.10859	0.00685362	-1.07153	0.364098	-2.02751	0.166613	-1.28275	0.784669	-4.4955	0.000549714	-0.635296	0.141318	8.62725	6	0.195652	6.9407e-06
NEBL	1.55158	0.421193	3.15433	0.0228155	2.17283	0.0521322	0.315813	0.833952	0.143946	0.915258	2.47974	0.0834893	2.39726	0.450401	4.46527	0.000635211	0.539281	0.120772	6.60857	6	0.358567	7.99696e-06
CMYA5	-3.96923	0.0312763	-4.42154	0.00142436	-2.60923	0.0177265	-1.42619	0.252372	-0.558164	0.656204	-1.04474	0.516918	-3.27534	0.199387	-4.4607	0.000641111	-0.769699	0.172551	12.4925	6	0.0518423	8.16931e-06
OAF	1.44684	0.458739	0.797953	0.638051	1.81411	0.111085	2.73135	0.0187201	2.97685	0.00720786	0.513172	0.780564	2.13565	0.53991	4.45659	0.000643562	0.522203	0.117175	6.30601	6	0.389798	8.32723e-06
PAQR7	1.63367	0.391645	3.25146	0.0189142	2.60161	0.0180999	4.80577	2.18462e-05	3.16011	0.00433067	2.17467	0.133089	0.869533	0.881897	4.43674	0.000707838	0.854635	0.192627	15.3088	6	0.0179863	9.13329e-06
CYP4F22	1.11909	0.592364	2.08777	0.148865	3.20951	0.00304928	3.63033	0.00144484	3.03647	0.00612644	3.13031	0.0289381	0.868985	0.881986	4.40475	0.000814667	0.77862	0.176768	13.0479	6	0.0422816	1.05904e-05
SLC19A1	2.48823	0.160006	3.44308	0.0130926	1.55279	0.17862	1.68214	0.168176	4.00479	0.000331767	1.32689	0.391788	1.15209	0.815534	4.39639	0.000824416	0.688757	0.156664	10.5618	6	0.102902	1.10064e-05
MORC2	-0.638386	0.787547	-2.07543	0.151793	-2.38961	0.0310811	-1.33377	0.288638	-2.72633	0.0139898	0.260725	0.896648	-2.31914	0.463548	-4.39751	0.000831053	-0.499121	0.113501	5.74531	6	0.452317	1.09501e-05
FANCA	0.616849	0.796734	2.59469	0.0643168	1.30382	0.267836	2.80969	0.0153247	1.82301	0.107999	-0.191905	0.924672	2.06278	0.570876	4.38962	0.000837692	0.498586	0.113583	5.05373	6	0.536941	1.13549e-05
FAM76B	-1.97969	0.278585	-1.73982	0.242161	-3.7146	0.00055619	-2.41006	0.0402778	-3.37761	0.00232284	-1.27558	0.413368	-1.13954	0.817844	-4.36899	0.000906	-0.692274	0.158452	10.7167	6	0.0975367	1.2482e-05
PPM1K	-2.13694	0.234986	-2.62588	0.0611561	-4.5493	1.92283e-05	-1.05145	0.415604	-4.04682	0.000290181	-1.16242	0.465206	-2.38922	0.452888	-4.37051	0.000911139	-0.816976	0.186929	14.5613	6	0.0239574	1.23955e-05
ACP2	1.97551	0.279316	2.83215	0.0427182	3.57475	0.00090799	2.17665	0.0672933	4.06497	0.00027317	0.7566	0.659382	1.27097	0.782926	4.36409	0.000917284	0.747818	0.171357	12.4306	6	0.0530245	1.27653e-05
GTF2IRD2B	-2.07554	0.250001	-4.64615	0.000913659	-3.32193	0.0021226	-1.47326	0.234815	-1.89433	0.0938604	-0.174139	0.931596	-1.99848	0.581203	-4.34858	0.000977805	-0.694436	0.159693	10.8899	6	0.0918391	1.37019e-05
DIRAS3	-0.545361	0.822384	-1.89675	0.196831	-1.7238	0.131729	-1.42646	0.252269	-3.6935	0.000885671	-1.0368	0.520203	-1.73432	0.675764	-4.34427	0.00098747	-0.512938	0.118072	6.41045	6	0.378814	1.3974e-05
YES1	-2.17702	0.227538	-1.84449	0.210985	-1.98731	0.0779036	-2.77237	0.0169044	-4.5101	5.96266e-05	-2.05393	0.159387	-1.22192	0.798634	-4.33985	0.00099881	-0.743641	0.171352	12.4569	6	0.0525179	1.42579e-05
PBRM1	-0.318514	0.899204	-3.20621	0.0206728	-3.40014	0.00164211	-3.23766	0.00476233	-2.72273	0.0141232	-0.983494	0.547297	-1.25986	0.784565	-4.33472	0.00100753	-0.675658	0.155871	10.3801	6	0.10953	1.45947e-05
NEIL3	2.18348	0.225746	2.28414	0.109099	2.16408	0.0531576	2.41645	0.0397535	-0.240414	0.856187	0.284888	0.886889	2.2974	0.475536	4.32952	0.00102047	0.504215	0.11646	6.23706	6	0.397165	1.49432e-05
SLCO1A2	-1.40708	0.474051	-1.73905	0.242351	-2.23855	0.0447877	-2.31158	0.0503098	-0.903605	0.450665	-2.88861	0.0428244	-0.825867	0.893936	-4.3235	0.00103609	-0.499238	0.115471	6.14596	6	0.407039	1.53573e-05
SLC45A3	0.979352	0.650191	2.78569	0.0464082	1.68739	0.140952	4.42371	9.92857e-05	2.57093	0.0206496	1.68413	0.263528	1.20687	0.7986	4.31692	0.00106477	0.683849	0.158411	10.6773	6	0.0988752	1.5822e-05
WDR76	-0.389205	0.876407	3.16237	0.0224479	2.40494	0.0299307	1.82157	0.132721	1.29757	0.264544	1.32903	0.390938	1.31747	0.782774	4.30709	0.0011027	0.489209	0.113582	5.88865	6	0.435779	1.6542e-05
ACVR1	-2.08779	0.24717	-2.03234	0.162163	-0.999538	0.406613	-1.67789	0.169298	-4.2648	0.000140502	-2.96309	0.0382521	-1.76021	0.668465	-4.29982	0.00112889	-0.69719	0.162144	11.2311	6	0.0814903	1.7094e-05
MAK16	-1.78411	0.338201	-3.92101	0.00494453	-4.53744	2.01709e-05	-4.79161	2.30303e-05	-4.46638	6.9312e-05	-1.81926	0.221169	-0.921782	0.868225	-4.29206	0.00116022	-1.07341	0.250093	24.883	6	0.000358913	1.77019e-05
ARPC2	1.89853	0.302605	4.40847	0.00146222	2.26465	0.0421311	3.50326	0.00216269	1.82384	0.107853	1.29386	0.405759	0.669235	0.915346	4.28723	0.00116645	0.711416	0.165939	11.7005	6	0.0689928	1.80916e-05
WDR62	1.47703	0.448488	2.01386	0.166849	1.69391	0.139357	1.75138	0.149422	2.8291	0.0106882	0.703594	0.685732	1.20988	0.798499	4.28787	0.00117435	0.485345	0.11319	3.75076	6	0.710363	1.80398e-05
ZNF24	-2.69128	0.129652	-0.553007	0.758602	-2.4837	0.0245452	-2.99284	0.00942472	-0.704921	0.565989	-1.19487	0.449968	-3.57271	0.160764	-4.28252	0.00118	-0.621949	0.14523	9.12012	6	0.166935	1.84787e-05
WAPL	-1.81849	0.327439	-3.14523	0.0230514	-2.90193	0.00780629	-2.34458	0.0466954	-0.303085	0.8172	-1.316	0.395847	-0.913714	0.870529	-4.26021	0.00124606	-0.550807	0.129291	7.43288	6	0.282661	2.04236e-05
APPBP2	-2.84102	0.111479	-4.56362	0.00115061	-4.0606	0.000150614	0.270495	0.858897	-3.0917	0.00524967	-2.0044	0.171244	-2.539	0.416834	-4.26219	0.00124857	-0.860015	0.201778	16.8272	6	0.00993993	2.02436e-05
SLC25A11	0.250345	0.925842	3.63302	0.00883354	1.99166	0.0771741	3.42208	0.00276728	3.21294	0.00373993	1.1102	0.487872	1.2807	0.78475	4.26633	0.00124875	0.664827	0.155831	10.4224	6	0.107953	1.98714e-05
WBP11	-2.47016	0.164301	-1.5467	0.309509	-2.93098	0.007155	-1.44329	0.245998	-1.60927	0.159924	-1.22527	0.434691	-0.925039	0.867532	-4.26392	0.00125052	-0.483848	0.113475	5.93344	6	0.430687	2.00872e-05
CWC22	-1.54463	0.423949	-1.61096	0.286552	-1.31755	0.262187	-3.25902	0.00447171	-0.770132	0.527426	-2.65851	0.0627704	-1.24195	0.790223	-4.26721	0.00125558	-0.516956	0.121146	6.64036	6	0.35539	1.97932e-05
BTN2A2	1.5879	0.408272	2.30892	0.105202	2.72732	0.0128735	3.98307	0.000455559	2.54275	0.0221109	1.75037	0.24224	0.572656	0.934259	4.25482	0.0012618	0.691916	0.16262	11.2367	6	0.0813312	2.0922e-05
FNTB	2.05801	0.254957	3.0389	0.0284176	1.14833	0.334459	0.048864	0.976411	2.76273	0.0127419	2.30766	0.109991	1.60662	0.714936	4.24012	0.00134119	0.553936	0.130642	7.60335	6	0.268626	2.23402e-05
TMED3	1.70662	0.364947	2.30649	0.10552	1.83766	0.105945	2.4683	0.0353782	0.321979	0.805173	1.80599	0.224951	1.01506	0.845578	4.22348	0.00141731	0.479174	0.113455	4.25979	6	0.641566	2.40555e-05
GALT	1.1379	0.585933	2.88141	0.0389842	0.68748	0.58202	4.5754	5.45989e-05	3.09497	0.00520351	2.04359	0.161754	1.75832	0.668627	4.22153	0.00141733	0.728098	0.172473	12.5257	6	0.0512184	2.42652e-05
DTL	0.623177	0.795025	3.32898	0.0165204	1.79027	0.116302	1.68777	0.166756	0.81627	0.50019	0.905553	0.584478	1.51428	0.735632	4.22432	0.00142641	0.478743	0.11333	3.4586	6	0.749469	2.39661e-05
TMEM63A	2.54288	0.151137	5.69377	5.33333e-05	0.858281	0.482024	3.89328	0.000615967	6.37018	2.94985e-08	2.94765	0.0391204	2.21684	0.513995	4.22492	0.00143667	1.18821	0.281239	31.1058	6	2.41965e-05	2.39026e-05
CES3	1.442	0.459982	4.08828	0.00332327	0.942965	0.43553	3.51873	0.00206141	2.12773	0.0578747	0.222486	0.913337	1.84485	0.634506	4.20219	0.00153623	0.631672	0.15032	9.76112	6	0.135079	2.64348e-05
NUDT13	-1.32962	0.508392	-3.28453	0.017817	-1.20927	0.307053	0.239004	0.876741	-2.8617	0.00979593	-3.16324	0.0272625	-4.32019	0.034468	-4.19479	0.00155352	-0.70678	0.16849	12.0428	6	0.0610217	2.73125e-05
SLC16A1	-1.73381	0.355036	-3.60353	0.00945246	-5.05369	1.98058e-06	-5.64517	2.32558e-07	-2.62969	0.0178499	-0.776716	0.64922	-2.35753	0.454398	-4.19531	0.00156505	-1.0458	0.249279	24.4421	6	0.000432949	2.72498e-05
HSD17B11	-3.04878	0.0868143	-4.12101	0.00299034	-2.598	0.018261	-0.0765164	0.963879	-1.5637	0.172714	-4.10206	0.0139054	-2.35905	0.455125	-4.18136	0.00163963	-0.814651	0.194829	15.6884	6	0.015528	2.89771e-05
SHFL	1.88762	0.306956	1.78731	0.226502	0.934805	0.43999	0.649437	0.639204	2.65722	0.0166533	2.52642	0.0776009	1.30887	0.782462	4.1793	0.00163964	0.473508	0.113298	5.74342	6	0.452537	2.9241e-05
RALGPS1	0.564746	0.814887	2.59208	0.0645058	3.30894	0.00221332	3.95502	0.000500884	3.85525	0.000531925	2.06664	0.156745	1.01928	0.845933	4.17205	0.00168072	0.797617	0.191181	15.2371	6	0.0184907	3.01871e-05
EFHD1	-0.447615	0.859012	-2.24313	0.116739	-1.81088	0.111757	-1.05151	0.415606	-0.230374	0.862269	-2.19889	0.128289	-2.47434	0.427957	-4.16026	0.00174018	-0.471732	0.11339	3.31977	6	0.767773	3.17887e-05
NFATC2IP	2.23046	0.215624	4.38203	0.00152523	1.96423	0.0817924	1.66589	0.172773	4.571	4.79582e-05	1.91234	0.19425	0.97123	0.856477	4.16164	0.00174446	0.80635	0.193758	15.8112	6	0.0148042	3.15972e-05
B3GAT1	-0.545799	0.822211	-2.36811	0.0947122	-2.11128	0.0596921	-1.97411	0.100165	0.319046	0.806624	-1.5223	0.31514	-2.17636	0.532688	-4.14808	0.00177966	-0.470595	0.113449	4.20962	6	0.648333	3.3528e-05
ZNF503	-0.767692	0.735971	-2.89183	0.0385616	-3.75938	0.000472048	-4.53026	6.61947e-05	-5.20276	5.5793e-06	-2.14631	0.138475	-1.5204	0.732097	-4.14968	0.00178328	-0.991091	0.238836	23.0561	6	0.000777899	3.32944e-05
TMX4	-0.564649	0.814721	-1.32502	0.398089	-1.75877	0.123493	-2.64548	0.0231751	-3.15403	0.00439976	-0.0501219	0.980374	-2.39726	0.451357	-4.14484	0.00179169	-0.520579	0.125597	7.10273	6	0.311452	3.40051e-05
HUS1	-1.14289	0.583908	-1.4226	0.356662	-0.877378	0.471919	-2.48983	0.0336517	-1.59435	0.164007	-1.25953	0.419976	-2.10542	0.549819	-4.14992	0.00179687	-0.469691	0.113181	1.63841	6	0.949776	3.32598e-05
FABP4	1.6966	0.369433	2.99122	0.0317767	5.20554	9.69875e-07	2.12884	0.074228	0.321734	0.805311	1.50815	0.321017	3.52872	0.154786	4.15103	0.00180368	0.785296	0.189181	14.7802	6	0.0220371	3.30978e-05
RACGAP1	0.00307133	0.999295	1.81883	0.217946	2.69003	0.014267	3.0999	0.00701447	2.46759	0.0265178	0.802367	0.635255	1.45517	0.749741	4.12427	0.00194739	0.53831	0.130523	7.56876	6	0.271429	3.71919e-05
INHBE	0.925373	0.67273	3.0441	0.0281133	2.85151	0.00904503	5.8546	1.5748e-07	5.71685	8.66721e-07	1.84445	0.213635	2.67607	0.348924	4.1153	0.00200833	1.11245	0.27032	28.7539	6	6.7719e-05	3.86682e-05
SLC38A7	2.14801	0.23302	3.15547	0.0227784	3.12626	0.00397775	1.63265	0.182565	3.17593	0.0041462	1.19881	0.44796	0.419627	0.957357	4.1102	0.00202262	0.657682	0.160012	11.0097	6	0.0880766	3.95319e-05
SRD5A1	-1.3081	0.516509	-0.287321	0.881916	-2.54469	0.0210672	-2.76518	0.0171882	-2.57608	0.0203765	-1.31982	0.394668	-1.72598	0.681305	-4.1116	0.00202529	-0.526572	0.12807	7.33191	6	0.29124	3.9293e-05
REST	-2.07015	0.251522	-4.06701	0.0034825	-4.45431	2.8855e-05	-1.64103	0.18002	-2.41707	0.0299259	-0.975283	0.550915	-1.10007	0.83142	-4.09005	0.00219886	-0.758881	0.185543	14.4498	6	0.0249956	4.31279e-05
ICE2	-2.3798	0.183572	-2.24276	0.116812	-0.650974	0.603245	-2.1567	0.0700028	-3.0672	0.00563087	0.36597	0.850961	-2.7479	0.328301	-4.08365	0.00222672	-0.563688	0.138035	8.39897	6	0.210306	4.43344e-05
FBXO21	-1.38271	0.485102	-2.84401	0.0416182	-5.05526	1.9585e-06	-5.46795	7.20721e-07	-4.09286	0.00024971	-0.975707	0.550763	-2.18236	0.5297	-4.08472	0.00223403	-1.06753	0.261347	26.9146	6	0.000150239	4.41304e-05
GPD1	0.742014	0.747096	2.6821	0.0549075	3.66772	0.000655752	3.97192	0.000471427	5.50113	1.99446e-06	1.96785	0.179845	1.67269	0.694173	4.08101	0.00223857	0.955687	0.234179	22.3601	6	0.00104174	4.48398e-05
ABHD16A	2.81126	0.113599	3.03187	0.0288978	2.59801	0.0182636	2.284	0.0533388	5.41225	2.76762e-06	0.678306	0.698924	1.70149	0.688604	4.06667	0.00237874	0.855904	0.210468	18.4932	6	0.00511093	4.76901e-05
GRM8	1.14821	0.582704	3.96613	0.00439208	1.97477	0.0799998	2.6228	0.02448	-0.0709338	0.959158	2.67269	0.0608745	1.36492	0.773131	4.0514	0.00246992	0.606884	0.149796	9.6884	6	0.138403	5.09112e-05
FOXP1	-0.616492	0.796736	-1.07418	0.508166	-3.03101	0.00533664	-2.05337	0.086226	-0.820024	0.498283	-1.98823	0.174704	-1.47952	0.743897	-4.05304	0.00247	-0.460047	0.113507	5.32461	6	0.502903	5.05561e-05
CA12	1.36371	0.494193	2.5114	0.0741385	2.7658	0.0115583	1.64374	0.179286	0.654339	0.596499	1.0832	0.500987	0.894507	0.875878	4.05635	0.00247188	0.45969	0.113326	4.46604	6	0.613873	4.98463e-05
MTREX	-2.38398	0.183044	-2.75036	0.0491911	-2.5262	0.0220856	-0.0440712	0.978323	-3.68797	0.000899677	-3.48765	0.0164201	-1.61078	0.71384	-4.0542	0.00247659	-0.747737	0.184435	14.3179	6	0.0262797	5.03059e-05
SOWAHC	-0.434135	0.862347	-1.56255	0.303424	-0.999225	0.406773	-3.58355	0.00168257	-2.56312	0.0210508	-0.818249	0.627131	-1.87859	0.627062	-4.04268	0.00254455	-0.514905	0.127367	7.26537	6	0.297001	5.28435e-05
MYG1	2.10088	0.243624	0.834744	0.621809	3.09513	0.00439066	1.72645	0.156135	2.10147	0.061292	1.74776	0.243015	0.962964	0.858133	4.03987	0.0025585	0.516832	0.127933	7.32284	6	0.29202	5.34808e-05
FNDC5	0.503994	0.836836	3.98183	0.00418415	4.4428	3.04838e-05	4.94966	1.21472e-05	4.80022	2.15629e-05	0.844345	0.615115	2.13054	0.541439	4.03758	0.00256597	1.02644	0.254221	25.7429	6	0.000248581	5.40065e-05
GRIA3	0.758667	0.740295	4.28884	0.00196838	4.38932	3.88e-05	5.56287	2.08333e-07	1.28668	0.26888	1.94397	0.185639	2.15076	0.533844	4.0297	0.00263674	0.958739	0.237918	22.5527	6	0.000961009	5.58477e-05
RET	1.75643	0.348449	2.63413	0.0600681	3.66164	0.000669306	1.21908	0.33593	0.885228	0.461046	1.07889	0.502811	1.10806	0.830619	4.02616	0.00265912	0.529268	0.131457	7.67121	6	0.263194	5.66945e-05
TMEM107	2.17463	0.22754	1.08621	0.502915	2.05132	0.0680337	1.77298	0.144211	1.06731	0.366009	-0.309519	0.876903	2.60693	0.380353	4.01533	0.00269206	0.455165	0.113357	5.16843	6	0.522399	5.93624e-05
FBXO17	0.346	0.890103	2.20201	0.124319	0.787183	0.522859	2.1189	0.0756893	2.30885	0.0385575	3.73241	0.0120353	1.70664	0.687509	4.01655	0.00269729	0.573274	0.142728	8.85764	6	0.181744	5.90567e-05
CBFB	-1.26778	0.532981	-3.62638	0.00897361	-5.5829	1.61943e-07	-4.44778	8.96825e-05	-5.78979	6.24458e-07	-1.41885	0.354877	-1.81432	0.646111	-4.01227	0.0027093	-1.18936	0.296431	34.1462	6	6.30384e-06	6.01383e-05
ERV3-1	3.17174	0.0731832	3.40822	0.014345	0.194342	0.885389	1.49514	0.227207	2.69154	0.015263	0.670645	0.702787	2.07241	0.565709	4.02013	0.00271255	0.596573	0.148396	9.59485	6	0.142783	5.81661e-05
MAB21L4	-0.472152	0.849717	2.68271	0.0548411	1.75014	0.125444	3.89576	0.000611645	1.20065	0.305034	2.90362	0.0421883	2.25028	0.49596	4.01667	0.00271482	0.635663	0.158256	10.6609	6	0.0994377	5.90252e-05
CTDSPL2	-2.77822	0.11899	-2.5034	0.0752819	-3.89281	0.000287623	-1.03386	0.424321	-4.01445	0.000322167	-1.84184	0.214205	-0.985691	0.852171	-4.0183	0.00271594	-0.785718	0.195535	16.0559	6	0.0134572	5.86203e-05
AGPAT2	1.98474	0.277796	2.33399	0.100314	1.75355	0.124735	4.52231	6.80851e-05	4.99647	1.11626e-05	1.34054	0.386664	1.64203	0.703456	4.00846	0.0027379	0.867828	0.216499	19.4086	6	0.00352639	6.11163e-05
NSUN2	-1.08252	0.609852	-3.58597	0.00980433	-3.04907	0.00505145	-4.39434	0.000110194	-0.65959	0.59334	-1.84892	0.212262	-1.20996	0.7988	-3.98792	0.00298319	-0.716719	0.179722	13.5466	6	0.0351323	6.66545e-05
API5	-2.92463	0.100992	-1.93471	0.186579	-1.23897	0.294718	-0.493515	0.728956	-1.80122	0.112595	-1.67762	0.265602	-1.19166	0.80203	-3.98204	0.00303986	-0.450618	0.113163	5.6974	6	0.457927	6.83256e-05
ALDH18A1	0.515218	0.833819	2.37852	0.0933482	2.33602	0.0354699	-0.269877	0.859348	1.67151	0.142912	3.05118	0.0334001	2.8073	0.31016	3.97873	0.0030468	0.548336	0.137817	8.33791	6	0.214377	6.92841e-05
GPR137B	-0.990066	0.645328	-1.47198	0.337704	-4.90571	3.6839e-06	-1.80045	0.137712	-2.89891	0.00888447	-1.79398	0.22849	-2.15343	0.538643	-3.97954	0.00305521	-0.726462	0.182549	13.9809	6	0.0298504	6.90496e-05
CHD6	-0.435071	0.862116	-0.798158	0.638085	-2.78457	0.0109525	-1.39717	0.263742	-1.57097	0.170643	-1.10244	0.491911	-2.33024	0.460359	-3.97004	0.00308053	-0.449675	0.113267	3.88438	6	0.692319	7.18605e-05
SRSF1	0.0451534	0.988664	-2.27681	0.110379	-0.233496	0.861902	-2.42393	0.0390909	-1.06237	0.368533	-3.09996	0.030214	-2.99465	0.278668	-3.97123	0.00308413	-0.537023	0.135228	8.04984	6	0.234475	7.15022e-05
GNA12	2.53542	0.151386	2.73053	0.050884	2.01659	0.0732776	0.832389	0.53257	5.68151	9.82567e-07	1.53399	0.310669	2.83686	0.308208	3.97189	0.00309772	0.832399	0.209573	18.4112	6	0.00528273	7.13057e-05
HLA-A	2.047	0.258008	2.29548	0.107224	0.858373	0.482005	0.605731	0.663047	0.844552	0.484109	1.50705	0.321119	2.16975	0.533646	3.97263	0.00310959	0.449146	0.11306	2.47363	6	0.871407	7.10839e-05
DEXI	1.12402	0.590779	2.4896	0.0769764	4.36151	4.38728e-05	3.43492	0.00266697	4.25492	0.000145614	1.06992	0.506203	1.22863	0.796768	3.96458	0.00313539	0.836111	0.210895	18.4352	6	0.00523183	7.35248e-05
IL1RAP	-1.7332	0.355394	-2.80503	0.0449072	-2.03664	0.0702779	-5.97172	1.86916e-07	-5.45964	2.45473e-06	-3.46024	0.017403	-1.52746	0.72821	-3.95885	0.00317273	-1.15422	0.291553	33.2716	6	9.29641e-06	7.53131e-05
SULF1	-2.39923	0.178896	-0.755126	0.658272	-1.47598	0.203579	-3.05094	0.00807844	-1.67355	0.14246	0.0560147	0.977454	-2.93129	0.308615	-3.95943	0.00318379	-0.53105	0.134123	7.96006	6	0.241044	7.51282e-05
DENND5B	-2.35989	0.187803	-3.90461	0.00517124	-2.82488	0.00977803	-0.752191	0.579043	-2.09111	0.0626735	-1.83469	0.215976	-0.515656	0.939833	-3.94512	0.00333397	-0.631273	0.160013	11.034	6	0.0873322	7.97592e-05
AGL	-1.52346	0.432418	-2.64772	0.0584596	-3.24772	0.0027023	-0.0856337	0.959029	-4.09079	0.00025148	-2.73817	0.055281	-1.68362	0.695323	-3.94638	0.00333806	-0.724107	0.183486	14.2448	6	0.0270177	7.93419e-05
SIRT1	-1.49294	0.441544	-3.05685	0.0271649	-1.69273	0.139632	-1.136	0.374433	-5.32669	3.76543e-06	-2.9749	0.0375961	-1.80251	0.651877	-3.93628	0.00344051	-0.802339	0.203832	17.4486	6	0.00776854	8.27535e-05
MID2	0.18567	0.946728	1.56878	0.301501	2.63906	0.016362	1.49195	0.228306	2.53201	0.0227005	1.31986	0.394705	1.00357	0.846736	3.9337	0.00345595	0.44529	0.113199	5.37241	6	0.497009	8.36492e-05
LSM4	0.841892	0.706217	1.16008	0.469334	2.80149	0.0104387	3.82714	0.000766348	2.21401	0.0478694	2.38046	0.0972676	1.00921	0.846023	3.9294	0.00350088	0.634417	0.161454	11.1263	6	0.0845509	8.51583e-05
ARHGEF26	-0.671003	0.774249	-1.76918	0.232067	-2.14532	0.0554258	-4.79586	2.26014e-05	-2.19882	0.0495069	-1.09279	0.496633	-2.01119	0.581174	-3.91838	0.0036465	-0.65806	0.167942	11.9527	6	0.0630325	8.91477e-05
EPM2AIP1	-2.0761	0.250046	-2.01598	0.166191	-0.773454	0.530921	-2.34577	0.0465871	-2.84791	0.0101634	0.180422	0.928889	-1.53078	0.728146	-3.91486	0.00367851	-0.486635	0.124305	7.0042	6	0.320459	9.04575e-05
RBFA	1.13109	0.588216	0.119043	0.953442	1.69038	0.140217	2.3123	0.0502501	2.06455	0.0663308	3.22401	0.024149	2.17587	0.531871	3.90268	0.00383742	0.54334	0.139222	8.49277	6	0.204177	9.51344e-05
SEC24C	1.79368	0.334879	1.8821	0.201189	3.0672	0.00478074	2.63772	0.0236091	6.3656	5.87372e-08	3.22408	0.0241872	1.74776	0.669994	3.89951	0.00384521	1.01072	0.259191	27.3593	6	0.000123996	9.63877e-05
COL5A3	1.47218	0.449309	3.11203	0.0245222	3.5551	0.000971007	3.45707	0.00249775	1.37522	0.234989	1.46972	0.335115	0.367747	0.965586	3.89787	0.00384663	0.66685	0.171081	12.4323	6	0.0529913	9.70421e-05
TCEAL3	-1.35408	0.49788	-2.30356	0.106026	-3.26537	0.00254743	-4.8994	1.5364e-05	-2.78887	0.0119067	-0.593157	0.742461	-1.48637	0.743946	-3.90344	0.00384667	-0.767245	0.196556	16.0758	6	0.0133529	9.48368e-05
ORC2	0.18565	0.946667	-2.00772	0.168314	-0.146859	0.914905	-2.4593	0.0361208	-1.94007	0.0857355	-1.92414	0.190653	-1.73471	0.676029	-3.90052	0.00385232	-0.441888	0.11329	5.39651	6	0.494052	9.59881e-05
SND1	0.809482	0.720906	0.763792	0.654275	2.8978	0.00790824	1.39333	0.265143	3.03755	0.00611015	3.20821	0.0248194	1.7228	0.682649	3.89395	0.00389006	0.6069	0.155857	10.4536	6	0.106805	9.86245e-05
SLC39A7	2.38684	0.18223	1.9069	0.194225	5.35344	4.40816e-07	2.39766	0.0414233	5.77021	6.80272e-07	2.21995	0.12479	1.68722	0.695193	3.8766	0.00413953	1.08271	0.279295	31.2352	6	2.28585e-05	0.000105928
CEP95	-2.64659	0.136369	-3.08112	0.0261267	-1.00074	0.405968	-0.127417	0.936222	-1.08799	0.356057	-1.64894	0.274589	-1.45783	0.749114	-3.87723	0.00415202	-0.468487	0.12083	6.67433	6	0.352017	0.000105655
APOL3	1.56476	0.416245	2.36949	0.0944345	2.17974	0.0513201	5.61695	2.29885e-07	4.90145	1.52644e-05	0.883414	0.596313	2.45338	0.435684	3.87087	0.00421529	0.949306	0.245244	24.3722	6	0.000445994	0.000108449
PDP1	-0.975271	0.652332	-2.71232	0.0521794	-1.63842	0.153579	-2.41583	0.0398075	-4.57272	4.77644e-05	-1.86128	0.208924	-0.892084	0.877261	-3.86537	0.00429088	-0.675422	0.174737	13.075	6	0.0418609	0.000110921
LBR	-2.732	0.123119	-3.98614	0.00415466	-5.68455	9.03955e-08	-3.14493	0.00618549	-4.2016	0.000173934	0.622028	0.726605	-2.46042	0.43227	-3.86328	0.0043057	-1.0358	0.268114	28.5402	6	7.43183e-05	0.000111873
PDGFRB	0.800679	0.724778	2.37265	0.0943169	0.635144	0.612565	2.71659	0.0194006	1.60666	0.160606	1.80012	0.226785	0.571646	0.933677	3.85677	0.00439503	0.436814	0.113259	5.32771	6	0.502519	0.000114895
ZBTB11	-2.28829	0.202438	-3.11312	0.0245088	-2.5646	0.0199804	-2.18435	0.0661882	-0.641159	0.604511	-2.78072	0.051233	-0.241109	0.980212	-3.8529	0.00439693	-0.609408	0.158169	10.755	6	0.096249	0.000116728
GAPDH	1.57247	0.413702	2.83179	0.0427026	1.14003	0.338338	2.05495	0.0859584	5.11031	7.51189e-06	3.00083	0.0359533	1.24369	0.790463	3.85473	0.00441161	0.78021	0.202403	17.2526	6	0.00839855	0.000115857
C9	-1.05771	0.619701	-1.98393	0.17395	-2.41468	0.0292239	-1.50581	0.22352	-2.76706	0.0125982	-3.1315	0.0289049	-0.409326	0.959325	-3.85332	0.00441291	-0.575781	0.149425	9.69229	6	0.138223	0.000116527
KLHL2	-2.04567	0.258063	-3.17158	0.0221447	-0.90861	0.454449	-1.15093	0.367199	-4.79719	2.17437e-05	-2.83787	0.0470106	-1.45283	0.749333	-3.84427	0.00453898	-0.744087	0.193557	15.8693	6	0.0144728	0.000120913
ZDHHC19	-1.36679	0.492771	-2.00272	0.169474	-2.95312	0.00672057	-2.91074	0.0117469	0.945471	0.428407	-3.05734	0.0332717	-3.55151	0.151133	-3.83402	0.00471079	-0.664761	0.173385	12.6796	6	0.0484155	0.000126067
LYSMD3	-3.61395	0.0573542	-2.918	0.0365642	-2.08454	0.0633134	-0.74091	0.585599	-2.19757	0.0496485	-3.73437	0.0120164	-0.858075	0.885394	-3.82647	0.00473377	-0.741622	0.193814	15.7569	6	0.0151201	0.000129994
ST3GAL4	-0.231615	0.932463	-1.86527	0.206189	-1.44328	0.214753	-3.19547	0.00535069	-2.2274	0.0464378	0.207692	0.91886	-2.00792	0.579972	-3.8302	0.00473533	-0.478878	0.125027	7.05577	6	0.31572	0.00012804
ATG2B	-0.579044	0.810932	-1.93325	0.186965	-4.89189	3.92898e-06	-2.6186	0.024714	-2.60844	0.0188007	-1.76232	0.237731	-1.46222	0.747171	-3.82856	0.0047421	-0.724816	0.189318	15.0064	6	0.0202067	0.000128896
ENPP1	-1.64164	0.3885	-1.9401	0.185532	-4.21078	8.28244e-05	-0.370664	0.80041	-2.14407	0.0558523	-3.7313	0.0120142	-1.91999	0.613991	-3.83102	0.00474659	-0.730101	0.190576	15.1696	6	0.0189777	0.000127614
ESCO1	-3.26969	0.0670603	-2.83579	0.0425071	-4.7051	9.73869e-06	-0.467393	0.744695	-3.17306	0.00417589	-2.2267	0.123752	-1.15184	0.815477	-3.82684	0.0047511	-0.842047	0.220037	20.0448	6	0.00271896	0.000129798
GAS6	1.86722	0.314212	3.64846	0.00865908	1.41667	0.224237	1.88505	0.118151	6.30447	5.46448e-08	2.11949	0.144133	2.12315	0.543418	3.8207	0.00482348	0.907117	0.237422	23.3875	6	0.000676567	0.000133075
USP31	-0.585546	0.808244	-1.80694	0.221115	-2.91567	0.00749512	-2.91073	0.0117441	-1.571	0.170652	0.239385	0.905172	-1.67398	0.695001	-3.81705	0.00484602	-0.493276	0.12923	7.45771	6	0.280582	0.000135057
NUP107	-1.25843	0.536904	-2.28662	0.108628	-2.3519	0.0341125	-3.24782	0.00461297	-1.58769	0.165846	-0.999586	0.538848	-0.260381	0.981131	-3.81785	0.00485632	-0.514229	0.134691	8.03097	6	0.235843	0.000134622
PDGFC	-2.22223	0.216392	-3.27373	0.0181412	-1.60136	0.164365	-1.15686	0.364431	-4.5086	5.98285e-05	-3.85935	0.0114929	-0.862771	0.883363	-3.81351	0.00489337	-0.818425	0.214612	19.2294	6	0.00379328	0.000137004
PLOD1	2.69764	0.128713	4.52747	0.00130154	1.96827	0.0810818	2.07044	0.0833664	2.16885	0.0528711	2.70454	0.0578016	-0.0469666	0.997899	3.81114	0.004915	0.735279	0.192929	15.7409	6	0.0152144	0.000138329
SHPK	3.14793	0.0754929	3.29872	0.0174164	-0.120335	0.930755	2.54493	0.0295598	3.03962	0.00607569	1.24717	0.425309	1.34977	0.775069	3.80734	0.00497005	0.642329	0.168708	12.214	6	0.0573609	0.000140472
MAGI3	-0.712864	0.757874	-1.45768	0.34276	-3.255	0.00263441	-1.24509	0.324005	-3.52744	0.00148048	-0.2671	0.894337	-2.49486	0.425976	-3.79755	0.00515095	-0.569099	0.14986	9.78268	6	0.134107	0.000146134
A2M	-1.12069	0.59222	-1.6124	0.285877	-1.20018	0.310882	-4.63193	4.29536e-05	-0.654854	0.596315	-2.34494	0.10326	-2.48848	0.425986	-3.79455	0.00518942	-0.626251	0.16504	11.5694	6	0.0722936	0.000147912
MCM2	-0.268334	0.917437	2.26627	0.112289	1.36046	0.245417	3.97466	0.000466853	3.36471	0.00241271	2.17574	0.132815	1.65028	0.703745	3.78921	0.00528062	0.651634	0.171971	12.5833	6	0.0501521	0.000151127
TCTA	1.32086	0.511081	2.68388	0.0547437	3.80484	0.000399994	4.03953	0.000372248	4.83674	1.90288e-05	1.50799	0.320997	0.636845	0.920537	3.78748	0.00529513	0.89577	0.236508	23.0412	6	0.000782801	0.000152181
ZBTB33	-0.820408	0.715465	2.50545	0.0750181	0.915672	0.450437	3.92353	0.000558003	1.98387	0.0783938	2.82483	0.0478363	3.19899	0.209713	3.78157	0.00539825	0.649601	0.171781	12.4838	6	0.0520062	0.000155843
ANK2	-1.34651	0.501747	-1.16182	0.468911	-1.04313	0.384716	-1.94462	0.105977	-2.45687	0.027199	-0.839354	0.617651	-1.4837	0.745089	-3.77555	0.00551087	-0.426161	0.112874	2.71985	6	0.843097	0.000159652
TBC1D7	2.13134	0.236452	2.37066	0.0944032	4.85782	4.75336e-06	3.55828	0.0018192	1.22572	0.294166	1.32767	0.391416	1.04863	0.841272	3.76822	0.0056202	0.766851	0.203505	17.1931	6	0.00859923	0.000164414
SLK	-2.12516	0.236786	-2.96413	0.0332432	-5.88007	2.7933e-08	-2.01877	0.0921779	-3.31068	0.0028251	-0.89832	0.58793	-1.64856	0.703633	-3.76921	0.00562755	-0.899367	0.238609	23.1941	6	0.000734	0.000163768
RPS6KC1	1.31362	0.514547	1.25844	0.426268	1.41829	0.223637	2.92069	0.0114286	2.26511	0.0426308	0.115893	0.956518	1.05138	0.840862	3.76572	0.00562985	0.426233	0.113188	5.92014	6	0.432196	0.00016607
JADE3	-1.03071	0.629237	-3.32917	0.0165344	-0.447244	0.731043	-0.412718	0.775735	-2.60404	0.0190038	-0.258994	0.897198	-2.73833	0.330975	-3.76647	0.00563919	-0.487163	0.129342	7.52711	6	0.274834	0.00016557
SLC5A9	1.10555	0.598075	1.0952	0.499133	0.443928	0.732883	3.29936	0.00397482	1.73518	0.127424	2.3439	0.103517	1.31091	0.782491	3.76291	0.005667	0.475912	0.126474	7.18712	6	0.303888	0.000167946
NPRL2	2.04029	0.259796	0.95731	0.564729	1.5006	0.195276	2.60201	0.0257043	0.978553	0.410784	1.63777	0.278086	0.959437	0.85992	3.75977	0.00568713	0.425468	0.113163	4.52599	6	0.605874	0.000170071
HPRT1	-1.64375	0.387832	-3.28583	0.0177614	-1.99692	0.0763724	-2.27541	0.0542834	-7.40876	0	-3.03222	0.0343884	-2.5277	0.420806	-3.76087	0.00568766	-1.09378	0.290832	34.0431	6	6.59966e-06	0.000169323
LEPR	-1.92024	0.295056	-2.65972	0.0572978	-3.53465	0.00104466	-3.74153	0.00101544	-0.472617	0.709261	-0.619098	0.728385	-1.27813	0.785087	-3.75778	0.00570571	-0.636884	0.169484	12.2105	6	0.0574342	0.000171426
PTPN9	-1.01069	0.636779	-2.05605	0.156154	-2.81946	0.0099258	-4.6463	4.06553e-05	-1.33017	0.25196	-2.37859	0.097639	-0.912914	0.871239	-3.7556	0.00572755	-0.691885	0.184228	14.2529	6	0.0269354	0.000172926
SYT9	0.287522	0.910346	1.25395	0.428311	1.1979	0.311757	2.07021	0.0834021	3.07282	0.00554091	0.725075	0.674177	1.45264	0.749028	3.75445	0.00573102	0.424255	0.113001	5.35799	6	0.498784	0.000173723
ELMOD3	1.75289	0.349017	3.15009	0.0229194	3.68459	0.000618375	4.67363	3.6975e-05	3.93097	0.000417709	1.62365	0.281942	0.101683	0.991381	3.75098	0.00576164	0.905763	0.241474	23.9079	6	0.000543026	0.000176145
DGAT2	1.47441	0.448564	2.80332	0.0449895	4.52063	2.17892e-05	3.21655	0.00505551	2.987	0.00701017	-0.335597	0.866039	1.72228	0.682169	3.75174	0.00576845	0.748209	0.19943	16.6052	6	0.0108491	0.000175613
RTN1	1.03718	0.626266	0.870889	0.605715	1.21938	0.302804	3.32048	0.00372812	2.09042	0.0627622	0.132189	0.94886	1.90587	0.615076	3.74737	0.00579646	0.453228	0.120946	6.67473	6	0.351978	0.000178696
RRN3	-1.25317	0.539816	-1.26153	0.425005	-0.057014	0.967	-2.17346	0.0677459	-2.26377	0.0427736	-2.90892	0.0417482	-1.39134	0.765588	-3.74814	0.00580481	-0.470776	0.125603	7.11462	6	0.310377	0.000178152
UBE2T	1.34	0.50391	2.52247	0.0725734	2.87601	0.00842503	4.15183	0.000254169	1.27764	0.272642	0.444318	0.813328	1.08467	0.833936	3.74156	0.00591333	0.611148	0.16334	11.4073	6	0.0765756	0.000182882
WWC2	-1.03967	0.625971	-2.02706	0.163249	-2.92744	0.00723442	0.609844	0.660768	-1.54087	0.179427	-2.4263	0.0904486	-2.60677	0.379296	-3.73919	0.0059454	-0.521711	0.139525	8.55589	6	0.200137	0.000184613
TCOF1	0.75711	0.740761	-1.666	0.266867	-1.49648	0.196671	-1.3934	0.265144	-2.35571	0.0346035	-0.668693	0.703824	-2.35706	0.454106	-3.7364	0.00599085	-0.422504	0.113078	5.12134	6	0.528347	0.000186671
SCAF11	-2.18754	0.224645	-3.79717	0.00639263	-4.11536	0.000121635	-3.44574	0.00257888	-4.41281	8.39958e-05	0.462665	0.803635	-1.35385	0.773877	-3.73176	0.00605402	-0.880632	0.235983	22.901	6	0.000830313	0.000190148
HBG1	2.92068	0.101789	0.839087	0.619795	2.28975	0.0397041	1.95056	0.104708	0.842148	0.485236	1.06605	0.507882	1.1989	0.801521	3.73065	0.00605479	0.447403	0.119926	6.58714	6	0.360719	0.000190988
FMO5	-1.34032	0.503716	-1.68337	0.260486	0.477959	0.712684	-1.7005	0.163023	-2.46291	0.0268163	-1.3914	0.36588	-1.80014	0.653067	-3.73269	0.00605784	-0.421894	0.113027	5.05976	6	0.536172	0.000189445
PLSCR4	-3.04956	0.0868564	-4.19177	0.00255905	-4.76396	7.36075e-06	-2.5552	0.0288372	-4.59054	4.52211e-05	-1.32339	0.393232	-0.0727822	0.995243	-3.71962	0.00631843	-1.00215	0.269423	29.4792	6	4.93603e-05	0.000199519
TMEM268	2.7832	0.118213	3.64745	0.008649	-0.714431	0.565425	4.51064	7.15413e-05	2.08384	0.0636578	2.13842	0.140053	2.26638	0.488276	3.71625	0.00634486	0.761004	0.204777	17.4532	6	0.00775445	0.000202202
NR5A2	-1.80607	0.330462	-1.3821	0.373023	-3.86117	0.000323899	-5.10002	6.85e-06	-4.11517	0.000231943	-1.68541	0.263216	-1.0912	0.8327	-3.7172	0.00635115	-0.923792	0.248518	25.1748	6	0.000316925	0.000201446
USP54	-1.70724	0.364814	-1.08101	0.504672	-1.23495	0.296135	-2.22544	0.0604875	-1.06777	0.365772	-2.03598	0.163916	-1.07587	0.836214	-3.71462	0.00635909	-0.419887	0.113036	3.20541	6	0.78266	0.000203512
PAXBP1	-0.395317	0.874814	-0.840316	0.61922	-1.54366	0.181466	-3.50603	0.00214311	-2.09798	0.0617709	-0.700578	0.687504	-1.77781	0.662827	-3.70734	0.00652755	-0.467918	0.126214	7.17275	6	0.305166	0.000209448
TOR1AIP1	-1.97665	0.279067	-2.53926	0.0707795	-2.80725	0.0102759	0.659418	0.633132	-2.61277	0.0186026	-2.85093	0.0460149	-1.71946	0.68301	-3.70521	0.00655484	-0.61202	0.165178	11.7063	6	0.0688517	0.000211219
LGSN	-1.47883	0.44757	-1.98994	0.172293	-1.19182	0.314245	-0.259665	0.865052	-1.24281	0.286786	-1.89599	0.198949	-1.75254	0.668517	-3.7021	0.00661306	-0.417909	0.112884	2.13989	6	0.906394	0.000213825
TPST2	1.0267	0.631264	2.77687	0.0472484	1.44825	0.213029	1.55077	0.208569	-0.158627	0.906171	0.35721	0.855075	2.02233	0.585116	3.69842	0.00662409	0.41815	0.113062	3.83169	6	0.699441	0.000216946
ABCB4	-0.186073	0.946762	1.67083	0.265282	3.73869	0.000508917	2.42793	0.0387606	4.50968	5.96865e-05	1.46945	0.334991	2.33317	0.460045	3.699	0.00663777	0.725034	0.196008	16.1916	6	0.0127619	0.000216453
CFHR4	-3.24256	0.0694642	-2.07632	0.151597	-1.60184	0.164237	-1.59137	0.195458	-2.49206	0.0250322	-2.17647	0.132608	-0.179126	0.98802	-3.69995	0.00664278	-0.581166	0.157074	10.6921	6	0.0983711	0.000215645
PDLIM5	-2.05409	0.256132	-4.26767	0.00207455	-3.70746	0.000569947	-3.29379	0.00403426	-6.16573	2.442e-07	0.0309355	0.987762	-1.71298	0.687179	-3.69462	0.00669628	-1.01219	0.273963	30.3923	6	3.31017e-05	0.00022022
IRF2BPL	-0.852712	0.702157	-2.06624	0.153677	-4.03356	0.000168405	-5.43649	7.75862e-07	-3.73568	0.000775979	-2.88363	0.0432382	-0.840952	0.88912	-3.68937	0.00682176	-0.97329	0.263809	27.952	6	9.59408e-05	0.00022481
ITGB1	-2.21471	0.217806	-2.01614	0.166224	-1.98032	0.0790246	-2.76385	0.0172382	-1.68825	0.138761	0.592888	0.742558	-1.21335	0.799264	-3.68363	0.00695061	-0.485907	0.13191	7.75741	6	0.256421	0.000229935
SLC25A12	-0.865315	0.696404	-1.25833	0.426286	-2.07736	0.0643162	-2.44508	0.0373291	-4.50032	6.1238e-05	-1.77548	0.233442	-1.2662	0.783203	-3.68126	0.00695165	-0.634464	0.17235	12.7696	6	0.0468433	0.000232082
SMPDL3A	-1.61053	0.399063	-2.64416	0.0588874	-1.61667	0.159763	-0.742744	0.584551	-5.20264	5.58741e-06	-2.57893	0.0714171	-1.70561	0.688214	-3.68239	0.00695476	-0.73464	0.199501	16.8875	6	0.00970554	0.000231059
CCDC38	-0.0158797	0.996022	-1.08205	0.504177	-1.78033	0.118564	-1.93564	0.107746	-2.00572	0.0750324	-1.73225	0.24747	-1.34969	0.774937	-3.67938	0.00697368	-0.415717	0.112986	3.39474	6	0.757917	0.000233802
PPIL4	-0.715864	0.756667	-1.66788	0.266601	-0.874166	0.473549	-2.76856	0.0170571	-4.10059	0.000243254	-0.72804	0.673035	-2.00168	0.579561	-3.67754	0.00699259	-0.564097	0.15339	10.2555	6	0.114296	0.000235497
SF3B1	-2.24548	0.213596	-3.1699	0.0221455	-2.34776	0.0344698	-0.906218	0.491051	-0.191046	0.885369	0.239624	0.905112	-2.49061	0.426709	-3.67388	0.00704256	-0.494057	0.134478	8.03958	6	0.235218	0.000238897
GOLGA7	0.457518	0.855602	2.96774	0.0330787	4.27444	6.33333e-05	0.552494	0.695044	2.79495	0.0117184	1.88581	0.201524	1.49936	0.741089	3.67437	0.0070576	0.646975	0.176078	13.1964	6	0.0400215	0.000238438
OLFM2	1.4358	0.462115	3.60414	0.00950075	1.26215	0.284964	2.72282	0.0191177	3.46964	0.00176713	-0.602589	0.737349	1.82312	0.644858	3.66758	0.00719923	0.608087	0.165801	11.8539	6	0.0653082	0.000244855
SPTLC3	0.949922	0.662425	1.83636	0.213113	2.95677	0.0066469	4.49085	7.73767e-05	3.18625	0.00403057	-0.244507	0.903535	2.35541	0.453567	3.65883	0.00743254	0.703696	0.192328	15.539	6	0.0164542	0.000253365
ATP6V0D1	1.85548	0.316843	3.82212	0.00605142	3.37819	0.00176798	1.39654	0.263959	6.29781	5.43478e-08	2.662	0.0622701	0.941777	0.863735	3.65112	0.00760084	0.989409	0.270988	30.0691	6	3.81377e-05	0.000261103
NICN1	1.92895	0.29306	3.45976	0.0126288	6.07012	0	4.17933	0.000235034	4.30507	0.00012223	1.18909	0.452801	0.691604	0.912015	3.65163	0.00761435	1.09669	0.30033	35.5261	6	3.40727e-06	0.000260582
MKX	-1.05603	0.619965	-3.86693	0.00558519	0.378515	0.773652	-4.05995	0.000345183	-4.11847	0.000229558	-2.61323	0.0675795	-1.85215	0.634932	-3.6437	0.00780243	-0.786712	0.21591	19.4281	6	0.0034986	0.000268742
SNAP25	0.140287	0.960539	2.25665	0.114241	5.05829	1.96359e-06	0.880746	0.505181	1.81691	0.109311	2.95457	0.0385984	2.98651	0.279526	3.63669	0.00795959	0.733301	0.201639	16.8858	6	0.00971216	0.00027616
GTPBP10	-4.30259	0.0177545	-2.77891	0.0470479	-2.08428	0.0633474	-0.413177	0.775545	-3.88971	0.000477022	-3.1256	0.0291111	-0.942144	0.863584	-3.63437	0.00796658	-0.83813	0.230612	22.1379	6	0.00114315	0.000278663
FAM171A1	-2.60541	0.143872	-2.8768	0.0392863	-1.201	0.310501	0.231944	0.880508	-0.29705	0.820947	-1.79853	0.227269	-3.20213	0.212679	-3.63751	0.00796667	-0.514721	0.141504	8.81655	6	0.184161	0.000275287
STK38	1.07337	0.611765	2.28941	0.108359	3.94822	0.000235344	3.44312	0.00259702	2.556	0.0214049	2.41019	0.0927681	-0.0062095	0.999171	3.63516	0.00797579	0.731104	0.20112	16.978	6	0.00936442	0.000277812
TFPI	-2.72119	0.124864	-3.48405	0.0120961	-2.10444	0.060611	-3.2013	0.00527395	-5.27679	4.41667e-06	0.0248346	0.989912	-1.27334	0.783722	-3.63074	0.00805639	-0.841453	0.231758	22.4118	6	0.00101944	0.000282615
STAP2	0.274853	0.915314	0.809981	0.631987	2.56579	0.0199313	2.70329	0.0200715	2.32571	0.0370898	2.41474	0.0922895	0.855297	0.885462	3.6077	0.00880506	0.515791	0.14297	8.9552	6	0.176113	0.000308921
TIFA	-1.20398	0.561264	-2.88474	0.038871	-1.40857	0.227194	-3.45257	0.0025275	-3.77044	0.000697423	-1.33666	0.388245	-0.292665	0.975034	-3.60448	0.00888374	-0.64742	0.179615	13.8196	6	0.031717	0.000312784
SDE2	-1.90034	0.302079	-3.16647	0.0223364	-5.00641	2.36842e-06	-4.4054	0.000105658	-3.97103	0.000368015	-1.82235	0.220162	0.103712	0.99154	-3.6032	0.00889215	-0.994433	0.275986	30.6948	6	2.89862e-05	0.000314322
EPC2	-2.40631	0.177286	-3.7688	0.00671379	-3.04542	0.00511018	-0.254131	0.868396	-3.2767	0.00311282	-3.5387	0.0154299	-0.374269	0.965183	-3.59874	0.00898032	-0.780304	0.216827	19.6858	6	0.00314941	0.000319759
CHRNB1	1.21904	0.554136	2.93665	0.0350959	3.56803	0.000928265	5.07562	7.51807e-06	2.88768	0.00915352	-0.287507	0.885694	1.85209	0.63453	3.59909	0.00900419	0.797631	0.22162	20.2438	6	0.00250575	0.000319337
SLC3A1	-2.51277	0.155139	-2.18263	0.127723	-2.06393	0.0662567	-0.837672	0.529383	-0.73862	0.545417	0.273383	0.891576	-1.48019	0.745027	-3.59607	0.0090388	-0.406575	0.113061	5.91892	6	0.432334	0.000323062
NALCN	0.424733	0.8651	2.23663	0.117897	2.83676	0.0094413	2.70167	0.0201574	1.92567	0.0882018	2.01024	0.170251	0.0474933	0.997923	3.59253	0.00913259	0.533302	0.148447	9.6086	6	0.142132	0.000327478
APBB3	1.0314	0.628753	2.71263	0.0521619	0.533479	0.677998	2.66194	0.0222459	2.89284	0.00903182	1.96033	0.181293	0.283289	0.977187	3.58771	0.00927944	0.524872	0.146297	9.39318	6	0.152643	0.000333589
NECAP2	2.6249	0.139907	2.19995	0.124642	3.65692	0.000679897	3.12577	0.00653608	-0.112516	0.934817	1.90383	0.19664	0.911848	0.871035	3.58628	0.00929565	0.646896	0.180381	13.7838	6	0.0321468	0.000335433
PTK6	1.85325	0.317464	1.98029	0.174925	0.96251	0.425107	3.31383	0.00379854	2.7826	0.0121151	3.20866	0.0248235	0.138909	0.988698	3.57235	0.00975294	0.647454	0.181241	13.9849	6	0.029805	0.000353796
ZNF264	-0.169012	0.951433	-0.557698	0.75629	-0.963429	0.424675	-2.28039	0.0537178	-2.1662	0.0531901	-1.28299	0.410707	-2.00776	0.579618	-3.57236	0.00979094	-0.403598	0.112978	4.07579	6	0.66642	0.000353772
EGFLAM	-0.413926	0.869109	-1.75388	0.237896	-2.8105	0.0101807	-1.36868	0.274459	-3.16595	0.00425947	-2.99384	0.0363393	-0.617016	0.927869	-3.56843	0.00979248	-0.581901	0.163069	11.4612	6	0.0751256	0.000359123
AMFR	0.537084	0.82569	3.54018	0.0108904	1.2535	0.288574	1.98216	0.098604	3.53868	0.00143353	0.0201408	0.992168	1.49131	0.742303	3.57012	0.00979953	0.546308	0.153022	10.2416	6	0.114838	0.000356819
RETREG2	1.24354	0.543632	0.544858	0.76307	0.938318	0.438049	2.79408	0.0159181	2.63868	0.0174468	2.56468	0.0729184	1.04304	0.840448	3.56907	0.00980428	0.499142	0.139852	8.6221	6	0.195973	0.000358256
SMURF1	-0.446545	0.85954	-0.888021	0.597346	-2.19367	0.0496847	-1.7165	0.158812	-2.69338	0.0151965	-0.55732	0.759682	-1.23689	0.793029	-3.56261	0.00994223	-0.402348	0.112936	5.14919	6	0.524826	0.000367193
LHPP	2.04693	0.257923	2.77355	0.0474837	-0.726114	0.558845	4.4675	8.32753e-05	2.85494	0.00997648	2.28474	0.113226	1.95654	0.597083	3.56319	0.009959	0.713081	0.200125	16.8067	6	0.0100207	0.000366378
SAMD5	-1.50621	0.437467	-2.79933	0.045399	-2.07527	0.0645821	-2.72892	0.0188248	-2.75502	0.0130001	0.495042	0.788185	-0.818002	0.896055	-3.55783	0.0100908	-0.536184	0.150705	9.91876	6	0.128115	0.00037393
LNX2	-3.5382	0.0566469	-4.28066	0.00201121	-2.90153	0.00781526	-2.56161	0.0284181	-2.07489	0.0648876	-0.335617	0.866172	-0.300132	0.974276	-3.55046	0.0103466	-0.734157	0.206778	18.0312	6	0.00615473	0.000384563
CNPPD1	2.37339	0.185098	0.737251	0.667143	2.25385	0.043172	3.55329	0.00184742	5.48596	2.15847e-06	3.85023	0.0114478	1.04143	0.841324	3.54797	0.0104038	0.962787	0.271363	30.114	6	3.73947e-05	0.000388215
LAMA3	1.26584	0.533661	1.39495	0.367909	4.74373	8.11891e-06	2.99678	0.00934586	4.54243	5.31103e-05	1.2452	0.426469	1.27247	0.783572	3.54343	0.0105548	0.831363	0.234621	22.838	6	0.000852581	0.000394963
INSR	0.111955	0.967589	-1.84189	0.211554	-4.40455	3.62726e-05	-1.89327	0.116324	-3.7306	0.000788537	-1.78216	0.231528	-1.66066	0.699904	-3.54139	0.0105987	-0.693535	0.195837	16.1814	6	0.0128127	0.000398019
FADS1	0.657748	0.77939	0.87664	0.603211	1.50855	0.192896	3.81569	0.000795951	3.32204	0.00273335	1.19474	0.450001	1.56138	0.725109	3.53895	0.0106597	0.57357	0.162074	11.3406	6	0.0784029	0.000401727
AJUBA	0.423445	0.865415	1.2856	0.415841	5.43058	2.61097e-07	1.30171	0.301004	3.93987	0.000406086	2.27959	0.114253	3.12383	0.230039	3.53363	0.0108495	0.837126	0.236903	23.0663	6	0.000774561	0.000409896
ASPH	-2.01351	0.268126	-2.64452	0.058891	-0.32622	0.806825	-0.705834	0.605645	-5.30808	4.03647e-06	-2.89607	0.0425262	-2.75458	0.328671	-3.52777	0.011068	-0.763744	0.216495	19.7593	6	0.00305618	0.000419077
GATD1	1.39716	0.478792	1.0841	0.503537	0.389117	0.767177	2.82195	0.014863	2.08588	0.0633986	3.07684	0.0319449	0.997782	0.848184	3.51978	0.0113778	0.507293	0.144126	9.09233	6	0.168452	0.000431907
KLHL8	-1.70514	0.365402	-2.2441	0.116614	-1.02658	0.392772	-3.50968	0.00212083	-6.02535	2.9819e-07	-1.14464	0.471724	-2.20186	0.521217	-3.51405	0.0115507	-0.836888	0.238155	23.6906	6	0.000595305	0.000441326
IVNS1ABP	-1.28067	0.528615	-1.85407	0.208563	-4.18001	9.41451e-05	-5.48624	6.48148e-07	-4.19807	0.000175847	-0.0430878	0.982726	-2.34266	0.457417	-3.5145	0.0115713	-0.931217	0.264964	28.3165	6	8.19025e-05	0.000440575
BCL2L10	1.85108	0.317928	1.82839	0.215026	2.40033	0.0302853	4.78685	2.33501e-05	0.939636	0.431414	-0.000326721	0.999959	2.42828	0.444098	3.51178	0.0116126	0.639302	0.182045	14.0015	6	0.0296194	0.000445117
FSTL1	-0.930803	0.670341	-1.78833	0.226624	-1.86749	0.0999245	-4.52322	6.79046e-05	-1.4185	0.21942	-3.30039	0.0217323	-0.83715	0.8905	-3.51023	0.0116438	-0.674212	0.192071	15.4956	6	0.0167331	0.000447713
DYNC2H1	-0.785956	0.730173	-1.82855	0.215005	-2.86214	0.00876529	0.0390009	0.980741	-0.383423	0.766835	-2.32605	0.106818	-1.88034	0.626543	-3.50658	0.0117684	-0.43197	0.123189	6.89132	6	0.331015	0.000453913
CENPX	-0.185276	0.946763	2.43167	0.0848281	2.9669	0.00645645	4.08854	0.000311979	2.77138	0.0124657	2.24891	0.119595	0.579031	0.933989	3.50492	0.0118047	0.6829	0.194841	16.0036	6	0.0137349	0.00045675
DMTN	0.573928	0.812243	2.95189	0.0341883	0.0307975	0.98216	4.41204	0.000102964	3.71291	0.000832275	1.87356	0.205348	1.80115	0.652955	3.50006	0.0118994	0.695965	0.198844	16.6761	6	0.0105505	0.000465151
MMAA	-0.548288	0.821661	-2.70876	0.0524887	-2.71524	0.0133021	-2.87346	0.0129845	-2.80098	0.0115217	-0.780325	0.647516	-0.170186	0.988127	-3.50189	0.0119036	-0.559244	0.159698	11.0608	6	0.0865141	0.000461968
PCF11	-2.36312	0.186759	-4.84112	0.0006025	-3.50758	0.00114656	0.565869	0.687056	-1.3282	0.252786	-2.43696	0.0896016	-2.02074	0.584338	-3.50048	0.011923	-0.720128	0.205723	17.7938	6	0.0067686	0.000464429
MB	2.07935	0.249479	1.99326	0.17141	2.5568	0.0203846	4.08944	0.000311069	1.97544	0.0796325	0.431827	0.819342	0.464814	0.950175	3.48884	0.0123956	0.612504	0.175561	13.1682	6	0.040441	0.00048513
KIAA1143	-2.99083	0.0919752	-4.9021	0.000555789	-3.49142	0.00121108	0.202207	0.895898	-1.61542	0.158139	-1.08696	0.499214	-1.95083	0.600306	-3.48717	0.0124295	-0.714091	0.204777	17.692	6	0.00704995	0.000488161
PPT2	1.29427	0.521502	2.69194	0.0539553	1.86862	0.0997357	0.208828	0.892964	2.01783	0.0731823	2.24943	0.119522	0.308712	0.973551	3.48235	0.0125791	0.444638	0.127683	7.35877	6	0.288939	0.000497037
SALL4	-1.76386	0.34612	-1.82496	0.21601	-1.52862	0.186307	0.556836	0.69231	-2.31748	0.0378018	-0.577472	0.749934	-1.80496	0.649673	-3.48324	0.0125806	-0.393317	0.112917	5.9176	6	0.432484	0.000495392
NPC1L1	1.81623	0.328011	2.14892	0.134475	1.14649	0.335363	2.59145	0.0264075	3.14911	0.00445791	0.706839	0.684262	0.21074	0.984623	3.47904	0.0127028	0.507383	0.14584	9.36687	6	0.153973	0.00050321
HEY2	-2.28027	0.204111	-0.164813	0.934536	-3.62323	0.000762894	-0.529215	0.70858	-4.70008	3.06845e-05	-2.24929	0.119521	-3.40919	0.166073	-3.47382	0.0127851	-0.793889	0.228535	21.8832	6	0.0012713	0.000513101
RHOA	1.60898	0.399998	1.60618	0.288164	0.0418227	0.976275	2.88236	0.0126716	1.61093	0.159432	3.03558	0.0343868	0.93272	0.864977	3.4747	0.0127864	0.503431	0.144885	9.18078	6	0.163664	0.00051142
DISP1	-0.952192	0.661205	-1.58631	0.295642	-2.98798	0.00607078	0.0884757	0.957422	-5.13378	6.93176e-06	-3.04938	0.0334768	-3.46527	0.150339	-3.4756	0.0127865	-0.789755	0.227228	21.588	6	0.00143759	0.000509705
MRPS30	-0.415599	0.868344	-2.76497	0.0479896	-3.31998	0.00213525	-3.61531	0.00151692	-5.65522	1.11455e-06	-1.7823	0.231569	-0.868098	0.882502	-3.47568	0.0128281	-0.877176	0.252376	26.3431	6	0.000192149	0.000509567
RBM39	-0.201429	0.942698	-0.928027	0.577443	-3.66251	0.000667642	-1.28392	0.308406	-1.54855	0.177259	-1.31836	0.39522	-1.64494	0.705187	-3.46767	0.0130539	-0.453856	0.130882	7.65478	6	0.264502	0.000524989
TNFRSF14	1.37445	0.488874	1.94584	0.184342	0.955123	0.428892	3.02538	0.00866043	5.7036	8.89248e-07	3.04699	0.0336659	1.32793	0.780332	3.463	0.0131588	0.826916	0.238786	23.8282	6	0.000561657	0.00053418
PRAMEF10	1.00636	0.637951	3.59648	0.00961641	4.17165	9.68562e-05	-0.447527	0.756283	1.32735	0.253152	2.17564	0.132799	2.48634	0.425294	3.46361	0.0131729	0.638732	0.184412	14.4253	6	0.0252303	0.000532983
SLC2A12	-1.82463	0.325964	-2.07386	0.152149	-1.20413	0.309202	0.402532	0.781621	-0.332828	0.798418	-1.95358	0.183157	-2.04486	0.578467	-3.46375	0.0132121	-0.391531	0.113037	5.35328	6	0.499364	0.000532704
TOR3A	0.288212	0.910352	1.0283	0.530005	4.52372	2.15719e-05	4.46627	8.3422e-05	3.94226	0.000403122	2.11111	0.146012	1.56065	0.725159	3.45558	0.013493	0.860067	0.248893	25.3755	6	0.000290885	0.000549118
POMGNT1	1.21279	0.558193	3.09955	0.0251431	4.5349	2.04219e-05	2.29553	0.0520226	5.24054	4.84673e-06	1.16887	0.462189	0.669142	0.91533	3.45432	0.013518	0.870899	0.252119	26.3267	6	0.000193505	0.000551686
DNAJC22	0.495212	0.840376	2.3982	0.0898382	0.389335	0.767186	2.30033	0.0515538	4.21105	0.000168861	3.17731	0.0266895	1.29852	0.783309	3.45293	0.0135437	0.643806	0.186452	14.8359	6	0.0215722	0.000554539
ARL2	1.72802	0.356574	3.2473	0.0189482	-0.217599	0.87166	3.11078	0.00682375	4.01465	0.00032211	1.78811	0.230349	0.950285	0.861005	3.45004	0.013646	0.660926	0.191571	15.6719	6	0.0156276	0.000560511
ADSS2	-1.72847	0.356454	-2.58508	0.0649891	-1.00545	0.403505	-2.05547	0.0858605	-3.48805	0.00167037	-1.73372	0.247417	0.0495439	0.998141	-3.447	0.013763	-0.551773	0.160073	11.1676	6	0.0833335	0.000566839
APPL1	-2.58136	0.146221	-2.10217	0.14552	-4.57429	1.74364e-05	-1.03863	0.421797	-4.3027	0.000123298	-3.07722	0.0319467	-0.184871	0.987102	-3.44441	0.0138573	-0.878731	0.255118	26.9028	6	0.000151006	0.000572302
PPIF	1.04444	0.624017	1.63875	0.276637	2.25828	0.0427425	-0.35419	0.81031	3.2533	0.00333066	2.61708	0.0673577	1.68382	0.695832	3.44202	0.0139313	0.528322	0.153492	10.272	6	0.113655	0.000577382
ACY1	0.579032	0.810856	2.13418	0.138142	5.11653	1.44692e-06	3.6835	0.00122576	5.974	3.22581e-07	1.8582	0.20971	1.3393	0.780267	3.44066	0.0139568	1.02845	0.29891	35.8627	6	2.93133e-06	0.0005803
CYP3A4	0.130621	0.962968	-2.13037	0.139166	-0.278842	0.835325	-4.08668	0.000313754	-2.76702	0.0125975	-1.79562	0.228038	-2.05975	0.573228	-3.43685	0.0141169	-0.57825	0.16825	12.1462	6	0.0587859	0.000588527
HDHD3	1.80665	0.330509	3.96264	0.00443505	3.81098	0.000391558	4.91763	1.39726e-05	4.86074	1.76358e-05	-0.278551	0.889415	0.942011	0.863593	3.43539	0.0141507	0.962695	0.280229	31.7286	6	1.83932e-05	0.000591696
IFT88	-3.57574	0.0556562	-3.70923	0.00763811	0.316842	0.812539	-1.21458	0.337879	-1.30344	0.262303	-3.08952	0.0308971	-1.93561	0.605912	-3.43364	0.0142056	-0.649499	0.189158	15.1847	6	0.0188678	0.00059553
ACVR1C	-1.54276	0.425099	-2.07903	0.150954	-2.14686	0.0552502	0.70561	0.60571	-1.99371	0.0768404	-0.759216	0.658782	-1.60777	0.714689	-3.42862	0.0143895	-0.40183	0.117199	6.36875	6	0.383174	0.000606654
NUP54	-3.01307	0.0896214	-4.9884	0.000477143	-3.38022	0.00175659	0.405169	0.780522	-3.16323	0.00429342	-2.82992	0.0476377	-0.798392	0.897922	-3.4287	0.0144337	-0.837266	0.244194	24.7663	6	0.000377206	0.000606489
ARL2BP	-0.758218	0.740289	2.9828	0.0323215	3.75819	0.000474231	4.56517	5.71916e-05	1.07224	0.36375	1.56457	0.300813	2.42267	0.442079	3.42355	0.0145324	0.7054	0.206043	17.6416	6	0.00719315	0.000618083
ATP1B1	-1.32865	0.508544	-1.95921	0.180532	-3.03457	0.00528314	-2.80977	0.015329	0.606885	0.624915	-2.26964	0.115801	-1.20486	0.798411	-3.42413	0.0145487	-0.528598	0.154374	10.3145	6	0.112017	0.000616771
ABCA10	-0.810983	0.720323	-2.48559	0.0775315	-3.6153	0.000786129	-1.46981	0.236171	-2.00347	0.0753851	0.810459	0.631309	-2.3559	0.454692	-3.42479	0.0145604	-0.528602	0.154346	10.3456	6	0.110832	0.000615282
E2F2	1.58034	0.411768	1.61037	0.286727	2.1635	0.0532079	1.38451	0.268418	-0.706803	0.56469	0.637078	0.719714	2.0274	0.58525	3.41834	0.0147283	0.386295	0.113006	5.01913	6	0.541362	0.00063004
CBS	0.0370344	0.990116	-1.72634	0.246783	-1.67228	0.144783	-1.47715	0.233646	-0.157272	0.906939	-1.86245	0.208682	-1.77221	0.664401	-3.41632	0.014743	-0.385712	0.112903	2.92305	6	0.818441	0.000634725
ELF1	-1.31183	0.515359	-1.90994	0.193369	-3.85211	0.000335871	-3.88762	0.000627892	-1.58831	0.165694	-1.65981	0.271386	-0.18978	0.987034	-3.41865	0.0147593	-0.664336	0.194327	15.9538	6	0.0140041	0.000629326
CXCL9	1.87188	0.312981	0.928712	0.577067	2.88784	0.00814632	1.16451	0.360711	0.93167	0.435499	-0.312863	0.875729	3.56626	0.158729	3.41639	0.0147867	0.486057	0.142272	8.91736	6	0.178279	0.000634575
AGTR1	-3.17917	0.0730872	-3.09386	0.025478	-1.24612	0.291709	-5.30797	2.43902e-06	-5.34178	3.6e-06	-3.03174	0.034399	0.148127	0.989794	-3.41459	0.0147967	-1.07511	0.314857	39.6459	6	5.34635e-07	0.000638782
C3orf70	0.139452	0.960798	-0.513525	0.778296	-2.17478	0.0519311	-2.77037	0.0169909	-3.45258	0.00185754	-2.1325	0.141125	-1.64066	0.703988	-3.41175	0.0149028	-0.55669	0.163168	11.5142	6	0.0737268	0.000645477
MTCH2	0.492906	0.841171	2.30433	0.10593	5.27955	5.88691e-07	1.78097	0.142352	3.82035	0.000593743	0.694896	0.690142	2.07937	0.55985	3.40821	0.014962	0.763145	0.223914	20.8656	6	0.00193948	0.000653896
UBA7	2.58994	0.145582	3.04313	0.0281247	0.278835	0.835265	3.23258	0.00482169	5.112	7.44186e-06	0.684328	0.696037	1.50549	0.739933	3.40864	0.0149846	0.760091	0.22299	20.984	6	0.00184678	0.000652876
CCDC69	1.26962	0.532183	2.83355	0.0426818	2.69135	0.0142169	3.37375	0.00317884	3.55112	0.001379	-0.13238	0.948774	0.561745	0.934411	3.40541	0.0150291	0.640354	0.18804	15.1015	6	0.0194814	0.000660641
KIAA2013	0.347374	0.889712	1.68161	0.261123	1.56704	0.17429	2.51684	0.0315772	3.13266	0.00466989	1.39575	0.363864	0.328085	0.97182	3.40869	0.0150292	0.469655	0.137782	8.43732	6	0.207782	0.000652746
PELI2	0.300113	0.906787	-1.25051	0.429451	-5.5764	1.80361e-07	-3.71942	0.00109061	-5.64188	1.24138e-06	-2.51168	0.07961	-2.82129	0.307295	-3.40457	0.0150318	-1.05308	0.309314	37.8383	6	1.20813e-06	0.000662695
GATA6	-0.727406	0.752504	-1.89695	0.196791	-1.55913	0.176549	-4.25137	0.000182468	-5.21126	5.38854e-06	-2.45789	0.0865159	-1.04501	0.840335	-3.40583	0.0150518	-0.814466	0.239139	23.8383	6	0.000559264	0.000659638
CBLL1	-0.384102	0.87762	-1.735	0.244102	-4.51371	2.24691e-05	-2.27874	0.0539064	-1.89689	0.0933933	-3.32593	0.0211037	-0.790595	0.900058	-3.40181	0.0151431	-0.694042	0.204022	17.433	6	0.00781688	0.000669424
NKRF	-0.83285	0.710477	-3.02129	0.0296028	-1.71915	0.132867	-4.50484	7.30233e-05	-5.56838	1.58501e-06	0.186735	0.926219	-2.89107	0.303058	-3.39342	0.0153859	-0.848326	0.249991	25.7799	6	0.000244673	0.000690262
ATP6V1B2	-0.129657	0.962878	3.23858	0.0193409	0.31006	0.81637	1.57908	0.199045	1.74144	0.126004	2.50854	0.0799427	1.01869	0.844979	3.39383	0.0154092	0.450932	0.132868	7.89219	6	0.246108	0.000689236
KDM7A	-1.56543	0.416247	-3.53995	0.0108512	-3.62632	0.000754506	-4.60888	4.63475e-05	-3.05878	0.00576514	0.481281	0.795543	-0.99088	0.850777	-3.39409	0.0154419	-0.78523	0.231352	22.1773	6	0.00112449	0.00068858
KBTBD11	0.843863	0.705916	-1.58439	0.296149	-2.97148	0.00637191	-2.621	0.0245739	-1.85644	0.101245	-2.00792	0.170383	-1.22692	0.796302	-3.39461	0.0154599	-0.505393	0.148881	9.66127	6	0.139661	0.000687269
MCM10	0.966532	0.655738	2.66444	0.0568153	3.32183	0.00212282	0.525993	0.710384	0.114313	0.933913	0.902577	0.58579	1.54526	0.728746	3.39517	0.0154782	0.440297	0.129684	7.54825	6	0.273102	0.000685868
NFX1	-1.43093	0.464273	-2.46799	0.0800888	-2.07727	0.0643233	-1.33077	0.289785	0.155699	0.907537	0.34482	0.861381	-1.63993	0.70395	-3.39036	0.0155158	-0.383152	0.113012	5.56253	6	0.473931	0.000698016
MRAS	0.999064	0.64103	2.01769	0.165839	3.37694	0.00177423	0.117484	0.941264	4.00613	0.000330306	1.32487	0.392803	1.56691	0.721726	3.3793	0.0155686	0.598907	0.177228	13.5222	6	0.035454	0.000726714
ROCK1	-1.99215	0.275448	-2.45231	0.0820274	-1.07077	0.371389	-0.947705	0.468933	-2.02153	0.0725906	-2.65049	0.0636329	-0.00255574	0.999433	-3.3815	0.0155749	-0.468388	0.138515	8.51217	6	0.202929	0.000720917
PDZRN4	-0.721612	0.754604	-1.09444	0.4994	-1.48812	0.199509	-0.88378	0.503707	-2.86283	0.00977085	-1.42164	0.353406	-0.986967	0.852181	-3.38608	0.0155821	-0.381684	0.112722	4.43951	6	0.617422	0.000708986
C21orf91	-1.63232	0.392176	-4.98541	0.000449333	-0.737626	0.55222	-5.18606	4.81586e-06	-5.95638	3.36634e-07	-1.53912	0.308816	-1.24163	0.790011	-3.38057	0.0155853	-1.03636	0.306562	37.6812	6	1.29663e-06	0.000723358
TMEM179B	0.207887	0.940557	1.123	0.486811	1.96806	0.0811135	0.911364	0.488414	0.889275	0.459006	2.22639	0.123712	1.65754	0.701441	3.38745	0.0155968	0.382388	0.112884	3.0284	6	0.805274	0.000705458
H2BC12	-0.488582	0.84266	1.84932	0.209724	0.53328	0.678099	2.85308	0.0136994	3.45825	0.00182734	1.74957	0.242325	1.8668	0.62732	3.38341	0.0155985	0.522034	0.154292	10.3808	6	0.109504	0.000715907
STXBP6	-3.00164	0.0915101	-2.01964	0.165347	0.0188357	0.989196	-0.327462	0.82634	-1.14824	0.328311	-1.22273	0.435913	-2.33479	0.460533	-3.38806	0.0156018	-0.427371	0.12614	7.21363	6	0.301542	0.000703891
MPV17L2	2.05097	0.256921	3.08156	0.0261128	4.11292	0.000122605	-0.225451	0.883931	3.76999	0.000698476	1.23337	0.431258	1.32453	0.781417	3.38257	0.0156032	0.704716	0.208338	18.3711	6	0.00536879	0.00071812
LIN7C	-3.50489	0.0569152	-2.69302	0.0538768	-5.58065	1.61616e-07	-1.1486	0.368394	-6.91172	0	-3.36285	0.0197037	-0.423093	0.956162	-3.37936	0.0156108	-1.28774	0.38106	56.2664	6	2.57138e-10	0.000726547
TAP2	2.13938	0.234342	0.934089	0.575009	-0.0949545	0.945745	1.68451	0.167628	3.4042	0.00214411	2.22111	0.124596	1.60676	0.715088	3.38162	0.0156142	0.512508	0.151557	10.0585	6	0.122211	0.000720592
ZNF143	-2.39787	0.179248	-2.71178	0.0521679	-1.79645	0.114975	-0.669305	0.626853	-2.77221	0.0124407	0.125432	0.95197	-0.922044	0.868047	-3.38628	0.0156177	-0.478716	0.141369	8.86085	6	0.181557	0.000708474
PM20D2	-1.93908	0.289882	-1.90753	0.194045	-1.20282	0.309779	-3.06295	0.00779568	-3.96348	0.000376489	-1.98966	0.174357	0.0347758	0.997817	-3.38363	0.0156319	-0.642715	0.189948	15.4633	6	0.016944	0.000715342
MTURN	-0.48678	0.843562	-2.44193	0.083634	-3.93699	0.000244242	-1.72753	0.155835	-2.8622	0.0097857	-0.902421	0.585855	-0.563954	0.935007	-3.38422	0.015642	-0.577777	0.170727	12.5481	6	0.0507998	0.000713809
CPEB3	-2.6592	0.133503	-3.16372	0.0224215	-5.97936	3.04414e-08	-2.35555	0.045664	-5.21899	5.35918e-06	0.705526	0.684865	-2.28962	0.477417	-3.3772	0.0156459	-1.03969	0.307854	37.6702	6	1.30304e-06	0.000732279
FBXO2	0.0119685	0.997123	1.72238	0.247422	3.23018	0.0028573	5.3679	1.69884e-06	5.07686	8.44881e-06	1.85287	0.211489	1.77626	0.662441	3.37591	0.0156812	0.920685	0.272722	30.1869	6	3.62194e-05	0.000735714
TREH	0.509854	0.834954	1.46743	0.339274	3.15032	0.00368908	2.76386	0.0172422	4.41318	8.38489e-05	0.849529	0.613053	1.12192	0.825242	3.37003	0.0159437	0.650147	0.19292	15.8924	6	0.0143433	0.000751591
TK1	0.270993	0.916682	2.88133	0.0389654	3.85181	0.000335995	3.76355	0.000944768	2.85659	0.00993125	0.919456	0.577094	0.435962	0.954471	3.36919	0.0159513	0.688126	0.204241	17.5892	6	0.00734514	0.000753887
SOCS2	-0.409941	0.870418	-1.98169	0.174537	-3.35773	0.00188781	-7.40044	0	-5.98423	3.26531e-07	-2.68734	0.0593364	-2.1636	0.534073	-3.37046	0.0159632	-1.3077	0.387989	56.2904	6	2.54281e-10	0.000750415
CD151	1.67834	0.376346	4.74978	0.000795862	3.19875	0.00315728	0.179879	0.907341	4.88266	1.61935e-05	0.809887	0.631529	1.67786	0.695146	3.36677	0.0160094	0.788307	0.234143	23.039	6	0.000783507	0.00076054
LPA	-1.09263	0.605289	-2.54245	0.0704438	-3.18622	0.00328311	-0.400546	0.782501	-0.345679	0.790334	-0.752717	0.660688	-1.25759	0.785704	-3.36727	0.0160264	-0.415399	0.123364	6.92782	6	0.327574	0.00075917
SCRN2	3.73671	0.0466681	2.72156	0.0514855	1.24304	0.29297	4.29242	0.000158552	3.62859	0.00108417	2.95794	0.0384194	-0.554266	0.935191	3.36554	0.016038	0.892508	0.26519	28.9801	6	6.13655e-05	0.000763929
NAAA	-0.025139	0.993604	-1.72611	0.246799	-2.24807	0.0437859	-0.960701	0.46167	-3.79964	0.00063427	-1.78758	0.230401	-1.11562	0.827358	-3.35977	0.0163451	-0.509027	0.151507	10.0651	6	0.121937	0.000780078
DNAJB5	0.776361	0.733667	1.56382	0.303234	4.22558	7.83812e-05	0.301502	0.841605	2.71767	0.0143055	2.0676	0.15652	1.49686	0.740701	3.35771	0.0164242	0.588993	0.175415	13.177	6	0.0403093	0.000785919
MBTPS2	-0.345355	0.890139	-0.849884	0.615154	-1.41529	0.224714	-0.349717	0.812609	-1.98337	0.0784584	-0.109037	0.959081	-3.13777	0.226302	-3.35136	0.0167771	-0.378629	0.112978	5.52657	6	0.478252	0.000804167
BNIP2	-2.09616	0.244794	-3.23613	0.019409	-1.0617	0.37583	-3.27968	0.00419132	-4.2563	0.000144862	-0.554509	0.761056	-0.398042	0.962815	-3.3497	0.0167929	-0.680921	0.203278	17.628	6	0.00723236	0.000808987
BTNL9	0.581124	0.810003	-0.561942	0.754456	-2.68306	0.0145393	-1.61788	0.18713	-3.53172	0.00146362	-2.30414	0.110385	-2.83373	0.304706	-3.34986	0.0168308	-0.57632	0.172043	12.7376	6	0.0473979	0.000808537
TRMT5	-3.13097	0.0767867	-4.43757	0.00140082	-2.4654	0.0257452	-0.413064	0.775509	-2.62287	0.0181507	-1.1001	0.493002	-0.454923	0.951314	-3.34202	0.0172364	-0.663858	0.19864	16.8624	6	0.00980229	0.000831704
GSS	0.848939	0.703517	0.879127	0.602055	3.886	0.000295178	3.2201	0.00500534	3.30707	0.00285413	3.2183	0.0243523	0.323869	0.971866	3.33494	0.0174596	0.749465	0.224731	21.1233	6	0.00174336	0.000853166
ZWINT	-0.323327	0.897562	1.68684	0.25913	3.11654	0.00410067	2.64621	0.0231454	3.11609	0.00489074	1.04423	0.51727	0.921146	0.868567	3.33606	0.0174845	0.543118	0.162802	11.4746	6	0.0747707	0.000849742
USP6NL	-1.44279	0.459934	-1.38355	0.372458	-3.79263	0.000417901	-0.446089	0.756908	-3.33829	0.00260564	-1.72235	0.250941	-0.950924	0.860666	-3.33522	0.0174894	-0.58715	0.176045	13.3312	6	0.0380676	0.000852309
STK24	-1.55233	0.420895	-2.14276	0.135975	-1.90735	0.0923046	-3.93024	0.000544778	-1.97939	0.0790706	0.28669	0.886194	-0.918536	0.868442	-3.33646	0.0175061	-0.538243	0.161322	11.2514	6	0.0809106	0.000848529
ATP1B2	-0.231565	0.932429	-1.02494	0.531259	-4.91236	3.58435e-06	-3.40294	0.00292957	-3.44257	0.00191063	-2.06774	0.156517	-1.31108	0.782742	-3.33692	0.0175245	-0.778531	0.233309	22.578	6	0.000950856	0.000847138
CAB39	-1.91362	0.296786	-2.85864	0.0404114	-1.2158	0.304171	-0.902544	0.493073	-2.23702	0.0454384	-0.532627	0.771705	-0.180911	0.987747	-3.33149	0.0176401	-0.409405	0.12289	6.91485	6	0.328794	0.000863835
TAX1BP3	0.0777116	0.978385	1.80568	0.221314	2.19101	0.0499739	-0.201373	0.896242	3.47344	0.00174764	1.51643	0.317384	2.45708	0.434285	3.32899	0.0177567	0.495705	0.148905	9.74708	6	0.135715	0.000871614
SPATA6	-0.894467	0.685295	-0.498274	0.786338	-1.6735	0.144505	-0.31468	0.834363	-2.61626	0.0184438	-1.93841	0.187333	-1.44034	0.751799	-3.32637	0.0178317	-0.375344	0.112839	5.56007	6	0.474226	0.000879866
RPS6KL1	2.6859	0.129836	3.38549	0.0148865	3.7429	0.000501271	-0.812634	0.544143	4.43699	7.72522e-05	2.55282	0.0741613	1.22825	0.796424	3.32662	0.0178645	0.817824	0.245842	25.1937	6	0.000314372	0.000879052
SSBP3	-0.2091	0.940106	-1.75357	0.238003	-0.388449	0.767473	-2.41081	0.0402419	-2.16087	0.0538401	-0.0844748	0.966742	-1.46374	0.746739	-3.32364	0.0179113	-0.375097	0.112857	4.85412	6	0.562656	0.000888516
CLDN14	0.264529	0.91852	-1.24036	0.433734	-2.9732	0.00634137	-2.14891	0.0712165	-1.18913	0.310306	-2.14237	0.139164	-0.845638	0.886923	-3.3238	0.0179501	-0.440985	0.132675	7.84604	6	0.249601	0.000888014
ZDHHC14	0.295113	0.90866	1.18798	0.456968	0.617747	0.623944	2.56471	0.0282076	0.608094	0.624248	-0.070815	0.972354	2.74094	0.331126	3.31958	0.0180842	0.375403	0.113087	5.32566	6	0.502774	0.000901533
PKN2	-1.95716	0.284659	-2.09486	0.147085	-2.45943	0.0261526	-0.58031	0.67809	-3.74652	0.000751457	-2.21409	0.126112	-0.116213	0.990944	-3.32004	0.0181038	-0.593601	0.178794	13.7959	6	0.0320009	0.000900056
MAGI1	-0.424899	0.865192	-2.46017	0.0810227	-3.65846	0.000676464	-3.09994	0.00701598	-4.33091	0.000112241	0.711448	0.681638	-2.41177	0.444842	-3.31688	0.0182207	-0.709219	0.213821	19.2193	6	0.0038088	0.000910302
MPDU1	0.55891	0.817953	2.08677	0.149002	5.48593	1.99818e-07	1.38252	0.269199	4.11003	0.000235544	3.28603	0.0220776	1.03814	0.841598	3.31601	0.0182298	0.880645	0.265574	28.8256	6	6.56396e-05	0.000913139
IL17RB	-1.68864	0.373659	-1.36301	0.380559	-4.84258	5.15487e-06	-1.15943	0.363299	-0.278895	0.831551	-2.00438	0.171198	-2.42029	0.438174	-3.31125	0.0185058	-0.620509	0.187394	14.8588	6	0.0213837	0.000928807
BRAF	-1.45428	0.456426	-2.1629	0.131927	-2.26172	0.0424127	-1.5885	0.196148	-3.98084	0.000356588	-0.254191	0.899242	-0.599983	0.93075	-3.31037	0.0185166	-0.542864	0.163989	11.7169	6	0.0685907	0.000931711
DUS2	0.74162	0.747311	2.21934	0.120696	2.5957	0.0183748	3.38454	0.00308648	4.50784	5.99105e-05	1.62325	0.282064	0.0870476	0.992306	3.30922	0.0185465	0.706094	0.213372	19.317	6	0.00366042	0.000935569
AFF3	-2.01875	0.267052	-3.26276	0.018466	-4.79547	6.21204e-06	-0.485727	0.733499	-1.94747	0.0844358	-0.525549	0.774807	-1.43678	0.75293	-3.30752	0.0186145	-0.657287	0.198725	16.709	6	0.0104143	0.000941263
LGALS4	1.98979	0.276496	0.94156	0.57131	3.66197	0.000668865	3.63336	0.00143475	4.67091	3.3964e-05	4.03403	0.0133654	-0.185348	0.987092	3.302	0.0188943	0.953687	0.288821	33.9851	6	6.77219e-06	0.000959967
TSPAN3	1.21452	0.556938	4.41591	0.00142875	2.48436	0.0245051	3.20932	0.00516595	-0.0497444	0.971035	0.694258	0.690647	1.16571	0.811332	3.30255	0.0189058	0.584804	0.177076	13.4523	6	0.0363898	0.000958095
ORC1	1.23396	0.54787	2.78628	0.046418	1.44665	0.213511	1.47248	0.235143	1.27571	0.273415	2.72933	0.0561465	-0.209457	0.985209	3.29672	0.0192124	0.456904	0.138594	8.51878	6	0.202504	0.000978209
MEP1B	1.61859	0.397245	3.1702	0.0221741	-0.870758	0.475318	3.69684	0.00117301	2.36291	0.0340287	0.820928	0.626053	2.15102	0.534872	3.29529	0.0192654	0.57336	0.173994	13.0092	6	0.0428899	0.000983208
TP53I3	1.18544	0.568184	3.87387	0.00547262	5.18033	1.06246e-06	-0.519218	0.714457	4.19343	0.000178873	1.50043	0.323453	2.49774	0.428119	3.28873	0.0193326	0.838298	0.2549	26.7587	6	0.000160679	0.00100641
BEX1	-0.294021	0.909021	-1.62794	0.28066	-0.381298	0.771815	-2.20159	0.0637369	-2.77643	0.012306	-0.615734	0.73041	-0.919323	0.86822	-3.29124	0.0193523	-0.37129	0.112812	5.82961	6	0.442545	0.000997455
SESTD1	-1.08586	0.608155	-1.66907	0.266101	-3.78319	0.000433222	-1.11076	0.3868	-1.08591	0.357016	-0.571878	0.752209	-1.02353	0.845753	-3.28914	0.0193529	-0.441372	0.134191	8.01936	6	0.236688	0.00100493
DHX40	-1.0487	0.623364	-1.21598	0.444914	-1.66614	0.146385	-0.568174	0.685827	-2.63553	0.0175806	-3.27715	0.0224458	-0.817264	0.895672	-3.29326	0.0193612	-0.477795	0.145083	9.24925	6	0.160038	0.000990315
MANBAL	-1.08225	0.609912	3.17962	0.0217595	2.14088	0.0559941	3.27881	0.00420028	1.54801	0.177431	3.92588	0.0108443	1.57695	0.719285	3.29172	0.0193684	0.65943	0.20033	16.8094	6	0.0100098	0.000995761
DENND2D	1.06996	0.613751	2.78847	0.0462304	0.364733	0.78236	3.37881	0.00313342	0.734894	0.547807	1.25393	0.422102	0.689218	0.912679	3.2893	0.0193927	0.447787	0.136134	8.2368	6	0.221263	0.00100436
DSE	-0.389283	0.876416	-1.66137	0.268575	-4.51763	2.21309e-05	-3.01476	0.00890439	-2.0823	0.0638742	-1.88909	0.200681	-0.561064	0.934606	-3.29173	0.0194193	-0.65112	0.197805	16.5299	6	0.0111756	0.000995735
LRR1	0.598208	0.804357	1.05892	0.515896	4.10022	0.000128938	3.17909	0.005616	2.38073	0.0326077	1.12617	0.480485	0.863194	0.883431	3.28964	0.0194194	0.605269	0.183992	14.4309	6	0.0251766	0.00100314
OSBPL8	-0.328212	0.895201	-2.73382	0.0506871	-3.52437	0.00108343	-1.45692	0.240828	-4.15998	0.000199376	-3.26847	0.0228114	-0.175955	0.987944	-3.28214	0.0197781	-0.735907	0.224215	21.154	6	0.00172131	0.00103022
SPRED2	-0.671668	0.774033	-2.00206	0.169646	-0.840203	0.492273	-2.58196	0.0270667	-3.27831	0.00309775	-0.672245	0.702145	-0.552103	0.935685	-3.28087	0.0198198	-0.456499	0.13914	8.61196	6	0.196606	0.00103489
IREB2	-2.77664	0.119148	-3.84999	0.00577262	-2.15901	0.0537399	-1.42575	0.252556	-3.3357	0.00262619	-0.5231	0.775698	0.0281315	0.997507	-3.27843	0.0199512	-0.637597	0.194483	16.2505	6	0.0124708	0.00104386
TRAPPC1	0.654242	0.780762	0.715212	0.676924	1.32649	0.25865	1.00251	0.440557	-0.173146	0.897325	1.40776	0.359441	3.70963	0.151496	3.27245	0.0203496	0.397108	0.121349	6.74137	6	0.345429	0.0010662
TOPORS	-2.91661	0.100712	-3.44325	0.0131325	-0.30339	0.820426	-1.76433	0.146191	-1.34641	0.245874	0.343887	0.861539	-1.83405	0.637893	-3.26303	0.0209741	-0.491773	0.150711	9.96438	6	0.12616	0.00110228
ZC2HC1A	-1.48364	0.4459	-1.94032	0.185489	-3.1413	0.00379812	-1.91026	0.112852	-4.33627	0.00011017	0.443313	0.813941	-1.47025	0.747405	-3.26347	0.0209934	-0.624391	0.191327	15.6837	6	0.0155564	0.00110057
TMEM115	2.8696	0.107759	3.80581	0.00630791	2.88664	0.00817111	-0.0566862	0.972759	3.3003	0.00291134	3.767	0.0118446	0.000383954	1.00014	3.25625	0.0214555	0.796608	0.24464	24.9821	6	0.000344066	0.00112893
NIPBL	-3.08279	0.0834448	-3.28173	0.0179205	-3.64626	0.000703807	-3.16376	0.005864	1.14363	0.330422	-1.48938	0.32722	-1.55923	0.725564	-3.25353	0.0216175	-0.687046	0.211169	18.713	6	0.00467682	0.00113979
RASL10A	-0.0872321	0.97498	-0.952829	0.566427	-2.87199	0.00851524	-4.67999	3.61004e-05	-2.94345	0.00789545	-1.8736	0.205385	-1.2136	0.79955	-3.2488	0.0218953	-0.678714	0.208912	18.3615	6	0.00538961	0.00115894
FLACC1	-1.19161	0.566157	-1.71398	0.249889	-0.669273	0.592232	-0.580535	0.677966	-2.48868	0.0252294	-1.94986	0.184071	-0.595579	0.930478	-3.24922	0.021916	-0.36624	0.112716	4.93537	6	0.552129	0.00115724
RAB29	-0.167357	0.95164	1.86459	0.206146	4.41114	3.51236e-05	1.98646	0.0978618	1.21236	0.299965	1.98366	0.17562	1.30917	0.782283	3.24751	0.0219433	0.564363	0.173783	12.9067	6	0.0445417	0.00116418
HIPK3	-0.933122	0.668974	-1.88466	0.200476	-5.80656	2.55428e-08	-3.54224	0.00190977	-5.61242	1.37416e-06	-1.12829	0.479454	-1.24468	0.790211	-3.2452	0.0220726	-1.01947	0.314147	39.5106	6	5.68362e-07	0.00117369
SQLE	0.980084	0.64975	1.09903	0.497475	2.49965	0.0235975	2.46136	0.0359523	0.204668	0.877743	0.783608	0.645526	0.846204	0.886654	3.24309	0.0221898	0.366506	0.113012	5.32935	6	0.502317	0.00118243
NUP50	-1.60344	0.402882	-2.28829	0.10843	-4.95579	2.90516e-06	-2.0925	0.07985	-1.1384	0.332758	-0.748022	0.663446	-0.938468	0.864944	-3.2359	0.0227267	-0.628087	0.1941	15.9503	6	0.0140231	0.00121259
CCP110	-1.66149	0.382773	-3.40502	0.0144392	-1.08244	0.365761	-3.16129	0.00591011	0.24006	0.856345	-1.90297	0.196819	-0.638351	0.919889	-3.23156	0.0229247	-0.512756	0.158671	10.939	6	0.0902809	0.00123117
CRYAA	-0.207289	0.940776	2.40021	0.0894896	3.59134	0.000855987	4.47723	8.06604e-05	5.50197	1.98336e-06	1.37142	0.373396	1.25523	0.787613	3.23088	0.0229253	0.881337	0.272786	30.512	6	3.14083e-05	0.00123411
ITPK1	0.897674	0.684547	2.89312	0.0384949	-0.00531389	0.996863	2.86018	0.0134434	4.18098	0.000186237	3.15456	0.0276309	0.685743	0.913742	3.23205	0.0229396	0.675026	0.208854	18.5196	6	0.00505677	0.00122908
ACOT12	0.309628	0.903152	3.41337	0.0141804	4.56605	1.79881e-05	2.08138	0.0816424	0.100267	0.941792	1.20895	0.442767	1.88159	0.629756	3.2324	0.0229665	0.605841	0.187427	14.9037	6	0.021019	0.00122753
FNIP2	-0.473644	0.849371	-3.06563	0.0267559	-4.23793	7.45468e-05	0.633278	0.64794	-2.66999	0.0161221	-2.71488	0.0570066	-2.03878	0.577733	-3.2268	0.0231502	-0.660934	0.204826	17.7058	6	0.00701115	0.00125182
KIF12	1.11954	0.592532	2.45441	0.0817648	0.240666	0.857554	2.2613	0.0559995	1.4588	0.20549	-0.209395	0.918058	0.979047	0.855127	3.22728	0.023167	0.364191	0.112848	5.16404	6	0.522953	0.00124972
ZNHIT6	-1.8602	0.315911	-2.4634	0.0807247	-4.6004	1.57345e-05	-2.57155	0.0277478	-2.4854	0.025429	0.779926	0.647656	-1.38178	0.767771	-3.22085	0.0235943	-0.666885	0.207052	18.0635	6	0.00607554	0.0012781
NUDT4	-1.8959	0.303209	-0.365331	0.848174	-4.1221	0.000118605	-1.01354	0.435309	-5.59182	1.50332e-06	-1.94915	0.184119	-2.31595	0.465094	-3.21944	0.0236043	-0.836224	0.259742	28.1464	6	8.818e-05	0.00128443
C1orf122	0.535007	0.826439	0.0378248	0.985478	2.76922	0.011459	3.5582	0.00181909	3.35221	0.00250256	0.910382	0.581352	1.9553	0.597768	3.21962	0.0236456	0.592698	0.184089	14.5243	6	0.0242973	0.00128359
PROX1	-0.80036	0.724913	-1.5684	0.301616	-4.26598	6.59939e-05	-4.06448	0.000340206	-2.83855	0.0104164	-2.99687	0.0361357	0.166302	0.988453	-3.21686	0.0237684	-0.795361	0.247247	25.3085	6	0.000299334	0.001296
GLRB	-1.85682	0.316491	-0.300361	0.876727	-1.63909	0.153449	-1.57027	0.202121	-1.12444	0.339062	0.361233	0.853265	-2.31564	0.46386	-3.21061	0.0240758	-0.362454	0.112892	5.1394	6	0.526062	0.00132453
SLC48A1	1.74726	0.350719	2.38174	0.092753	1.31689	0.262421	2.10608	0.0776906	3.79625	0.000641498	0.882453	0.596656	-0.0484722	0.997955	3.21248	0.0240879	0.540644	0.168295	12.3399	6	0.0548008	0.00131596
GNE	-1.51768	0.434487	-2.8269	0.0430559	-3.55656	0.000966139	-0.0734731	0.965274	-1.01337	0.392821	-2.98541	0.0368713	-0.692167	0.912493	-3.21177	0.0240898	-0.567417	0.176668	13.3752	6	0.0374503	0.00131919
ISM1	-0.235769	0.930383	1.84148	0.211699	2.137	0.0564939	6.14407	2.7027e-07	4.16128	0.000198534	2.44448	0.0884972	1.90937	0.614154	3.21072	0.0241255	0.896282	0.279153	31.4654	6	2.06553e-05	0.00132402
RITA1	1.5621	0.417361	0.881912	0.600356	1.23371	0.296752	2.16775	0.0684749	3.92195	0.000429943	0.872612	0.601989	0.839294	0.889722	3.20837	0.024217	0.499046	0.155545	10.6149	6	0.101031	0.00133487
TMEM205	1.68671	0.374494	0.811049	0.631479	4.11394	0.000122137	2.22774	0.0602075	5.14404	6.70626e-06	2.53479	0.0763096	0.401903	0.962017	3.20548	0.0244127	0.83377	0.260108	28.2273	6	8.51383e-05	0.0013484
SULT1C2	2.35777	0.188116	2.03922	0.160408	2.71738	0.0132406	0.143235	0.927562	1.04194	0.378687	2.19296	0.129543	0.386887	0.96387	3.20345	0.0245398	0.462468	0.144366	9.1793	6	0.163743	0.00135793
CYB561A3	2.48824	0.160163	3.47715	0.0121961	1.4482	0.213028	5.08754	7.38916e-06	6.52994	0	1.79787	0.227438	0.0609016	0.996686	3.20177	0.0246292	1.06775	0.333488	44.6578	6	5.47306e-08	0.00136587
CALM1	-1.31126	0.515041	-2.29641	0.107081	-5.47876	2.16216e-07	-0.502581	0.723663	-4.83321	1.92819e-05	-0.728524	0.67282	-2.48075	0.428808	-3.19742	0.0248451	-0.843632	0.263848	28.6936	6	6.95191e-05	0.00138665
HTRA1	0.692582	0.765892	1.51043	0.322907	3.40384	0.0016236	-0.441734	0.759075	2.32177	0.0374293	1.90574	0.196293	1.74685	0.669634	3.19784	0.0248651	0.485534	0.151832	10.0758	6	0.121496	0.00138461
RTN4RL1	1.90039	0.302175	1.9164	0.191789	1.31612	0.262766	0.880959	0.505074	3.45468	0.00184568	0.213226	0.916077	0.773794	0.905205	3.1984	0.0248746	0.443187	0.138565	8.57262	6	0.199078	0.00138193
RLIM	-1.71929	0.359952	-3.50457	0.011669	-5.60912	1.67539e-07	-4.21253	0.000209255	-2.47675	0.0259642	-0.098645	0.962659	-0.571999	0.933966	-3.19559	0.0248924	-0.884295	0.276724	31.0409	6	2.48972e-05	0.00139547
SCN9A	-1.91176	0.297207	-1.87757	0.20246	-0.302948	0.820594	-0.862136	0.515867	-4.18038	0.000186577	-1.59291	0.292001	-1.25587	0.787174	-3.1962	0.0248968	-0.524656	0.16415	11.7671	6	0.06737	0.00139249
EMC10	0.816624	0.717427	1.85243	0.209083	0.808961	0.510644	0.825505	0.536551	2.66936	0.0161411	0.413212	0.828553	1.10729	0.830126	3.19432	0.0249455	0.359556	0.112561	3.75286	6	0.710079	0.00140162
RNF180	-1.81725	0.327742	-2.72791	0.051036	-0.703065	0.57276	-2.35252	0.0459517	-5.3236	3.84473e-06	-1.86899	0.206732	-0.492394	0.944634	-3.19228	0.0250744	-0.714501	0.223822	21.3393	6	0.001594	0.00141156
EXOSC6	-1.16845	0.575508	-1.20876	0.448061	-4.22148	7.96131e-05	-3.36847	0.00322986	-5.30493	4.0218e-06	-1.58614	0.29386	-0.524033	0.939284	-3.19153	0.0250842	-0.851294	0.266736	29.5313	6	4.82491e-05	0.00141523
IL1R1	-1.23662	0.546685	-3.29842	0.0174115	-2.3498	0.0342884	-3.45531	0.00250902	-4.23995	0.00015346	-1.55459	0.304086	0.613136	0.928502	-3.19056	0.0251064	-0.728987	0.228482	22.1095	6	0.00115677	0.00141997
PJA2	-2.09884	0.244352	-2.25146	0.115096	-4.66727	1.15851e-05	-1.7783	0.143043	-2.9324	0.00813502	-0.462643	0.803581	-0.280558	0.978101	-3.18954	0.0251434	-0.675383	0.211749	18.9827	6	0.00419302	0.001425
GTF2A1	-0.895576	0.684653	-2.29948	0.106569	-4.84857	4.91931e-06	0.401073	0.782257	-4.00993	0.000326081	-3.56009	0.0149712	-1.77708	0.662128	-3.1883	0.0251986	-0.817305	0.256345	27.1014	6	0.000138606	0.00143113
MORF4L1	-1.93432	0.291639	-3.51219	0.011558	-1.1444	0.336377	-0.0940362	0.954517	-2.26003	0.0431269	-2.91936	0.0411656	-0.355707	0.968486	-3.18595	0.0252978	-0.541378	0.169927	12.5111	6	0.0514911	0.00144281
VPS26A	-2.37254	0.18522	-2.82363	0.0433463	-5.04678	2.03608e-06	-0.281539	0.852552	-4.81314	2.05612e-05	-2.56805	0.0727995	-0.2588	0.980576	-3.18637	0.0253171	-0.906022	0.284343	33.24	6	9.42786e-06	0.00144071
PLP1	-1.25338	0.539721	-1.93521	0.186613	0.764256	0.536257	-2.26165	0.0559798	-2.53318	0.0226369	-2.22441	0.123979	-1.06645	0.836442	-3.18235	0.0253412	-0.452504	0.142192	8.94117	6	0.176914	0.00146086
GPR137	3.28708	0.0654348	3.47873	0.0121939	1.34167	0.252825	2.27009	0.0549771	6.95312	0	1.07291	0.504772	0.987488	0.851837	3.18274	0.0253621	0.970019	0.304775	38.2829	6	9.88981e-07	0.00145889
CCNYL1	-0.807944	0.722091	-2.18456	0.127515	0.311803	0.815064	-1.83685	0.129065	-2.07931	0.064259	-0.577321	0.749998	-1.09825	0.832334	-3.18394	0.0253662	-0.358906	0.112724	4.62181	6	0.593149	0.00145283
CHL1	-0.61118	0.799109	-2.20224	0.12429	-0.689377	0.580902	-1.60372	0.191404	-1.35313	0.243352	-1.31676	0.395745	-0.681166	0.91409	-3.18448	0.0253753	-0.358592	0.112606	2.15842	6	0.904567	0.00145014
USP25	-1.88207	0.308414	-2.38498	0.0922413	-1.822	0.109274	-1.08462	0.399531	-0.635052	0.608234	-3.9072	0.0112787	-0.432479	0.954356	-3.18308	0.0253892	-0.538034	0.169029	12.2763	6	0.0560804	0.00145716
TGFBR3	-0.252891	0.924168	-1.10394	0.49563	-6.23934	0	-5.51437	4.85437e-07	-6.29206	5.39811e-08	-1.87295	0.205423	-2.16938	0.532698	-3.18083	0.0254211	-1.26139	0.396559	59.3724	6	6.03632e-11	0.00146853
RLF	-2.32891	0.194662	-2.1286	0.139427	-0.960548	0.426095	-2.53327	0.0304095	-1.6461	0.14966	-2.54673	0.0750322	0.456681	0.950796	-3.17857	0.0255721	-0.5145	0.161865	11.3869	6	0.0771294	0.00148004
HBB	1.02801	0.63045	1.41106	0.360944	3.69972	0.000585483	4.03323	0.00038122	-0.288064	0.826146	0.631558	0.721556	4.40299	0.02894	3.17587	0.0257664	0.665314	0.20949	18.3806	6	0.00534822	0.00149386
ACVR2B	0.361069	0.885824	-1.54762	0.309122	-1.4629	0.207956	-5.19499	4.65517e-06	-2.27367	0.0418286	-2.25183	0.119035	-2.08498	0.55915	-3.1727	0.0259487	-0.661934	0.208635	18.2427	6	0.00565347	0.00151031
PRXL2C	-1.74271	0.352564	-2.98954	0.0318392	-2.50292	0.0234134	-4.93243	1.31474e-05	-5.0732	8.5124e-06	-1.08706	0.499195	0.204004	0.986547	-3.17332	0.0259492	-0.887203	0.279582	32.2095	6	1.4876e-05	0.00150709
GAREM1	-0.608976	0.800336	-2.0482	0.158005	-1.58845	0.168121	-3.81365	0.00080139	-4.11498	0.000232012	-1.78149	0.231541	-0.141266	0.989148	-3.17111	0.0259791	-0.651958	0.205593	18.0228	6	0.00617538	0.00151858
CHD1	-2.21253	0.218475	-2.21576	0.121478	-4.97565	2.62355e-06	-3.77826	0.000899672	-3.4244	0.00201615	-1.63605	0.278449	0.710868	0.909405	-3.17116	0.0260341	-0.871624	0.27486	31.0694	6	2.45878e-05	0.00151833
ZSCAN18	-4.7671	0.02124	-1.70233	0.254198	-1.99513	0.0766295	-2.41567	0.0398169	0.257668	0.845588	-2.5922	0.0697695	-1.49257	0.742613	-3.1655	0.0264547	-0.686728	0.216942	19.7537	6	0.00306317	0.00154819
COPZ2	2.56104	0.148523	1.83746	0.212845	6.29521	0	3.72534	0.00106984	0.177972	0.894238	2.01864	0.168519	1.49122	0.742116	3.16395	0.0265427	0.910613	0.287809	33.2175	6	9.52238e-06	0.00155642
LRRFIP2	-2.72497	0.124402	-0.751166	0.659911	-1.06763	0.372912	-4.76013	2.62215e-05	-3.31179	0.00281598	-0.884925	0.595207	-1.20652	0.798871	-3.16079	0.026793	-0.692505	0.219093	20.2578	6	0.00249135	0.00157344
SLC17A4	-0.198036	0.943832	2.22008	0.120678	1.50696	0.193386	4.22782	0.000197464	4.37412	9.65952e-05	2.59145	0.0697521	0.719961	0.90869	3.15899	0.0269045	0.722096	0.228585	21.9567	6	0.00123293	0.00158317
ETNPPL	0.553054	0.819914	1.88369	0.200766	0.49696	0.700879	2.9744	0.00988806	3.2641	0.0032282	0.370555	0.848416	1.0536	0.840272	3.15796	0.0269409	0.462462	0.146443	9.4641	6	0.149111	0.0015888
TRIM14	2.0003	0.272902	2.45145	0.0821169	0.398407	0.762017	3.30765	0.00387051	6.09815	2.27273e-07	0.379758	0.844488	2.45786	0.434377	3.15548	0.0269464	0.801521	0.254009	27.0408	6	0.000142284	0.00160232
PABPC4	-0.604715	0.801404	-1.16843	0.46548	-3.82279	0.000374583	-3.20706	0.00519355	-3.80704	0.000619243	-0.682221	0.697136	-0.813643	0.895854	-3.15489	0.0269484	-0.652721	0.206892	18.1885	6	0.00577801	0.0016056
BCAP31	1.83414	0.322283	2.50925	0.0744166	5.196	1.01966e-06	-0.640685	0.643759	4.20871	0.000170086	3.17183	0.0269102	1.38337	0.768419	3.15559	0.0269969	0.868093	0.275097	31.0389	6	2.49197e-05	0.00160174
TAF8	-1.70705	0.364726	-1.28193	0.41698	-5.56344	1.78218e-07	-2.34697	0.0464601	-1.48564	0.196545	-1.5392	0.308888	-1.06252	0.838217	-3.15609	0.0270088	-0.712911	0.225884	21.2805	6	0.00163338	0.00159901
FBXO16	0.0806473	0.977274	0.0495249	0.981807	2.96372	0.00651089	2.22911	0.0600664	1.43157	0.214633	2.13642	0.140281	1.46258	0.747237	3.15633	0.0270436	0.44627	0.141389	8.818	6	0.184075	0.00159766
SEPTIN10	-2.34424	0.192346	-1.43934	0.349731	-1.57469	0.172044	-0.518949	0.714619	-4.48896	6.38646e-05	-2.23755	0.121682	-0.727883	0.908254	-3.14972	0.027392	-0.610347	0.193778	16.1766	6	0.012837	0.00163426
SLC2A8	1.74295	0.352618	1.16809	0.465475	1.60083	0.164508	3.63517	0.00142847	5.27149	4.47212e-06	3.64196	0.0131853	0.10412	0.991745	3.14905	0.0273994	0.855421	0.271644	30.6365	6	2.97382e-05	0.00163804
KL	-0.0756524	0.978979	-0.905335	0.588861	-2.13379	0.0568394	-4.54109	6.34783e-05	-3.65472	0.000998878	-1.8882	0.200942	-1.1745	0.807716	-3.14441	0.0276757	-0.667701	0.212345	19.0541	6	0.00407325	0.0016642
SPRYD3	1.87058	0.313165	0.929602	0.576798	3.19296	0.00321063	0.938251	0.474059	5.00791	1.06944e-05	2.41763	0.0917095	0.724193	0.908335	3.14497	0.0276807	0.720658	0.229147	22.294	6	0.00107094	0.00166106
DRAP1	-0.352196	0.888202	0.083296	0.967455	2.01033	0.074248	2.93019	0.0111401	2.21738	0.0475062	1.45548	0.340023	1.91825	0.612825	3.14519	0.0277207	0.448293	0.142533	8.96868	6	0.175347	0.00165977
TSHZ1	-0.980317	0.649614	-1.30924	0.405975	-6.04998	0	-1.42769	0.251893	-5.42201	2.68852e-06	-1.98726	0.174968	-1.88136	0.628577	-3.14187	0.0278681	-0.967343	0.307887	38.2999	6	9.81449e-07	0.00167872
SMPD2	1.44375	0.459517	2.71922	0.051632	2.12882	0.0574556	0.828603	0.534687	2.75122	0.0131175	1.93413	0.18814	-0.451814	0.952234	3.14071	0.0279216	0.498071	0.158585	11.0121	6	0.0880018	0.00168537
CSPG5	0.563852	0.814986	1.15711	0.471	3.28073	0.00242662	2.25949	0.0562099	0.371469	0.774451	2.38995	0.0961438	0.672095	0.915601	3.13944	0.0279872	0.464772	0.148043	9.58237	6	0.143377	0.0016927
LDLRAP1	1.66542	0.381107	0.844227	0.617516	3.24394	0.00273582	2.82495	0.0147421	6.55875	0	1.93821	0.187368	1.08265	0.833655	3.13874	0.0279983	0.908486	0.289443	34.7167	6	4.88979e-06	0.00169675
TBC1D5	-1.42719	0.46522	-2.41194	0.087741	-4.90424	3.67323e-06	-0.516808	0.715899	-0.617271	0.618613	-2.47868	0.0836127	-1.39338	0.764553	-3.13686	0.028126	-0.629427	0.200655	16.9985	6	0.00928873	0.00170767
PRRG1	-2.44854	0.167525	-3.14863	0.0229338	-0.679988	0.586136	-3.96652	0.000480988	-4.68367	3.23648e-05	-0.655106	0.711517	-0.336759	0.969806	-3.13401	0.0281698	-0.750473	0.239461	24.1856	6	0.000482744	0.00172436
P4HA2	0.127708	0.963405	1.27615	0.419691	4.15864	0.000102371	1.76668	0.145597	4.98605	1.15321e-05	2.34127	0.10395	1.19489	0.80115	3.13416	0.0282147	0.753461	0.240403	24.2668	6	0.000466412	0.00172349
TIAL1	-0.431371	0.863578	-1.42863	0.354446	-4.45109	2.93525e-05	-0.0795867	0.962165	-5.93314	3.66089e-07	-2.88143	0.043389	-3.48188	0.148142	-3.13434	0.0282582	-0.902937	0.288079	33.9581	6	6.85381e-06	0.00172243
RO60	-2.87557	0.106876	-3.53048	0.0110815	-6.35603	0	-0.57936	0.678811	-3.03377	0.00617126	-0.260723	0.896575	-1.74239	0.670676	-3.13485	0.0282679	-0.911976	0.290915	34.2049	6	6.14132e-06	0.00171943
RBCK1	2.33212	0.193895	2.28768	0.108445	1.39545	0.232107	0.668549	0.627343	2.75719	0.0129259	-0.335466	0.866004	0.935848	0.864786	3.13194	0.028319	0.427331	0.136443	8.33033	6	0.214888	0.00173652
FRS3	1.14384	0.583692	1.45358	0.344494	-0.149406	0.913169	2.19379	0.0648354	0.491524	0.697757	1.78726	0.230394	1.37438	0.768554	3.13075	0.0283791	0.353159	0.112803	3.77951	6	0.706485	0.00174358
TIMM17B	0.963182	0.656086	1.34466	0.389091	3.45313	0.00137399	1.19339	0.347413	1.71799	0.131514	0.288758	0.885413	0.723745	0.908609	3.12939	0.0284565	0.408493	0.130534	7.6582	6	0.264229	0.00175168
VPS45	-1.18396	0.568792	2.62057	0.0616223	2.48226	0.0246258	5.05357	8.43091e-06	3.0753	0.00550408	3.65563	0.0133137	1.29882	0.783835	3.12642	0.0286424	0.804502	0.257324	27.0376	6	0.000142476	0.00176949
RBMS1	-1.02939	0.630062	-3.05865	0.0271566	-3.58415	0.000878833	-1.37267	0.272975	-6.49507	0	-0.611539	0.732526	-1.75532	0.667858	-3.12689	0.0286555	-0.856668	0.273968	31.2373	6	2.28374e-05	0.00176666
ABHD1	2.13078	0.236243	3.05794	0.0270897	4.34427	4.72764e-05	4.49334	7.66425e-05	1.00138	0.399201	-0.421263	0.823887	1.18389	0.804977	3.12329	0.0289048	0.735947	0.235632	23.0149	6	0.000791518	0.00178843
TMPRSS6	1.86727	0.3143	3.00464	0.0308051	-0.268379	0.84076	3.29066	0.00406554	5.83219	5.22994e-07	0.951272	0.56237	2.0809	0.560294	3.12259	0.0289159	0.781892	0.250399	26.3335	6	0.00019294	0.00179269
GCKR	2.51544	0.154434	3.32765	0.0165252	1.09532	0.359426	0.177946	0.908173	4.31781	0.000117082	2.22139	0.124552	0.47682	0.946139	3.1213	0.028989	0.650378	0.208368	18.6203	6	0.00485535	0.00180057
ALDH6A1	-2.81385	0.114426	-5.13762	0.000302	-6.0989	0	-1.15294	0.366239	-0.879225	0.464662	-1.85432	0.210944	-0.86406	0.883391	-3.11954	0.0290445	-0.927699	0.297384	35.6113	6	3.28009e-06	0.00181136
NOL10	-1.27218	0.531557	-1.67726	0.26225	-3.42542	0.00150946	-3.19865	0.00530989	0.0825971	0.951796	-0.471645	0.799444	-1.28048	0.784816	-3.12	0.0290574	-0.497086	0.159322	10.9959	6	0.0885029	0.00180852
YTHDC1	0.111276	0.967635	-2.42007	0.0865203	-6.93728	0	-2.83363	0.0144255	-2.60662	0.0188893	-1.6079	0.287689	-2.37591	0.451908	-3.11863	0.0290765	-0.93476	0.299735	35.66	6	3.20947e-06	0.00181697
RUNDC3B	-1.32684	0.508829	-2.10278	0.14539	-3.37515	0.00178441	1.14754	0.368886	-4.23939	0.000153824	-1.54169	0.308221	-3.68284	0.135124	-3.11719	0.0291648	-0.681687	0.218687	20.2512	6	0.00249812	0.00182585
SLC35B1	0.928836	0.671168	1.35357	0.385062	5.53419	1.92493e-07	0.841324	0.527318	2.29446	0.0398673	2.16341	0.135178	1.70111	0.688752	3.11615	0.0292094	0.698284	0.224085	20.9884	6	0.00184347	0.00183227
UBQLN4	0.965539	0.65547	2.26137	0.113203	2.23809	0.0448299	1.98917	0.0974753	5.48715	2.14774e-06	2.44313	0.088748	0.139495	0.988915	3.11441	0.029327	0.738864	0.23724	23.8709	6	0.000551597	0.0018431
PEG10	1.57657	0.41265	3.42651	0.0137023	2.42021	0.0288169	4.63321	4.29944e-05	0.373795	0.773169	-0.542922	0.766334	2.138	0.538763	3.11188	0.0294096	0.627218	0.201556	17.1347	6	0.00880069	0.00185902
PCDHB5	-3.02724	0.0896421	-1.45142	0.345129	-2.57083	0.0196629	-0.209637	0.892354	-1.56878	0.171172	-1.74602	0.243494	-0.452141	0.952302	-3.11276	0.0294373	-0.471057	0.151331	10.0395	6	0.122998	0.00185347
ALDH1A1	-1.79927	0.332382	-1.17629	0.462369	-0.446694	0.731307	-0.077473	0.963387	-0.993366	0.403464	-1.17174	0.460861	-2.38713	0.451717	-3.11219	0.0294379	-0.350646	0.112668	3.19901	6	0.783486	0.00185704
HAL	-1.2898	0.52381	-2.0506	0.157549	-3.61202	0.000795877	-5.18671	4.77273e-06	-1.72479	0.129906	-1.59909	0.29063	-0.0495474	0.998215	-3.10951	0.0295966	-0.743713	0.239174	23.7735	6	0.000574788	0.00187401
TMEM138	1.39237	0.480422	1.9619	0.18028	5.78288	2.50313e-08	1.28062	0.309736	0.793533	0.51363	2.79479	0.0502582	1.4894	0.742317	3.10678	0.0298291	0.741982	0.238827	23.5759	6	0.000624845	0.00189139
CTSZ	1.30538	0.516811	1.88682	0.199737	2.82632	0.0097408	4.1548	0.000252366	3.75949	0.000720965	-0.609829	0.733492	1.14225	0.818129	3.10528	0.0299289	0.665873	0.214432	19.4492	6	0.00346857	0.001901
FZD6	-1.03194	0.628406	-2.61434	0.062192	-0.873443	0.473782	-2.87325	0.0129896	-3.38873	0.00224735	-1.67797	0.265459	0.300124	0.974192	-3.10437	0.0299607	-0.545948	0.175864	13.4137	6	0.0369169	0.00190682
ANKRD29	0.415791	0.868327	1.37337	0.376268	3.28411	0.00240115	3.39582	0.00299225	1.45044	0.208278	1.25549	0.421587	0.311126	0.973969	3.0977	0.0305506	0.512782	0.165537	11.8432	6	0.0655591	0.00195029
AFMID	1.79619	0.333475	3.95289	0.00455493	-0.396125	0.763445	4.07027	0.00033323	2.39009	0.0319198	1.14804	0.470366	0.865862	0.883218	3.09794	0.0305877	0.624601	0.201618	17.3214	6	0.00817201	0.00194874
PSEN2	1.34679	0.501593	2.65297	0.0579726	4.35748	4.46908e-05	1.08081	0.4014	3.44559	0.00189296	-0.337935	0.864925	1.29256	0.783138	3.0956	0.0307198	0.629096	0.203223	17.5833	6	0.00736234	0.00196417
TUBG1	0.487842	0.843292	2.38305	0.0924952	1.33166	0.256684	5.14365	5.66138e-06	6.85509	0	2.71745	0.0569728	1.30078	0.783719	3.09445	0.0307853	1.02767	0.332103	44.2715	6	6.53003e-08	0.0019718
NANP	-2.00969	0.269713	-1.09056	0.50138	-2.85783	0.00887675	-2.37182	0.0440221	-1.13205	0.335566	-0.792694	0.640756	-0.0336306	0.998226	-3.09212	0.0309094	-0.43511	0.140716	8.76779	6	0.187064	0.0019873
RETREG1	-1.64094	0.38884	-2.78618	0.0464008	-0.276879	0.836412	-4.74427	2.74921e-05	-3.7283	0.000795083	-1.34051	0.386623	-0.466716	0.948982	-3.09223	0.0309608	-0.700872	0.226656	21.6722	6	0.00138808	0.0019866
SLC22A9	0.0573399	0.985088	1.65926	0.269031	5.27221	5.99539e-07	1.49407	0.227634	1.93153	0.0871935	2.50474	0.0804786	1.42795	0.755167	3.08835	0.0312609	0.668281	0.216388	19.619	6	0.0032364	0.00201273
PIGZ	0.282828	0.91273	2.32255	0.102686	1.68954	0.140442	2.75104	0.017801	0.992793	0.403783	0.290242	0.8847	0.254237	0.979651	3.08768	0.0312727	0.369284	0.119599	6.58953	6	0.360479	0.00201723
DEFB1	-0.166137	0.951626	0.512022	0.778836	1.01886	0.396729	2.88367	0.0126197	1.10143	0.349781	2.97071	0.0379652	1.86478	0.62829	3.08563	0.0313783	0.442846	0.143518	9.05348	6	0.170592	0.00203118
ILRUN	0.571	0.813224	2.23829	0.117468	5.32414	4.79233e-07	4.78217	2.37062e-05	6.42186	3.16957e-08	3.03825	0.0342923	-0.204852	0.986195	3.08606	0.031395	1.18173	0.382926	56.8475	6	1.96147e-10	0.00202828
CYP3A7	-1.4798	0.447273	-1.14021	0.479088	-0.581179	0.647576	-0.431079	0.764851	-3.24353	0.0034255	-0.648332	0.714719	-1.37983	0.767641	-3.08406	0.0314899	-0.365942	0.118656	6.53677	6	0.365815	0.002042
MKI67	1.1603	0.578616	0.747877	0.661315	3.23358	0.00282689	-0.433186	0.763795	2.15379	0.054658	1.26421	0.418351	2.28078	0.479219	3.08271	0.0315789	0.449667	0.145867	9.37739	6	0.15344	0.00205124
TRIM23	-1.24768	0.541573	-2.58573	0.0649683	-1.19779	0.311785	-0.891356	0.499321	-5.82083	5.72451e-07	-1.04702	0.516124	-2.19178	0.525805	-3.0807	0.03174	-0.684761	0.222274	21.1157	6	0.00174882	0.00206512
APH1A	1.99351	0.275061	1.32328	0.398761	4.37069	4.20598e-05	1.4968	0.226663	4.00819	0.000327934	2.49238	0.0816854	-0.314906	0.972951	3.07635	0.032111	0.751559	0.244302	25.1198	6	0.00032445	0.00209549
ANGPTL7	0.0643509	0.982782	1.59268	0.29322	1.4471	0.213368	2.29008	0.052638	2.14197	0.0561332	-0.294514	0.88279	0.814457	0.895847	3.07512	0.0321226	0.346878	0.112801	5.76107	6	0.45048	0.00210416
SLC35B2	-0.228827	0.932757	3.51082	0.0115902	6.67529	0	3.76546	0.000938543	4.95288	1.29004e-05	3.06009	0.0330379	0.0353276	0.997971	3.07675	0.0321285	1.15615	0.375769	54.3034	6	6.40749e-10	0.00209267
PER2	-0.397883	0.874528	-0.405462	0.829791	-5.20523	9.69163e-07	-3.53385	0.00196332	-4.89355	1.56227e-05	-1.14244	0.472676	-2.20525	0.518901	-3.07444	0.0321375	-0.868125	0.282369	32.6473	6	1.22579e-05	0.00210901
PGGHG	2.36731	0.186641	3.45033	0.0128878	1.33967	0.25355	-0.667341	0.628026	2.86519	0.0097075	2.89082	0.0426323	0.795842	0.897818	3.07513	0.0321863	0.588611	0.191411	15.7406	6	0.0152159	0.00210414
MFSD5	0.494935	0.840388	0.409848	0.827799	4.07827	0.000140438	1.49142	0.228457	4.80001	2.15622e-05	2.64321	0.0646796	1.53193	0.729037	3.07135	0.0322275	0.738079	0.240311	24.3	6	0.000459885	0.00213092
RPS6KA3	-2.87957	0.106927	-2.62484	0.0613142	-1.50126	0.195126	-1.08664	0.39834	-2.83727	0.0104546	-0.508577	0.782881	0.0288881	0.99787	-3.07283	0.0322554	-0.499508	0.162557	11.5606	6	0.0725207	0.00212042
GALNT18	1.15421	0.580747	3.39482	0.0146874	-0.593697	0.639271	1.82306	0.132408	3.78725	0.000660302	2.91885	0.0411486	0.944498	0.863454	3.07164	0.0322584	0.606641	0.197497	16.72	6	0.0103692	0.00212887
ZFX	-0.935848	0.668354	-2.03049	0.162559	-0.955175	0.42894	0.0288349	0.985951	-3.25237	0.00334037	-0.870508	0.602836	-1.10507	0.83024	-3.07198	0.0322848	-0.385253	0.125408	7.18373	6	0.30419	0.00212642
TST	0.0372686	0.990073	0.179532	0.928705	2.99403	0.00596134	2.58845	0.026615	3.8736	0.000501923	1.48677	0.328192	1.56396	0.723353	3.0688	0.0323894	0.576819	0.187962	15.1924	6	0.0188116	0.00214918
SLC31A1	0.641812	0.785809	2.747	0.0494167	2.76763	0.0115028	1.17468	0.35612	5.64603	1.15119e-06	1.18543	0.454665	1.0791	0.835239	3.06899	0.03243	0.708129	0.230736	22.6557	6	0.000920389	0.00214781
TYMP	1.83408	0.322207	1.26096	0.425301	0.949282	0.432174	0.95164	0.466721	5.65846	1.10163e-06	2.06265	0.157509	2.00362	0.579708	3.06661	0.0325732	0.685922	0.223674	21.3786	6	0.00156826	0.00216498
CDC73	-1.70138	0.366723	-3.26113	0.0185266	-3.19312	0.00321026	0.219006	0.88766	-4.98644	1.15083e-05	-1.18231	0.455968	-1.08039	0.834441	-3.06521	0.0326712	-0.705076	0.230025	22.4963	6	0.000983997	0.00217517
CDC34	1.39584	0.479016	1.20484	0.449743	1.37463	0.239737	3.17154	0.00573928	4.57075	4.80062e-05	1.9062	0.19613	0.134424	0.989396	3.06301	0.0327983	0.643509	0.210091	18.9054	6	0.00432645	0.00219125
TMEM53	0.0307613	0.99236	1.92183	0.190332	0.506968	0.694319	2.34576	0.0465792	3.68473	0.000908889	2.62985	0.065899	0.688024	0.912949	3.06354	0.0328004	0.525964	0.171685	12.7774	6	0.0467105	0.00218736
SLC25A19	1.65174	0.385401	3.33196	0.0164917	2.06922	0.0654784	0.0513372	0.975575	1.66291	0.14519	0.929075	0.572104	0.234088	0.981548	3.06017	0.0329367	0.427434	0.139676	8.69551	6	0.191441	0.00221209
MAP3K20	-2.41558	0.175576	-0.830563	0.623821	-0.713429	0.566072	-2.58173	0.0270797	-1.33383	0.250644	0.581172	0.748644	-2.06915	0.568355	-3.06055	0.0329568	-0.401945	0.131331	7.75033	6	0.256971	0.00220932
GPR162	-2.4955	0.159149	-2.03227	0.162143	-1.98115	0.0789056	0.197839	0.898142	0.523814	0.677062	-2.34904	0.102646	-2.71607	0.338761	-3.06085	0.0329878	-0.471518	0.154048	10.3652	6	0.11009	0.00220711
BST2	1.78314	0.33821	1.34421	0.389279	5.44545	2.2807e-07	3.68423	0.00122312	1.62869	0.154466	0.941984	0.566128	0.728563	0.908623	3.05692	0.0331923	0.753176	0.246384	25.1476	6	0.000320614	0.00223624
EIF5B	-0.757256	0.740799	-2.64328	0.0589094	-2.15357	0.0544262	-3.52387	0.00202947	-5.97131	3.21608e-07	-0.996487	0.540556	-0.642639	0.91929	-3.05706	0.0332406	-0.796831	0.260653	28.5089	6	7.53346e-05	0.00223522
EXO1	0.666156	0.77508	1.96209	0.18025	2.71338	0.0133665	-0.446329	0.756901	1.16208	0.322206	0.900559	0.586695	1.12501	0.824189	3.05466	0.0333966	0.344769	0.112867	5.95136	6	0.42866	0.00225319
S100A16	-0.00867674	0.99779	4.42019	0.00141671	4.96068	2.82792e-06	3.82938	0.00076272	-0.257134	0.84583	3.29864	0.0216898	1.3369	0.78039	3.05195	0.0336528	0.827052	0.270991	29.7424	6	4.39982e-05	0.00227357
HSD17B10	2.17814	0.227311	0.208889	0.916865	2.7342	0.0126419	4.15697	0.000250149	2.91381	0.00854308	1.00292	0.537351	0.460578	0.950504	3.04878	0.0338986	0.643257	0.210989	18.9314	6	0.00428114	0.00229776
SLC22A7	1.28065	0.528414	2.53326	0.0714868	1.34231	0.252605	4.70549	3.22561e-05	5.44357	2.56991e-06	0.967613	0.554367	0.588351	0.931097	3.04902	0.0339347	0.812569	0.266502	29.6053	6	4.67159e-05	0.00229592
GALK1	0.999368	0.64102	1.97978	0.175043	-1.03217	0.389813	2.62742	0.0242263	3.10028	0.00512678	1.73302	0.247514	1.67333	0.695168	3.04738	0.0339955	0.486458	0.159631	11.1219	6	0.08468	0.00230845
BABAM1	-0.329268	0.894624	1.5205	0.319818	5.02216	2.2096e-06	2.8062	0.0154574	3.24489	0.00341437	2.49767	0.0813087	0.730131	0.908457	3.04571	0.0340003	0.739714	0.242871	24.5443	6	0.000414558	0.00232132
ENHO	0.60954	0.800125	1.8555	0.208302	3.32995	0.00207041	4.81786	2.11867e-05	1.8083	0.111119	-0.81768	0.627276	3.01931	0.267396	3.04395	0.03402	0.659423	0.216634	19.6209	6	0.00323396	0.00233491
NAB1	-2.39305	0.180391	-2.71451	0.051961	-1.63843	0.153594	-2.23694	0.0590195	-4.25096	0.000147576	-1.55961	0.302568	0.754583	0.905722	-3.04606	0.0340241	-0.658882	0.216306	20.0697	6	0.00269142	0.00231862
ATP6V0E2	2.17714	0.227611	2.77344	0.0474684	2.45863	0.0262014	4.38056	0.000115417	4.05893	0.000278889	-0.708583	0.6832	0.53204	0.936423	3.04495	0.0340276	0.73647	0.241866	24.5343	6	0.000416317	0.00232722
AKAP6	-1.09865	0.601554	-1.19125	0.455564	-2.64481	0.0161094	-0.234812	0.879217	-0.185702	0.889095	-1.93076	0.188924	-1.11666	0.827116	-3.04413	0.0340632	-0.343631	0.112883	5.41879	6	0.491326	0.00233356
TRADD	1.5716	0.413521	1.28017	0.41776	1.13069	0.342642	4.23456	0.000193569	1.39593	0.227413	-0.276464	0.890583	1.88082	0.628358	3.0461	0.0340845	0.495374	0.162626	11.4497	6	0.0754327	0.00231834
ATAD1	-2.07447	0.250274	-3.50655	0.0116604	0.160861	0.906159	-0.829168	0.53442	-3.45075	0.00186659	-0.781815	0.646621	-1.2175	0.799545	-3.04245	0.0341377	-0.513777	0.168869	12.4536	6	0.0525821	0.00234661
HMGB3	0.325316	0.895881	0.967803	0.559067	1.98872	0.0776742	0.710948	0.602891	1.79719	0.11351	1.96747	0.179957	0.765138	0.90585	3.03981	0.0343924	0.342525	0.11268	3.94876	6	0.683611	0.00236724
KASH5	-0.880883	0.689683	-2.2243	0.119866	-0.259147	0.846364	-2.36782	0.0444503	-0.448143	0.725225	-0.708321	0.68329	-0.936048	0.86533	-3.03836	0.0344418	-0.342495	0.112724	3.74429	6	0.711235	0.00237869
IPO13	2.24616	0.21351	2.51018	0.0743256	4.59136	1.63901e-05	0.506844	0.721495	7.43762	0	1.91603	0.193192	1.14449	0.817873	3.03844	0.0344978	1.07175	0.35273	50.1547	6	4.37702e-09	0.00237807
FBXO33	-0.598294	0.804447	-2.72883	0.050957	0.201507	0.881212	-3.4915	0.00224716	-1.10568	0.347693	-2.51049	0.0797091	-0.869408	0.881754	-3.0347	0.0348293	-0.491038	0.161808	11.3532	6	0.0780553	0.00240772
SGK2	0.889336	0.687421	1.59426	0.292626	2.10012	0.0611692	0.682596	0.619191	0.782297	0.520246	0.110068	0.958589	1.58328	0.719984	3.03415	0.0348331	0.341573	0.112576	2.13388	6	0.906983	0.00241218
RIBC1	-1.52952	0.430127	-0.393551	0.836202	0.312933	0.81472	-1.99078	0.0971716	-2.91547	0.00850989	-1.96249	0.180818	-1.59334	0.718483	-3.03296	0.0349062	-0.427044	0.140801	8.8096	6	0.184573	0.00242164
GTPBP8	-1.64943	0.385179	-3.55698	0.0104653	-2.95986	0.00658848	0.573374	0.682704	-1.69364	0.137482	-3.29038	0.0220459	-0.599796	0.93061	-3.0271	0.0353546	-0.599871	0.198167	16.7529	6	0.0102357	0.00246911
MFSD3	2.62995	0.139295	3.11868	0.0241985	0.0657443	0.962545	3.79479	0.00085303	6.73026	0	1.79138	0.229214	0.776314	0.905031	3.02739	0.0353859	0.949278	0.313563	40.3874	6	3.82241e-07	0.00246673
TMPO	-1.59631	0.405018	-2.70321	0.0530283	0.0179563	0.989752	-3.2601	0.00445583	-4.44406	7.5363e-05	-1.35309	0.381378	-0.475678	0.946626	-3.02625	0.0353945	-0.63476	0.209751	18.8473	6	0.00442941	0.00247608
UGT2A3	0.235896	0.930427	3.88365	0.00537184	4.1461	0.000107209	2.80838	0.0153772	-1.02429	0.387275	2.8033	0.0497378	2.00714	0.579339	3.02819	0.0354197	0.669319	0.221029	20.4115	6	0.00233886	0.00246021
PHIP	-1.02073	0.633352	-1.73113	0.245113	-0.200567	0.881711	-1.62633	0.184563	-4.02356	0.000313033	-1.61482	0.285079	-0.801435	0.897848	-3.02747	0.0354416	-0.480983	0.158873	11.0793	6	0.0859552	0.00246609
ANKRD54	0.997039	0.641973	0.510334	0.779618	2.76305	0.0116489	1.98348	0.0983507	0.290471	0.824877	2.77351	0.052001	0.827745	0.893777	3.02337	0.0356912	0.432886	0.14318	9.02449	6	0.172205	0.00249976
CPD	-1.45377	0.456651	-2.7198	0.0516685	-3.49699	0.00118766	-2.97753	0.00979746	-1.62015	0.156811	1.27996	0.411793	-1.46666	0.748436	-3.02109	0.0359125	-0.555929	0.184016	14.4826	6	0.0246858	0.00251867
ELN	0.24875	0.926412	-1.50867	0.323365	-3.6802	0.000627798	-1.04606	0.418306	-1.40419	0.224473	-2.95692	0.0385075	-1.06066	0.838685	-3.02007	0.0359753	-0.507611	0.168079	12.1722	6	0.0582357	0.00252715
CYB5R2	0.0353334	0.990472	1.96112	0.180367	3.09055	0.00445351	2.80892	0.0153549	1.58746	0.165907	0.629308	0.722715	0.256647	0.979318	3.01634	0.0363135	0.456913	0.151479	10.0506	6	0.122536	0.00255848
ABHD17B	-0.321267	0.898424	-0.851967	0.614053	-4.19359	8.91143e-05	-1.11686	0.383629	-1.30788	0.26053	-1.2947	0.4054	-1.673	0.695262	-3.01658	0.0363493	-0.47186	0.156422	10.6451	6	0.0999832	0.00255646
SS18	-2.06061	0.253975	-2.34539	0.0987478	-4.32674	5.11965e-05	-4.62239	4.37344e-05	-4.50382	6.06171e-05	0.342111	0.862455	-0.228564	0.982699	-3.01531	0.0363808	-0.872969	0.289512	34.3318	6	5.80426e-06	0.00256716
RSBN1	-1.66029	0.383154	-4.7253	0.000805	-2.66753	0.0151716	0.409692	0.777825	-5.14652	6.65946e-06	-0.319644	0.873218	-2.42164	0.439421	-3.01394	0.0364906	-0.752864	0.249794	26.2836	6	0.000197124	0.00257882
MUC1	-1.57686	0.412634	-1.57253	0.29992	-1.44985	0.21241	-2.53605	0.0302069	-1.01495	0.392043	1.09225	0.496668	-1.42756	0.755167	-3.01128	0.0367634	-0.372008	0.123538	6.96301	6	0.324282	0.00260148
URM1	1.45927	0.453869	0.420011	0.822944	3.87962	0.000302026	0.975752	0.453921	4.40285	8.7186e-05	2.08517	0.15256	0.897763	0.875136	3.00887	0.0370037	0.670437	0.22282	21.1392	6	0.00173187	0.00262223
TRA2A	-3.12275	0.0772612	-0.155948	0.937366	-1.45247	0.21156	-2.50844	0.0322219	-6.28374	8.05369e-08	-0.785189	0.64455	-2.90516	0.313219	-3.00708	0.037165	-0.841718	0.279912	32.7767	6	1.1576e-05	0.0026377
SATB2	1.39889	0.477982	4.40562	0.00146512	-1.0923	0.360818	2.0619	0.0848349	1.82437	0.107749	3.93718	0.0108943	1.90402	0.614165	3.00652	0.0371674	0.651969	0.216852	19.8134	6	0.00298932	0.0026426
FAH	0.536467	0.825865	1.37971	0.373929	3.47738	0.00127051	5.61077	2.25989e-07	3.96754	0.000371687	2.35351	0.102115	0.0926105	0.991492	3.0031	0.0375346	0.871073	0.290058	34.322	6	5.82948e-06	0.00267245
TGS1	-1.11645	0.593743	-2.81341	0.0441354	-3.19759	0.00316537	-1.95186	0.104535	0.749159	0.539371	-0.161736	0.935789	-1.89953	0.618041	-3.00126	0.0377034	-0.459829	0.153212	10.2663	6	0.113877	0.00268866
JMJD1C	-1.56835	0.41502	-0.646642	0.711498	-3.25663	0.00261998	-0.640077	0.644134	-1.80248	0.112333	-2.26902	0.115953	-0.400262	0.962515	-2.99855	0.0378556	-0.455764	0.151995	10.1202	6	0.119681	0.00271269
SAV1	-1.04819	0.62358	-2.38617	0.0919805	0.399633	0.761328	-2.30516	0.0510259	-4.59574	4.44994e-05	-2.98202	0.0372134	-0.98915	0.851685	-2.99872	0.0379034	-0.641018	0.213764	19.5032	6	0.00339304	0.00271116
CFAP298	-1.04653	0.623829	-1.85615	0.208255	-0.538629	0.67459	-1.52667	0.216455	-5.86272	4.7619e-07	-1.22094	0.436697	-2.79995	0.315897	-2.99904	0.0379306	-0.678531	0.226249	21.8618	6	0.00128273	0.0027083
THRSP	0.0295535	0.992377	1.66427	0.267499	2.60531	0.017917	4.21622	0.000206773	1.31764	0.256815	0.821661	0.625835	0.873218	0.881773	2.99639	0.0380674	0.516594	0.172405	12.7888	6	0.0465157	0.00273198
ASF1B	0.683215	0.770083	2.53637	0.0711628	2.48777	0.0243006	1.39806	0.263491	1.40454	0.22437	0.938644	0.567453	-0.350849	0.968849	2.99375	0.0382155	0.383657	0.128152	7.43813	6	0.282221	0.00275571
PPP4R2	-2.72077	0.12483	-2.5476	0.0696044	0.263269	0.843635	-3.13875	0.00628841	-7.21396	0	-2.32065	0.107905	-1.43682	0.753159	-2.99454	0.0382448	-0.975656	0.325812	43.4685	6	9.42137e-08	0.00274863
GSDME	1.75651	0.348628	3.80789	0.0062764	2.56718	0.0198505	2.65962	0.0223622	0.453171	0.722171	0.482782	0.795001	-0.0136838	0.998362	2.994	0.0382494	0.522552	0.174533	13.195	6	0.0400421	0.00275348
UNC119	1.29175	0.522917	2.65841	0.0573885	3.62556	0.000756739	5.86929	1.62602e-07	4.53932	5.37562e-05	-0.229609	0.910273	0.708856	0.909347	2.99117	0.0384262	0.914551	0.30575	37.7496	6	1.25736e-06	0.00277911
ZMYND11	-2.53685	0.151088	-3.16892	0.0221716	-2.75175	0.0120468	-0.351859	0.81161	-3.36173	0.00243208	0.764194	0.656064	-1.38909	0.767458	-2.99042	0.0384547	-0.571489	0.191107	15.7287	6	0.0152867	0.00278596
TNR	-0.0188465	0.995616	-1.12593	0.485488	-2.25835	0.04274	-4.2574	0.000179591	-1.97275	0.0800792	-1.1742	0.459859	-0.83404	0.891459	-2.9914	0.0384643	-0.523597	0.175034	13.1803	6	0.0402599	0.00277701
SLC25A32	-2.1343	0.235752	-4.61292	0.000988	-5.74515	7.22022e-08	-4.65492	3.93966e-05	-4.502	6.09496e-05	0.612517	0.732079	0.0128809	0.998263	-2.98905	0.038571	-1.06693	0.356946	49.8867	6	4.9534e-09	0.0027985
CLN3	1.72291	0.358663	1.85667	0.208165	0.73008	0.556703	2.94206	0.0107794	5.04681	9.27522e-06	0.970489	0.552826	0.593266	0.930766	2.98833	0.038597	0.643745	0.215419	19.9045	6	0.00287989	0.00280504
RNF26	0.169913	0.951418	1.66533	0.267132	2.07184	0.0650879	3.16033	0.00592274	6.04105	2.58621e-07	1.54043	0.30859	1.29992	0.783963	2.98415	0.0387464	0.757537	0.253854	27.1618	6	0.000135039	0.0028437
SLC26A6	1.25715	0.537281	2.88486	0.0388876	1.97336	0.0801925	4.17953	0.000235232	4.51442	5.87697e-05	2.34797	0.102717	-0.968639	0.857195	2.98463	0.0387496	0.7862	0.263417	29.0657	6	5.91192e-05	0.00283924
ADAM12	-0.743203	0.746538	0.905704	0.588614	-3.95094	0.000232962	-3.33691	0.00355218	-3.4456	0.00189334	-3.264	0.0229231	-1.7081	0.687812	-2.98555	0.0387626	-0.753799	0.252483	26.5786	6	0.000173637	0.00283068
RDH16	1.91374	0.296955	1.33116	0.395592	0.252384	0.850128	3.96588	0.000482082	2.8132	0.0111661	0.534021	0.770804	0.919581	0.868206	2.98579	0.0387989	0.52458	0.175692	13.3399	6	0.0379444	0.00282842
RNPS1	-2.73811	0.122807	-3.54039	0.0109051	-1.50469	0.194007	-2.83794	0.0142755	-0.620599	0.616794	0.776322	0.649354	-1.23881	0.791695	-2.98468	0.0388091	-0.516681	0.173111	12.9563	6	0.043735	0.00283871
KLHL28	-0.48667	0.843499	-2.58608	0.0649366	-3.35721	0.00188996	-1.788	0.14047	-4.01293	0.000323351	-1.37175	0.373291	0.265747	0.980313	-2.98594	0.0388477	-0.615313	0.20607	18.2236	6	0.00569707	0.00282707
SAE1	-0.46499	0.851582	1.36579	0.37968	6.22539	0	2.36073	0.0451539	5.35502	3.4134e-06	2.71618	0.0569856	1.77123	0.664084	2.98045	0.039038	0.991713	0.332739	44.1098	6	7.03064e-08	0.00287825
POMGNT2	1.28897	0.523844	1.81706	0.2185	0.638669	0.610444	2.85581	0.0135876	0.632826	0.609516	2.21371	0.126145	0.00569858	0.999135	2.98054	0.0390942	0.396881	0.133157	7.93632	6	0.242806	0.0028774
RBM17	-1.86347	0.315044	-3.1204	0.024134	-0.717084	0.563752	-1.33553	0.287843	0.233086	0.860361	0.226729	0.911967	-1.6688	0.696023	-2.98098	0.0391015	-0.372356	0.124911	7.11784	6	0.310087	0.00287332
MTG1	2.92473	0.101454	1.81319	0.219616	0.614543	0.625994	2.05181	0.0864157	6.08347	2.24972e-07	2.74573	0.054525	0.381775	0.963497	2.97879	0.0391249	0.830986	0.278967	32.6641	6	1.21675e-05	0.00289386
VPS4B	-2.09331	0.245217	-2.61219	0.0623893	-3.42693	0.00150394	0.952169	0.466443	-5.12257	7.18167e-06	-3.26597	0.0228447	-0.985061	0.85249	-2.97919	0.0391393	-0.807477	0.271039	30.6382	6	2.97161e-05	0.00289009
U2AF1	-0.889266	0.687397	-3.63497	0.00886021	-4.46609	2.74125e-05	-4.38974	0.000111854	-2.80237	0.0114798	1.29486	0.405352	-1.67411	0.695584	-2.97795	0.0391676	-0.764314	0.256658	27.0869	6	0.000139479	0.00290184
RIF1	-3.29751	0.0640778	-4.04836	0.00364265	-3.8976	0.000282666	-3.55983	0.00180995	-2.52579	0.0230357	0.59544	0.74142	0.252844	0.979998	-2.97329	0.0397291	-0.78705	0.264707	29.0998	6	5.82475e-05	0.00294627
GTPBP2	2.10435	0.243109	1.89063	0.198399	2.00506	0.0750647	0.197685	0.8982	0.866292	0.47145	-0.281777	0.887762	1.14853	0.815588	2.97059	0.0400357	0.334826	0.112713	5.38668	6	0.495258	0.00297226
MLF2	0.860866	0.698723	3.28093	0.0179238	2.48479	0.0244782	-0.650482	0.638592	1.79626	0.113717	3.25673	0.0233218	0.927363	0.866296	2.96126	0.0407818	0.533619	0.1802	13.9768	6	0.0298969	0.00306381
FADS2	1.6786	0.376259	2.62386	0.0613206	2.88389	0.00823641	3.22123	0.00499203	6.5807	0	-0.129939	0.950094	0.923253	0.867292	2.9619	0.0408348	0.871338	0.294182	35.9016	6	2.88066e-06	0.00305748
PTCH1	-1.24785	0.541627	-0.0516846	0.981084	-4.37674	4.09813e-05	-3.15372	0.00603981	-3.64912	0.00101603	-0.130086	0.95012	-1.86619	0.627231	-2.96137	0.0408377	-0.679648	0.229505	22.2272	6	0.00110126	0.00306279
BDP1	-0.641544	0.785899	-1.49004	0.330596	-3.32269	0.00211764	-1.21749	0.336782	-1.78167	0.116797	-1.65914	0.271482	0.0964092	0.991315	-2.96029	0.040847	-0.430126	0.145298	9.31816	6	0.15646	0.00307347
TNFRSF8	0.766543	0.736488	-2.02624	0.163427	-0.256828	0.84767	-1.08826	0.397805	-0.0495197	0.971071	-1.64251	0.276355	-2.57633	0.386117	-2.96209	0.0408771	-0.339287	0.114543	6.14177	6	0.407497	0.00305559
CDKN2B	-0.165737	0.951822	-0.528382	0.771274	-3.42324	0.00151974	-1.51885	0.21915	-2.3941	0.031642	-1.89499	0.199147	-0.673068	0.915582	-2.96386	0.0409033	-0.465007	0.156892	10.7491	6	0.0964474	0.00303805
SUV39H2	0.133599	0.961932	1.40139	0.364929	3.77631	0.000443577	1.12539	0.379945	-0.160128	0.905213	2.68697	0.0593205	2.19898	0.521325	2.96215	0.0409397	0.493608	0.166639	11.973	6	0.0625739	0.00305503
SPTBN5	0.943303	0.665205	0.871331	0.605617	2.44425	0.0271398	-0.0632964	0.969641	1.50476	0.190395	1.58411	0.29439	1.03386	0.841424	2.96246	0.0409644	0.333915	0.112716	4.69384	6	0.583636	0.00305195
DNPEP	1.01324	0.635706	1.25887	0.426072	2.32299	0.0365979	2.55594	0.0287874	3.09032	0.00527008	-0.385512	0.841861	0.64735	0.918941	2.96295	0.040965	0.460641	0.155467	10.6004	6	0.101541	0.00304709
ADCK2	1.63588	0.390423	1.84782	0.21023	5.58578	1.62933e-07	3.63356	0.00143438	4.32721	0.000113495	2.18902	0.130258	-0.916277	0.869763	2.95852	0.0410265	0.946336	0.319869	41.4573	6	2.35301e-07	0.00309125
ATP2B1	-0.800754	0.724888	-0.825446	0.625655	-3.02445	0.0054419	-2.89447	0.0123037	-5.11573	7.32768e-06	-0.560366	0.758244	-1.17667	0.806399	-2.95735	0.0411189	-0.674878	0.228203	22.1736	6	0.00112623	0.00310294
CIT	-1.81025	0.329649	-2.45372	0.0818852	-0.664448	0.595221	-6.33031	0	-1.10046	0.350268	-1.90498	0.196592	-1.53063	0.727735	-2.95666	0.0411508	-0.762597	0.257925	27.2988	6	0.000127284	0.00310986
CD9	-1.31403	0.51437	-0.215251	0.914061	-3.55183	0.000982755	-3.44701	0.00257075	-0.94885	0.426511	-1.85033	0.212067	-0.645699	0.919029	-2.95526	0.04128	-0.547161	0.185148	14.685	6	0.0228536	0.00312404
PSMB10	1.38111	0.485368	0.514876	0.77767	1.68761	0.140917	3.43351	0.00267533	2.1821	0.0514042	0.547932	0.764228	0.463204	0.950011	2.9543	0.041349	0.441774	0.149536	9.83272	6	0.131876	0.00313384
TCF7L1	0.201783	0.942619	-0.361544	0.849752	-6.4141	0	-2.95511	0.0104117	-2.76161	0.0127792	-2.74901	0.0541754	-2.65944	0.355144	-2.95274	0.0415018	-0.887788	0.300665	36.2799	6	2.43198e-06	0.00314965
SEPTIN11	-1.49452	0.441053	-2.16142	0.132072	-4.96622	2.76029e-06	-0.898494	0.495068	-1.31499	0.257838	-2.96753	0.0381124	-0.166236	0.988345	-2.95159	0.0415976	-0.665497	0.225471	21.378	6	0.0015686	0.00316146
SFXN2	-0.614983	0.797001	-1.3457	0.388603	-3.5606	0.000951492	-0.966565	0.458831	-1.59201	0.164647	-1.77948	0.232193	-0.199209	0.9871	-2.94083	0.0430801	-0.43349	0.147404	9.56092	6	0.144402	0.00327336
FMO1	-0.0105296	0.997547	1.65502	0.270746	4.03366	0.00016832	5.86433	1.6129e-07	1.13644	0.333517	1.58055	0.295616	1.85355	0.634356	2.9363	0.0436793	0.771182	0.262638	28.162	6	8.7587e-05	0.00332154
TCF19	0.56286	0.815446	3.1121	0.0245418	1.23595	0.2958	1.54692	0.209904	2.82784	0.010725	-1.01294	0.532398	1.60077	0.716752	2.93201	0.0438074	0.437519	0.149222	9.83659	6	0.131704	0.00336779
SLC19A2	-0.999203	0.640988	-0.807662	0.632878	-1.77107	0.120621	-3.82744	0.000766237	-6.55451	0	-2.25159	0.119017	-1.13915	0.817989	-2.93233	0.0438328	-0.868132	0.296055	36.3898	6	2.31517e-06	0.00336425
MAN2A1	-1.27605	0.530226	-0.296659	0.878268	-3.11326	0.00414336	-1.12126	0.381934	-3.67242	0.000946655	-3.14428	0.0283019	-0.347672	0.969456	-2.93273	0.0438487	-0.611848	0.208627	18.6174	6	0.00486105	0.00335998
OPTN	0.260809	0.920077	2.12949	0.139295	4.10291	0.000127334	5.44842	7.86026e-07	3.47402	0.00174465	-0.31037	0.876597	1.63142	0.706796	2.93315	0.0438553	0.797351	0.271841	30.238	6	3.54169e-05	0.00335539
PSMD12	-2.57204	0.14759	-4.64182	0.000893953	0.383355	0.770888	-3.67659	0.00125267	-4.05391	0.000283231	-0.431056	0.819516	-0.818585	0.895761	-2.9335	0.0438768	-0.731585	0.24939	26.1986	6	0.000204452	0.00335163
ZFP3	-1.8735	0.312313	-2.43242	0.0848362	-1.66551	0.146548	-0.273442	0.856894	-2.18049	0.0515709	0.177401	0.930213	-0.499025	0.942491	-2.93376	0.0439115	-0.367389	0.125228	7.16291	6	0.306044	0.00334882
MORC3	-1.44713	0.458589	-1.64861	0.273371	-2.02194	0.0725204	0.650391	0.638606	-4.26099	0.000142336	-1.46966	0.335097	-1.81882	0.648336	-2.93385	0.04397	-0.535088	0.182384	14.4361	6	0.0251269	0.00334786
PGAM1	-0.0227412	0.994448	2.77096	0.0476752	4.36345	4.35294e-05	2.86193	0.0133804	4.56972	4.82271e-05	0.619385	0.728198	0.409976	0.959151	2.92862	0.0441707	0.733876	0.250588	26.3475	6	0.000191786	0.00340474
LARP4	-3.17754	0.0731955	-3.63625	0.0088869	-4.09361	0.00013237	0.638491	0.645187	-3.95433	0.000387542	0.307232	0.877508	-2.0335	0.580875	-2.92888	0.0442035	-0.743612	0.25389	26.9986	6	0.000144893	0.00340189
CEP57	-4.04824	0.0273955	-3.81401	0.00614632	-0.756247	0.540987	-1.31334	0.296702	-3.31244	0.00281141	-2.81628	0.0485807	0.722098	0.90901	-2.92551	0.0442785	-0.746642	0.255218	27.4914	6	0.000117115	0.0034389
VAMP1	1.44047	0.461018	4.81571	0.000672	0.137478	0.92034	3.85879	0.000692344	3.85113	0.000538853	0.502494	0.785509	0.663815	0.915241	2.92582	0.0443054	0.698494	0.238735	24.1122	6	0.000498003	0.00343555
CP	-0.71765	0.75632	-0.349013	0.855515	-2.0677	0.0656871	-1.88359	0.118464	-4.39147	9.07247e-05	-2.29683	0.111511	-0.686689	0.913512	-2.92661	0.0443311	-0.569714	0.194667	16.3607	6	0.0119436	0.00342678
ATP6V1F	0.572733	0.812904	1.84759	0.210289	4.35878	4.4423e-05	2.12315	0.0751356	0.347515	0.789392	1.27243	0.414675	0.851846	0.885194	2.92606	0.0443432	0.508276	0.173707	12.9843	6	0.0432858	0.0034329
AP1AR	-1.41003	0.473129	-2.04844	0.157957	-2.12097	0.0584842	-2.58162	0.0270825	-6.92111	0	-0.709247	0.68275	-1.2932	0.783421	-2.92681	0.0443731	-0.839079	0.286687	34.4046	6	5.61921e-06	0.00342457
TMEM41A	-0.0865836	0.975376	0.185277	0.92633	4.98897	2.47678e-06	3.83896	0.00073806	4.6238	3.98727e-05	2.51874	0.0787556	1.27153	0.782836	2.92351	0.0445093	0.862674	0.295082	35.5963	6	3.30204e-06	0.00346109
NSD2	0.974943	0.652466	1.764	0.234341	-0.0437921	0.975564	2.63464	0.0238037	0.654515	0.596521	0.064659	0.974474	1.35411	0.774796	2.92249	0.04459	0.329566	0.112769	4.73069	6	0.578788	0.00347246
EFNA4	1.2501	0.540734	1.07997	0.50531	2.59076	0.018625	5.29771	2.56944e-06	1.426	0.216489	2.15618	0.136569	0.276732	0.979346	2.91962	0.0445923	0.674831	0.231136	22.3883	6	0.00102951	0.00350453
ARFGEF1	-1.92822	0.293185	-2.52795	0.0719948	-5.03431	2.09924e-06	-0.495441	0.727599	-0.869753	0.469961	-1.5243	0.314465	-0.834355	0.891356	-2.92	0.0446079	-0.611105	0.209282	18.5611	6	0.00497285	0.00350027
IGF2	-0.974082	0.652548	-0.630589	0.719555	-2.43552	0.0277479	-0.615129	0.65819	-2.09341	0.0623786	-1.43446	0.348351	-0.396969	0.963025	-2.92023	0.0446462	-0.329135	0.112709	5.72655	6	0.454508	0.00349777
RAPGEFL1	1.45265	0.457096	2.76203	0.048235	0.808058	0.51087	5.89805	1.69492e-07	2.92329	0.00833736	0.280693	0.888422	1.28995	0.782327	2.92044	0.0446862	0.72954	0.249805	25.9072	6	0.000231678	0.00349535
SRFBP1	-2.31582	0.197009	-2.88526	0.0389286	-2.42686	0.0283497	-4.89176	1.56015e-05	-0.619408	0.61734	-0.480975	0.795597	-0.240458	0.980297	-2.91847	0.0446974	-0.6452	0.221075	20.6127	6	0.00215285	0.00351752
TRIP6	-0.334412	0.893143	2.2675	0.112051	-0.376927	0.774511	2.99191	0.00944603	4.18623	0.000183104	3.16918	0.0270796	1.91072	0.615831	2.92079	0.0447064	0.627388	0.214801	19.59	6	0.00327504	0.00349144
TMEM9	1.67891	0.376247	3.45335	0.0127912	4.60304	1.55671e-05	3.40647	0.00290254	3.71481	0.000828062	1.58933	0.29299	-1.42545	0.756509	2.92114	0.0447259	0.838943	0.287197	34.1308	6	6.34716e-06	0.00348752
NUTM2D	1.51471	0.435254	0.562486	0.754334	1.90077	0.09351	1.5334	0.214157	2.88162	0.00930137	0.338588	0.86449	0.439861	0.954361	2.91764	0.0447563	0.37325	0.127928	7.43361	6	0.2826	0.00352686
SLC25A43	-0.098661	0.9716	1.06322	0.513676	3.47485	0.00128088	3.11371	0.00677096	0.171962	0.898093	1.167	0.463124	1.7072	0.687095	2.91657	0.0448497	0.470227	0.161226	11.2662	6	0.0804893	0.00353902
ANXA9	0.642533	0.785887	2.83189	0.0427213	6.04336	0	3.31758	0.00375825	0.169234	0.899648	1.37487	0.372736	1.66228	0.698667	2.91558	0.0448559	0.765762	0.262645	28.2143	6	8.56198e-05	0.00355032
C6	-0.899924	0.683617	-1.03252	0.528792	-2.0557	0.0674222	-4.38472	0.000113616	0.744364	0.542191	-2.30138	0.110748	-2.60319	0.373614	-2.91602	0.0448605	-0.562704	0.19297	15.8245	6	0.0147274	0.00354525
EDEM2	0.538195	0.825203	2.12046	0.141408	2.66361	0.0153333	2.00897	0.0938503	3.0235	0.00634617	0.826054	0.623958	-0.391648	0.963239	2.91364	0.0450748	0.478971	0.164389	11.8168	6	0.0661838	0.00357236
ZZZ3	-3.53733	0.0561656	-4.67512	0.00088	-1.70784	0.135707	1.34889	0.282169	-3.30436	0.00287757	-1.93615	0.187765	-1.5864	0.719577	-2.91274	0.0451446	-0.712332	0.244558	25.2522	6	0.000306625	0.00358278
MED13	-0.963969	0.655782	-1.14201	0.478399	-4.49671	2.4007e-05	0.144822	0.926962	-2.13552	0.0569051	-1.32075	0.394251	-2.03774	0.578588	-2.90883	0.0456739	-0.535971	0.184257	14.5742	6	0.02384	0.00362783
IL6ST	-0.9445	0.664873	-3.69095	0.00790106	-4.16002	0.000101644	-4.31197	0.000146877	-4.31668	0.000117627	-0.522979	0.775734	0.62449	0.924432	-2.90727	0.0457678	-0.840093	0.288963	34.4208	6	5.57884e-06	0.00364594
HECA	-0.63168	0.790609	-0.706791	0.68103	-3.96368	0.000221575	-3.40689	0.00289905	-7.04869	0	-3.40768	0.0186566	-0.489239	0.944739	-2.90763	0.0457877	-1.04342	0.358858	51.7335	6	2.10972e-09	0.00364184
EYA4	0.141995	0.960369	-0.749006	0.660962	-2.08715	0.0629707	-1.23929	0.326554	-2.15571	0.0544475	-0.512684	0.78071	-1.15841	0.81257	-2.90459	0.0460378	-0.327047	0.112597	4.28843	6	0.637707	0.00367735
VIPAS39	0.726656	0.752988	1.57364	0.299836	1.44844	0.212977	3.29317	0.00404196	4.85142	1.81497e-05	3.01973	0.0351792	-0.212579	0.984561	2.90494	0.046056	0.708965	0.244055	25.2214	6	0.000310675	0.00367328
MCM6	0.156084	0.955302	1.49627	0.328339	1.77086	0.120635	0.310432	0.836451	1.67239	0.142761	1.79334	0.228597	0.721707	0.908562	2.9008	0.0464149	0.326571	0.11258	3.61466	6	0.728657	0.0037221
HAUS3	-1.67991	0.375675	-2.58901	0.0646859	-2.27216	0.041372	-1.07854	0.402408	-4.15719	0.000201284	0.385656	0.841807	-0.684217	0.913646	-2.90091	0.0464687	-0.541158	0.186547	15.0975	6	0.0195118	0.00372076
TOR1AIP2	-2.08561	0.247846	-3.31169	0.0170659	-6.09904	0	-1.71551	0.159085	-6.68097	0	0.326833	0.869887	-1.04551	0.840922	-2.89963	0.0465273	-1.08891	0.375533	55.7357	6	3.2921e-10	0.00373602
KLHL15	-1.70939	0.364066	-3.15142	0.0228928	-2.36605	0.0329516	-5.31783	2.19081e-06	-0.242264	0.854993	-1.64142	0.276701	-0.178778	0.987998	-2.90102	0.0465275	-0.688844	0.237449	23.562	6	0.000628536	0.00371956
SLITRK3	-0.960917	0.657391	-1.83696	0.21293	-3.81552	0.0003846	-6.3141	0	-1.04728	0.376068	-0.0769206	0.969524	-2.68877	0.348585	-2.89861	0.0466152	-0.80452	0.277553	31.1651	6	2.35742e-05	0.00374816
ATF1	-2.41841	0.175308	-1.15694	0.470996	-3.73336	0.000518577	-1.41243	0.257966	-0.865549	0.471782	-4.0186	0.0122721	0.0641699	0.995961	-2.89689	0.0467384	-0.655062	0.226126	21.5275	6	0.0014742	0.00376882
PIK3CA	-1.48596	0.444981	-2.22733	0.119684	-2.1624	0.0533316	-0.718903	0.598571	-4.49724	6.19689e-05	-2.6991	0.0583659	0.373084	0.964828	-2.89638	0.0467456	-0.632772	0.21847	20.4852	6	0.00226894	0.00377492
GDF6	-0.157739	0.954941	-1.69286	0.256875	-1.05629	0.378479	-0.248283	0.871369	-2.84771	0.0101677	-1.06735	0.507425	-0.773654	0.905237	-2.89545	0.0467491	-0.325858	0.112542	5.53168	6	0.477637	0.00378617
SLC13A3	1.20727	0.559966	0.24699	0.901202	5.22758	7.89278e-07	1.76048	0.147193	1.11604	0.343061	1.17703	0.458308	2.6408	0.361433	2.89578	0.0467681	0.616669	0.212954	19.1473	6	0.00392191	0.00378216
MTMR6	-1.08494	0.608466	-2.19107	0.126348	-0.834912	0.495431	-0.972516	0.455377	-2.74017	0.0134835	-2.90674	0.0419243	0.227727	0.98287	-2.89705	0.0467866	-0.458285	0.15819	10.9659	6	0.089436	0.00376685
SLC25A38	2.14519	0.233875	0.0585713	0.978111	2.65945	0.015499	3.10381	0.00693791	3.73619	0.000774938	3.03714	0.0342912	-0.486538	0.944887	2.88944	0.0470388	0.702871	0.243255	25.0599	6	0.000332849	0.00385924
CDC45	0.0862462	0.975358	3.59068	0.00969482	2.07581	0.06452	2.6659	0.0220386	3.46253	0.00180348	1.0637	0.508788	-0.340539	0.969637	2.88876	0.0470753	0.571231	0.197743	16.8718	6	0.00976618	0.00386765
NFATC3	-0.171994	0.950911	-1.22177	0.442421	0.399281	0.761492	-1.64089	0.180049	-0.966203	0.417193	-1.73863	0.245607	-1.92677	0.61059	-2.8924	0.0470824	-0.325917	0.11268	3.67708	6	0.720281	0.00382309
ZC3H4	1.03601	0.626535	-2.69227	0.0539333	-8.11055	0	-2.31748	0.049639	-3.24445	0.00341787	-2.9819	0.0371847	-1.7687	0.665161	-2.88961	0.0470847	-1.19379	0.413131	63.7483	6	7.7679e-12	0.00385715
PHKG2	0.402188	0.872835	1.74618	0.240616	1.80549	0.112934	1.81382	0.134496	3.95728	0.000384054	1.71938	0.252064	-0.132274	0.989501	2.89172	0.0471152	0.507452	0.175485	13.4192	6	0.0368409	0.00383142
IL11RA	1.30098	0.518815	1.8342	0.213687	1.59489	0.166318	2.41285	0.040074	-0.676154	0.582975	0.851523	0.612016	0.577866	0.934032	2.89247	0.047144	0.334352	0.115594	6.23803	6	0.397061	0.0038222
MELK	0.249345	0.926032	2.36467	0.0952158	1.69419	0.139288	2.36311	0.0449112	0.611338	0.622224	-0.408949	0.830382	0.634128	0.920545	2.88967	0.0471484	0.334865	0.115883	6.26357	6	0.394322	0.00385641
ELOVL1	1.26858	0.532862	3.84616	0.00572304	3.52797	0.00106993	3.08025	0.00742179	6.98622	0	-0.169677	0.933255	0.65205	0.918487	2.89079	0.0471894	0.956173	0.330765	44.6297	6	5.54402e-08	0.00384269
TXNDC16	-2.00433	0.271022	-0.812869	0.63081	-3.75528	0.000478927	-0.671564	0.625614	-4.48159	6.56818e-05	-0.677378	0.699397	-1.0737	0.836723	-2.88976	0.0472072	-0.632419	0.218848	20.5046	6	0.00225091	0.00385532
PAK2	-2.20891	0.219127	-1.63412	0.278222	-2.99455	0.00595425	-2.64931	0.0229482	-3.97302	0.000365659	-1.7858	0.230589	1.17426	0.807625	-2.89003	0.047239	-0.680999	0.235637	23.6767	6	0.000598815	0.00385201
C9orf72	-1.34831	0.501381	-1.35289	0.385226	-0.323307	0.808772	-3.65596	0.00133496	-6.04075	2.58342e-07	-2.19716	0.128591	-1.1352	0.819584	-2.8872	0.0472483	-0.782939	0.271176	30.8886	6	2.66207e-05	0.00388685
LYAR	-0.345686	0.890315	-2.95061	0.0342454	-0.791828	0.520038	-3.46419	0.00244689	-1.28283	0.270485	-0.801378	0.635987	-0.257483	0.979773	-2.88428	0.0476401	-0.436682	0.151401	10.0751	6	0.121526	0.00392306
CADM2	-2.33228	0.193965	-1.25901	0.426034	-4.16112	0.00010114	-1.8455	0.126999	-4.12602	0.00022403	0.200199	0.921617	-0.557787	0.935098	-2.8833	0.0477284	-0.669012	0.23203	22.8697	6	0.000841302	0.00393538
TRIT1	-0.244554	0.928148	-0.113615	0.95643	-3.56347	0.000942545	-0.615833	0.657734	-3.91116	0.000445794	-2.6649	0.0619278	-1.97247	0.595941	-2.88171	0.0478371	-0.604523	0.209779	18.8021	6	0.0045112	0.00395526
MYORG	0.679156	0.771549	3.03985	0.0283824	1.29261	0.272369	4.10617	0.000293492	5.87382	4.44033e-07	0.556438	0.760041	0.855819	0.885549	2.88176	0.0479016	0.78055	0.270859	30.731	6	2.85298e-05	0.00395462
TPRA1	3.03004	0.089068	4.03172	0.00380187	2.52814	0.0219728	3.94963	0.000510646	5.1832	6.00334e-06	-1.04536	0.516748	0.14342	0.988714	2.87854	0.0481975	0.863877	0.300109	37.1034	6	1.68101e-06	0.00399516
CTBS	-0.622398	0.795361	-0.882974	0.599936	-2.48363	0.0245468	-1.70186	0.162656	-5.12588	7.14057e-06	-3.99534	0.011518	-0.398819	0.962609	-2.87864	0.0482558	-0.75043	0.260689	28.5498	6	7.40086e-05	0.00399399
SYNE4	0.988652	0.645858	2.51379	0.0738426	3.2703	0.00250792	4.57049	5.54029e-05	3.1942	0.00394704	0.136942	0.946764	-0.15036	0.989288	2.87767	0.0482654	0.68537	0.238168	23.8871	6	0.000547819	0.00400626
SCAF8	-1.36155	0.494991	-2.62862	0.0608265	-5.06698	1.92031e-06	-1.86152	0.123321	-0.87294	0.468098	-0.922534	0.575845	-0.400846	0.962211	-2.87586	0.0484097	-0.606945	0.211048	18.8774	6	0.00437574	0.00402929
RSF1	-1.20025	0.562361	-1.52547	0.318001	-1.44118	0.215467	0.7128	0.601704	-1.8275	0.107114	-2.78868	0.0507798	-1.14976	0.815907	-2.87618	0.0484306	-0.386444	0.13436	8.08146	6	0.232196	0.00402518
EPHB6	1.47953	0.447288	2.89228	0.0385383	0.190182	0.887913	2.64701	0.0231001	3.62989	0.00108009	2.09027	0.151355	-0.459351	0.950663	2.87364	0.0486946	0.571595	0.19891	17.0816	6	0.00898813	0.00405777
GPR88	-0.118001	0.965925	-2.5316	0.0716893	-2.88132	0.00829748	-0.80676	0.547232	0.768819	0.52823	-2.61347	0.0675724	-2.04634	0.578258	-2.87306	0.0487162	-0.450991	0.156973	10.7404	6	0.0967372	0.00406518
DSEL	-0.789339	0.729172	0.0423085	0.984502	-1.10792	0.353533	-3.39498	0.00300054	-1.20478	0.303117	-1.27594	0.413228	-1.26027	0.78534	-2.86796	0.0488245	-0.379265	0.132242	7.84419	6	0.249742	0.00413129
HNRNPA0	-0.589533	0.806826	-1.50822	0.323468	0.740776	0.550392	-1.64784	0.177901	-1.87936	0.0965728	-1.7818	0.23149	-1.02494	0.844425	-2.8706	0.048828	-0.323513	0.112699	5.40338	6	0.493211	0.00409694
TUT7	-0.978534	0.650524	-1.72002	0.248085	-5.21524	8.87574e-07	-0.0200919	0.989983	-3.20754	0.00380035	-3.37455	0.0195633	-0.693205	0.913304	-2.8682	0.0488584	-0.747944	0.260771	28.2719	6	8.35056e-05	0.00412818
SLC30A4	0.651485	0.782454	1.25483	0.427984	2.84256	0.00927853	0.932813	0.476921	-0.300473	0.819099	0.358209	0.854479	1.58943	0.71932	2.86852	0.0488782	0.323603	0.112812	5.46578	6	0.485602	0.00412391
FGFR1OP2	-2.36607	0.186489	-3.18819	0.0213639	-0.555859	0.66366	-1.30871	0.298293	-7.43488	0	-2.10387	0.147787	-1.2409	0.790133	-2.87163	0.0488783	-0.9278	0.323092	43.2245	6	1.05301e-07	0.00408359
FBXO28	-2.1901	0.224857	-2.08471	0.14963	-3.76836	0.000456371	-3.429	0.00271025	-5.28895	4.23008e-06	1.05123	0.51497	-0.861589	0.883956	-2.87061	0.0488997	-0.800257	0.278776	32.3117	6	1.42188e-05	0.00409686
CAMK2B	1.80847	0.330007	2.70539	0.0527402	1.62809	0.156549	0.941999	0.47226	4.1275	0.00022287	2.23441	0.122224	-0.658871	0.916069	2.86862	0.0489354	0.594571	0.207267	18.55	6	0.00499515	0.00412264
AGPAT1	0.187267	0.946959	1.56356	0.303221	0.40359	0.758842	3.57048	0.00174676	5.10582	7.60801e-06	2.71603	0.0569277	1.07424	0.836924	2.87072	0.0489534	0.689749	0.240271	24.4355	6	0.00043418	0.00409541
VAT1L	-1.03229	0.628154	-2.23279	0.118962	-2.17191	0.0522357	0.200394	0.896708	-4.4612	7.05328e-05	-3.3652	0.0196733	-0.544082	0.936187	-2.86877	0.0489829	-0.639017	0.222749	21.1743	6	0.00170688	0.00412065
UHMK1	-0.851275	0.702852	-1.99834	0.170347	-1.29234	0.272443	-0.428751	0.766028	-3.47236	0.00175307	-0.0936223	0.964103	-0.972419	0.856422	-2.86922	0.0489841	-0.390029	0.135936	8.30832	6	0.216374	0.00411489
TPRG1L	1.03561	0.626442	1.33485	0.393529	4.2587	6.82523e-05	3.49407	0.00222932	5.83576	5.05415e-07	1.45533	0.340065	-0.132246	0.989444	2.86576	0.0490431	0.872201	0.304353	38.2879	6	9.86759e-07	0.00416013
CYP2C18	-0.112977	0.967708	0.299487	0.877123	2.94697	0.00683276	2.47647	0.0347082	1.74028	0.126202	2.11866	0.144241	0.651264	0.918546	2.8659	0.0490921	0.444225	0.155004	10.5013	6	0.105067	0.00415828
MAPK3	2.34377	0.192278	3.34373	0.016123	-0.306348	0.818448	2.08517	0.0809903	5.12647	7.13369e-06	1.50116	0.323281	0.50232	0.94235	2.86488	0.0491145	0.684081	0.238781	24.3428	6	0.000451602	0.00417164
EDF1	0.124261	0.963843	1.20051	0.451275	5.4969	2.02765e-07	3.70918	0.00112678	1.80757	0.111286	3.31789	0.0212726	0.407319	0.960105	2.86399	0.0491913	0.801201	0.27975	31.9744	6	1.65029e-05	0.00418342
ACVR2A	-2.75164	0.120155	-3.36867	0.0154781	-3.36117	0.00186687	0.527569	0.709447	-2.18065	0.0515588	-2.53752	0.075912	0.166117	0.988369	-2.86334	0.0492258	-0.633463	0.221232	20.8527	6	0.00194979	0.00419204
RSBN1L	-2.55065	0.14995	-4.61708	0.000994545	-0.256636	0.84776	0.82147	0.539131	-3.74059	0.000765591	-2.6307	0.0657716	-1.72133	0.681499	-2.86101	0.0495301	-0.671992	0.234879	23.444	6	0.00066062	0.00422297
WRAP53	1.02873	0.630318	1.85785	0.207763	2.88121	0.00829742	2.06872	0.0836277	5.7164	8.66013e-07	1.71101	0.254445	-0.134711	0.989387	2.85959	0.0496882	0.734143	0.25673	27.9748	6	9.49937e-05	0.00424194
MOCOS	1.16407	0.576684	1.88084	0.201619	0.224383	0.867441	3.03396	0.0084733	4.6463	3.70921e-05	0.52626	0.774755	1.11543	0.827422	2.8589	0.0497322	0.570403	0.199518	17.1805	6	0.0086424	0.00425114
ST3GAL6	-0.553939	0.819474	-3.24052	0.0192829	0.378829	0.773458	-3.5727	0.00173687	-5.70484	8.74494e-07	-2.13826	0.140061	-1.27287	0.784154	-2.85692	0.0499906	-0.758923	0.265644	29.6086	6	4.66467e-05	0.00427778
PRRG2	2.30652	0.198164	0.702156	0.68335	1.79315	0.115686	5.27657	3.06667e-06	3.21945	0.00367136	1.1574	0.467568	0.152611	0.989098	2.856	0.0499963	0.716106	0.250738	26.3808	6	0.00018906	0.00429021
