# Supplementary material for: Comprehensive meta-analysis reveals distinct gene expression signatures of MASLD progression
Source: Life Sci Alliance. 2024 Apr 2;7(6):e202302517. doi: 10.26508/lsa.202302517 (PMC10987979; doi:10.26508/lsa.202302517)
Supplement: Supplementary file 2 [file LSA-2023-02517_TableS2.xlsx]

## Sheet: Table S2
Table S2. Results of the pathway analysis conducted using the DEGs from the meta-analysis MASLD vs CTL
DEGs	Ontology	ID	Description	p	Adj-p	Gene counts	Gene symbols
All	MF	GO:0019825	oxygen binding	4.27e-07	0.000337	10	CBS/LOC102724560/CYP2C18/CYP2C19/CYP3A4/CYP3A7/HBA2/HBB/HBG1/MB
	MF	GO:0005310	dicarboxylic acid transmembrane transporter activity	0.000141	0.0451	7	SLC13A3/SLC16A1/SLC19A1/SLC25A11/SLC25A12/SLC26A6/SLC38A7
	MF	GO:0008514	organic anion transmembrane transporter activity	0.000171	0.0451	19	SFXN2/SLC13A3/SLC16A1/SLC19A1/SLC19A2/SLC22A7/SLC22A9/SLC25A11/SLC25A12/SLC25A19/SLC25A32/SLC25A38/SLC26A6/SLC2A8/SLC35B1/SLC35B2/SLC38A7/SLC3A1/SLCO1A2
Down	MF	GO:0019838	growth factor binding	1.49e-05	0.00895	13	A2M/ACVR1/ACVR1C/ACVR2A/ACVR2B/API5/CEP57/IGFBP2/IL1R1/IL6ST/INSR/KL/TGFBR3
	MF	GO:0048185	activin binding	3.39e-05	0.0102	5	ACVR1/ACVR2A/ACVR2B/SMURF1/TGFBR3
	MF	GO:0004675	transmembrane receptor protein serine/threonine kinase activity	6.68e-05	0.0134	5	ACVR1/ACVR1C/ACVR2A/ACVR2B/TGFBR3
	MF	GO:0017002	activin receptor activity	9.74e-05	0.0146	4	ACVR1/ACVR1C/ACVR2A/ACVR2B
	BP	GO:0006112	energy reserve metabolic process	1.62e-05	0.0186	10	AGL/ENPP1/EPM2AIP1/IGF1/IGF2/IL6ST/INSR/KL/LEPR/PER2
	BP	GO:0046620	regulation of organ growth	2.08e-05	0.0186	10	AKAP6/FOXP1/GATA6/HEY2/IGF1/IGF2/PROX1/SAV1/TGFBR3/WWC2
	BP	GO:0005977	glycogen metabolic process	3.3e-05	0.0186	9	AGL/ENPP1/EPM2AIP1/IGF1/IGF2/IL6ST/INSR/LEPR/PER2
	BP	GO:0005978	glycogen biosynthetic process	3.33e-05	0.0186	7	AGL/ENPP1/EPM2AIP1/IGF1/IGF2/INSR/PER2
	BP	GO:0009250	glucan biosynthetic process	3.33e-05	0.0186	7	AGL/ENPP1/EPM2AIP1/IGF1/IGF2/INSR/PER2
	BP	GO:0006073	cellular glucan metabolic process	3.77e-05	0.0186	9	AGL/ENPP1/EPM2AIP1/IGF1/IGF2/IL6ST/INSR/LEPR/PER2
	BP	GO:0044042	glucan metabolic process	3.77e-05	0.0186	9	AGL/ENPP1/EPM2AIP1/IGF1/IGF2/IL6ST/INSR/LEPR/PER2
	BP	GO:0046622	positive regulation of organ growth	4.03e-05	0.0186	7	AKAP6/GATA6/HEY2/IGF1/IGF2/PROX1/TGFBR3
	BP	GO:0060420	regulation of heart growth	4.99e-05	0.0204	8	AKAP6/FOXP1/GATA6/HEY2/IGF1/PROX1/SAV1/TGFBR3
	BP	GO:0035265	organ growth	5.88e-05	0.0217	13	ACVR2B/AKAP6/FOXP1/GATA6/HEY2/IGF1/IGF2/LEPR/PDLIM5/PROX1/SAV1/TGFBR3/WWC2
	BP	GO:0060421	positive regulation of heart growth	6.58e-05	0.0221	6	AKAP6/GATA6/HEY2/IGF1/PROX1/TGFBR3
	BP	GO:0060419	heart growth	8.94e-05	0.0275	9	AKAP6/FOXP1/GATA6/HEY2/IGF1/PDLIM5/PROX1/SAV1/TGFBR3
	BP	GO:0048638	regulation of developmental growth	0.000116	0.0318	18	AKAP6/FOXP1/GATA6/HEY2/IGF1/IGF2/INSR/NIPBL/PIK3CA/PROX1/PTCH1/SAV1/SMURF1/SOCS2/TGFBR3/TNR/VIL1/WWC2
	BP	GO:0003300	cardiac muscle hypertrophy	0.000139	0.0318	9	AKAP6/FOXP1/GATA6/HEY2/IGF1/IL6ST/PAK2/PDLIM5/ROCK1
	BP	GO:0045725	positive regulation of glycogen biosynthetic process	0.000145	0.0318	4	EPM2AIP1/IGF1/IGF2/INSR
	BP	GO:0090435	protein localization to nuclear envelope	0.000145	0.0318	4	NUP54/OSBPL8/TOR1AIP1/TOR1AIP2
	BP	GO:0055021	regulation of cardiac muscle tissue growth	0.000154	0.0318	7	AKAP6/FOXP1/GATA6/HEY2/IGF1/SAV1/TGFBR3
	BP	GO:0014897	striated muscle hypertrophy	0.000155	0.0318	9	AKAP6/FOXP1/GATA6/HEY2/IGF1/IL6ST/PAK2/PDLIM5/ROCK1
	BP	GO:0014896	muscle hypertrophy	0.000172	0.0324	9	AKAP6/FOXP1/GATA6/HEY2/IGF1/IL6ST/PAK2/PDLIM5/ROCK1
	BP	GO:0010907	positive regulation of glucose metabolic process	0.00018	0.0324	6	EPM2AIP1/IGF1/IGF2/INSR/SIRT1/SLC25A12
	BP	GO:0005979	regulation of glycogen biosynthetic process	0.000193	0.0324	5	ENPP1/EPM2AIP1/IGF1/IGF2/INSR
	BP	GO:0010962	regulation of glucan biosynthetic process	0.000193	0.0324	5	ENPP1/EPM2AIP1/IGF1/IGF2/INSR
	BP	GO:0070875	positive regulation of glycogen metabolic process	0.000213	0.0342	4	EPM2AIP1/IGF1/IGF2/INSR
	BP	GO:0055017	cardiac muscle tissue growth	0.000238	0.0365	8	AKAP6/FOXP1/GATA6/HEY2/IGF1/PDLIM5/SAV1/TGFBR3
	BP	GO:0035051	cardiocyte differentiation	0.000262	0.0387	11	ACVR1/AKAP6/FOXP1/GATA6/HEY2/IGF1/ITGB1/PDLIM5/PROX1/REST/TGFBR3
	BP	GO:0044264	cellular polysaccharide metabolic process	0.000283	0.0401	9	AGL/ENPP1/EPM2AIP1/IGF1/IGF2/IL6ST/INSR/LEPR/PER2
	BP	GO:0055023	positive regulation of cardiac muscle tissue growth	0.000306	0.0405	5	AKAP6/GATA6/HEY2/IGF1/TGFBR3
	BP	GO:0040014	regulation of multicellular organism growth	0.000308	0.0405	7	IGF1/IGF2/NIPBL/PIK3CA/PTCH1/SOCS2/VIL1
	MF	GO:0001671	ATPase activator activity	0.000393	0.0426	5	ATP1B1/ATP1B2/NKRF/TOR1AIP1/TOR1AIP2
	MF	GO:0005159	insulin-like growth factor receptor binding	0.000426	0.0426	4	IGF1/IGF2/INSR/SOCS2
Up	CC	GO:0008021	synaptic vesicle	1.45e-05	0.00572	15	APH1A/ATP6V0D1/ATP6V0E2/ATP6V1B2/ATP6V1F/CLN3/PSEN2/SLC2A8/SNAP25/SYPL2/SYT7/SYT9/TPRG1L/VAMP1/VPS45
	CC	GO:0070382	exocytic vesicle	4.56e-05	0.00641	15	APH1A/ATP6V0D1/ATP6V0E2/ATP6V1B2/ATP6V1F/CLN3/PSEN2/SLC2A8/SNAP25/SYPL2/SYT7/SYT9/TPRG1L/VAMP1/VPS45
	CC	GO:0030176	integral component of endoplasmic reticulum membrane	5.51e-05	0.00641	13	AMFR/BCAP31/CLN3/DERL3/DGAT2/ELOVL1/EMC10/EMC9/HLA-A/RTN1/SLC35B1/SLC35B2/TAP2
	CC	GO:0071162	CMG complex	6.53e-05	0.00641	4	CDC45/GINS3/MCM2/MCM6
	CC	GO:0031227	intrinsic component of endoplasmic reticulum membrane	8.97e-05	0.00659	13	AMFR/BCAP31/CLN3/DERL3/DGAT2/ELOVL1/EMC10/EMC9/HLA-A/RTN1/SLC35B1/SLC35B2/TAP2
	CC	GO:0031261	DNA replication preinitiation complex	0.000101	0.00659	4	CDC45/GINS3/MCM2/MCM6
	MF	GO:0022853	active ion transmembrane transporter activity	0.000112	0.0221	15	ATP6V0D1/ATP6V0E2/ATP6V1B2/ATP6V1F/MFSD3/SLC13A3/SLC17A4/SLC19A1/SLC22A7/SLC22A9/SLC25A11/SLC26A6/SLC35B1/SLC45A3/SLC5A9
	MF	GO:0022804	active transmembrane transporter activity	0.000188	0.0221	19	ABCB4/ATP6V0D1/ATP6V0E2/ATP6V1B2/ATP6V1F/CYB561A3/MFSD3/SLC13A3/SLC16A13/SLC17A4/SLC19A1/SLC22A7/SLC22A9/SLC25A11/SLC26A6/SLC35B1/SLC45A3/SLC5A9/TAP2
	MF	GO:0008509	anion transmembrane transporter activity	0.0002	0.0221	15	ANO10/GABRE/MFSD5/SLC13A3/SLC19A1/SLC22A7/SLC22A9/SLC25A11/SLC25A19/SLC25A38/SLC26A6/SLC2A8/SLC35B1/SLC35B2/SLC38A7
	MF	GO:0008514	organic anion transmembrane transporter activity	0.000215	0.0221	12	SLC13A3/SLC19A1/SLC22A7/SLC22A9/SLC25A11/SLC25A19/SLC25A38/SLC26A6/SLC2A8/SLC35B1/SLC35B2/SLC38A7
	MF	GO:0005310	dicarboxylic acid transmembrane transporter activity	0.000223	0.0221	5	SLC13A3/SLC19A1/SLC25A11/SLC26A6/SLC38A7
	MF	GO:0140104	molecular carrier activity	0.000232	0.0221	8	ASF1B/EMC10/EMC9/HBA2/HBB/HBG1/MB/URM1
	MF	GO:0008324	cation transmembrane transporter activity	0.000372	0.0285	23	ANO10/ANXA9/ATP6V0D1/ATP6V0E2/ATP6V1B2/ATP6V1F/CHRNB1/GRIA3/KCNB1/MFSD3/NALCN/SLC13A3/SLC17A4/SLC25A19/SLC25A38/SLC30A4/SLC31A1/SLC38A7/SLC39A7/SLC45A3/SLC5A9/SNAP25/TMEM63A
	MF	GO:0019825	oxygen binding	0.000399	0.0285	5	CYP2C18/HBA2/HBB/HBG1/MB
	BP	GO:0006270	DNA replication initiation	1.49e-05	0.0291	7	CDC34/CDC45/GINS3/MCM10/MCM2/MCM6/ORC1
	BP	GO:0072348	sulfur compound transport	1.88e-05	0.0291	8	RACGAP1/SLC13A3/SLC25A11/SLC25A19/SLC25A39/SLC26A6/SLC35B2/SLC38A7
	MF	GO:0003688	DNA replication origin binding	0.000467	0.0294	4	CDC45/MCM10/MCM2/ORC1
	MF	GO:0015318	inorganic molecular entity transmembrane transporter activity	0.000514	0.0294	24	ANO10/ANXA9/ATP6V0D1/ATP6V0E2/ATP6V1B2/ATP6V1F/CHRNB1/GABRE/GRIA3/KCNB1/MFSD3/MFSD5/NALCN/SLC13A3/SLC17A4/SLC25A11/SLC26A6/SLC30A4/SLC31A1/SLC39A7/SLC45A3/SLC5A9/SNAP25/TMEM63A
	CC	GO:0030133	transport vesicle	0.000753	0.0402	19	APH1A/ATP6V0D1/ATP6V0E2/ATP6V1B2/ATP6V1F/CLN3/COPZ2/HLA-A/PSEN2/SEC24C/SLC2A8/SNAP25/SYPL2/SYT7/SYT9/TMED3/TPRG1L/VAMP1/VPS45
	CC	GO:0030662	coated vesicle membrane	0.000818	0.0402	12	ATP6V0D1/ATP6V0E2/ATP6V1B2/ATP6V1F/COPZ2/HLA-A/LDLRAP1/NECAP2/SEC24C/SLC2A8/SYT9/TMED3
	MF	GO:1901682	sulfur compound transmembrane transporter activity	0.000844	0.0439	6	SLC13A3/SLC25A11/SLC25A19/SLC26A6/SLC35B2/SLC38A7
	MF	GO:0042625	ATPase-coupled ion transmembrane transporter activity	0.00115	0.044	4	ATP6V0D1/ATP6V0E2/ATP6V1B2/ATP6V1F
	MF	GO:0044769	ATPase activity, coupled to transmembrane movement of ions, rotational mechanism	0.00115	0.044	4	ATP6V0D1/ATP6V0E2/ATP6V1B2/ATP6V1F
	MF	GO:0046961	proton-transporting ATPase activity, rotational mechanism	0.00115	0.044	4	ATP6V0D1/ATP6V0E2/ATP6V1B2/ATP6V1F
	MF	GO:0140323	solute:anion antiporter activity	0.00115	0.044	4	SLC19A1/SLC25A11/SLC26A6/SLC35B1
	CC	GO:0031300	intrinsic component of organelle membrane	0.00125	0.0455	19	AMFR/BCAP31/CLN3/DERL3/DGAT2/ELOVL1/EMC10/EMC9/GOLGA7/HLA-A/POMGNT1/RTN1/SLC25A19/SLC35B1/SLC35B2/SYNE4/SYT9/TAP2/TIMM17B
	CC	GO:0031301	integral component of organelle membrane	0.00136	0.0455	18	AMFR/BCAP31/CLN3/DERL3/DGAT2/ELOVL1/EMC10/EMC9/HLA-A/POMGNT1/RTN1/SLC25A19/SLC35B1/SLC35B2/SYNE4/SYT9/TAP2/TIMM17B
	CC	GO:0030672	synaptic vesicle membrane	0.00147	0.0455	8	ATP6V0E2/ATP6V1B2/ATP6V1F/SYPL2/SYT7/SYT9/TPRG1L/VAMP1
	CC	GO:0099501	exocytic vesicle membrane	0.00147	0.0455	8	ATP6V0E2/ATP6V1B2/ATP6V1F/SYPL2/SYT7/SYT9/TPRG1L/VAMP1
	CC	GO:0016471	vacuolar proton-transporting V-type ATPase complex	0.0015	0.0455	4	ATP6V0D1/ATP6V0E2/ATP6V1B2/ATP6V1F
	BP	GO:0015671	oxygen transport	6.56e-05	0.0457	4	HBA2/HBB/HBG1/MB
	BP	GO:0043123	positive regulation of I-kappaB kinase/NF-kappaB signaling	6.91e-05	0.0457	14	AJUBA/APOL3/BST2/GAPDH/LGALS1/MID2/MYD88/PRKCE/RBCK1/RHOA/SHISA5/SLC35B2/TRADD/TRIM14
	BP	GO:0007035	vacuolar acidification	7.37e-05	0.0457	6	ATP6V0D1/ATP6V0E2/ATP6V1B2/ATP6V1F/CLN3/TMEM9
	MF	GO:0015291	secondary active transmembrane transporter activity	0.00132	0.0471	12	MFSD3/SLC13A3/SLC16A13/SLC17A4/SLC19A1/SLC22A7/SLC22A9/SLC25A11/SLC26A6/SLC35B1/SLC45A3/SLC5A9
	MF	GO:0009678	pyrophosphate hydrolysis-driven proton transmembrane transporter activity	0.0014	0.0471	4	ATP6V0D1/ATP6V0E2/ATP6V1B2/ATP6V1F
	MF	GO:0022890	inorganic cation transmembrane transporter activity	0.00152	0.0483	20	ANO10/ANXA9/ATP6V0D1/ATP6V0E2/ATP6V1B2/ATP6V1F/CHRNB1/GRIA3/KCNB1/MFSD3/NALCN/SLC13A3/SLC17A4/SLC30A4/SLC31A1/SLC39A7/SLC45A3/SLC5A9/SNAP25/TMEM63A
	CC	GO:0005765	lysosomal membrane	0.00207	0.0495	19	ACP2/ATP6V0D1/ATP6V0E2/ATP6V1B2/ATP6V1F/BST2/CLN3/CYB561/CYB561A3/GPR137/NPRL2/PSEN2/SLC2A8/SLC30A4/SLC48A1/SYT7/TMEM179B/TMEM63A/TMEM9
	CC	GO:0098852	lytic vacuole membrane	0.00207	0.0495	19	ACP2/ATP6V0D1/ATP6V0E2/ATP6V1B2/ATP6V1F/BST2/CLN3/CYB561/CYB561A3/GPR137/NPRL2/PSEN2/SLC2A8/SLC30A4/SLC48A1/SYT7/TMEM179B/TMEM63A/TMEM9
	CC	GO:0030135	coated vesicle	0.00214	0.0495	15	ABCB4/ATP6V0D1/ATP6V0E2/ATP6V1B2/ATP6V1F/BCAP31/COPZ2/CTSZ/HLA-A/LDLRAP1/NECAP2/SEC24C/SLC2A8/SYT9/TMED3
	CC	GO:0033176	proton-transporting V-type ATPase complex	0.00214	0.0495	4	ATP6V0D1/ATP6V0E2/ATP6V1B2/ATP6V1F
