# Supplementary material for: Comprehensive meta-analysis reveals distinct gene expression signatures of MASLD progression
Source: Life Sci Alliance. 2024 Apr 2;7(6):e202302517. doi: 10.26508/lsa.202302517 (PMC10987979; doi:10.26508/lsa.202302517)
Supplement: Supplementary file 3 [file LSA-2023-02517_TableS3.xlsx]

## Sheet: Table S3
Table S3. DEGs identified in the MASH vs CTL meta-analysis.
Gene Symbol	GSE48452		GSE61260		GSE126848		GSE89632		GSE135251		GSE33814		PRJNA512027		Meta-analysis		MUvals	MUsds	Qvals	df	Qpvalues	Chisq
	Z score	FDR	Z score	FDR	Z score	FDR	Z score	FDR	Z score	FDR	Z score	FDR	Z score	FDR	zSco	FDR
P4HA1	-3.48356	0.0234301	-5.77367	4.16667e-06	-5.30074	7.99467e-07	-6.90165	0	-4.48306	0.000141152	-3.17315	0.00650511	-4.35679	0.0001785	-6.26557	0	-1.62664	0.259617	26.2086	6	0.000203576	3.71474e-10
PRAMEF10	3.57219	0.0201391	6.08463	1.66667e-06	4.39269	3.69851e-05	3.7762	0.000595873	3.6471	0.00139449	3.32407	0.0042172	3.51375	0.00259447	7.81247	0	1.25715	0.160915	11.0494	6	0.0868619	5.66214e-15
PRKAA2	3.01045	0.0557841	4.0951	0.00114274	3.52281	0.0010414	3.98413	0.000277324	1.91942	0.0875799	1.83023	0.139796	3.07411	0.00914357	7.93619	0	0.886138	0.111658	6.13035	6	0.408748	2.10942e-15
DTL	4.00604	0.00797478	6.00408	1.25e-06	5.08273	1.97072e-06	4.70587	1.38409e-05	2.42186	0.0302804	0.916794	0.501666	4.13402	0.000369655	5.99709	0	1.22804	0.204772	17.7185	6	0.00697557	2.00885e-09
EXO1	3.3916	0.0284238	5.39533	1e-05	4.61559	1.45529e-05	3.52565	0.00142635	3.86427	0.000774674	1.64671	0.189822	2.82593	0.0173883	6.45824	0	1.11425	0.172531	13.1153	6	0.0412417	1.05927e-10
MTHFR	-1.35242	0.482694	-2.70694	0.0397306	-3.23204	0.00274055	-2.6455	0.0194681	-0.512978	0.675053	-1.55415	0.218913	-3.67624	0.00159568	-6.15104	0	-0.665177	0.108141	4.95928	6	0.549046	7.69773e-10
STIL	2.93697	0.0632678	3.95737	0.00170902	1.24473	0.282528	1.4971	0.213989	1.97742	0.0781154	1.20547	0.357197	3.51828	0.00256615	6.4833	0	0.700568	0.108057	3.78566	6	0.705656	8.97368e-11
DIRAS3	-2.69312	0.0919985	-2.6849	0.0416106	-2.00628	0.0716359	-1.68133	0.158004	-4.22152	0.00029278	-2.6313	0.0267928	-3.00287	0.0111137	-6.82401	0	-0.759423	0.111287	6.27035	6	0.393597	8.85347e-12
MCM10	4.09678	0.00688453	5.34171	1.41935e-05	3.8119	0.000370634	2.11302	0.0683577	2.03647	0.0693469	2.087	0.0875197	2.86116	0.0158945	6.05745	0	0.968985	0.159966	11.5201	6	0.0735723	1.38299e-09
CYP2C19	-3.1422	0.0442675	-4.25472	0.000697714	-4.4999	2.41063e-05	-5.14722	1.47743e-06	-5.36088	1.27139e-05	-5.47058	3.77358e-06	-4.14446	0.000357579	-6.19169	0	-1.5428	0.249173	24.7069	6	0.000386857	5.9522e-10
SFXN2	-2.46764	0.13033	-3.1655	0.0142784	-3.93494	0.000232238	-2.3358	0.0416566	-2.80667	0.0121949	-3.90118	0.000735034	-3.41151	0.00352951	-7.0158	0	-0.909351	0.129615	7.82135	6	0.251486	2.28639e-12
WBP1L	-2.06209	0.231571	-4.47095	0.000330677	-3.37036	0.00174332	-2.20088	0.0565074	-2.08235	0.0632119	-0.465684	0.754483	-4.15984	0.000339407	-7.52976	0	-0.822029	0.109171	5.60474	6	0.468889	5.08482e-14
NEBL	1.75291	0.330448	3.54162	0.00561797	3.7171	0.000525458	3.20727	0.00396189	0.889605	0.450238	1.74274	0.162891	3.23065	0.00588951	6.71136	0	0.754362	0.112401	6.29276	6	0.391206	1.92816e-11
MAT1A	-2.89953	0.0670476	-3.08237	0.0173683	-3.91835	0.00024724	-4.12814	0.000155289	-1.06807	0.357695	-3.85548	0.000847244	-5.482	4.36893e-06	-6.69963	0	-1.05915	0.15809	10.9417	6	0.0901954	2.08953e-11
MPZL2	2.12568	0.212834	4.23204	0.000735847	4.16025	9.70066e-05	4.82464	8.00766e-06	0.980006	0.402307	3.16842	0.00658397	4.88274	2.8902e-05	6.33715	0	1.06582	0.168185	12.3249	6	0.0551018	2.3405e-10
GLI1	1.90288	0.27787	3.2344	0.0120855	3.50741	0.00109451	1.72331	0.146859	1.85986	0.0983702	1.00267	0.457101	2.83795	0.0168773	6.17695	0	0.66658	0.107914	3.71766	6	0.714822	6.5351e-10
AMDHD1	-3.30598	0.0326793	-5.11539	3.0101e-05	-4.62697	1.38905e-05	-4.08833	0.000181779	-3.17282	0.00489112	-1.36917	0.286842	-3.02603	0.0104508	-6.50008	0	-1.08631	0.167123	12.3025	6	0.0555512	8.02768e-11
APOF	-5.22069	0.00043	-7.68387	0	-5.3109	7.4224e-07	-4.80843	8.81356e-06	-4.96016	3.8387e-05	-3.2319	0.00548244	-5.38143	5.56017e-06	-8.99404	0	-1.73313	0.192698	14.1206	6	0.0283176	0
ITGBL1	2.18985	0.194372	3.38074	0.0086499	2.87307	0.00816079	1.89543	0.106416	3.52772	0.00191723	1.84324	0.136831	3.75786	0.00124933	7.48052	0	0.811828	0.108526	2.07775	6	0.91241	7.40519e-14
WDHD1	3.63868	0.0180601	5.28484	1.72222e-05	1.80977	0.106982	3.79331	0.00056052	2.12501	0.0577974	1.96058	0.110789	4.64056	6.78684e-05	8.88061	0	1.00949	0.113673	6.21337	6	0.399718	0
WDR76	3.23398	0.0371539	5.32774	1.36364e-05	2.83217	0.00916729	5.36452	8.75657e-07	1.87822	0.0948918	0.838016	0.54518	4.57056	8.81649e-05	5.8716	0	1.0521	0.179185	14.0886	6	0.0286621	4.3162e-09
CA12	3.45263	0.024811	5.14924	2.63158e-05	5.21984	1.12782e-06	4.48594	3.64814e-05	2.78573	0.0128146	3.87943	0.000787531	2.7774	0.0196724	5.97117	0	1.28562	0.215305	19.3612	6	0.00359518	2.35551e-09
PTPN9	-2.32705	0.160778	-3.14745	0.0149136	-3.39578	0.00160239	-3.50869	0.0015034	-2.64785	0.017903	-3.65861	0.00155363	-2.92722	0.0134195	-7.09544	0	-0.883744	0.124551	7.31994	6	0.29227	1.28941e-12
IL32	3.60547	0.0195359	5.01895	4.44828e-05	4.99407	2.77662e-06	1.15912	0.351016	4.371	0.000192565	2.94452	0.0121053	3.83695	0.000974939	6.19309	0	1.14611	0.185063	14.9904	6	0.0203318	5.8996e-10
DDX19B	-2.36295	0.152193	-4.19568	0.000825625	-2.25259	0.0412022	-1.37654	0.258826	-3.18177	0.00478319	-1.23753	0.342481	-2.71001	0.0232777	-6.64669	0	-0.717912	0.10801	4.97706	6	0.546759	2.99752e-11
SERPINF2	-2.4944	0.126377	-2.98975	0.0212459	-0.292278	0.824072	-2.43296	0.0331955	-1.54563	0.173646	-1.25374	0.335574	-4.77223	4.27575e-05	-6.37666	0	-0.697933	0.109451	6.10658	6	0.411358	1.80996e-10
CENPV	-4.29331	0.00520929	-4.92755	6.62222e-05	-3.20544	0.0029835	-2.71758	0.0161415	-6.69177	3.12213e-07	-1.59904	0.204098	-4.04052	0.000502911	-5.9923	0	-1.21222	0.202296	18.1598	6	0.00584507	2.06899e-09
COL1A1	3.60876	0.0194005	5.38985	1.07143e-05	4.24033	7.01277e-05	1.74198	0.141844	3.75187	0.00104994	3.09459	0.00807886	3.5236	0.00252308	7.11174	0	1.10131	0.154858	10.6297	6	0.100518	1.14586e-12
IMPA2	-2.22106	0.187141	-2.36914	0.0778138	-1.97866	0.0760136	-3.8214	0.000505971	-0.572301	0.636565	-1.98356	0.106332	-3.33332	0.00442023	-6.2041	0	-0.672175	0.108344	5.94634	6	0.429228	5.50108e-10
LAMA3	3.43297	0.0256576	4.63496	0.000190094	4.92169	3.85112e-06	4.76215	1.07136e-05	5.70579	4.85128e-06	4.24519	0.000232421	3.23569	0.00581028	6.36953	0	1.45351	0.228198	21.4664	6	0.00151206	1.89612e-10
CALR	1.53571	0.412409	2.51796	0.0584045	2.35713	0.0320435	1.25773	0.306334	4.09113	0.000419305	2.57846	0.0303208	3.16932	0.00700856	6.18045	0	0.709126	0.114737	6.62373	6	0.35705	6.39176e-10
KCNK3	-2.7213	0.0885489	-3.60704	0.00470401	-1.81051	0.106852	-3.2649	0.00331491	-1.56366	0.168432	-0.852522	0.536863	-2.19197	0.0741777	-6.07905	0	-0.656827	0.108048	5.37539	6	0.496644	1.20893e-09
PRKCE	3.10503	0.0467827	5.48269	7.44186e-06	3.38281	0.001674	2.36716	0.0387292	1.2962	0.258442	1.07273	0.420086	4.16659	0.000331071	6.5319	0	0.902774	0.13821	8.8451	6	0.182479	6.49421e-11
ITGA6	2.49722	0.126074	2.65104	0.0446398	5.13163	1.63121e-06	3.55158	0.00131315	3.17186	0.00490215	1.36013	0.290776	4.97722	2.01762e-05	6.66503	0	1.00469	0.150741	10.2299	6	0.115298	2.64613e-11
IGFBP2	-3.13682	0.0444768	-6.49301	0	-3.94023	0.000227232	-5.45128	6.85714e-07	-1.37581	0.2289	-3.03119	0.00959132	-5.92141	2.15054e-07	-6.9014	0	-1.32389	0.191829	15.1669	6	0.0189977	5.14933e-12
VIL1	-4.17486	0.00611286	-5.01475	4.5641e-05	-2.08945	0.0597387	-4.32963	6.88779e-05	-3.61077	0.00153745	-3.37979	0.00357087	-4.66089	6.33431e-05	-10.0657	0	-1.1608	0.115322	6.21924	6	0.399084	0
MCM6	3.83269	0.0116329	4.92507	6.76471e-05	5.06108	2.15675e-06	4.18081	0.000126605	3.24788	0.00402594	3.30064	0.00451299	2.6482	0.0270858	6.32002	0	1.23807	0.195896	16.2779	6	0.0123374	2.61533e-10
SLC16A14	1.88478	0.284106	3.14113	0.0151251	3.24809	0.00260275	3.40113	0.00215254	2.55433	0.0223149	1.60945	0.200943	1.97809	0.112048	6.45026	0	0.708706	0.109872	6.12708	6	0.409106	1.11658e-10
SNAP25	4.31699	0.0051984	5.49479	7.5e-06	5.59157	2.26284e-07	2.40238	0.0356353	4.11431	0.000393945	4.39572	0.000136795	3.5559	0.0023036	6.16472	0	1.39779	0.226741	21.1123	6	0.00175128	7.06074e-10
CBS	-3.32208	0.0316988	-4.09316	0.0011394	-1.87763	0.0933192	-2.17883	0.0592115	-0.837211	0.479523	-2.63343	0.0266856	-4.24011	0.000261591	-7.49944	0	-0.820287	0.10938	5.43582	6	0.489248	6.40599e-14
MRAS	4.70753	0.001848	5.67659	3.57143e-06	4.9707	3.05641e-06	3.48253	0.00164207	6.81461	2.75862e-07	4.17522	0.000295208	4.57932	8.55645e-05	7.511	0	1.60762	0.214036	18.3868	6	0.0053349	5.87308e-14
ARHGEF26	-1.94883	0.262007	-2.95949	0.0228135	-3.55186	0.000940093	-4.15342	0.000141364	-2.38989	0.0324937	-1.79249	0.149087	-2.78348	0.0193615	-6.66896	0	-0.80483	0.120683	7.02698	6	0.318359	2.57623e-11
UBP1	3.18585	0.0402762	3.38811	0.00849284	3.83625	0.000337654	4.70612	1.38303e-05	3.84038	0.000827329	4.81175	2.93333e-05	5.07078	1.44279e-05	7.57356	0	1.27676	0.168581	11.8953	6	0.0643451	3.63043e-14
ANO10	3.79745	0.0126646	4.68732	0.000164896	4.1061	0.000119969	5.26202	1.09034e-06	7.97202	0	3.61002	0.00178239	4.41606	0.00014783	6.21773	0	1.59432	0.256416	27.0435	6	0.000142115	5.04393e-10
PLK4	2.41415	0.142096	3.32775	0.00992854	1.82435	0.104051	4.2687	8.83225e-05	1.91892	0.0876687	1.4942	0.239438	3.60245	0.00199966	7.23239	0	0.788676	0.109048	5.03708	6	0.539067	4.74509e-13
TMEM144	3.31266	0.0322843	2.79311	0.0329592	2.30921	0.0360226	4.99899	3.64475e-06	1.92	0.0875091	2.63104	0.0267927	3.67282	0.00161253	6.32985	0	0.920508	0.145423	9.59806	6	0.142631	2.45398e-10
SRD5A1	-2.47564	0.128765	-3.08137	0.0173901	-4.0022	0.0001789	-4.44098	4.37985e-05	-3.97657	0.000572079	-3.88455	0.000773062	-3.65247	0.00172339	-6.88676	0	-1.11057	0.161261	11.3855	6	0.0771676	5.70755e-12
CMYA5	-4.46031	0.00341895	-5.62605	3.0303e-06	-3.54929	0.000948831	-3.74032	0.000677612	-1.51284	0.183565	-4.62139	6.12529e-05	-3.6459	0.00175124	-5.9566	0	-1.23825	0.207878	18.0401	6	0.00613274	2.57545e-09
TMCO6	-2.73228	0.0870597	-3.06426	0.0180016	-4.58905	1.64398e-05	-1.52891	0.203015	-4.77647	6.29848e-05	-2.98217	0.0109255	-3.6146	0.00193344	-5.97978	0	-1.00612	0.168253	12.8046	6	0.0462464	2.23442e-09
BTNL9	-1.90401	0.277654	-2.51342	0.0589232	-1.6989	0.132372	-1.77877	0.132457	-3.57503	0.00168846	-2.8385	0.0159916	-2.49956	0.0383891	-6.14312	0	-0.660886	0.107581	5.34058	6	0.50093	8.09154e-10
H4C8	3.32314	0.0316747	2.55933	0.053605	2.12827	0.0548064	1.99859	0.0866245	0.419038	0.735491	3.15959	0.00673927	4.20052	0.000294991	5.94492	0	0.742381	0.124877	7.50066	6	0.277014	2.76589e-09
IP6K3	2.87972	0.0695097	3.72509	0.00338368	4.17284	9.2368e-05	3.2979	0.00299536	1.12518	0.330811	1.3753	0.284374	3.49319	0.00276068	6.85248	0	0.849102	0.123912	7.28945	6	0.294907	7.25786e-12
MOCS1	-3.09822	0.0472728	-3.59678	0.00482934	-5.16846	1.38889e-06	-1.79067	0.129683	-3.37862	0.00285752	-1.04119	0.436472	-4.4095	0.000151264	-6.21789	0	-0.965999	0.155358	10.9418	6	0.0901905	5.03891e-10
GPNMB	1.79555	0.316331	2.85947	0.0283002	0.729597	0.546096	4.32286	7.07314e-05	2.44486	0.0287262	1.70145	0.173884	4.2788	0.000229764	5.89767	0	0.765418	0.129783	8.05534	6	0.234077	3.6868e-09
MET	-4.03647	0.00747562	-5.8634	2e-06	-5.2793	8.52459e-07	-3.3584	0.0024765	-4.63518	9.2828e-05	-4.30103	0.000190682	-2.70245	0.0236851	-5.93197	0	-1.42588	0.240372	23.8023	6	0.000567834	2.99312e-09
AZGP1	-2.92424	0.0642817	-4.22076	0.000750398	-1.076	0.358625	-1.61131	0.177882	-2.39792	0.0319185	-2.50365	0.0361857	-5.69843	1.53846e-06	-7.31854	0	-0.888177	0.12136	7.08317	6	0.313224	2.50688e-13
LPL	4.34078	0.00528091	6.71645	0	5.23093	1.06262e-06	3.2283	0.00371034	3.23908	0.00411992	0.762651	0.587744	4.65887	6.34745e-05	6.07658	0	1.26386	0.207988	18.2748	6	0.00558087	1.22771e-09
ATP6V1B2	2.13968	0.208888	3.49386	0.00637598	1.33296	0.247665	4.32614	6.97899e-05	2.67123	0.016919	3.3641	0.00372925	3.15861	0.0072314	6.10099	0	0.859407	0.140864	9.17613	6	0.163912	1.05414e-09
DPYSL2	3.93169	0.0102643	4.57447	0.000236814	1.20294	0.300569	3.24334	0.00354337	1.80829	0.108549	2.45193	0.04069	3.11012	0.00823318	6.32449	0	0.861243	0.136176	8.62989	6	0.195488	2.54066e-10
RALGPS1	3.87755	0.0110864	5.52998	6.47059e-06	3.68952	0.000581087	6.5842	0	7.01321	1.58371e-07	4.7367	4.02907e-05	3.97807	0.000615542	5.87602	0	1.76718	0.300744	35.1178	6	4.0889e-06	4.20235e-09
CDK5RAP2	3.53932	0.0213891	4.7525	0.000132386	0.894301	0.453326	4.6282	1.98226e-05	5.13271	2.38863e-05	3.97753	0.000578955	4.56956	8.83931e-05	6.26638	0	1.22467	0.195435	16.4622	6	0.0114767	3.69531e-10
ZBTB33	2.72738	0.0874788	4.37905	0.000447815	2.27392	0.039195	5.00707	3.51163e-06	4.67068	8.45615e-05	3.77247	0.0010856	6.77376	0	8.89845	0	1.30296	0.146425	9.22688	6	0.161215	0
FAM9B	-1.99825	0.248379	-3.65319	0.00417595	-2.93132	0.00690688	-4.32428	7.04562e-05	-3.65162	0.00137754	-2.79042	0.0180246	-3.33903	0.00434226	-7.89677	0	-0.935625	0.118482	6.72751	6	0.346783	2.88658e-15
SEPTIN6	2.19305	0.193905	3.22853	0.0122911	1.85643	0.0974564	4.054	0.000209731	6.2109	1.35524e-06	2.71199	0.0220078	4.86307	3.08712e-05	5.90021	0	1.08907	0.184581	15.4086	6	0.0173059	3.6304e-09
GABRE	2.8964	0.0673223	5.70174	3.84615e-06	3.92999	0.000236621	2.32194	0.0429512	4.11219	0.000396109	4.67514	4.91282e-05	3.70789	0.00145602	6.40312	0	1.22098	0.190685	15.5215	6	0.0165659	1.52232e-10
MED28	-1.77057	0.323298	-2.43591	0.0683784	-3.26181	0.00248728	-3.97092	0.000291563	-3.08371	0.0061405	-1.06287	0.42575	-2.49337	0.0388405	-5.76854	2.89855e-07	-0.74927	0.129889	8.08199	6	0.232158	7.99594e-09
CDC23	2.63992	0.101511	1.49501	0.29984	1.35301	0.240195	3.35641	0.00249168	3.51466	0.00198337	0.965118	0.475982	3.36043	0.0040778	5.78212	2.94118e-07	0.687494	0.1189	7.01987	6	0.319014	7.37665e-09
GAMT	-1.05213	0.611623	-3.29469	0.0107833	-2.41515	0.0277826	-1.22709	0.320536	-1.62303	0.151974	-1.21836	0.350836	-5.50633	3.8e-06	-5.79587	2.98507e-07	-0.713379	0.123084	7.4307	6	0.282845	6.79686e-09
FMO5	-1.6752	0.359275	-3.72137	0.00341433	-2.51797	0.0214212	-1.14364	0.358556	-3.2549	0.00395368	-3.23511	0.00542934	-2.50443	0.0379855	-5.81373	3.0303e-07	-0.73781	0.126908	7.78678	6	0.254145	6.10972e-09
GTF2IRD2B	-2.98758	0.0580981	-5.22183	2.04938e-05	-3.25473	0.00254427	-3.1333	0.00497342	-3.26741	0.00383127	-0.588942	0.68453	-2.38612	0.0493535	-5.63297	5.33333e-07	-0.89887	0.159573	11.7092	6	0.0687798	1.77129e-08
UGT3A2	3.36444	0.0300963	5.28836	1.71831e-05	4.07554	0.000135548	3.18006	0.00430116	2.01236	0.0727586	0.732486	0.605126	2.86178	0.0158815	5.65294	5.40541e-07	0.93394	0.165213	12.3418	6	0.0547646	1.57722e-08
HELLS	3.04611	0.0527758	4.83387	0.000100265	4.33101	4.80357e-05	4.56676	2.57186e-05	0.711726	0.55131	2.33578	0.0527042	3.52804	0.00249433	5.68521	5.47945e-07	1.02861	0.180927	14.3549	6	0.0259139	1.30652e-08
SAMD5	-2.47779	0.128688	-3.58105	0.00500822	-2.73155	0.0121387	-2.17908	0.0592011	-2.02182	0.0714577	-0.42879	0.775032	-1.68768	0.185055	-5.69228	5.55556e-07	-0.612854	0.107664	5.89098	6	0.435513	1.25358e-08
E2F2	1.90163	0.278156	2.08624	0.126417	3.03697	0.0050348	2.98312	0.00773991	0.510825	0.676301	1.93125	0.116914	2.81477	0.0178699	5.73834	5.6338e-07	0.619206	0.107907	5.07587	6	0.534119	9.56079e-09
TARBP1	3.98515	0.00865057	4.26243	0.000677695	3.03092	0.00513023	3.31112	0.00287522	0.881951	0.454697	4.91888	2.11814e-05	4.66611	6.18851e-05	5.74341	5.71429e-07	1.10958	0.193192	15.9057	6	0.0142694	9.2791e-09
FANCA	3.13291	0.0446627	4.0326	0.00138761	0.767499	0.523979	3.46529	0.00174203	1.91876	0.0876698	0.824065	0.552837	2.858	0.0160366	5.59065	7.79221e-07	0.719408	0.128681	7.96958	6	0.240341	2.26222e-08
GNMT	-3.48317	0.0232477	-4.6481	0.0001899	-5.44993	4.41065e-07	-1.15189	0.354487	-2.60589	0.0198109	-4.78191	3.33121e-05	-5.30203	7.34982e-06	-5.59904	7.89474e-07	-1.25259	0.223715	20.8902	6	0.00191983	2.1554e-08
PACSIN3	-2.71205	0.0890759	-3.39331	0.00839482	-5.2062	1.18885e-06	-0.964192	0.448509	-3.46499	0.002269	-4.00032	0.000537044	-4.73862	4.75549e-05	-5.58197	1.02564e-06	-1.08074	0.193612	16.3963	6	0.0117777	2.37809e-08
ZNF385D	2.47462	0.128729	3.62686	0.00447141	1.3035	0.259041	0.654112	0.621576	1.8807	0.0944383	1.93095	0.116937	2.46649	0.0412773	5.50299	1.42857e-06	0.590939	0.107385	4.47114	6	0.613192	3.73414e-08
LYZ	2.55335	0.115533	2.43421	0.0686064	2.52227	0.021175	1.97364	0.0912308	0.712616	0.550902	-0.215573	0.890052	3.59328	0.00206276	5.5356	1.44578e-06	0.595803	0.107631	5.52518	6	0.478418	3.1017e-08
SMURF1	-1.19328	0.554389	-1.2605	0.394287	-2.59381	0.0176054	-2.01722	0.0833915	-2.14582	0.0553574	-0.901016	0.510508	-3.91023	0.00076794	-5.5383	1.46341e-06	-0.594287	0.107305	3.84327	6	0.697877	3.05418e-08
NEB	1.74277	0.333562	2.17803	0.109101	1.47565	0.196939	3.81254	0.000521891	0.749475	0.529684	2.56165	0.0315794	3.38254	0.00381952	5.53859	1.48148e-06	0.654267	0.118129	6.89307	6	0.330849	3.04924e-08
TTL	3.24283	0.0366112	3.36806	0.0089534	5.61982	2.13144e-07	2.02978	0.0813017	6.13912	1.65246e-06	2.09989	0.0852243	4.6663	6.19174e-05	5.54416	1.5e-06	1.21714	0.219536	21.1439	6	0.00172851	2.95374e-08
ABCB4	1.41388	0.457788	3.05971	0.0181952	4.90813	4.12745e-06	4.92689	4.7983e-06	5.7229	4.59627e-06	2.61592	0.0277605	4.4617	0.000125235	5.54711	1.51899e-06	1.22572	0.220965	21.2284	6	0.00166905	2.90427e-08
BLMH	-2.08542	0.225076	-5.11372	3.0099e-05	-3.0427	0.00494727	-2.38869	0.0368317	-1.33487	0.243586	-3.06182	0.00880053	-2.42239	0.0456211	-5.48764	1.64706e-06	-0.826872	0.150679	10.4845	6	0.105676	4.07342e-08
C4BPA	-2.58789	0.108643	-2.59424	0.0501393	-1.84111	0.100481	-1.40462	0.247884	-4.15834	0.000350787	-3.74407	0.00118903	-3.10072	0.00848023	-5.45007	1.79775e-06	-0.808692	0.148382	10.3153	6	0.111985	5.03496e-08
SH3KBP1	2.91466	0.0652927	4.45584	0.000351822	0.303742	0.817182	1.34416	0.270462	2.09986	0.0609614	1.84087	0.137284	4.79549	3.96226e-05	5.45257	1.81818e-06	0.756375	0.138719	9.16196	6	0.164672	4.96458e-08
CFAP221	3.02182	0.0542703	4.08898	0.00115288	5.64397	1.98915e-07	3.11707	0.00520749	5.06304	2.87755e-05	5.27814	5.88235e-06	3.40765	0.00356548	5.45288	1.83908e-06	1.43379	0.262941	28.3434	6	8.09521e-05	4.9561e-08
HS3ST3B1	-3.15098	0.0432225	-2.61218	0.0484276	-1.1704	0.31494	-3.00323	0.00730458	-4.7536	6.74409e-05	-1.48037	0.244195	-2.94082	0.0129658	-5.4828	1.86047e-06	-0.803253	0.146504	10.1797	6	0.117285	4.18641e-08
KIF25	-0.748422	0.745482	-1.76604	0.206331	-1.68889	0.134822	-2.49063	0.0288357	-2.36416	0.0343772	-2.74087	0.0204894	-2.86789	0.0156582	-5.44474	2e-06	-0.584432	0.107339	4.41582	6	0.620593	5.18808e-08
CEP128	1.66755	0.3615	2.96796	0.0224222	1.04799	0.372088	2.0602	0.0763442	0.821124	0.488375	1.30297	0.31476	3.5022	0.00268568	5.41007	2.1978e-06	0.580385	0.107279	2.30078	6	0.890064	6.30006e-08
SLC25A43	2.17941	0.196757	2.34425	0.0817537	3.6859	0.000588933	3.77765	0.000593633	1.15934	0.315866	1.79143	0.149302	2.3821	0.0497714	5.39066	2.34043e-06	0.718112	0.133214	8.42048	6	0.208887	7.01994e-08
FGFR2	2.61332	0.104657	2.16137	0.111845	1.58371	0.16346	4.73496	1.20668e-05	1.95757	0.0813461	1.17703	0.370235	3.63528	0.00180665	5.39401	2.36559e-06	0.75133	0.13929	9.13383	6	0.16619	6.89014e-08
TNIK	-2.31576	0.163632	-5.1991	2.16667e-05	-5.11778	1.70461e-06	-4.66304	1.68073e-05	-3.62968	0.00146188	-2.84351	0.0158087	-2.28235	0.0616024	-5.40091	2.3913e-06	-1.19447	0.22116	21.0631	6	0.00178733	6.63019e-08
MSN	3.83562	0.0118277	5.07473	3.55556e-05	3.09367	0.00424144	0.303274	0.82765	5.51643	8.05803e-06	3.94321	0.000651552	4.52679	0.000102172	5.38365	2.73684e-06	1.16801	0.216956	20.6887	6	0.00208642	7.29896e-08
HORMAD2	-1.57311	0.398576	-3.08284	0.0173753	-3.41197	0.00151793	-2.56551	0.0239365	-1.45188	0.202701	-3.73529	0.00122316	-2.46543	0.0413718	-5.37286	3.125e-06	-0.756754	0.140848	9.26312	6	0.159312	7.74981e-08
SULT1C2	3.32517	0.0317661	3.00786	0.0204346	4.07743	0.000134711	2.69918	0.0169264	2.40491	0.031441	4.27451	0.000209386	2.25756	0.0648276	5.32911	3.36634e-06	0.972638	0.182514	14.7617	6	0.0221938	9.86952e-08
ZNF511	-1.2465	0.528503	-2.00515	0.143864	-3.04829	0.00485969	-2.00821	0.0849702	-4.30712	0.000230152	-3.86143	0.000834591	-5.59459	3.19527e-06	-5.33813	3.4e-06	-0.941968	0.17646	14.2014	6	0.0274655	9.39109e-08
RFWD3	1.36042	0.479861	0.771944	0.630293	1.57848	0.164953	2.4198	0.0341823	2.5376	0.0231952	2.53612	0.0335598	4.40417	0.000153744	5.33905	3.43434e-06	0.644011	0.120623	7.21319	6	0.301581	9.34358e-08
FGB	-2.12051	0.213944	-3.76347	0.00303079	-1.87629	0.0935789	-4.92888	4.77103e-06	-3.10184	0.00585918	-1.54769	0.221148	-2.49764	0.0385789	-5.35225	3.46939e-06	-0.848985	0.158622	11.5891	6	0.0717888	8.68694e-08
FAT1	3.86772	0.0111798	4.94066	6.33083e-05	4.6173	1.44845e-05	1.5418	0.199195	6.97435	1.96721e-07	4.85538	2.56506e-05	4.01506	0.000544647	5.35763	3.50515e-06	1.46077	0.272652	31.1237	6	2.40077e-05	8.43192e-08
ZNF507	-3.631	0.0183944	-5.48871	7.61905e-06	-3.90044	0.000264597	-3.71472	0.000743923	-3.97324	0.000577141	-1.97599	0.107748	-1.63295	0.20191	-5.32468	3.72549e-06	-1.09005	0.204717	18.6037	6	0.00488793	1.01133e-07
STMN2	3.79619	0.0126158	4.64064	0.00019161	6.18563	0	4.36263	5.99109e-05	3.91074	0.000684571	6.11573	0	3.65801	0.0016928	5.32269	3.8835e-06	1.71435	0.322083	39.2182	6	6.48621e-07	1.02243e-07
NTF3	-1.63808	0.373378	-1.12236	0.457745	-2.36036	0.0317975	-2.35101	0.0401842	-4.2578	0.000265293	-2.25359	0.0628773	-3.28684	0.00502272	-5.30031	4.5283e-06	-0.708805	0.133729	8.66117	6	0.193549	1.15608e-07
GAREM1	-3.85108	0.011386	-3.25913	0.0115397	-4.3488	4.45307e-05	-5.20191	1.30624e-06	-4.6284	9.45881e-05	-3.62074	0.00172435	-2.08595	0.0914671	-5.30721	4.57143e-06	-1.27298	0.239859	24.5636	6	0.000411171	1.11319e-07
RTN1	4.05124	0.00747067	4.63526	0.000190806	3.75045	0.000466902	6.38494	0	3.63233	0.00145144	2.13887	0.0790153	2.7635	0.0203722	5.30775	4.61538e-06	1.28044	0.241239	24.4965	6	0.000423066	1.10988e-07
NDUFAF7	-2.62354	0.103392	-3.26328	0.0114365	-1.96232	0.0786372	-1.03605	0.411226	-2.58564	0.0207625	0.00630919	0.997334	-2.13073	0.083922	-5.28051	4.77064e-06	-0.565892	0.107166	5.79791	6	0.446205	1.28828e-07
SPP1	3.79256	0.0125905	5.62626	3.125e-06	5.64614	1.99275e-07	3.31869	0.00280686	3.60383	0.00156388	4.44161	0.000114374	2.24679	0.0662972	5.28806	4.81481e-06	1.37588	0.260186	27.9882	6	9.44455e-05	1.23621e-07
CENPF	0.722434	0.757419	2.29336	0.0897491	1.84459	0.0998101	1.04453	0.407036	1.22726	0.286519	1.39348	0.277233	4.29031	0.00022281	5.29043	4.85981e-06	0.567217	0.107216	4.14104	6	0.657597	1.22031e-07
AQP3	-2.09751	0.22114	-1.58492	0.266715	-3.84646	0.000324904	-1.06718	0.395575	-1.26345	0.271367	-1.55193	0.219667	-3.14571	0.00747631	-5.2671	5.63636e-06	-0.594616	0.112893	6.45686	6	0.374002	1.38599e-07
POLR2I	-0.8775	0.69043	-1.83113	0.187439	-1.65232	0.144331	-0.497403	0.712668	-2.91313	0.00941753	-1.39612	0.276013	-4.23269	0.000267634	-5.24805	5.66372e-06	-0.575991	0.109753	6.2379	6	0.397075	1.53718e-07
ABCC4	2.3768	0.149378	1.93347	0.161221	4.15023	0.000100868	4.56709	2.57229e-05	5.60706	6.36008e-06	3.35686	0.00381233	3.4302	0.00334503	5.24946	5.71429e-06	1.15652	0.220312	21.4281	6	0.00153635	1.52547e-07
TRAF3IP3	1.63937	0.373304	1.93344	0.161195	2.05159	0.0649377	2.98007	0.00780816	0.178092	0.890505	2.5013	0.0363638	2.71239	0.0231349	5.24159	5.73913e-06	0.563938	0.107589	5.68657	6	0.4592	1.59195e-07
ECT2	0.699222	0.76751	2.92465	0.0245429	3.73878	0.000486421	0.833962	0.519834	3.56763	0.00172003	2.15792	0.0761174	4.13523	0.00036836	5.25308	5.76577e-06	0.756627	0.144035	9.85005	6	0.13111	1.49578e-07
METTL26	-1.96245	0.258847	-1.03352	0.500052	-1.20724	0.298731	-1.36261	0.263617	-2.79178	0.012634	-0.841827	0.543091	-4.47834	0.000118568	-5.24604	5.78947e-06	-0.586478	0.111794	6.41602	6	0.378235	1.55404e-07
ZNF107	2.48576	0.127484	2.73344	0.0375707	1.59219	0.161047	1.38522	0.25533	0.587837	0.627166	0.662922	0.642895	3.40972	0.00354713	5.23555	5.86207e-06	0.561379	0.107224	3.10479	6	0.795585	1.6449e-07
RFX5	3.01022	0.0556124	3.15943	0.0145396	5.46241	4.16988e-07	5.50321	6.81363e-07	7.20528	1.02828e-07	2.32338	0.0541815	4.19791	0.00029811	5.22296	6.66667e-06	1.46002	0.279538	32.8722	6	1.10963e-05	1.76084e-07
TCF7L1	-3.04518	0.052509	-1.93311	0.161136	-6.56011	0	-4.04042	0.000222149	-5.08548	2.70153e-05	-2.50418	0.0361394	-5.41941	5.02242e-06	-5.22043	6.77966e-06	-1.33705	0.25612	27.6525	6	0.00010923	1.78511e-07
EGFLAM	-2.75181	0.0844392	-2.75916	0.0355886	-2.75456	0.0113982	-4.39891	5.19448e-05	-4.36017	0.000198412	-5.64671	1.42857e-06	-4.09273	0.000424915	-5.21669	6.83333e-06	-1.25075	0.239759	24.1101	6	0.000498462	1.82153e-07
IGF1	-3.13043	0.04474	-4.76323	0.000128721	-4.77312	7.30838e-06	-4.39326	5.28376e-05	-3.52492	0.00193075	-4.62892	6e-05	-1.90726	0.127158	-5.21786	6.89076e-06	-1.28984	0.247198	25.676	6	0.0002558	1.81e-07
BUB1B	2.44294	0.135776	2.58897	0.0506273	3.03398	0.00507964	3.27501	0.00321512	1.49271	0.189858	-0.199274	0.89871	2.52506	0.0361617	5.20994	6.94215e-06	0.636236	0.12212	7.31899	6	0.292352	1.88899e-07
COL3A1	3.69708	0.0159068	4.36777	0.00046658	5.55673	2.53165e-07	1.51634	0.20736	3.50657	0.00202901	2.56706	0.0312009	2.6935	0.0242481	5.19221	7.25806e-06	1.07406	0.206861	18.8515	6	0.00442189	2.07814e-07
ACADSB	-4.70171	0.00174727	-6.68404	0	-4.89501	4.41205e-06	-1.55176	0.196067	-5.46896	9.19708e-06	-4.8289	2.81818e-05	-3.17349	0.00693832	-5.19278	7.31707e-06	-1.51734	0.292201	34.7411	6	4.83693e-06	2.07172e-07
MYOM2	-2.01888	0.243201	-3.41753	0.00790302	-2.65583	0.0149371	-0.118659	0.934669	-1.4239	0.212062	-1.71553	0.170229	-2.25118	0.0657015	-5.19825	7.37705e-06	-0.558074	0.107358	5.8395	6	0.441408	2.01178e-07
COL1A2	3.30794	0.0325486	4.55495	0.00025265	5.9703	2.54777e-08	2.201	0.0565002	2.42615	0.0299878	3.71032	0.00132139	3.01022	0.0109048	5.17482	7.40157e-06	1.15878	0.223926	21.4706	6	0.00150944	2.28126e-07
ERMP1	1.97242	0.255728	1.03459	0.499522	2.70547	0.0130301	2.02655	0.0818229	0.717029	0.548456	1.49772	0.238347	3.44227	0.00323437	5.1777	7.46032e-06	0.555728	0.107331	4.18527	6	0.651621	2.24641e-07
ELK1	-0.739066	0.750758	-1.13981	0.448938	-2.90292	0.00749967	-1.53419	0.201572	-2.78773	0.0127515	-1.9778	0.107448	-4.45502	0.000128228	-5.17367	7.5e-06	-0.646306	0.124922	7.68091	6	0.262425	2.29539e-07
NFATC3	-2.1691	0.199988	-3.12397	0.0157954	-1.88587	0.0917803	-2.40594	0.035345	-1.59615	0.159405	-3.38087	0.00356289	-1.55687	0.226236	-5.17914	7.52e-06	-0.644257	0.124395	7.53683	6	0.274036	2.22912e-07
HBB	2.04538	0.235925	2.89452	0.0260805	2.76364	0.0111304	3.01347	0.00709961	-0.328935	0.793974	1.21452	0.35266	3.27485	0.00518632	5.16505	7.90698e-06	0.629993	0.121972	7.30941	6	0.293178	2.40378e-07
ZMAT3	2.75736	0.0835759	2.76884	0.0347891	4.33653	4.67148e-05	5.65042	5.64706e-07	7.75366	3.87597e-08	4.97349	1.64929e-05	4.75184	4.55769e-05	5.14983	8.24427e-06	1.63464	0.317417	40.9604	6	2.94814e-07	2.60725e-07
DNAJC12	-4.64477	0.00198615	-5.25998	1.84416e-05	-5.28288	8.41552e-07	-3.24547	0.00352046	-9.74839	0	-4.3633	0.000152416	-4.3544	0.00018027	-5.14989	8.30769e-06	-1.82794	0.354946	50.4018	6	3.90508e-09	2.60639e-07
SALL4	-1.14279	0.574795	-1.59361	0.26368	-1.08788	0.35291	-2.89826	0.00986317	-3.02925	0.00704447	-2.28686	0.0586474	-2.12923	0.0841397	-5.12898	8.88889e-06	-0.549879	0.10721	6.01153	6	0.4219	2.91315e-07
NALCN	2.88842	0.0684856	3.79795	0.00276648	5.86951	9.15332e-08	2.74112	0.0151597	5.99393	2.3431e-06	2.85207	0.0154624	2.99325	0.0113984	5.13416	8.95522e-06	1.25561	0.244561	26.0229	6	0.00022047	2.83411e-07
DUSP23	-2.38444	0.148187	-3.34213	0.00959172	-1.63428	0.149207	-2.6409	0.0197234	-5.93321	2.76339e-06	-0.819466	0.555279	-4.7219	5.04147e-05	-5.13642	9.02256e-06	-0.909163	0.177003	14.684	6	0.0228624	2.80016e-07
TRIT1	-2.18891	0.194641	-3.45786	0.00702314	-2.73482	0.0120332	-2.44503	0.0322329	-4.61477	9.79357e-05	-3.3856	0.00352152	-1.70749	0.179284	-5.13668	9.09091e-06	-0.886572	0.172596	13.7624	6	0.0324056	2.79635e-07
ACER3	3.49382	0.0229488	4.30436	0.000591037	5.35212	6.41562e-07	0.93577	0.463345	1.70489	0.131374	2.39119	0.0465402	3.93972	0.000697468	5.11442	9.55882e-06	0.966927	0.189059	15.9027	6	0.0142859	3.14705e-07
PTGFR	2.32623	0.160935	3.49955	0.00628078	4.55405	1.91749e-05	5.02145	3.34511e-06	2.61364	0.0194377	0.0149412	0.993808	4.28538	0.000226119	5.10654	9.71014e-06	0.974889	0.19091	16.1963	6	0.0127384	3.28114e-07
RND2	-1.92535	0.26937	-3.24163	0.011933	-0.954459	0.420155	-1.66259	0.163021	-0.847069	0.474169	-2.84763	0.0156199	-2.18134	0.0758003	-5.11209	9.78102e-06	-0.548928	0.107379	5.34167	6	0.500795	3.1862e-07
CHL1	-2.57032	0.112757	-3.39519	0.00834463	-1.22449	0.290999	-2.60307	0.0217538	-2.12413	0.057904	-1.60652	0.201801	-1.09159	0.422189	-5.10475	9.78417e-06	-0.580501	0.113718	6.55615	6	0.363848	3.31233e-07
RNPS1	-0.968427	0.646635	-1.59206	0.264183	-2.10303	0.0579738	-2.39275	0.0364877	-1.74638	0.122022	-0.507011	0.731773	-3.45127	0.00314129	-5.09452	9.92908e-06	-0.54522	0.107021	2.88452	6	0.823196	3.49617e-07
GPHN	-2.36282	0.152145	-2.14419	0.115012	-2.02146	0.0692983	-2.27619	0.0478429	0.125474	0.921833	-2.77451	0.0187794	-2.70462	0.0235923	-5.09459	1e-05	-0.572704	0.112414	6.41315	6	0.378533	3.49502e-07
INSR	-2.66002	0.0980645	-3.6196	0.00455882	-5.69411	1.69492e-07	-1.22295	0.322261	-4.38329	0.000185639	-2.5679	0.0311305	-3.43227	0.00332567	-5.07399	1.04895e-05	-1.05026	0.206989	19.0734	6	0.00404143	3.89557e-07
ANGPTL2	1.90935	0.276273	2.08375	0.126871	1.80672	0.107623	1.05775	0.400148	3.76521	0.00101341	2.02418	0.0987969	1.86614	0.136957	5.07515	1.05634e-05	0.569335	0.112181	6.46873	6	0.372778	3.87197e-07
LRRC1	2.01634	0.243763	0.944179	0.544653	2.63745	0.0156735	3.64297	0.000957169	2.88838	0.0100054	3.55379	0.00212445	3.15404	0.00732066	5.05234	1.24324e-05	0.795185	0.157389	11.4535	6	0.075333	4.36424e-07
ANKRD29	2.42813	0.13911	2.64347	0.0453679	4.67985	1.08521e-05	5.19453	1.34286e-06	3.64606	0.0013978	2.7952	0.0177993	2.40278	0.0475321	5.05864	1.25e-05	1.08848	0.215172	20.3166	6	0.00243194	4.22252e-07
WIPI1	3.80245	0.0125196	4.16139	0.000904069	4.00715	0.000175957	3.48219	0.0016437	1.66239	0.141692	2.50249	0.0362825	1.48772	0.251092	5.05276	1.2517e-05	0.933994	0.184848	15.3454	6	0.0177339	4.35481e-07
CHST9	1.78156	0.319944	1.67067	0.236158	4.41725	3.3446e-05	3.8206	0.000507306	5.9331	2.7618e-06	3.61571	0.00175394	4.28933	0.000223558	5.05501	1.25517e-05	1.15722	0.228925	23.2203	6	0.000725943	4.30363e-07
SOWAHC	-3.43796	0.0256098	-4.51416	0.000290204	-2.9877	0.00584873	-5.20032	1.32948e-06	-3.36661	0.00295124	-2.67983	0.0237643	-1.52452	0.237967	-5.05442	1.26027e-05	-1.07808	0.213295	20.054	6	0.00270872	4.31706e-07
SMPX	2.13275	0.210693	2.60577	0.0490049	2.31311	0.0356938	1.99211	0.0877503	3.0924	0.00600485	0.152074	0.92472	1.47126	0.256951	5.04054	1.28105e-05	0.550788	0.109272	6.19586	6	0.401612	4.64226e-07
GOT1	-3.19318	0.0396309	-3.84086	0.00241421	-2.04608	0.0657265	-5.72962	4.14508e-07	-2.08862	0.0623928	-0.468719	0.753132	-4.8425	3.32967e-05	-5.0381	1.28571e-05	-0.964272	0.191396	16.2852	6	0.0123024	4.70177e-07
GCLM	-0.979847	0.641977	-2.26005	0.0949752	-1.86681	0.0954031	-3.2792	0.00317123	-2.46547	0.0274001	-2.63856	0.0263417	-1.67177	0.189756	-5.04373	1.28947e-05	-0.598429	0.118648	7.01122	6	0.319811	4.5655e-07
DTNA	3.17997	0.0404019	3.14205	0.015099	7.11674	0	3.30541	0.00292439	6.38776	7.75076e-07	4.62646	6.06132e-05	4.37912	0.000166645	5.04466	1.29801e-05	1.6343	0.323966	42.0698	6	1.78137e-07	4.54325e-07
ARPP21	1.3707	0.475209	2.72075	0.0385757	2.10051	0.0582936	1.53397	0.201587	2.66673	0.0170929	-0.00914089	0.99585	2.43771	0.0440852	5.04619	1.30201e-05	0.539119	0.106837	3.6364	6	0.725743	4.50697e-07
CAPRIN1	2.07134	0.228706	0.876455	0.576915	3.43427	0.00140574	2.49385	0.0286207	4.29003	0.00024225	1.22719	0.346572	4.21512	0.000282263	5.04528	1.30667e-05	0.784427	0.155477	11.4244	6	0.0761131	4.52853e-07
PLXNC1	4.17361	0.00600047	4.01995	0.00141867	2.35267	0.0323953	1.0382	0.410293	1.49385	0.189502	0.447137	0.765117	3.51358	0.00259353	5.02137	1.39355e-05	0.72411	0.144206	9.8229	6	0.132311	5.1305e-07
PDIA5	-3.86933	0.0112216	-3.80579	0.00269994	-5.6079	2.11268e-07	-0.944518	0.458845	-2.84104	0.0112347	-1.1789	0.369433	-4.53733	9.91282e-05	-5.01679	1.43949e-05	-0.996856	0.198704	17.5529	6	0.00745229	5.25415e-07
ISM1	3.14443	0.0440294	4.88152	8.40845e-05	3.18083	0.00322939	7.19027	0	5.4471	9.97741e-06	1.62499	0.19626	4.07622	0.00044642	5.01769	1.44872e-05	1.40736	0.28048	32.5835	6	1.2609e-05	5.22977e-07
ADGRG6	-1.84887	0.29606	-2.4618	0.0651938	-4.28434	5.87186e-05	-2.41679	0.0344066	-2.26136	0.0431352	-3.13126	0.00728206	-1.91639	0.125116	-5.00413	1.55696e-05	-0.774115	0.154695	11.0854	6	0.0857715	5.61149e-07
IGSF3	2.76248	0.0831423	3.07095	0.0177963	4.50619	2.33638e-05	4.55235	2.73109e-05	5.53087	7.72706e-06	3.92583	0.000682754	2.03674	0.100501	4.97936	1.7625e-05	1.24308	0.249646	27.0574	6	0.000141263	6.37945e-07
RPL28	-2.05019	0.234073	-2.18407	0.108138	-2.37295	0.0308344	-2.22125	0.0541281	0.50751	0.678575	-1.84393	0.136681	-4.08274	0.00044	-4.97858	1.76398e-05	-0.605495	0.12162	7.30859	6	0.293249	6.40523e-07
VAMP1	2.52656	0.120808	4.55538	0.000253476	2.41222	0.0279785	5.27367	1.03937e-06	5.69412	5.05595e-06	1.80722	0.145146	2.61844	0.0291384	4.9817	1.77358e-05	1.1165	0.22412	22.4259	6	0.00101344	6.30267e-07
THPO	-2.30884	0.16549	-2.36187	0.0790652	-0.867999	0.467417	-4.20019	0.00011816	-2.12884	0.0573509	-0.760208	0.589192	-2.75242	0.0209468	-4.97271	1.77778e-05	-0.639947	0.128692	8.03602	6	0.235476	6.60231e-07
DISP1	-1.98515	0.251921	-3.70217	0.0036054	-3.46521	0.00126853	-0.903723	0.481189	-5.56487	7.07574e-06	-3.12597	0.00738582	-3.23359	0.00584512	-4.96703	1.86503e-05	-0.953469	0.191959	16.967	6	0.00940513	6.79844e-07
SULF2	3.41519	0.0269142	3.9331	0.00181258	1.51749	0.183486	3.65511	0.000919534	3.01722	0.00726454	4.87605	2.50584e-05	2.40587	0.047267	4.96038	1.93902e-05	1.02616	0.20687	18.7602	6	0.00458831	7.03553e-07
PPM1E	-1.8831	0.285017	-1.61813	0.25481	-3.46849	0.00125372	-1.94498	0.0966507	-1.11787	0.334226	-2.61657	0.0277279	-2.00434	0.10693	-4.95425	2.02424e-05	-0.575141	0.11609	6.75108	6	0.344482	7.26096e-07
STK38	1.8928	0.281426	1.49759	0.298932	4.53454	2.07419e-05	4.58714	2.34339e-05	4.11918	0.000388914	3.75536	0.00114605	3.39046	0.00374351	4.95375	2.03614e-05	1.08642	0.219312	21.1587	6	0.00171797	7.27951e-07
GRTP1	-4.64013	0.00189429	-3.70523	0.00358711	-4.88512	4.58795e-06	0.325977	0.814613	-3.52272	0.00194252	-3.17138	0.00653049	-5.52811	3.31606e-06	-4.9499	2.05917e-05	-1.12022	0.226313	22.2936	6	0.00107113	7.42534e-07
OAT	-1.87083	0.28921	-1.4221	0.327933	-2.97881	0.00600744	-2.26751	0.0487918	-4.02589	0.000498974	-4.02555	0.00049379	-3.16343	0.00713573	-4.95097	2.05988e-05	-0.843436	0.170358	13.3605	6	0.0376547	7.38458e-07
HBA2	2.25473	0.178775	3.38463	0.00855017	0.387771	0.762248	0.893777	0.486343	2.28478	0.0409867	1.8826	0.127512	1.9722	0.113204	4.95	2.07143e-05	0.529688	0.107008	5.64024	6	0.464671	7.42147e-07
ANXA4	3.10697	0.0466739	3.14162	0.0151095	3.67713	0.000605927	2.50709	0.0276883	0.790574	0.506371	-0.169336	0.914622	3.393	0.0037159	4.94438	2.09357e-05	0.700962	0.14177	9.49728	6	0.147482	7.63883e-07
HPRT1	-3.79127	0.0125474	-5.09628	3.33333e-05	-4.12955	0.000109216	-3.50318	0.00153212	-9.48835	0	-4.82271	2.91349e-05	-3.96166	0.000649653	-4.94494	2.10588e-05	-1.71217	0.346247	49.2456	6	6.65803e-09	7.61663e-07
ANGPTL4	-1.6365	0.373673	-1.46163	0.312336	-2.5493	0.0197406	-3.97173	0.000290916	-1.85172	0.0999522	-2.16562	0.0749488	-2.10292	0.08843	-4.93157	2.22093e-05	-0.638328	0.129437	8.09225	6	0.231423	8.15699e-07
DCDC2	2.70636	0.090279	3.40545	0.00815433	4.16539	9.50472e-05	3.2135	0.00388125	4.49494	0.000136483	5.13679	8.69565e-06	2.15647	0.0797083	4.93026	2.24277e-05	1.19004	0.241375	25.0738	6	0.000330878	8.21215e-07
KRBOX5	1.00264	0.632716	1.63896	0.246726	2.57881	0.0183103	1.6744	0.159844	1.33379	0.244011	0.104092	0.949577	3.68302	0.00156737	4.92008	2.42529e-05	0.526593	0.107029	4.29271	6	0.637131	8.65102e-07
APOBEC3D	2.30108	0.166898	2.49645	0.0607424	1.93209	0.0837096	1.05606	0.401063	1.69173	0.134506	2.11782	0.0822257	1.75272	0.166909	4.90436	2.67429e-05	0.524593	0.106965	2.74184	6	0.840481	9.37324e-07
LSP1	3.54248	0.021236	4.07151	0.00121696	2.01702	0.0699007	1.66791	0.161545	1.09825	0.343546	2.12204	0.0816122	1.62697	0.203578	4.86627	3.25e-05	0.674093	0.138524	9.14639	6	0.165511	1.13726e-06
NUSAP1	2.02929	0.240622	3.9212	0.00188346	4.50548	2.34196e-05	5.10181	1.9685e-06	1.8287	0.104404	0.198236	0.89888	4.2943	0.000220271	4.86515	3.25424e-05	0.954525	0.196197	17.1041	6	0.00890811	1.14373e-06
ST6GAL1	-1.99084	0.250335	-1.68805	0.230268	-4.53256	2.09333e-05	-1.20145	0.332001	-1.73377	0.124952	-1.62745	0.195589	-3.79107	0.00113498	-4.86262	3.31461e-05	-0.691461	0.142199	9.58586	6	0.143211	1.15844e-06
ORC2	-1.71435	0.344239	-3.80744	0.00268622	-1.38763	0.227616	-2.69877	0.0169407	-2.53516	0.0233376	-3.8131	0.000961108	-1.8304	0.146143	-4.85733	3.40782e-05	-0.745095	0.153396	10.9795	6	0.0890113	1.18981e-06
LGSN	-2.06868	0.229483	-2.9054	0.0255559	-3.83675	0.000337169	-2.6723	0.0181812	-1.30993	0.253204	-2.46655	0.0393787	-1.38351	0.291975	-4.84487	3.55435e-05	-0.69332	0.143104	9.66005	6	0.139718	1.26693e-06
DERL3	2.18629	0.195241	3.32428	0.00999928	4.17158	9.28215e-05	3.74095	0.000676043	3.87203	0.00076034	1.45766	0.252469	1.44266	0.268023	4.84331	3.56757e-05	0.885145	0.182756	15.3446	6	0.0177396	1.27695e-06
APOL3	3.5073	0.0223917	3.87484	0.00217699	3.15832	0.00346586	7.50233	0	7.16947	1.00883e-07	2.68258	0.0236106	4.39196	0.000160218	4.84498	3.57377e-05	1.61588	0.333516	44.9994	6	4.68144e-08	1.26624e-06
SLAMF8	2.58418	0.109764	2.4431	0.0674439	3.72842	0.00050414	2.32312	0.0428474	1.67386	0.138868	-0.467988	0.753495	2.94664	0.0127803	4.84528	3.58242e-05	0.644688	0.133055	8.52011	6	0.202419	1.26433e-06
RMI2	2.21793	0.188391	3.72154	0.0034166	4.35036	4.42401e-05	5.33449	9.47547e-07	3.07349	0.00630774	2.71529	0.0218248	1.80653	0.152286	4.84741	3.6e-05	1.06332	0.219358	21.1632	6	0.00171474	1.25084e-06
FBXO21	-1.53227	0.414132	-3.84201	0.0024064	-5.82239	8.68621e-08	-6.53611	0	-4.24515	0.000273937	-3.06519	0.00871507	-3.73828	0.00132424	-4.8399	3.60215e-05	-1.40679	0.290666	34.6977	6	4.93142e-06	1.29907e-06
AHCY	-2.08089	0.225374	-4.1641	0.000894988	-3.84674	0.000324661	-0.235753	0.867244	-2.50707	0.0249143	-4.18566	0.000284795	-6.74511	0	-4.84591	3.60221e-05	-1.02916	0.212377	19.9152	6	0.00286728	1.2603e-06
PGAP4	3.19685	0.0394156	3.01775	0.0199931	3.98021	0.000195264	6.19778	0	7.33965	8.48656e-08	4.136	0.000336866	3.22996	0.00589973	4.83602	3.65775e-05	1.53719	0.317862	41.9486	6	1.8822e-07	1.32463e-06
DZIP1	3.38325	0.0287735	4.0739	0.00121446	1.99321	0.0736894	1.61083	0.177994	1.40699	0.217932	1.21313	0.353441	1.51527	0.241152	4.83047	3.75661e-05	0.632751	0.130992	8.31391	6	0.215996	1.36214e-06
SLC28A3	1.98733	0.25164	2.89701	0.0259286	2.59116	0.0177244	2.46696	0.0305811	0.659016	0.583255	0.388367	0.797934	1.68296	0.186372	4.83115	3.76596e-05	0.517942	0.107209	5.21962	6	0.515969	1.35746e-06
SEMA6D	1.35685	0.481743	3.08919	0.0170981	1.66131	0.142041	1.28143	0.296231	1.703	0.13179	0.920565	0.499778	2.29462	0.0601508	4.82709	3.82105e-05	0.515273	0.106746	1.49833	6	0.959606	1.38545e-06
CBX7	-2.12826	0.212178	-2.90826	0.0254183	-2.58253	0.0181343	-0.222155	0.874948	-1.31184	0.25244	-0.218359	0.888963	-4.36679	0.000172332	-4.82445	3.82292e-05	-0.597177	0.123781	7.5772	6	0.270743	1.40389e-06
UBD	2.9622	0.0608641	3.29147	0.0108497	6.95742	0	4.28544	8.27938e-05	1.77129	0.116589	3.8318	0.000909061	4.26057	0.000244081	4.82557	3.83246e-05	1.33165	0.275957	31.2308	6	2.29025e-05	1.39605e-06
CDC14B	-1.60828	0.383913	-1.70282	0.226142	-1.24448	0.282596	-1.79467	0.128652	-2.62651	0.0188557	0.0464467	0.980688	-3.0779	0.00906622	-4.81459	4e-05	-0.513571	0.10667	3.44963	6	0.750658	1.47502e-06
ST3GAL6	-3.05709	0.0517432	-4.74881	0.000133898	-4.22535	7.47492e-05	-4.86415	6.72655e-06	-6.68203	3.65297e-07	-4.70915	4.52809e-05	-1.78712	0.157234	-4.80691	4.05051e-05	-1.47719	0.307305	39.5036	6	5.70154e-07	1.53282e-06
KCNB1	1.07857	0.599727	2.60601	0.0490104	1.54088	0.176252	1.8341	0.119512	2.62357	0.0189774	0.057053	0.974753	2.41542	0.0462939	4.80738	4.06091e-05	0.512798	0.106669	3.30255	6	0.770026	1.52919e-06
HAAO	-1.90975	0.276118	-2.68088	0.0418555	-5.68645	1.87441e-07	-2.00276	0.0858516	-2.04385	0.0683482	-4.4125	0.000128623	-5.68783	1.78082e-06	-4.81009	4.06154e-05	-1.10603	0.229939	22.7667	6	0.000878518	1.50859e-06
PLAAT3	-2.29855	0.16742	-3.34304	0.00956842	-0.434688	0.730819	-5.0329	3.18945e-06	-4.99711	3.46329e-05	-2.3807	0.047624	-3.88203	0.000844369	-4.80416	4.07035e-05	-0.978006	0.203575	18.8132	6	0.00449109	1.55399e-06
ENOSF1	-1.45931	0.441281	-1.86159	0.179476	-1.55982	0.170415	-1.48283	0.21908	-2.10243	0.060642	-2.9477	0.0120079	-1.95744	0.116299	-4.80883	4.07143e-05	-0.514303	0.10695	4.04278	6	0.670887	1.51816e-06
GPANK1	-1.8325	0.302464	-1.95594	0.155642	-1.17484	0.31298	-1.70501	0.151823	0.133392	0.916877	-1.09499	0.408396	-3.93453	0.000707704	-4.81037	4.07216e-05	-0.515026	0.107066	5.02876	6	0.540129	1.50653e-06
GRM8	2.10121	0.220138	4.54898	0.0002573	2.11308	0.0566834	2.80272	0.0128481	1.15599	0.317303	0.0636137	0.970803	2.39956	0.0478714	4.80214	4.08e-05	0.6473	0.134794	8.74883	6	0.188204	1.56981e-06
TMEM107	2.14062	0.208816	1.53698	0.284076	3.26771	0.00244331	1.48249	0.219119	1.78361	0.113837	0.242124	0.877183	2.23606	0.067885	4.79858	4.12935e-05	0.513626	0.107037	5.03377	6	0.539489	1.59794e-06
TREM2	3.67245	0.0166058	4.7063	0.000158043	6.16172	0	5.18417	1.35785e-06	5.05726	2.92801e-05	0.962978	0.476987	2.69062	0.0244213	4.7957	4.16749e-05	1.35085	0.281679	33.2908	6	9.21764e-06	1.6211e-06
SOCS2	-3.10013	0.0471704	-4.02368	0.00142437	-3.39484	0.00160764	-7.64145	0	-7.13044	9.77995e-08	-4.41732	0.000126446	-3.82567	0.0010126	-4.79587	4.18812e-05	-1.77072	0.369216	53.4018	6	9.73821e-10	1.61968e-06
FADS1	2.98277	0.0582994	3.54241	0.00560669	2.07358	0.0619003	4.74394	1.1535e-05	4.52199	0.000126264	1.09545	0.408272	1.98354	0.111097	4.78856	4.33333e-05	0.918613	0.191835	16.8729	6	0.00976192	1.67984e-06
MCOLN3	3.19538	0.0395205	2.88618	0.0265623	4.62972	1.37237e-05	1.64799	0.167112	1.90624	0.0898452	3.02959	0.00963611	1.91444	0.125514	4.78651	4.35122e-05	0.834725	0.174391	13.8647	6	0.0311844	1.6971e-06
CYREN	1.95548	0.259833	1.82025	0.190344	2.64698	0.0152988	2.56112	0.0242139	2.99351	0.00772081	1.62642	0.1959	1.00519	0.464345	4.78323	4.4058e-05	0.574243	0.120053	7.19659	6	0.303049	1.72501e-06
DPP3	3.30383	0.0326199	2.43482	0.0685612	4.46498	2.76113e-05	2.42272	0.0339216	3.41744	0.00258156	2.71692	0.0217384	1.37921	0.293613	4.78417	4.40777e-05	0.890884	0.186215	15.8279	6	0.0147082	1.71698e-06
FABP4	4.78709	0.00135778	7.70048	0	6.92424	0	4.79617	9.29104e-06	2.81541	0.0119426	3.16173	0.00670333	2.8815	0.0151457	4.78049	4.43269e-05	1.68213	0.351874	47.2611	6	1.65965e-08	1.74867e-06
GDA	1.73533	0.335774	1.73564	0.215845	1.96659	0.077927	2.21978	0.0542794	4.57722	0.000108406	0.717227	0.614168	2.79018	0.0190327	4.77978	4.44019e-05	0.652002	0.136408	9.08914	6	0.168626	1.75489e-06
GINS4	3.66034	0.0173338	5.15461	2.58065e-05	3.53794	0.000988293	0.978958	0.440497	4.10606	0.000402776	0.631102	0.661533	2.7692	0.0200725	4.77539	4.59048e-05	0.89958	0.188378	16.3294	6	0.0120911	1.79362e-06
PDGFRB	3.41352	0.026862	3.94575	0.00175766	4.04355	0.000152648	3.70296	0.000773847	2.96453	0.00829195	4.56349	7.36134e-05	1.23096	0.355513	4.76803	4.70142e-05	1.11825	0.234531	23.8758	6	0.000550452	1.86041e-06
HSD17B11	-2.65013	0.0997282	-4.83844	9.93289e-05	-4.31089	5.22675e-05	-0.487551	0.718399	-2.52703	0.0237966	-5.01819	1.41667e-05	-4.21218	0.000285179	-4.76073	4.80751e-05	-1.08551	0.228013	22.4351	6	0.00100954	1.9289e-06
TARS3	-3.13188	0.0447238	-3.28751	0.0109416	-1.87077	0.0946414	-2.80342	0.012822	-3.42831	0.00250895	-0.853498	0.53627	-1.14157	0.397962	-4.76211	4.82075e-05	-0.694552	0.14585	10.1615	6	0.118015	1.91579e-06
PRC1	1.82322	0.306373	2.40329	0.0728558	4.28461	5.86711e-05	3.16633	0.00449472	5.1705	2.16799e-05	1.41551	0.268292	2.49136	0.0390344	4.75445	4.97196e-05	0.906166	0.190593	16.805	6	0.0100271	1.98987e-06
MELK	1.4761	0.435812	4.57268	0.000238414	2.8252	0.0093467	4.45019	4.24055e-05	3.49471	0.00209462	0.549192	0.706541	2.305	0.0589465	4.75319	5.00465e-05	0.84975	0.178775	14.7322	6	0.0224451	2.0023e-06
CCDC38	-1.96828	0.257349	-2.90354	0.0256828	-2.34525	0.0329995	-4.57735	2.45073e-05	-2.70177	0.0157297	-2.32538	0.0539298	-1.40918	0.281771	-4.74982	5.12037e-05	-0.783636	0.164982	12.6081	6	0.0496992	2.03599e-06
CYP3A4	-1.6568	0.366169	-2.14622	0.114608	-1.22329	0.29149	-5.08412	2.22506e-06	-3.4272	0.00251642	-3.68632	0.00142528	-3.86618	0.000885994	-4.74603	5.22581e-05	-0.925857	0.19508	17.1263	6	0.00883022	2.07449e-06
FOXN4	1.96145	0.258623	2.70065	0.0402436	4.34316	4.54966e-05	5.51255	6.91057e-07	4.12751	0.000379758	1.23145	0.344974	2.95927	0.0123426	4.74011	5.3242e-05	1.02771	0.216811	20.9313	6	0.0018875	2.13603e-06
MACROH2A2	4.87357	0.00120667	5.80948	2.72727e-06	4.63902	1.3195e-05	5.69852	5.98504e-07	2.74566	0.0141175	5.71489	2.35294e-06	1.97549	0.112522	4.7409	5.33028e-05	1.66691	0.351603	47.3714	6	1.57759e-08	2.12768e-06
DBNL	3.30583	0.0325905	2.7978	0.0325902	1.00491	0.393419	4.73149	1.21853e-05	2.06654	0.0651998	4.46815	0.000103025	3.35452	0.0041384	4.72949	5.55455e-05	0.971547	0.205423	18.5806	6	0.00493379	2.25079e-06
OPTN	3.00493	0.0564184	4.01867	0.00142041	4.99625	2.78388e-06	5.7918	3.8674e-07	4.21908	0.000294637	0.231326	0.882728	3.22906	0.00591161	4.72781	5.58371e-05	1.16869	0.247194	26.3571	6	0.000190992	2.26951e-06
HPR	-3.89637	0.0109498	-5.52041	6.11111e-06	-3.22593	0.0027898	-0.670678	0.612339	-8.55634	0	-4.98898	1.52427e-05	-5.87915	1.96078e-07	-4.72489	5.63063e-05	-1.56037	0.330245	45.458	6	3.79511e-08	2.30241e-06
MDFIC	2.18778	0.1948	3.59996	0.00478688	0.777315	0.518021	2.21652	0.054673	4.41395	0.000171212	-0.0375626	0.984364	4.3114	0.000206384	4.71575	5.95516e-05	0.734959	0.155852	11.6043	6	0.0714021	2.4082e-06
TMEM63A	4.06968	0.00722947	6.27338	0	2.28753	0.0379592	5.37607	8.60215e-07	9.02525	0	4.19465	0.000275201	3.2906	0.00496799	4.70865	6.09778e-05	1.69476	0.359926	52.8441	6	1.26123e-09	2.49368e-06
MCM2	4.17962	0.00611854	5.85384	1.90476e-06	2.80419	0.00994115	4.76271	1.07052e-05	4.65907	8.70363e-05	3.16578	0.00662459	1.14434	0.396333	4.70883	6.125e-05	1.24468	0.264329	30.22	6	3.56986e-05	2.49139e-06
KNTC1	3.88047	0.0113308	5.92102	1.11111e-06	-0.224052	0.865218	4.02296	0.000237992	1.90201	0.0906261	3.02989	0.00962959	4.65285	6.48336e-05	4.69611	6.38938e-05	1.01282	0.215673	20.5321	6	0.00222555	2.65169e-06
MCM4	3.3415	0.0306226	4.26608	0.00067142	4.30045	5.46743e-05	0.718588	0.584659	6.68637	3.66636e-07	3.14909	0.00693715	3.27254	0.00522512	4.69207	6.52863e-05	1.16371	0.248016	27.5388	6	0.00011474	2.7045e-06
VPS45	2.49292	0.126398	2.96744	0.0224333	3.07645	0.00446306	6.60811	0	5.06072	2.89811e-05	5.58675	2.77778e-06	3.63328	0.00181889	4.68921	6.61135e-05	1.52297	0.324782	42.4609	6	1.49101e-07	2.74257e-06
FMO1	3.80299	0.0126065	6.01769	1.33333e-06	4.82812	6.0232e-06	7.3868	0	3.19161	0.00466148	3.02537	0.00975283	2.5643	0.0330387	4.6893	6.64035e-05	1.57382	0.335619	44.2526	6	6.58664e-08	2.74135e-06
MKX	-2.0803	0.225385	-3.43144	0.00758734	-1.68932	0.134714	-3.84224	0.000467408	-5.46729	9.24339e-06	-2.34862	0.0511856	-1.99385	0.108964	-4.68555	6.71304e-05	-0.911542	0.194543	17.5695	6	0.00740299	2.79211e-06
CFD	-0.819025	0.714936	-1.64581	0.244402	-4.20116	8.21837e-05	-1.77558	0.133232	-1.41611	0.214739	-1.69395	0.175975	-3.8973	0.00080291	-4.6685	7.32468e-05	-0.64325	0.137785	9.09607	6	0.168247	3.03406e-06
RGS9	1.88027	0.286169	2.46748	0.0644623	2.96526	0.00626219	1.51089	0.209236	3.97466	0.000575012	2.7395	0.0205662	1.37523	0.295241	4.65421	7.93103e-05	0.707585	0.152031	10.9939	6	0.0885637	3.25218e-06
RACGAP1	2.17501	0.198186	3.1869	0.0135749	3.51682	0.00106171	2.73291	0.0155071	3.59524	0.00159888	-1.19633	0.361165	4.41933	0.000146472	4.65116	7.97425e-05	0.782677	0.168276	13.197	6	0.0400115	3.3008e-06
RUNDC3B	-1.89484	0.280824	-3.31606	0.0101977	-4.73121	8.756e-06	-1.17015	0.346439	-3.73776	0.00109069	-3.49346	0.00253773	-2.22478	0.0695785	-4.64964	8.02564e-05	-0.908297	0.195348	17.3418	6	0.00810598	3.32515e-06
ANGPTL1	-2.11855	0.214367	-2.47107	0.064048	-1.78014	0.113402	-0.279044	0.842565	-2.55552	0.0222711	-1.98391	0.106301	-1.54362	0.231125	-4.64634	8.0766e-05	-0.496056	0.106763	5.10211	6	0.530785	3.37883e-06
WIPF3	2.0067	0.246244	3.07797	0.017496	3.22793	0.00277623	3.05376	0.00630723	-0.680816	0.569862	2.89908	0.013682	4.3884	0.000161424	4.6372	8.4322e-05	0.760408	0.16398	12.4209	6	0.0532104	3.53162e-06
CYP4F22	3.24894	0.0360058	3.94822	0.00174633	3.8826	0.000283279	4.85657	6.90476e-06	3.9248	0.000659162	1.69583	0.175496	1.10583	0.415113	4.63287	8.62447e-05	1.03126	0.222597	22.1753	6	0.0011254	3.60636e-06
MOXD1	2.97524	0.059167	3.15694	0.0146095	5.35993	6.44709e-07	1.69838	0.153675	2.82642	0.0116343	5.06842	1.14286e-05	2.98436	0.0116186	4.62869	8.71429e-05	1.13621	0.24547	25.8014	6	0.000242424	3.67988e-06
NIPAL1	-2.79681	0.0790253	-3.64384	0.00426551	-4.2757	6.09015e-05	-2.02885	0.081441	-4.03979	0.000481158	-0.705632	0.619859	-1.66008	0.19353	-4.61645	9.16318e-05	-0.829847	0.179759	15.0221	6	0.0200851	3.90369e-06
AASS	-2.71083	0.0893212	-3.54667	0.00553993	-5.30105	7.86667e-07	-4.55733	2.66767e-05	-1.67862	0.137735	-4.77383	3.48265e-05	-2.37587	0.0504341	-4.607	9.55e-05	-1.20326	0.261181	28.7407	6	6.81108e-05	4.08529e-06
TMPO	-2.68486	0.0931528	-3.40925	0.00805291	0.184698	0.889477	-3.6471	0.000942955	-4.64224	9.10131e-05	-2.15254	0.0769124	-3.08766	0.00879787	-4.60499	9.65145e-05	-0.832092	0.180694	15.2191	6	0.0186193	4.12489e-06
E2F7	1.15336	0.569757	1.92329	0.16348	2.6537	0.0150153	3.16324	0.00453834	1.33486	0.243567	2.28271	0.05917	1.34262	0.308618	4.60071	9.90909e-05	0.543104	0.118048	6.96561	6	0.32404	4.2105e-06
CRTC2	-0.898225	0.680883	-1.2774	0.38713	-4.18349	8.82559e-05	-3.28937	0.00307057	-3.32503	0.00329056	-2.05716	0.092684	-2.83833	0.0168622	-4.59126	0.000103621	-0.762454	0.166066	12.8638	6	0.0452507	4.40582e-06
LYPD1	3.04028	0.0527637	3.02189	0.019858	4.68734	1.04892e-05	2.70505	0.0166636	1.27825	0.265565	1.95002	0.113095	1.61891	0.2058	4.58662	0.000104959	0.794558	0.173234	13.7713	6	0.0322974	4.50486e-06
INHBE	2.54112	0.117984	4.57123	0.000239386	4.13246	0.000108016	6.78575	0	7.08555	9.43396e-08	1.29816	0.316705	3.67818	0.00158675	4.58683	0.000105306	1.44171	0.314315	41.451	6	2.3597e-07	4.50036e-06
FAM111B	3.3275	0.0318272	4.81422	0.00010557	5.52315	2.94118e-07	3.43273	0.00194366	3.72649	0.00112533	-0.975414	0.470744	4.17256	0.000323923	4.58742	0.000105328	1.05878	0.230801	23.3224	6	0.000695377	4.48762e-06
NIN	3.53557	0.0215965	4.05362	0.00129881	-0.899936	0.449972	3.03836	0.00659857	3.2154	0.0043737	2.04681	0.0945345	5.55073	3.26087e-06	4.57789	0.000108996	0.868578	0.189733	16.5225	6	0.0112078	4.69682e-06
PLP2	2.47548	0.128719	3.79536	0.00277386	4.10723	0.000119438	1.06855	0.394868	0.553718	0.648904	3.80684	0.000977295	3.32778	0.00449154	4.57816	0.000109274	0.822746	0.179711	14.6499	6	0.0231619	4.69091e-06
IL1RAP	-3.23866	0.0367445	-3.94871	0.00174581	-3.60533	0.000781175	-6.06911	8.23045e-08	-6.42045	7.41313e-07	-5.10751	9.80132e-06	-1.88659	0.131825	-4.57662	0.00010952	-1.55102	0.3389	47.0304	6	1.84517e-08	4.72548e-06
FCAMR	3.22176	0.0379797	4.36696	0.000466494	5.62846	2.15054e-07	1.8483	0.116309	5.2372	1.80317e-05	0.664594	0.642115	3.04543	0.00989051	4.57822	0.000109636	1.07472	0.234747	24.6238	6	0.000400774	4.6896e-06
NAV3	2.04151	0.236595	2.81061	0.0316397	2.76805	0.0109938	0.80271	0.537864	0.991132	0.396644	3.7229	0.00126875	2.54056	0.0348862	4.57326	0.000110518	0.641857	0.14035	9.34928	6	0.154866	4.80187e-06
NFYA	2.12153	0.213711	1.7424	0.21367	0.0357311	0.979429	3.02909	0.00677594	3.78493	0.000961934	2.78725	0.0181814	3.20653	0.00630734	4.56744	0.000113095	0.696765	0.152551	11.0578	6	0.0866074	4.93726e-06
RBBP4	2.0681	0.22949	1.17098	0.434065	1.37519	0.23222	1.99245	0.0876896	4.3873	0.000183736	0.799683	0.566819	3.45285	0.00312571	4.56543	0.00011415	0.63233	0.138504	9.37428	6	0.153597	4.98482e-06
HAL	-3.25907	0.0353008	-4.16722	0.000893632	-4.48737	2.52406e-05	-5.7489	4.2328e-07	-2.90658	0.00956521	-1.55013	0.220327	-1.74664	0.168514	-4.56034	0.000116614	-1.10683	0.242709	25.6566	6	0.000257938	5.10715e-06
HPS5	0.728466	0.755287	2.12902	0.117732	2.44126	0.0260242	0.333625	0.80978	0.758677	0.524284	1.38087	0.282177	4.21708	0.000281075	4.55602	0.000118667	0.522547	0.114694	6.69289	6	0.350185	5.2132e-06
SLC22A5	3.31127	0.0323517	2.9094	0.0254077	1.63085	0.150187	2.03357	0.0807068	2.96086	0.00836717	3.52487	0.0023123	1.13669	0.400144	4.55264	0.000120547	0.74558	0.163769	12.5099	6	0.0515143	5.29772e-06
CXCL9	2.92807	0.0640057	2.01289	0.141899	3.68559	0.000589535	4.54624	2.81069e-05	2.18605	0.0508255	-0.470858	0.751885	4.57864	8.56032e-05	4.53988	0.00012907	0.836605	0.184279	15.4729	6	0.0168811	5.62866e-06
COL5A2	2.08658	0.224958	2.66076	0.0438153	1.31061	0.256298	2.54237	0.0253698	3.24887	0.00401635	3.61962	0.00173013	1.36228	0.30067	4.54034	0.000129416	0.704214	0.155102	11.3291	6	0.0787232	5.61643e-06
MEOX1	1.56357	0.401266	2.63496	0.0460646	5.02366	2.54839e-06	2.7132	0.0163209	4.74158	6.99315e-05	2.64766	0.0257664	2.05313	0.0973909	4.5368	0.000130965	0.958911	0.211363	20.3519	6	0.0023969	5.71152e-06
FAP	3.43775	0.0255198	3.36224	0.00911159	5.80563	8.51064e-08	2.95411	0.00843548	1.1787	0.307199	4.60742	6.4605e-05	2.876	0.0153546	4.53608	0.000131231	1.15449	0.254513	27.5014	6	0.000116608	5.73089e-06
LEF1	2.49903	0.125613	2.94304	0.0235519	1.18153	0.310076	2.33343	0.0418667	0.0979181	0.939807	3.70773	0.00133083	3.30971	0.00470661	4.53484	0.000131264	0.666283	0.146925	10.1538	6	0.118324	5.76479e-06
MKI67	0.699184	0.767457	1.93107	0.161684	4.32904	4.83407e-05	2.23049	0.053084	4.55993	0.000113772	1.19595	0.36132	4.22917	0.000271107	4.52888	0.000133258	0.816036	0.180185	15.1854	6	0.0188627	5.92972e-06
CD164	-2.33027	0.160093	-3.55207	0.00546712	-2.59503	0.0175486	-0.655367	0.62098	-5.17111	2.16495e-05	-4.65241	5.40099e-05	-3.37951	0.00385352	-4.52907	0.000133612	-0.994395	0.219558	21.7301	6	0.00135506	5.9243e-06
CNGA1	-2.45048	0.13389	-4.38257	0.000443533	-2.85999	0.00847091	-2.42977	0.0334226	-5.41301	1.08559e-05	-4.03745	0.00047598	-1.38959	0.289385	-4.52954	0.00013374	-1.04506	0.230721	24.0679	6	0.000507447	5.91126e-06
EPHA3	2.51639	0.122132	3.78243	0.00288078	2.7669	0.0110281	0.352131	0.798804	1.08776	0.348405	3.98168	0.000571531	3.32425	0.00453391	4.51322	0.000142932	0.751217	0.166448	12.7658	6	0.0469095	6.38507e-06
AZIN2	2.07888	0.225655	2.95014	0.023224	1.26858	0.272969	1.2241	0.32172	2.94527	0.00870596	1.99704	0.103834	0.905238	0.515731	4.51368	0.000143019	0.524996	0.116312	6.8662	6	0.333398	6.37121e-06
SLC6A16	-3.36245	0.0299882	-3.79282	0.00278645	-3.35584	0.00182901	-3.01057	0.0071559	-3.07797	0.00623561	-4.70301	4.62396e-05	-0.994366	0.469534	-4.51054	0.000143881	-1.03594	0.22967	23.2616	6	0.000713447	6.46619e-06
PLPP3	-2.16056	0.202009	-1.38793	0.341291	-3.60311	0.000787176	-4.7768	1.00912e-05	-4.72465	7.34025e-05	-3.75671	0.00114093	-2.40616	0.0472607	-4.51066	0.000144419	-1.0566	0.234246	24.4786	6	0.000426296	6.4626e-06
ME1	4.37069	0.00480095	4.91947	6.93431e-05	3.35606	0.00182821	6.04821	7.96813e-08	4.71561	7.52034e-05	0.748787	0.595517	2.11582	0.0862316	4.50609	0.000146097	1.22726	0.272357	31.8954	6	1.70887e-05	6.6034e-06
GCAT	-2.82449	0.0753646	-3.26667	0.011367	-1.8851	0.0919127	-0.43088	0.750996	-1.38273	0.226557	-3.69201	0.00139557	-6.2361	0	-4.50463	0.000146593	-0.830179	0.184294	15.5645	6	0.0162927	6.6488e-06
LBR	-2.64266	0.100975	-4.73854	0.000138778	-5.80218	8.42993e-08	-2.5865	0.0226844	-3.4271	0.00251667	-0.400075	0.791495	-2.7834	0.0193611	-4.49814	0.000151218	-0.995753	0.22137	21.855	6	0.00128636	6.85506e-06
STARD13	-2.76194	0.083076	-2.51833	0.0583644	-1.67526	0.138365	-1.47372	0.222309	-1.1694	0.311317	-2.1533	0.0767913	-0.90858	0.513979	-4.48885	0.000157436	-0.480328	0.107005	5.62859	6	0.466053	7.16092e-06
PCOLCE2	-2.45281	0.133508	-2.07959	0.127454	-3.68846	0.000583487	-2.18258	0.0587599	-2.17117	0.0524637	-5.19333	6.66667e-06	-3.13524	0.00769695	-4.48966	0.0001575	-0.934624	0.208173	19.107	6	0.00398674	7.13385e-06
FOXP1	-3.13143	0.0446878	-2.07378	0.128528	-2.64069	0.0155415	-5.18313	1.35593e-06	-1.0747	0.354789	-2.77807	0.0186051	-2.49722	0.038588	-4.48289	0.000160433	-0.856983	0.191167	16.4776	6	0.0114075	7.36393e-06
MPZL1	2.04973	0.234021	3.26473	0.0113971	3.79333	0.000397621	1.32075	0.279859	6.60832	4.64716e-07	1.69494	0.175675	3.66273	0.00166503	4.48345	0.000160507	0.972957	0.217011	21.9031	6	0.00126082	7.34452e-06
GTPBP2	1.40074	0.462736	2.98671	0.0213969	2.93659	0.00680609	1.87047	0.111464	1.81254	0.107693	0.531489	0.717383	0.965926	0.484056	4.48394	0.000160655	0.497615	0.110977	6.34893	6	0.385259	7.32761e-06
C11orf80	3.43166	0.0256797	2.57482	0.0519433	5.25487	9.38303e-07	2.90385	0.00971645	0.678391	0.571308	2.28077	0.0594191	2.69227	0.0243262	4.48479	0.000160949	0.876746	0.195493	17.1823	6	0.00863604	7.29871e-06
COL10A1	3.23025	0.0373407	2.50125	0.0602788	4.06435	0.000141662	2.4309	0.0333503	1.42314	0.212274	1.48662	0.241967	1.28686	0.330801	4.47877	0.000163741	0.698	0.155846	11.379	6	0.0773466	7.50737e-06
ANKEF1	2.82863	0.074861	1.89545	0.170884	1.02476	0.383274	5.068	2.61307e-06	4.05105	0.000466383	0.708277	0.618827	4.84594	3.29151e-05	4.47459	0.000166308	0.877932	0.196204	17.6684	6	0.00711663	7.65568e-06
OLFM2	1.49984	0.425089	3.03865	0.0191724	2.64652	0.0153129	3.94318	0.000322366	4.66047	8.67921e-05	0.788949	0.572574	1.89941	0.1288	4.46807	0.000171143	0.79535	0.178007	14.8821	6	0.0211936	7.89282e-06
GRIA3	3.17166	0.0409031	4.79394	0.000112216	4.83334	5.84572e-06	6.6262	0	2.4875	0.0260522	0.595932	0.68095	3.4089	0.00355337	4.46467	0.000173594	1.21673	0.272523	31.2385	6	2.2825e-05	8.01926e-06
CD6	2.01341	0.244229	3.07203	0.017743	2.28298	0.0383575	2.30185	0.0451191	-0.25824	0.839495	2.87838	0.0144321	2.07636	0.0932182	4.45938	0.000176608	0.590197	0.13235	8.45985	6	0.206311	8.21988e-06
SH3PXD2A	-1.51927	0.418455	-1.54696	0.280306	-4.89479	4.40991e-06	-2.47741	0.029787	-1.36958	0.230942	-3.27384	0.00487795	-3.6269	0.00186152	-4.45966	0.00017695	-0.809054	0.181416	14.9905	6	0.020331	8.20898e-06
GNRH2	-2.31504	0.163639	-2.36927	0.0778119	-2.17986	0.0488215	-0.429941	0.751394	-1.32345	0.248027	-0.534831	0.715177	-2.23901	0.0674201	-4.45436	0.000180845	-0.475314	0.106708	3.11887	6	0.793786	8.4144e-06
CTNND2	3.04328	0.0526409	3.40496	0.00816049	1.35164	0.240731	1.39251	0.252475	1.80135	0.110003	0.107386	0.948287	1.49308	0.249308	4.45256	0.000181119	0.522125	0.117264	6.9379	6	0.326629	8.48538e-06
PHF8	-3.41461	0.0268625	-4.871	8.8e-05	-6.24694	0	-1.18925	0.337655	-2.16094	0.0536435	-1.70009	0.174244	-3.58456	0.00211552	-4.45258	0.000181684	-1.0446	0.234607	24.1073	6	0.000499051	8.48457e-06
SMYD2	2.89912	0.067031	3.30233	0.0105782	6.80331	0	3.1526	0.00468898	2.93056	0.00902405	1.49443	0.239391	3.18872	0.00664196	4.44975	0.000183066	1.10498	0.248323	26.7338	6	0.000162411	8.59719e-06
NSUN6	-3.31414	0.0322097	-3.98044	0.00160914	-2.10117	0.0582254	-4.95739	4.37637e-06	-3.31007	0.00343238	-2.03813	0.0961889	-1.02489	0.455325	-4.44381	0.000187917	-0.930949	0.209494	19.9066	6	0.00287744	8.83816e-06
PROZ	-2.63291	0.102753	-1.84769	0.183401	-1.45155	0.205138	-1.81924	0.1228	-0.932382	0.427098	-1.07904	0.41657	-1.98176	0.111391	-4.44194	0.000188651	-0.474031	0.106717	1.99297	6	0.920344	8.91506e-06
B9D2	-2.34779	0.155563	-2.00689	0.143404	-1.06638	0.363392	-2.05067	0.0778424	0.1172	0.927067	-0.937503	0.490244	-2.80853	0.0181734	-4.44071	0.000189517	-0.47447	0.106846	3.94275	6	0.684424	8.96624e-06
SGF29	-1.351	0.482565	-2.60105	0.0495263	-2.32478	0.0346834	-1.66787	0.161538	-0.0260733	0.984019	-0.0115913	0.994971	-4.1617	0.000337192	-4.43934	0.000189691	-0.535911	0.120719	7.28519	6	0.295276	9.02372e-06
SLC17A4	2.96938	0.060145	3.25579	0.0116193	0.851296	0.47671	5.04909	2.88177e-06	6.14164	1.6415e-06	2.86655	0.014892	2.83626	0.0169479	4.43505	0.000192397	1.08874	0.245484	27.1467	6	0.000135923	9.20509e-06
EHF	2.26217	0.177029	2.07757	0.127923	3.26094	0.00249399	3.50667	0.0015129	1.20408	0.296072	3.67203	0.00149156	1.62828	0.203328	4.43364	0.000193038	0.759897	0.171394	13.4799	6	0.0360168	9.26549e-06
AJUBA	2.38874	0.147234	3.38525	0.00853935	6.63573	0	6.14446	9.47867e-08	6.28761	9.90668e-07	2.45028	0.0407938	2.95947	0.0123379	4.42917	0.000195203	1.52913	0.345239	48.8024	6	8.1668e-09	9.45955e-06
TENM3	-2.73149	0.0870705	-4.26812	0.000668372	-2.55981	0.0192004	-6.49798	0	-4.07086	0.000442737	-2.60326	0.0285367	-1.88383	0.132508	-4.4296	0.000195729	-1.16324	0.262605	29.9293	6	4.05438e-05	9.44071e-06
OPRPN	0.640524	0.791342	3.51191	0.00606552	2.57032	0.0187113	5.22509	1.25e-06	2.5721	0.0214104	1.19148	0.363447	2.95521	0.0124868	4.43004	0.00019585	0.804573	0.181617	15.152	6	0.019107	9.42141e-06
MT1M	-1.80602	0.312188	-0.696827	0.669085	-2.46621	0.0244707	-4.74799	1.13339e-05	-4.79213	6.03874e-05	-3.1044	0.0078725	-3.85596	0.000913428	-4.42574	0.000197306	-0.957387	0.216322	21.3036	6	0.00161782	9.61133e-06
DEPDC1B	1.83992	0.298811	1.44931	0.316759	3.56153	0.000909485	4.97233	4.03118e-06	2.12166	0.0582075	2.74388	0.020336	2.40547	0.0473078	4.41863	0.000202867	0.845192	0.191279	16.6111	6	0.0108238	9.93271e-06
PLEKHA1	-1.94016	0.265176	-4.18524	0.000852853	-1.94026	0.0823301	-2.72798	0.0156919	-4.80628	5.846e-05	-4.66656	5.0603e-05	-1.78219	0.158565	-4.41872	0.000203478	-1.00107	0.226552	23.0869	6	0.000767897	9.92888e-06
CPB2	-1.98862	0.250953	-3.5574	0.00537556	-1.21891	0.293542	-1.36087	0.264171	-1.38764	0.224743	-3.38071	0.00356351	-1.62046	0.205475	-4.41928	0.00020396	-0.589542	0.133402	8.6018	6	0.197242	9.90316e-06
SETD3	-1.45627	0.442251	-1.99529	0.146247	-2.6756	0.0141639	-0.106752	0.941987	-1.99137	0.0758881	-1.04358	0.435189	-2.25403	0.0653489	-4.41304	0.000208173	-0.470615	0.106642	3.9325	6	0.685811	1.0193e-05
CNDP2	2.11438	0.215596	2.79268	0.0329865	3.53957	0.000982471	1.8135	0.124131	5.5403	7.54145e-06	2.18502	0.0720588	1.77168	0.161417	4.40482	0.000214868	0.863795	0.196102	18.033	6	0.00615017	1.05871e-05
POLH	1.72502	0.339622	1.56747	0.272721	3.94515	0.000223254	3.27247	0.00323751	2.27731	0.0416618	0.504059	0.732929	2.08652	0.0913707	4.4058	0.000215166	0.644909	0.146377	10.1866	6	0.117012	1.05394e-05
ANXA13	3.00644	0.0562356	1.63272	0.249401	3.0663	0.00460283	5.51337	6.93878e-07	4.88859	4.65755e-05	3.51988	0.00234204	2.08749	0.0911871	4.40504	0.000215314	1.12061	0.254393	28.5986	6	7.24539e-05	1.05763e-05
SGIP1	2.12797	0.21212	2.40145	0.0731295	2.5986	0.0173983	3.1554	0.0046544	-0.333632	0.790942	3.01031	0.0101586	2.55461	0.0337992	4.40047	0.000217778	0.646467	0.146909	10.1777	6	0.117364	1.08015e-05
SMOC1	-2.09873	0.220558	-2.81122	0.0315961	-6.24201	0	-1.66293	0.162923	-1.86105	0.0981251	-2.46794	0.0392791	-4.27079	0.000235843	-4.40071	0.000218295	-0.953543	0.216679	20.8535	6	0.00194913	1.07898e-05
PLPP4	3.07308	0.0497477	5.26604	1.84e-05	4.405	3.518e-05	1.8202	0.122613	3.47981	0.00217796	2.48095	0.0381428	0.995528	0.469006	4.39067	0.00022873	0.968062	0.220481	22.0246	6	0.00119851	1.13001e-05
SMPDL3A	-2.85392	0.072052	-4.99378	5.05e-05	-2.87804	0.00804096	-0.384118	0.779853	-7.14748	9.91326e-08	-2.96121	0.0115827	-4.04128	0.000502729	-4.38599	0.000234156	-1.11792	0.254884	29.518	6	4.85313e-05	1.15458e-05
RNF103	-1.45229	0.443225	-2.4179	0.0708954	-3.47327	0.00123293	-2.67329	0.0181442	-5.09113	2.65443e-05	-2.41468	0.0443026	-1.56621	0.223211	-4.38128	0.000239288	-0.834578	0.190487	17.0004	6	0.00928189	1.17985e-05
GARNL3	1.62505	0.377671	3.25357	0.0116644	3.19494	0.00308492	3.31564	0.0028339	3.2308	0.00421436	-0.24801	0.874341	1.77644	0.160043	4.37984	0.00024	0.686762	0.156801	11.6485	6	0.070285	1.18764e-05
ADHFE1	-2.53446	0.119273	-1.28655	0.382888	-4.25863	6.5205e-05	-0.65917	0.618879	-3.68032	0.00127719	-3.6427	0.00162277	-3.39506	0.00369952	-4.3648	0.000255641	-0.852292	0.195265	17.4684	6	0.00770763	1.27242e-05
PARD3B	1.6693	0.360884	3.61692	0.0045908	1.11592	0.339569	3.02029	0.0069545	4.57671	0.000108479	-0.410029	0.786155	4.07775	0.000444682	4.36495	0.00025627	0.741875	0.169962	13.7089	6	0.0330627	1.27154e-05
JAML	2.9853	0.0580103	3.75482	0.00310243	5.01724	2.58271e-06	0.823113	0.526169	1.11965	0.333448	4.39022	0.000137575	3.49095	0.00277757	4.35854	0.000261592	0.974166	0.223508	21.9522	6	0.00123525	1.30935e-05
IZUMO4	-1.58641	0.393493	-1.78652	0.200303	-1.41177	0.219197	-1.99471	0.0872823	-0.432395	0.727101	-1.71001	0.171556	-2.41841	0.0459731	-4.35894	0.000262045	-0.464959	0.106668	1.63984	6	0.949671	1.30696e-05
GPT2	-0.962587	0.64929	-1.52412	0.288697	-5.06077	2.15556e-06	-3.22282	0.00377676	-1.55549	0.170686	-2.10825	0.0838282	-4.87547	2.93023e-05	-4.34811	0.000274159	-0.832559	0.191476	16.7117	6	0.0104033	1.37316e-05
RASEF	3.61095	0.0196001	3.57184	0.00514529	3.80937	0.000373817	1.01775	0.420539	6.62455	4.1958e-07	2.09483	0.0861482	2.58814	0.0312875	4.34374	0.000278608	1.04184	0.239848	26.425	6	0.000185495	1.40076e-05
SATB2	3.13738	0.0444916	4.09256	0.0011395	-0.801494	0.504461	4.83433	7.78104e-06	4.2575	0.000265465	2.78763	0.018171	3.82312	0.0010228	4.33862	0.000284101	0.975073	0.224742	22.7109	6	0.000899334	1.43377e-05
MB	3.5316	0.0217127	4.18305	0.000859077	3.13	0.00378101	4.5547	2.70165e-05	2.81439	0.0119717	0.676054	0.636204	1.14115	0.398142	4.33537	0.000286897	0.890224	0.20534	19.1914	6	0.00385234	1.45518e-05
ARHGAP11A	0.431263	0.87423	1.75219	0.2108	3.25156	0.00257098	2.91366	0.0094629	0.64835	0.58982	2.58354	0.0299462	2.78938	0.0190748	4.33597	0.000287296	0.590854	0.136268	8.91987	6	0.178135	1.45117e-05
DHRS9	2.03864	0.237432	2.35165	0.0806846	4.16364	9.56882e-05	5.40284	8.75912e-07	2.93663	0.00888909	0.855831	0.535171	2.52581	0.036117	4.32726	0.000296199	0.905195	0.209185	19.7415	6	0.00307854	1.50978e-05
ZDHHC19	-2.44037	0.136466	-2.62795	0.0468393	-4.08219	0.000131989	-4.40016	5.17732e-05	0.143601	0.910724	-3.47422	0.00268204	-3.14458	0.00749477	-4.32733	0.000297063	-0.89025	0.205727	18.8915	6	0.00435088	1.50925e-05
TGFBI	2.05667	0.233423	2.93427	0.0240039	4.06468	0.000141537	1.4695	0.223677	3.91215	0.000681672	2.09633	0.0858521	1.11113	0.412368	4.32424	0.000299193	0.763297	0.176516	14.6276	6	0.0233595	1.53058e-05
CFTR	2.6055	0.105921	2.441	0.0677485	4.15411	9.94118e-05	2.26178	0.0494495	5.1764	2.12714e-05	3.84032	0.000885176	1.37088	0.296996	4.32016	0.000303777	1.00718	0.233135	24.6656	6	0.000393713	1.55913e-05
VIPR2	-2.21367	0.189131	-1.99143	0.147003	-1.55224	0.172822	-1.23205	0.318427	-1.42952	0.210092	-1.79466	0.148546	-1.55739	0.226162	-4.31855	0.000305062	-0.460292	0.106585	1.83342	6	0.934363	1.57054e-05
ACE2	3.02691	0.0538421	4.18538	0.000854536	1.84459	0.0997997	4.87648	6.36272e-06	6.33824	8.74074e-07	3.13548	0.0072081	1.49832	0.247188	4.31257	0.000312761	1.15753	0.268409	32.2217	6	1.47961e-05	1.61367e-05
ZNF83	0.908336	0.676624	1.28881	0.381742	3.90791	0.000256995	2.0302	0.0812525	2.138	0.056239	1.65665	0.186674	1.96225	0.115336	4.31289	0.000312862	0.56216	0.130344	8.29097	6	0.217551	1.61136e-05
CNPY3	-3.34201	0.0308931	-3.46796	0.00687842	-3.65438	0.000658352	1.04135	0.408721	-3.04965	0.00668611	-3.57478	0.00198919	-5.6985	1.5493e-06	-4.31106	0.000313945	-0.94052	0.218164	21.3918	6	0.00155967	1.62472e-05
LRRC31	3.50133	0.0228094	5.18598	2.4e-05	3.18564	0.00317599	4.66101	1.69142e-05	3.91696	0.000673613	-1.42067	0.266359	3.71927	0.00140701	4.3104	0.000313963	0.988887	0.229419	23.3722	6	0.000680945	1.62959e-05
NELL2	2.84778	0.0726582	0.694767	0.670189	1.37573	0.23208	1.78536	0.130929	0.359177	0.773455	1.91914	0.11958	2.561	0.0332826	4.30764	0.000315045	0.460598	0.106926	5.48773	6	0.482941	1.65002e-05
ARSJ	0.711432	0.762	1.08957	0.473086	2.38942	0.0296149	0.890954	0.487876	3.07479	0.00628867	2.6334	0.0266737	2.55524	0.033754	4.30918	0.000315198	0.531717	0.123392	7.5881	6	0.269859	1.63862e-05
COL14A1	2.30975	0.165184	2.80551	0.0320371	4.26795	6.27128e-05	0.182719	0.898026	1.18779	0.303162	2.41308	0.0444617	2.8506	0.0163093	4.30785	0.000315333	0.673207	0.156275	11.4621	6	0.0751018	1.64852e-05
TUSC1	-1.42652	0.452546	-0.898659	0.565628	-5.1613	1.46723e-06	-3.31033	0.00288085	-4.68311	8.19771e-05	-2.3955	0.046118	-3.67461	0.0016034	-4.30543	0.000316757	-0.967645	0.22475	22.9436	6	0.000815595	1.66665e-05
DIPK2A	-2.83064	0.0747886	-4.13513	0.00099	-5.42875	5.09363e-07	-6.78886	0	-8.81244	0	-4.61533	6.27523e-05	-2.34834	0.0535268	-4.30584	0.000317169	-1.87545	0.435559	74.0954	6	5.89528e-14	1.66356e-05
EPHB2	2.62862	0.103468	3.1118	0.016171	2.1291	0.0547037	1.99808	0.086707	5.11127	2.5214e-05	2.12268	0.0815102	1.1411	0.398083	4.29625	0.000330299	0.78989	0.183856	16.0046	6	0.0137295	1.73708e-05
LRRFIP2	-2.3968	0.146015	-1.86792	0.177633	-3.1288	0.00379566	-4.32425	7.04128e-05	-4.08689	0.000424117	-4.52994	8.31809e-05	-1.5161	0.240896	-4.29235	0.000336	-1.02675	0.239205	25.4538	6	0.000281311	1.7679e-05
MRPL57	-1.50214	0.424384	-1.46369	0.311609	-0.961664	0.416216	-1.7573	0.13797	-4.81451	5.71874e-05	-1.86982	0.130576	-4.64389	6.7223e-05	-4.28234	0.000351012	-0.708756	0.165507	13.1501	6	0.0407136	1.84941e-05
SLITRK3	-2.09748	0.22105	-2.46996	0.0642019	-4.46827	2.73031e-05	-6.69021	0	-2.22465	0.0467068	-5.07982	1.13043e-05	-3.41409	0.00350288	-4.28133	0.000352285	-1.3615	0.318009	41.2594	6	2.5742e-07	1.85777e-05
ZDHHC2	2.34805	0.155771	3.96204	0.00168178	2.68056	0.0139715	4.38268	5.54275e-05	-0.220406	0.863369	1.10759	0.402414	3.02251	0.0105558	4.27744	0.000358402	0.737866	0.172502	13.7611	6	0.0324218	1.89059e-05
IDH2	2.08397	0.225028	2.22861	0.10026	0.796871	0.507289	3.19865	0.00406286	3.76171	0.00102326	1.82931	0.140048	1.26699	0.339417	4.27619	0.000359351	0.631269	0.147624	10.4897	6	0.105489	1.9012e-05
TAL1	-1.1929	0.554646	-0.309593	0.868303	-2.56549	0.0189379	-3.00351	0.00729941	-2.60023	0.0200709	-1.47732	0.245513	-2.27392	0.0626599	-4.27568	0.000359412	-0.539485	0.126175	7.86519	6	0.248147	1.90559e-05
NR5A2	-2.96177	0.0607394	-3.13913	0.0152063	-5.02554	2.51078e-06	-5.63257	5.56845e-07	-5.60601	6.36364e-06	-2.68907	0.0232443	-1.25349	0.345265	-4.26814	0.000370264	-1.2774	0.299287	38.714	6	8.14343e-07	1.97113e-05
CD27	1.36969	0.475098	1.84599	0.18379	0.456004	0.716999	1.87874	0.109807	2.44084	0.028989	2.1864	0.0718868	1.56821	0.22257	4.25694	0.000388713	0.453448	0.10652	4.09715	6	0.663532	2.07246e-05
KIF20A	0.848164	0.700669	2.50655	0.0596396	3.73007	0.000500828	4.54566	2.81454e-05	3.62546	0.00147842	1.81426	0.143643	1.72039	0.175948	4.25318	0.000393488	0.82861	0.194821	17.5048	6	0.00759653	2.10754e-05
ZNF24	-3.1569	0.0428335	-4.36404	0.000469355	-3.50759	0.00109389	-2.81872	0.0123196	-0.693911	0.562184	-2.42731	0.042969	-1.03279	0.451563	-4.2532	0.000394519	-0.787488	0.185152	15.7717	6	0.015033	2.10736e-05
CDCA2	1.08412	0.598194	2.14428	0.115016	4.45686	2.84499e-05	2.80617	0.0127239	3.69489	0.00122674	0.859267	0.533607	2.11286	0.086726	4.2504	0.000398319	0.736121	0.173189	14.0794	6	0.0287617	2.13389e-05
SLC16A1	-2.85126	0.0723633	-4.50997	0.00029008	-5.40808	5.1395e-07	-5.5409	6.79406e-07	-3.48908	0.00212543	0.823763	0.553018	-3.77039	0.00120519	-4.24821	0.000400462	-1.12451	0.264702	30.0823	6	3.79178e-05	2.1549e-05
GRAMD2B	-2.98739	0.0579181	-2.83738	0.029905	-2.12026	0.0557524	-0.0654428	0.963819	-4.60764	9.98412e-05	-1.4577	0.252484	-2.5511	0.0340372	-4.24704	0.000401326	-0.700568	0.164954	13.0077	6	0.0429134	2.16611e-05
PLSCR4	-5.04811	0.000973333	-5.09659	3.34615e-05	-6.01649	2.68817e-08	-4.7314	1.21747e-05	-5.97407	2.52941e-06	-2.24355	0.0640903	-0.821406	0.56069	-4.24215	0.000408391	-1.49094	0.351459	51.0368	6	2.91188e-09	2.21392e-05
IQCG	2.23062	0.184959	2.12002	0.119394	3.83047	0.000345478	3.61997	0.00103554	3.85475	0.000795308	-0.846419	0.540289	3.41193	0.00352529	4.23877	0.000413868	0.780846	0.184215	15.7638	6	0.0150796	2.24749e-05
ALPL	-3.08909	0.0481767	-4.81245	0.000106667	-3.44104	0.00137492	-4.14975	0.000142999	-0.846186	0.474682	0.236952	0.879763	-2.89964	0.0144318	-4.23774	0.000414514	-0.819697	0.193428	17.0355	6	0.00915361	2.2578e-05
E2F8	2.16399	0.201062	2.72365	0.0383583	3.6573	0.000651724	3.33644	0.00265032	3.71011	0.00117704	-0.727393	0.608162	2.39275	0.0486564	4.22957	0.000429003	0.739602	0.174865	14.3164	6	0.0262946	2.3414e-05
SLC1A1	-1.75693	0.329204	-1.61121	0.257056	-1.26733	0.273465	-4.79764	9.25234e-06	-3.41925	0.00257037	-3.85156	0.000856003	-2.69045	0.0244211	-4.22642	0.000432542	-0.864104	0.204453	19.0031	6	0.00415832	2.37443e-05
TIFA	-1.42739	0.452192	-2.23615	0.0988323	-2.57916	0.0182937	-3.63051	0.00099901	-4.76856	6.45976e-05	-1.95631	0.111783	-1.3514	0.30497	-4.2275	0.000432614	-0.780542	0.184635	16.0641	6	0.0134138	2.36304e-05
C1RL	-3.29997	0.0326679	-2.73864	0.0371643	-4.76098	7.6705e-06	-1.23139	0.318585	-0.121189	0.924433	-3.48363	0.00260651	-3.75808	0.00124898	-4.22674	0.000433031	-0.849343	0.200945	18.1864	6	0.00578295	2.37097e-05
CALM1	-3.23151	0.0372751	-5.18024	2.42697e-05	-6.2455	0	-1.39646	0.250822	-6.666	3.96396e-07	-2.85181	0.0154658	-2.26828	0.0634138	-4.22252	0.000439887	-1.33599	0.316397	43.1657	6	1.08158e-07	2.41584e-05
AOX1	-3.02757	0.0540415	-3.45458	0.00706616	-6.75618	0	-1.85375	0.11512	-4.66228	8.62272e-05	-2.9699	0.0112929	-2.15749	0.0795335	-4.21999	0.000444775	-1.20545	0.285652	35.3584	6	3.67237e-06	2.44315e-05
RASSF4	3.74539	0.0142853	3.94215	0.00176647	3.3133	0.00210725	1.74845	0.140176	3.46225	0.00228657	4.11934	0.000355899	0.642954	0.658611	4.21907	0.00044549	0.966264	0.229023	23.6243	6	0.000612216	2.45308e-05
COL5A1	2.7262	0.0877007	3.64604	0.00423817	3.08749	0.00431482	0.528722	0.694865	2.98917	0.0078035	3.84595	0.000869842	1.39023	0.289078	4.21731	0.000447151	0.796112	0.188772	16.4243	6	0.011649	2.47231e-05
RETREG1	-1.91059	0.275785	-3.45693	0.0070325	-2.1769	0.0491286	-5.80618	3.93258e-07	-5.3007	1.51431e-05	-3.68962	0.00140828	-1.73667	0.171272	-4.21539	0.000450195	-1.1433	0.27122	32.461	6	1.33109e-05	2.49344e-05
MACO1	-2.91317	0.0655136	-3.78438	0.00286659	-5.02107	2.55228e-06	-1.73332	0.144048	-2.31584	0.0382659	-1.52147	0.229882	-1.30073	0.325218	-4.21376	0.00045097	-0.819262	0.194426	17.3625	6	0.0080393	2.51156e-05
HSPA4L	1.44505	0.445392	1.76352	0.206974	3.41813	0.00148579	0.633993	0.633083	3.89942	0.000705702	2.55923	0.0317022	2.12858	0.0842291	4.21436	0.000451056	0.66382	0.157514	11.8315	6	0.0658344	2.50487e-05
SYT7	3.25344	0.0357201	2.65962	0.0438678	2.69328	0.0134926	4.05211	0.000211289	6.66131	4.12926e-07	1.67385	0.181684	1.90601	0.127309	4.21195	0.000453094	1.03536	0.245814	27.8146	6	0.000101826	2.53171e-05
TMEM41A	2.23013	0.184874	1.10785	0.464582	3.59107	0.000820983	5.11075	1.91489e-06	6.43977	6.86963e-07	3.91782	0.000697957	3.00484	0.0110565	4.2103	0.000454341	1.21472	0.288512	36.7093	6	2.00619e-06	2.55031e-05
NAAA	-2.07302	0.228056	-2.93238	0.024095	-4.77817	7.10972e-06	-0.782366	0.548536	-6.53296	5.58292e-07	-3.58311	0.00194106	-3.33673	0.00437281	-4.21083	0.000454545	-1.10028	0.261297	30.8366	6	2.72366e-05	2.54434e-05
FERMT1	1.01081	0.629442	1.29626	0.378185	2.63752	0.0156728	3.56214	0.00126571	4.0157	0.000514158	3.56462	0.00205498	2.09864	0.0891067	4.20954	0.00045463	0.79636	0.18918	16.5975	6	0.0108821	2.55896e-05
CXCL10	2.98603	0.0579718	2.9579	0.0228774	5.77261	1.0142e-07	2.45682	0.0313738	2.68801	0.0162652	-0.378142	0.803963	4.01225	0.000548636	4.20513	0.000462568	0.895476	0.212948	20.4047	6	0.0023454	2.60928e-05
TTLL3	0.826988	0.710934	2.45049	0.0665315	0.781367	0.516025	1.3731	0.26002	0.156124	0.903002	0.340569	0.825615	3.68631	0.0015527	4.20301	0.000465286	0.448406	0.106687	5.24869	6	0.512335	2.63391e-05
TMEM45B	1.82775	0.304595	2.03673	0.136568	3.84763	0.000323615	5.33799	9.19932e-07	2.89063	0.00994941	4.1584	0.000313233	1.80998	0.151392	4.20004	0.000469268	1.04015	0.247652	26.9501	6	0.000147955	2.66863e-05
KIFC1	1.38274	0.47036	2.11758	0.120007	3.82213	0.000356223	4.09835	0.000174933	2.90206	0.00967147	1.81042	0.144344	1.20299	0.368467	4.2004	0.000469674	0.757252	0.180281	15.1098	6	0.0194195	2.66445e-05
ENTPD1	1.35156	0.482161	2.9204	0.0248023	3.84934	0.000321811	1.66692	0.161805	0.149536	0.907169	3.64349	0.00162228	3.17045	0.00699139	4.19924	0.000469892	0.708006	0.168603	13.1454	6	0.0407843	2.67815e-05
ANO7	-0.756393	0.743068	-2.00048	0.144857	-4.0573	0.000145385	-1.36777	0.261718	-1.68712	0.135693	-2.45079	0.0407929	-2.0417	0.099571	-4.19803	0.000471213	-0.589028	0.14031	9.44137	6	0.150235	2.69243e-05
NIBAN2	4.05743	0.00738576	4.79874	0.000110182	4.40396	3.53008e-05	1.95886	0.093972	6.3694	8.2769e-07	4.90601	2.17814e-05	1.03312	0.451479	4.19609	0.00047371	1.36584	0.325503	45.3398	6	4.00608e-08	2.71568e-05
ESRRG	1.42139	0.454582	1.46663	0.310507	0.715768	0.554289	3.04603	0.00645558	1.42116	0.212868	1.44042	0.258886	1.82763	0.146911	4.19436	0.000476461	0.447471	0.106684	3.80403	6	0.703176	2.73645e-05
SLC16A13	1.95131	0.261293	3.64206	0.00427829	2.98921	0.00582413	5.27873	9.84127e-07	5.23734	1.80228e-05	-0.136387	0.933297	2.99019	0.0114593	4.19346	0.000477112	0.96892	0.231055	24.2449	6	0.000470759	2.74734e-05
MT1E	-1.74758	0.331491	-2.09023	0.12583	-4.67586	1.10735e-05	-2.09003	0.071758	-5.20958	1.9469e-05	-0.368273	0.809471	-3.65551	0.00170765	-4.19286	0.000477227	-0.856718	0.204328	19.4451	6	0.00347442	2.75463e-05
SNRNP27	-1.84787	0.295784	-2.16466	0.111315	-3.44742	0.00134426	-1.98208	0.0896406	-5.70603	4.83325e-06	-1.51768	0.231239	-2.17657	0.0765477	-4.18145	0.00050133	-0.817154	0.195424	18.0741	6	0.0060496	2.89656e-05
ALDH6A1	-3.46813	0.0242071	-4.63093	0.0001923	-6.92623	0	-1.16573	0.348299	-2.60109	0.0200396	-4.64802	5.55556e-05	-2.78644	0.0192161	-4.17954	0.000504456	-1.32929	0.318046	41.8383	6	1.97902e-07	2.92096e-05
NSUN2	-1.47269	0.437192	-2.44819	0.0668425	-4.80298	6.54843e-06	-5.48116	7.01754e-07	-1.29283	0.259783	-3.81366	0.000960182	-2.96115	0.0122904	-4.17808	0.000506667	-1.04833	0.250911	27.3277	6	0.000125702	2.93981e-05
MACROH2A1	5.22924	0.00082	4.76105	0.000129249	5.88551	6.94444e-08	2.4157	0.0344891	3.87169	0.000760902	2.74308	0.0203757	0.935701	0.500045	4.17386	0.000515673	1.2583	0.301471	38.86	6	7.62431e-07	2.99482e-05
ESYT3	1.64076	0.372736	1.47743	0.306691	3.12822	0.00380229	0.9424	0.460034	3.702	0.00120308	2.14878	0.0774986	1.57477	0.220405	4.16819	0.000527368	0.601315	0.144263	10.0654	6	0.121925	3.07022e-05
FOCAD	3.28747	0.0333627	3.77603	0.00293028	1.57228	0.166814	1.73065	0.144785	0.769722	0.518029	4.42349	0.000122529	2.37956	0.0500619	4.16389	0.000537218	0.773683	0.185808	15.7201	6	0.0153376	3.12866e-05
MPZL3	1.54999	0.406078	2.14073	0.115582	3.23514	0.00271162	3.46358	0.00175107	-0.0192886	0.988341	0.467109	0.753786	3.24707	0.00562063	4.16277	0.00053822	0.593229	0.142508	9.71419	6	0.137216	3.14408e-05
CLDN11	2.83248	0.0746536	3.19451	0.0134121	3.5284	0.00102158	1.86023	0.113715	1.58359	0.16289	5.20549	6.77686e-06	2.04069	0.0996874	4.16185	0.000539687	0.923084	0.221796	21.7086	6	0.00136724	3.15673e-05
FERMT2	-2.59198	0.108131	-2.67826	0.0421337	-4.73137	8.75491e-06	-3.52466	0.00143034	-7.46436	3.06279e-08	-3.69719	0.00137088	-1.8665	0.136867	-4.16084	0.00054	-1.27516	0.306466	41.6017	6	2.20358e-07	3.17086e-05
SMARCAL1	1.84698	0.29618	3.29353	0.0108102	1.89655	0.0898969	3.96405	0.00029874	2.27094	0.0422589	3.97508	0.000583985	1.01117	0.461566	4.16104	0.000540469	0.809475	0.194537	17.2916	6	0.00826939	3.16798e-05
COMP	1.65899	0.364983	3.25471	0.0116449	5.84797	8.96861e-08	2.75484	0.0146032	3.60648	0.00155346	2.39145	0.0465168	1.5614	0.224768	4.15958	0.000541606	0.968101	0.23274	24.3727	6	0.000445911	3.18838e-05
TACC3	2.52636	0.120666	3.48094	0.00661184	1.15597	0.321386	3.97452	0.000287838	1.01329	0.384781	0.994538	0.461114	1.51854	0.239876	4.15884	0.000542119	0.618197	0.148647	10.5068	6	0.104869	3.19867e-05
INHBB	-3.458	0.0245158	-3.29489	0.0107855	-2.13204	0.0543913	-5.48936	7.12871e-07	-6.43298	6.98216e-07	-1.33834	0.299896	-2.17417	0.0769249	-4.15792	0.000542577	-1.11894	0.269111	32.5486	6	1.2805e-05	3.21162e-05
SLCO1A2	-1.98924	0.250679	-3.18411	0.0136343	-2.50293	0.0222858	-4.61837	2.04629e-05	-1.82326	0.105492	-3.61781	0.00174115	-1.03612	0.449773	-4.1562	0.000544576	-0.843048	0.202841	18.6722	6	0.0047546	3.23586e-05
ESRP1	2.74398	0.0853016	1.97147	0.152045	2.28693	0.0380165	0.882692	0.492241	3.22589	0.00426377	1.90298	0.122919	0.860979	0.53874	4.15168	0.000554615	0.56327	0.135673	8.9891	6	0.174192	3.30043e-05
INTU	1.65394	0.367358	1.30385	0.375428	4.12193	0.000112489	1.8427	0.117516	0.271318	0.830959	1.98034	0.106958	3.5365	0.00243681	4.14929	0.00056046	0.612751	0.147676	10.3642	6	0.11013	3.33502e-05
ENPP1	-3.50095	0.0227349	-4.2908	0.000623133	-5.4214	5.05576e-07	-1.9744	0.0910893	-3.1817	0.00478318	-4.98358	1.56731e-05	-1.06574	0.434508	-4.14281	0.000575255	-1.20977	0.292018	36.4172	6	2.28685e-06	3.43075e-05
THOP1	-1.45587	0.442394	-1.99452	0.146412	-2.25955	0.0405392	-2.78318	0.0135278	0.426447	0.730884	-3.21338	0.00578461	-4.31635	0.000202767	-4.14059	0.00058	-0.65007	0.156999	11.5951	6	0.0716367	3.46419e-05
TTC7B	1.89914	0.279164	4.22804	0.000741355	0.979643	0.406617	3.65747	0.000912879	0.507354	0.678586	0.702084	0.622069	2.54834	0.0342683	4.1373	0.000585924	0.614021	0.148411	10.4999	6	0.105116	3.51418e-05
MYO1B	-3.86335	0.0112661	-4.59042	0.000224664	-4.4449	2.99522e-05	-3.9497	0.000314433	-2.49789	0.0254284	-4.3011	0.000190925	-0.274267	0.859038	-4.13771	0.000585939	-1.16084	0.280552	33.9896	6	6.75855e-06	3.50795e-05
FAM83B	1.60671	0.384434	1.35901	0.353044	1.08186	0.355855	2.71923	0.0160748	2.05805	0.0663638	0.477512	0.747944	1.73877	0.17058	4.13499	0.000589118	0.440338	0.106491	3.38187	6	0.759614	3.54974e-05
NUP93	4.04682	0.00736484	3.23934	0.0120009	3.99216	0.000185965	1.28679	0.294373	7.97748	0	4.94101	1.97285e-05	2.77094	0.0199851	4.13536	0.000589798	1.39536	0.337422	49.265	6	6.59868e-09	3.54396e-05
CKAP2	1.76677	0.324904	2.29838	0.0890029	3.37586	0.00171331	6.63364	0	2.87948	0.0102186	0.730995	0.606167	5.33793	6.41509e-06	4.12174	0.000624372	1.03982	0.252277	27.8487	6	0.000100332	3.76025e-05
PLA2G4C	2.2455	0.180778	2.787	0.033427	2.3602	0.0318071	3.5195	0.00145377	1.78754	0.112956	3.56833	0.00203093	0.629737	0.665296	4.11726	0.000635288	0.737418	0.179104	14.8393	6	0.021544	3.83396e-05
EXOC2	1.96126	0.258639	0.645221	0.695794	2.13075	0.054522	1.52957	0.202819	4.67813	8.30482e-05	2.95307	0.0118583	2.94144	0.0129478	4.10642	0.0006647	0.715102	0.174142	14.4123	6	0.0253551	4.01845e-05
CIP2A	1.43297	0.449462	0.894216	0.568194	0.98991	0.401152	1.50869	0.210009	2.91766	0.00931358	0.99558	0.460459	2.18557	0.0750898	4.1032	0.000672519	0.435867	0.106226	3.55349	6	0.73684	4.07476e-05
CPN1	-4.94005	0.00128	-6.30244	0	-4.24983	6.74729e-05	-3.52117	0.00144621	-1.49309	0.189739	0.13671	0.933098	-3.01027	0.0109066	-4.10082	0.000677562	-1.04338	0.254431	28.2329	6	8.49309e-05	4.11687e-05
RNF152	-2.60122	0.106784	-2.27926	0.0918697	-6.16683	0	-5.83537	2.93255e-07	-4.77315	6.35943e-05	-2.45759	0.0401547	-1.96503	0.114844	-4.09767	0.000685062	-1.30003	0.317261	42.7659	6	1.29772e-07	4.17325e-05
SGCB	2.87718	0.0697694	4.08737	0.00115859	4.55065	1.95059e-05	4.77201	1.03097e-05	2.20547	0.048721	-1.309	0.31223	4.11735	0.000390292	4.09597	0.000688614	0.926744	0.226258	22.7043	6	0.000901817	4.20411e-05
FAM118B	1.49714	0.426133	0.724225	0.655475	2.28025	0.0386147	2.24836	0.0509367	5.13827	2.34959e-05	3.58564	0.00192532	3.46042	0.00306248	4.09442	0.000691704	0.825556	0.20163	19.0072	6	0.00415152	4.23231e-05
TAP2	1.86645	0.290579	1.91749	0.164959	-0.00832969	0.995089	3.38483	0.00227421	5.17231	2.15549e-05	3.28813	0.00468703	3.89077	0.000820308	4.09012	0.000701327	0.845177	0.206639	19.883	6	0.00290529	4.31153e-05
TSHZ2	1.30503	0.50286	3.16317	0.0143734	1.23609	0.286244	0.772085	0.55369	3.54607	0.00182539	4.53222	8.26052e-05	3.48761	0.00280747	4.0889	0.000701369	0.767554	0.187716	16.2691	6	0.01238	4.33417e-05
CCDC198	2.06296	0.231617	2.33452	0.0831658	6.07116	2.85714e-08	3.42797	0.00197526	0.766266	0.51974	3.11039	0.00773737	3.29713	0.00487676	4.08912	0.000702402	0.969247	0.237031	24.7484	6	0.00038009	4.33008e-05
ZWINT	3.35212	0.0306121	3.86592	0.00222736	4.61775	1.44799e-05	3.14364	0.00481432	6.74184	2.65152e-07	1.3896	0.278714	1.34869	0.306167	4.09015	0.000702857	1.12595	0.275284	34.3016	6	5.8827e-06	4.31097e-05
ASF1B	3.6759	0.016846	4.90739	7.3913e-05	2.76406	0.0111194	2.83648	0.0117064	2.1124	0.0593589	1.54234	0.222865	0.512489	0.730266	4.08363	0.000715951	0.808825	0.198065	18.1457	6	0.00587819	4.43375e-05
ANKRD13C	-3.57048	0.0201667	-4.64801	0.000188955	-2.7459	0.0116777	-3.37026	0.00238411	-6.71611	2.7933e-07	-2.88058	0.0143453	-0.754773	0.596358	-4.08162	0.000719563	-1.14645	0.280881	35.6755	6	3.18722e-06	4.47222e-05
CENPU	3.8475	0.0114449	4.53972	0.000263417	5.89292	6.99301e-08	4.66305	1.68212e-05	1.30741	0.254165	-0.266982	0.864417	3.6089	0.00196225	4.08188	0.000720438	1.07417	0.263155	29.7721	6	4.34301e-05	4.46737e-05
TOP2A	1.2293	0.538145	1.91964	0.164433	4.51068	2.29205e-05	6.39308	0	2.97149	0.00814562	1.63467	0.193235	4.0366	0.000508815	4.07794	0.000726618	1.05276	0.25816	29.1547	6	5.68704e-05	4.54359e-05
SLC28A1	2.46296	0.130965	3.12564	0.0157395	3.67748	0.000605107	2.57792	0.0231789	4.23765	0.000279879	1.23429	0.343829	0.543441	0.713341	4.07815	0.000727651	0.784358	0.192332	17.3852	6	0.00796725	4.53954e-05
WDPCP	1.8784	0.287116	3.24232	0.0119127	4.81944	6.1503e-06	4.11423	0.000164378	3.06109	0.00650128	-0.957408	0.479696	3.57704	0.00216657	4.07572	0.000729519	0.855856	0.209989	19.9957	6	0.00277423	4.58716e-05
CDC45	4.28114	0.00533931	5.46855	8.18182e-06	3.87674	0.00028921	4.81988	8.23977e-06	7.2787	8.06452e-08	1.85234	0.134737	0.904971	0.515878	4.07574	0.000731277	1.35675	0.332884	47.9492	6	1.20958e-08	4.58692e-05
RNF125	-1.75023	0.330713	-3.02299	0.0198231	-3.32813	0.00200263	-3.758	0.000635398	-6.52293	5.55102e-07	-2.33117	0.05324	-1.5148	0.24124	-4.07345	0.000733397	-1.00898	0.247696	28.3503	6	8.07102e-05	4.63217e-05
SAE1	2.25426	0.178785	2.62619	0.0470284	6.05221	2.80899e-08	3.98698	0.00027364	6.97557	1.97152e-07	4.39718	0.000136554	1.76191	0.164246	4.07238	0.000733619	1.42575	0.350104	52.1001	6	1.78035e-09	4.65358e-05
S1PR1	-1.68496	0.355565	-2.21876	0.102137	-5.32019	7.21088e-07	-3.10051	0.00546951	-4.42122	0.000167972	-4.82229	2.90034e-05	-1.68596	0.185558	-4.07149	0.000734394	-1.13972	0.279927	34.2095	6	6.12887e-06	4.6713e-05
SIRT1	-3.69424	0.0158613	-4.39252	0.000430373	-3.32098	0.0020534	-3.23318	0.00365755	-6.70874	2.78552e-07	-4.00138	0.000535019	-0.519614	0.726793	-4.07251	0.00073494	-1.2427	0.305144	41.2338	6	2.60428e-07	4.65086e-05
MYO5A	2.92749	0.0639107	4.05157	0.00130532	-0.830796	0.487777	3.38701	0.00225731	1.3431	0.240512	3.60145	0.00183315	5.05247	1.50121e-05	4.07355	0.00073506	0.833173	0.204532	18.9819	6	0.00419425	4.63014e-05
HCN1	2.12005	0.21398	2.03663	0.136565	3.7616	0.000447247	2.90196	0.00975635	-0.179514	0.889815	1.07404	0.419285	2.44173	0.0437131	4.07011	0.000737156	0.593258	0.14576	10.1207	6	0.11966	4.69903e-05
GNA12	4.52263	0.00265111	4.74087	0.000138764	4.47152	2.6942e-05	2.46435	0.0307572	7.57431	3.32779e-08	2.93836	0.0122775	1.08601	0.424625	4.06837	0.000740993	1.33002	0.326916	46.881	6	1.97622e-08	4.73433e-05
KIF4A	1.99426	0.24974	2.16135	0.111821	3.26568	0.0024585	1.23397	0.317495	2.15838	0.0539055	0.154729	0.923274	1.12103	0.407935	4.06651	0.000743765	0.487933	0.119988	7.23245	6	0.299884	4.77232e-05
CLPX	-2.70096	0.0908839	-4.60252	0.000215708	-4.88596	4.57308e-06	-2.37071	0.0383957	-5.6461	5.79365e-06	-4.03339	0.000482978	-0.596048	0.684492	-4.06672	0.000744953	-1.1933	0.29343	37.9988	6	1.12399e-06	4.76795e-05
ATG2B	-2.48656	0.127291	-1.68304	0.231799	-4.17816	9.03044e-05	-4.44892	4.24641e-05	-3.02324	0.00715529	-2.787	0.0181901	-0.898964	0.519209	-4.06223	0.000755728	-0.897854	0.221025	22.1973	6	0.00111513	4.86052e-05
POLA2	3.49011	0.023065	4.99098	5.11475e-05	2.05826	0.0640054	4.46209	4.03188e-05	5.60175	6.4425e-06	4.81579	2.91892e-05	0.542909	0.71353	4.0604	0.000760187	1.27829	0.31482	42.8074	6	1.27343e-07	4.89895e-05
ASPA	-2.56823	0.113263	-2.21007	0.103703	-4.36611	4.12727e-05	-3.78727	0.000572375	-6.60671	4.64316e-07	-4.08926	0.000395064	-1.32144	0.316882	-4.0553	0.000770162	-1.20864	0.29804	39.451	6	5.83872e-07	5.00698e-05
LHX6	1.55911	0.402638	1.56834	0.272478	2.97505	0.00607925	4.27517	8.62908e-05	1.80138	0.110009	1.48797	0.241444	1.40338	0.283825	4.05567	0.000770744	0.638396	0.157408	11.691	6	0.069227	4.999e-05
FMC1	-2.81532	0.0767976	-2.92828	0.0243653	-0.3864	0.762993	-1.55026	0.196569	-6.44635	6.90738e-07	-3.252	0.0051788	-4.08631	0.000435065	-4.05584	0.000771935	-0.936471	0.230894	24.8292	6	0.000367237	4.99537e-05
CCNB2	0.670254	0.779423	1.80384	0.195157	4.01109	0.000173575	2.71186	0.0163664	1.29414	0.259258	1.51417	0.232599	1.84702	0.1416	4.05423	0.000772731	0.572578	0.14123	9.56966	6	0.143984	5.03005e-05
CFHR4	-4.63137	0.00184	-5.51089	7.56757e-06	-2.76183	0.0111816	-2.00186	0.0860037	-3.38612	0.00280249	-4.53819	8.09331e-05	-0.713382	0.620036	-4.05594	0.000773458	-1.1255	0.277493	33.6581	6	7.83103e-06	4.99326e-05
SLC38A7	3.7044	0.0155552	3.85702	0.00228863	3.53739	0.000990267	3.69911	0.000785087	4.70183	7.79231e-05	1.37122	0.286026	0.323058	0.832248	4.0522	0.000778014	0.964697	0.238067	25.9548	6	0.000227	5.07378e-05
HTRA1	1.79588	0.316305	2.38521	0.075522	5.20915	1.15672e-06	2.23592	0.052437	3.98205	0.000563402	3.75406	0.00115089	1.32004	0.317237	4.04354	0.000804516	0.964562	0.238544	25.6734	6	0.000256089	5.26511e-05
PFN2	-1.24195	0.530756	-1.53938	0.283058	-2.44216	0.0259681	0.323193	0.815998	-3.26589	0.00384713	-1.46432	0.250014	-3.51381	0.00259501	-4.04157	0.000809241	-0.543647	0.134514	8.89951	6	0.179309	5.30956e-05
OLR1	2.78555	0.080448	3.86141	0.00226582	3.799	0.00038937	-0.307885	0.82468	1.12837	0.329362	3.30269	0.00449362	2.92237	0.0135935	4.0375	0.000822248	0.751095	0.18603	15.9274	6	0.0141489	5.40238e-05
ALPK2	1.41784	0.456152	2.6658	0.0433462	3.47943	0.00120719	1.8031	0.126639	1.2987	0.257426	0.340077	0.825834	1.13755	0.399762	4.0362	0.000824256	0.495588	0.122786	7.50207	6	0.276897	5.43246e-05
RPS6KL1	3.60878	0.0195237	4.49619	0.000299614	5.21035	1.14713e-06	1.54151	0.199239	6.5672	5.02934e-07	3.87101	0.000810172	1.07138	0.431508	4.02966	0.000845114	1.27861	0.3173	44.0499	6	7.22542e-08	5.58587e-05
ABHD16A	3.17606	0.0404604	2.52472	0.0576479	3.45816	0.0012975	3.68977	0.000810345	5.92812	2.76852e-06	1.31405	0.310163	1.16556	0.386606	4.0276	0.000851481	0.962243	0.238912	26.4249	6	0.000185503	5.63481e-05
WNT4	2.75017	0.084772	2.19386	0.106396	5.68767	1.87793e-07	2.09303	0.0712652	3.91433	0.000678371	3.7721	0.00108566	1.33486	0.311831	4.02398	0.000862766	1.03874	0.258137	29.662	6	4.55716e-05	5.72229e-05
RRAGD	-2.16906	0.199901	-3.59532	0.00484602	-0.600609	0.625357	-1.20036	0.332478	-3.68068	0.00127636	0.0756567	0.964224	-2.52706	0.0360307	-4.02414	0.000864227	-0.575475	0.143006	9.97895	6	0.125541	5.71832e-05
CLDN14	-0.522618	0.838374	-1.62176	0.253415	-4.65565	1.21055e-05	-2.55748	0.0244282	-2.44545	0.0286859	-2.51661	0.0351561	-2.21516	0.0708925	-4.02248	0.00086724	-0.712835	0.177213	14.6203	6	0.0234246	5.75886e-05
TCF19	4.24168	0.00549059	5.66174	3.44828e-06	5.79043	1.03842e-07	4.82413	8.06883e-06	4.98773	3.54223e-05	-0.0767008	0.963506	1.68899	0.184681	4.02174	0.000867856	1.28795	0.320246	43.3899	6	9.76526e-08	5.77702e-05
FAAH2	-3.51375	0.0220524	-4.16574	0.000895693	-1.42873	0.213044	-2.1184	0.0675207	-1.30381	0.255547	-3.741	0.00119865	-1.12624	0.405176	-4.01753	0.000882703	-0.760679	0.18934	16.5009	6	0.0113037	5.88101e-05
DEFB132	1.32181	0.497185	1.60365	0.260181	1.74498	0.12121	2.27796	0.0476675	1.2031	0.296509	1.61282	0.200139	1.31784	0.318049	4.01444	0.000889372	0.427548	0.106502	2.22253	6	0.898137	5.95873e-05
CD248	1.7072	0.346571	3.51549	0.006044	1.07787	0.357785	2.46979	0.0303626	2.34156	0.0362093	4.05075	0.000454717	1.19392	0.372622	4.01277	0.000889399	0.699225	0.17425	14.1367	6	0.0281457	6.00092e-05
TFPI	-3.34159	0.03072	-5.18204	2.38636e-05	-3.96874	0.000204053	-3.37707	0.00233385	-6.48909	5.89641e-07	-2.39785	0.0459191	-0.474921	0.750603	-4.01325	0.000891275	-1.1774	0.293379	38.5654	6	8.70792e-07	5.98888e-05
KCNMB4	-2.25031	0.179296	-0.926118	0.552898	-3.5597	0.000914998	-1.91482	0.102606	-5.62875	6.05133e-06	-2.15297	0.0768423	-2.57172	0.0324622	-4.0145	0.000891326	-0.835545	0.208132	20.4079	6	0.00234227	5.95717e-05
FEN1	2.9885	0.058018	2.8312	0.0303197	5.26874	8.81971e-07	3.47323	0.0016958	4.85339	5.12074e-05	2.39082	0.0465681	0.573811	0.696462	4.01279	0.000891384	1.05504	0.262921	31.1093	6	2.41599e-05	6.00065e-05
OCA2	1.22216	0.541482	2.76445	0.0351121	3.59631	0.00080547	2.00356	0.0857218	1.54473	0.173883	0.332372	0.829852	1.17949	0.37975	4.01108	0.000894311	0.521218	0.129945	8.28074	6	0.218249	6.04416e-05
ELL2	-2.43216	0.138663	-2.10713	0.122467	-4.58558	1.66613e-05	-5.9312	1.33333e-07	-6.43339	6.98758e-07	-2.63297	0.0266938	-1.83907	0.143825	-4.00838	0.000901641	-1.26673	0.31602	43.5706	6	8.99241e-08	6.1136e-05
VTCN1	2.19693	0.192889	3.0153	0.0201325	3.52428	0.00103607	1.15142	0.354694	4.71491	7.53226e-05	3.4865	0.00258429	0.988224	0.472149	4.00672	0.000906106	0.85633	0.213723	21.2068	6	0.00168408	6.1567e-05
SYBU	-2.24207	0.181581	-2.75042	0.0362842	-0.940381	0.427684	-5.84379	2.97619e-07	-5.26534	1.66722e-05	-4.61554	6.28966e-05	-2.4665	0.041285	-4.00394	0.00091033	-1.17648	0.293831	37.6125	6	1.33733e-06	6.22962e-05
DONSON	2.46045	0.131723	5.11255	3e-05	5.21359	1.13679e-06	4.45777	4.09524e-05	3.66446	0.00133287	-1.64795	0.189432	4.31849	0.000201249	4.00436	0.000910881	1.0336	0.258118	29.0471	6	5.96007e-05	6.21856e-05
STAT1	1.96235	0.258806	-0.173205	0.930326	2.18692	0.0480207	1.90528	0.104589	2.90542	0.00959031	0.832123	0.548684	4.00116	0.000569733	4.00465	0.000912097	0.565065	0.141102	9.70627	6	0.137579	6.21088e-05
LUM	2.11643	0.215	1.89049	0.171849	5.40256	5.39752e-07	1.65012	0.16646	2.3127	0.0385385	5.06644	1.13609e-05	3.08568	0.00885172	4.00047	0.000922149	1.02662	0.256624	28.6919	6	6.95721e-05	6.32158e-05
NPR3	-0.816357	0.716502	2.09607	0.124602	2.06487	0.0631363	3.29948	0.00297932	3.05362	0.00662275	1.54928	0.220554	4.07038	0.000455877	3.98793	0.000974923	0.639976	0.160478	12.2771	6	0.0560651	6.66512e-05
EFHD1	-0.530681	0.835165	-1.20667	0.417928	-4.1161	0.000115026	-4.00831	0.000251611	-2.00947	0.0731834	-4.55732	7.5343e-05	-3.92711	0.000725382	-3.98218	0.000996376	-0.929215	0.233343	24.1688	6	0.000486206	6.82857e-05
TRIM14	2.47023	0.129768	3.54465	0.00556992	0.850937	0.476823	6.04024	7.90514e-08	7.27833	8.05369e-08	1.2077	0.356139	4.83574	3.42495e-05	3.98045	0.001002	1.19291	0.299693	39.8312	6	4.91663e-07	6.87839e-05
THY1	3.10323	0.0468709	4.4808	0.000316061	6.1384	0	2.70212	0.0167938	3.24161	0.00409108	4.76797	3.5092e-05	0.631948	0.663905	3.97482	0.00102474	1.27524	0.320829	43.5169	6	9.21536e-08	7.0433e-05
GDPD4	1.90224	0.278182	3.06349	0.0180357	1.31283	0.255419	2.90358	0.00972061	4.15868	0.000350561	-0.376175	0.804911	1.99298	0.109151	3.96916	0.00104584	0.631196	0.159025	12.1617	6	0.0584562	7.21256e-05
RET	0.833771	0.707664	2.57694	0.0516642	3.78745	0.000406034	4.30386	7.64221e-05	2.48571	0.0261693	0.204485	0.895501	2.2244	0.0696206	3.96941	0.00104659	0.705831	0.177818	14.7482	6	0.0223083	7.2051e-05
RRM2	1.26144	0.522445	2.35492	0.0800984	6.07715	2.89436e-08	3.44279	0.00187551	2.90815	0.00952926	0.894994	0.514076	3.17281	0.00694658	3.96716	0.0010506	0.903012	0.227622	23.3373	6	0.000691043	7.27339e-05
CFHR5	-3.92506	0.0102961	-4.77043	0.000125529	-3.54643	0.000958299	-2.18496	0.058487	-5.1452	2.3045e-05	-4.67692	4.8866e-05	-0.211229	0.892339	-3.96759	0.00105089	-1.19309	0.30071	39.6619	6	5.30788e-07	7.26034e-05
RASGRF2	0.753023	0.743703	1.67809	0.233448	2.07089	0.0622803	2.04883	0.0780839	-0.0819946	0.949904	2.39419	0.0462351	1.88137	0.132991	3.9661	0.0010532	0.42344	0.106765	5.41788	6	0.491437	7.30597e-05
EPAS1	-1.76133	0.326518	-1.27461	0.388767	-6.90909	0	-6.0207	7.72201e-08	-3.69674	0.00121989	-2.86535	0.0149308	-3.93228	0.000712964	-3.96504	0.00105575	-1.35542	0.341842	48.3877	6	9.88509e-09	7.33848e-05
B3GAT1	-1.22097	0.542105	-3.09807	0.0167551	-3.32716	0.00200887	-0.967923	0.446416	0.0315893	0.980284	-2.80188	0.0175175	-2.47972	0.0400053	-3.96182	0.00107011	-0.574378	0.144978	10.0438	6	0.12282	7.43801e-05
RRM2B	1.88509	0.284435	1.11419	0.461243	2.1301	0.0546055	5.15587	1.43646e-06	2.79798	0.0124434	0.558458	0.701285	3.41323	0.00350962	3.96077	0.00107143	0.733524	0.185197	15.9451	6	0.0140517	7.47088e-05
TBC1D31	0.547905	0.830479	0.673277	0.681396	1.05445	0.369121	2.43664	0.0329298	2.52587	0.0238556	1.44095	0.258655	4.7338	4.81804e-05	3.96116	0.00107145	0.557822	0.140823	9.67868	6	0.138852	7.45873e-05
LEPR	-1.8921	0.281784	-3.89377	0.00206206	-4.14744	0.000101668	-3.2709	0.00325322	-0.472319	0.701483	-0.434672	0.77171	-2.04963	0.0979905	-3.95864	0.00107962	-0.692356	0.174898	14.2475	6	0.0269899	7.53788e-05
NEIL3	1.54192	0.409847	3.18739	0.0135617	3.75065	0.000466576	4.2662	8.94304e-05	0.58189	0.630727	0.48375	0.744364	2.33003	0.0558443	3.95543	0.00109363	0.69183	0.174906	14.2181	6	0.0272929	7.63982e-05
NPNT	1.98541	0.251974	3.52391	0.00590312	2.8227	0.00941579	0.580315	0.663924	0.456272	0.711458	1.35409	0.293345	1.39104	0.288757	3.95211	0.00110746	0.499788	0.126461	7.90187	6	0.245381	7.74656e-05
P4HA2	3.0035	0.056371	3.84023	0.00241588	4.22301	7.53756e-05	4.3883	5.40091e-05	7.22357	1.03493e-07	4.55978	7.47699e-05	0.437755	0.770157	3.94793	0.00112164	1.39036	0.352175	53.411	6	9.6964e-10	7.88292e-05
SELENOH	-2.4212	0.140619	-2.98635	0.0213838	-1.11416	0.340359	0.112893	0.938391	-1.32622	0.246868	-3.49305	0.00253789	-4.92518	2.46914e-05	-3.94798	0.00112371	-0.670743	0.169895	13.5471	6	0.0351252	7.88141e-05
MASP2	-3.55731	0.0206755	-3.02024	0.0198912	-3.98541	0.000191285	-0.290018	0.836057	0.0614606	0.961905	-2.82039	0.0167661	-3.90966	0.000769143	-3.94827	0.00112482	-0.749311	0.189782	16.5598	6	0.0110448	7.87175e-05
GPR88	-2.61812	0.104169	-4.01968	0.00141746	-3.45378	0.0013177	-0.874764	0.496333	-0.52329	0.668282	-4.2093	0.000261187	-2.23764	0.0676332	-3.94364	0.00114176	-0.784755	0.198993	18.0102	6	0.00620674	8.02552e-05
C9orf152	2.64127	0.101195	1.88339	0.173683	3.4704	0.00124626	3.87988	0.000408521	6.11717	1.74984e-06	3.56786	0.00203364	1.00269	0.465726	3.94148	0.00115048	1.06778	0.270908	33.3636	6	8.92475e-06	8.09795e-05
PPM1K	-3.52992	0.0215237	-1.82784	0.188434	-6.14946	0	-1.88993	0.107499	-5.4085	1.09669e-05	-2.75651	0.0197162	-1.95971	0.115823	-3.93831	0.00115963	-1.13326	0.287753	36.7572	6	1.96354e-06	8.20575e-05
RAD54L	2.16069	0.20216	2.33592	0.0829058	3.38397	0.00166792	2.59106	0.0224419	2.56508	0.0217728	0.955219	0.481108	0.350332	0.818455	3.93833	0.00116205	0.606165	0.153914	11.3323	6	0.0786331	8.20507e-05
RGS5	-2.35351	0.154561	-2.67458	0.0425675	-5.05731	2.18423e-06	-3.50385	0.00152832	-5.20174	1.98957e-05	-1.56163	0.216428	-0.990346	0.471037	-3.93852	0.00116351	-0.984018	0.249845	28.5175	6	7.50542e-05	8.19861e-05
TTF2	1.67441	0.359141	3.49359	0.00637578	1.24729	0.281511	5.05799	2.73973e-06	0.537343	0.659376	4.05906	0.00044236	3.09802	0.00853801	3.93081	0.00119094	0.85365	0.217169	21.1273	6	0.00174043	8.46602e-05
LAMA2	2.2569	0.178381	2.28497	0.091057	3.22839	0.00277264	0.470532	0.727427	3.67702	0.00128859	4.91455	2.11523e-05	2.40079	0.0477309	3.92932	0.00119552	0.869303	0.221235	22.1427	6	0.00114083	8.51871e-05
BICDL1	2.66176	0.0979591	3.36571	0.00901407	5.52315	2.94358e-07	0.481856	0.721531	5.87322	3.26099e-06	1.66323	0.184716	2.85369	0.0162109	3.92582	0.00121354	1.01557	0.258689	30.4692	6	3.20034e-05	8.64331e-05
GSDME	2.7123	0.0891097	3.70333	0.00359975	4.18131	8.90661e-05	4.16366	0.000135089	1.15401	0.318109	3.00873	0.0102022	0.515216	0.729072	3.92347	0.00122421	0.892827	0.22756	23.3561	6	0.000685568	8.72817e-05
SPATS2	2.73131	0.0870167	3.11471	0.0160427	4.25079	6.71992e-05	5.74734	4.22164e-07	0.76005	0.523495	1.53112	0.226687	2.1696	0.0775814	3.92257	0.00122424	0.928995	0.236833	24.9249	6	0.000352554	8.76109e-05
MSANTD4	2.7035	0.0904704	1.32841	0.3649	2.01784	0.069804	4.50224	3.37696e-05	2.25147	0.0440751	-0.0998557	0.951286	2.5982	0.0305385	3.92263	0.00122635	0.651599	0.166113	12.9806	6	0.0433457	8.75862e-05
CA14	-1.44538	0.44541	-1.46181	0.312281	-2.21228	0.0452273	0.246632	0.860607	-0.419199	0.735421	-2.18848	0.0715829	-2.91025	0.0140437	-3.92136	0.00122768	-0.430494	0.109782	6.26422	6	0.394253	8.80509e-05
SLC16A10	-2.77362	0.0817726	-2.53523	0.056425	-4.3738	3.99088e-05	-0.950199	0.455749	-4.56934	0.000110775	-4.63826	5.76156e-05	-1.42885	0.273785	-3.92036	0.00123004	-1.00955	0.257515	29.7331	6	4.41763e-05	8.84177e-05
HHAT	3.61305	0.0196907	3.48897	0.00645451	3.65278	0.000661685	4.52438	3.06386e-05	4.32519	0.000218946	-1.00155	0.457559	2.14976	0.0807522	3.91472	0.00125685	0.919859	0.234974	25.013	6	0.00033957	9.05081e-05
CNST	-2.97833	0.0587499	-4.11122	0.0010784	-3.27152	0.00241194	-0.190827	0.892999	-3.84253	0.000822583	-3.77523	0.0010782	-1.13729	0.399888	-3.90846	0.00128943	-0.869802	0.222544	22.7311	6	0.00089174	9.28881e-05
TREML1	1.02246	0.624109	2.45518	0.0658708	1.95053	0.0806613	1.136	0.362165	3.14344	0.00527178	0.922214	0.498803	0.733398	0.608587	3.90642	0.00129339	0.445834	0.114129	6.70894	6	0.348605	9.36726e-05
BTN2A2	1.60275	0.385627	2.23774	0.0987485	4.83431	5.82055e-06	5.37496	8.58676e-07	3.49725	0.00208078	0.881818	0.521184	2.14536	0.0814794	3.90728	0.0012934	0.943098	0.241369	26.2015	6	0.000204199	9.33418e-05
CDC25A	2.57436	0.111702	2.64429	0.0452974	3.96465	0.000207025	3.25758	0.00339309	4.59456	0.000103125	0.668237	0.64025	0.823089	0.559773	3.9066	0.00129492	0.823692	0.210846	20.7696	6	0.00201787	9.36045e-05
IL2RG	2.62635	0.103765	2.95438	0.0230771	0.978606	0.407112	1.94907	0.0958843	-0.835108	0.48065	2.37766	0.0479928	4.04476	0.000497057	3.90495	0.0012987	0.58788	0.150547	10.8302	6	0.0937693	9.42444e-05
HOOK1	-2.72462	0.0879343	-3.77636	0.00293144	-1.45915	0.202558	-4.20133	0.000117656	-4.38163	0.000186624	-2.86024	0.0151354	-0.320826	0.833384	-3.90381	0.00130242	-0.897638	0.229939	24.3813	6	0.000444282	9.46886e-05
MTCL1	4.03475	0.00742185	3.56139	0.0053098	0.646896	0.595985	1.10191	0.378149	4.73877	7.05119e-05	2.94197	0.0121755	1.69981	0.181539	3.90051	0.00131883	0.825674	0.211683	20.9143	6	0.00190078	9.59883e-05
BCO1	2.34094	0.1575	1.94305	0.159066	1.11377	0.340512	4.7277	1.2463e-05	1.62429	0.151652	1.23239	0.344736	1.80631	0.152333	3.89797	0.00133034	0.626826	0.160808	12.19	6	0.0578615	9.70013e-05
H2BC12	1.93025	0.267906	3.07005	0.0177894	0.257284	0.845902	5.05577	2.80397e-06	4.18202	0.000328006	3.26118	0.00504883	1.93655	0.120708	3.89692	0.00133378	0.890523	0.22852	23.8486	6	0.000556832	9.74244e-05
DEXI	1.56456	0.400971	2.26333	0.094356	3.35945	0.00180701	3.08677	0.00571067	4.15044	0.000358256	0.95236	0.482288	0.812058	0.565375	3.89468	0.00134389	0.701554	0.180131	15.4051	6	0.0173298	9.83276e-05
CENPM	2.16778	0.20014	2.72361	0.038344	4.34567	4.49948e-05	3.06039	0.00618555	4.01092	0.000521392	1.03795	0.438163	0.630583	0.664847	3.8929	0.0013524	0.799931	0.205484	19.7074	6	0.00312173	9.90526e-05
C1R	-3.08508	0.0484345	-4.07756	0.00120077	-1.82667	0.103579	-0.995242	0.432144	-0.852043	0.471751	0.390604	0.796682	-5.0425	1.58373e-05	-3.88717	0.00138391	-0.645542	0.16607	13.0734	6	0.0418843	0.00010142
PCK1	-1.81831	0.308115	-0.135188	0.94668	-3.66986	0.000622767	-3.98923	0.000271122	-5.98056	2.47191e-06	-2.67389	0.0241405	-3.42114	0.00342947	-3.88664	0.00138442	-0.987479	0.25407	29.6732	6	4.53492e-05	0.000101643
FIGNL1	2.13459	0.210015	3.37694	0.00873945	2.55685	0.0193406	5.62294	5.50459e-07	1.58306	0.163045	-0.518575	0.725058	4.28791	0.000224568	3.8858	0.00138696	0.818924	0.210748	20.1176	6	0.00263902	0.000101993
TMEM245	-1.18083	0.557897	-1.2622	0.393673	-2.95445	0.00646289	-0.859979	0.504363	-2.05298	0.0670983	-2.82355	0.0166372	-1.39113	0.288747	-3.8846	0.00139087	-0.49105	0.126409	7.89591	6	0.245829	0.000102497
METTL8	1.60617	0.38456	0.700039	0.667668	1.5197	0.182776	3.03306	0.00669842	2.4262	0.0299876	-0.312479	0.8395	4.22259	0.000277087	3.88356	0.00139525	0.554536	0.14279	9.90212	6	0.128835	0.000102937
AACS	3.15373	0.043002	3.11747	0.0159255	5.11325	1.75174e-06	5.60613	5.8296e-07	3.97239	0.000578458	3.74238	0.00119424	0.132122	0.933135	3.88302	0.0013953	1.25264	0.322593	44.5447	6	5.76358e-08	0.000103166
SLC22A9	1.10183	0.591578	1.736	0.215765	3.17442	0.00329516	3.42783	0.00197593	2.84555	0.0111105	0.504445	0.732925	1.21714	0.361638	3.88238	0.00139669	0.588889	0.151682	11.0297	6	0.0874639	0.00010344
GXYLT2	2.14935	0.206054	2.96019	0.022789	4.36564	4.13422e-05	0.79526	0.541797	0.0905486	0.945125	1.2771	0.325913	3.099	0.00852144	3.8775	0.00142402	0.619327	0.159723	12.0484	6	0.0608968	0.000105537
GALNT11	0.712653	0.761322	0.740331	0.647083	1.5293	0.179719	2.98286	0.00774503	2.37778	0.0333867	1.36174	0.290227	1.40519	0.283244	3.87612	0.00143006	0.423718	0.109315	6.24033	6	0.396814	0.000106133
TSPAN3	4.32902	0.00511167	5.28205	1.67568e-05	4.49541	2.44251e-05	4.9231	4.87342e-06	0.881363	0.455002	1.19142	0.363442	1.44419	0.267497	3.8721	0.00145231	1.04284	0.269322	31.6809	6	1.87839e-05	0.000107901
MT1X	-1.54742	0.407697	-1.00279	0.514871	-6.75957	0	-4.86544	6.65335e-06	-4.25232	0.000268762	-3.77105	0.0010875	-2.98725	0.0115416	-3.8716	0.00145299	-1.28761	0.33258	46.794	6	2.05677e-08	0.000108125
CDCA5	3.02447	0.0539823	2.51055	0.0592085	5.78239	1.02987e-07	3.85579	0.000444961	4.55274	0.000116232	1.68353	0.178804	0.853723	0.543088	3.86962	0.0014632	1.05851	0.273544	33.4516	6	8.58314e-06	0.000109006
DAO	2.01887	0.243101	4.2258	0.000743118	3.42965	0.00142803	5.49317	6.74603e-07	5.58269	6.65379e-06	1.27463	0.327044	1.04079	0.446985	3.86755	0.00147365	1.06957	0.276551	34.4158	6	5.59121e-06	0.000109935
SLC44A3	1.68026	0.357168	1.04747	0.492799	3.2239	0.00280915	4.75107	1.12309e-05	4.30717	0.000230176	4.73309	4.08671e-05	1.81054	0.151254	3.86082	0.00151412	1.04578	0.270871	32.5384	6	1.28633e-05	0.000113009
FOXO1	-1.59768	0.387819	-2.64897	0.0447994	-2.73309	0.0120891	-6.87445	0	-4.84695	5.22607e-05	-4.21875	0.000251625	-1.79109	0.15624	-3.8601	0.00151584	-1.26358	0.327345	45.7749	6	3.28226e-08	0.000113343
RORA	-2.51621	0.122091	-2.19736	0.105804	-5.49691	3.2077e-07	-2.21464	0.0549132	-4.17965	0.000330116	-2.2189	0.0673539	-1.0276	0.454116	-3.85954	0.00151651	-0.917962	0.237842	25.8658	6	0.000235831	0.000113601
NIPAL2	1.34062	0.487374	0.265437	0.888537	3.09005	0.00428389	2.18136	0.0589411	4.41381	0.000171226	2.17794	0.0731599	2.48265	0.0397321	3.85827	0.00152128	0.681959	0.176753	14.8948	6	0.021091	0.000114193
CTNNA3	-2.09977	0.220299	-1.48515	0.303475	-3.54708	0.000956232	-1.3302	0.27601	-4.71272	7.57424e-05	-5.07768	1.16049e-05	-2.33356	0.0553989	-3.85609	0.00153336	-0.968964	0.251282	28.3842	6	7.95305e-05	0.000115215
C6	-3.21474	0.0383307	-3.65181	0.00419312	-4.54801	1.96873e-05	-3.90262	0.00037508	0.0644569	0.960112	-5.09374	1.02597e-05	-1.90528	0.127437	-3.85528	0.00153645	-1.08297	0.280906	33.7943	6	7.37138e-06	0.000115597
KHDRBS3	-2.57539	0.111666	-1.19679	0.422124	-2.29315	0.0374463	-5.04664	2.91667e-06	-2.75813	0.0137132	-1.33971	0.29947	-1.60578	0.210115	-3.8536	0.00154485	-0.741965	0.192538	17.2132	6	0.00853076	0.000116392
TYMP	2.50594	0.12455	3.3379	0.00968595	1.09506	0.349517	2.28859	0.0465052	6.34429	8.63095e-07	3.29561	0.00457962	1.65224	0.195869	3.85206	0.00155225	0.922106	0.23938	26.7923	6	0.000158373	0.00011713
HEY2	-2.34974	0.155458	-1.46763	0.310268	-2.82946	0.00922936	-0.201302	0.887247	-5.5922	6.50485e-06	-3.57216	0.00200567	-3.52068	0.00254473	-3.85098	0.0015569	-0.862223	0.223897	23.3882	6	0.000676345	0.000117647
VAV2	2.68588	0.0930621	4.34629	0.000499875	3.54707	0.000956048	4.69498	1.45285e-05	7.34593	8.51064e-08	1.40621	0.271958	1.20055	0.369509	3.84826	0.00157124	1.17215	0.304593	41.8029	6	2.01113e-07	0.000118959
PKM	3.36506	0.0301401	3.39625	0.00834521	-0.195519	0.883182	0.8063	0.536158	2.37752	0.0334042	2.79934	0.017617	2.1606	0.0790015	3.8404	0.00162317	0.616351	0.160491	12.2333	6	0.0569625	0.000122833
SLC22A11	2.5191	0.121679	2.09664	0.124489	3.40573	0.0015514	4.49164	3.57062e-05	1.15669	0.317027	3.47372	0.00268476	0.895459	0.520985	3.83897	0.00163025	0.825002	0.214902	20.9671	6	0.00185974	0.000123549
ABCA8	-1.90744	0.27689	-0.738435	0.648242	-3.2006	0.00303153	-2.1099	0.0687793	-1.9812	0.07751	-3.97857	0.000577421	-1.76025	0.16474	-3.83719	0.00163871	-0.674	0.175649	14.3501	6	0.0259607	0.000124449
FNDC5	2.65568	0.0987596	5.09663	3.37864e-05	4.73951	8.56516e-06	4.82549	7.98077e-06	5.98236	2.463e-06	0.698891	0.623738	0.951543	0.4918	3.83509	0.00164788	1.16395	0.303499	40.7648	6	3.22151e-07	0.000125519
SLC19A1	3.51027	0.0222441	5.00399	4.7395e-05	3.18727	0.00315994	2.85731	0.0110565	4.4468	0.000156216	0.498714	0.735997	0.577387	0.694428	3.83554	0.00164797	0.893392	0.232925	25.0899	6	0.000328618	0.000125288
SLC19A2	-3.01517	0.0552091	-2.9903	0.0212205	-2.96903	0.00618869	-5.2928	9.67742e-07	-8.96186	0	-2.35484	0.0504448	-2.46113	0.0417902	-3.8323	0.00166352	-1.34342	0.350553	54.4591	6	5.96053e-10	0.000126952
SLC5A9	2.36297	0.152293	1.5616	0.274758	2.00147	0.0723952	4.68724	1.49789e-05	1.99402	0.0754665	1.42414	0.265174	1.19982	0.369796	3.82992	0.00167687	0.656948	0.17153	13.8089	6	0.0318454	0.000128184
NFE2L2	-2.81221	0.0770442	-2.64637	0.0450743	-3.92568	0.000240455	-5.33632	9.52381e-07	-4.57132	0.000110093	-0.76273	0.587738	-1.0628	0.435948	-3.82866	0.0016791	-0.976854	0.255142	29.4775	6	4.93968e-05	0.000128842
CPEB3	-2.94899	0.0620036	-3.28278	0.011003	-6.28905	0	-4.01638	0.000243835	-7.0014	1.78571e-07	-1.92655	0.117932	-1.20503	0.367723	-3.82801	0.00168094	-1.31194	0.34272	51.1053	6	2.82113e-09	0.000129183
GIPC1	3.04056	0.0528206	1.7261	0.218565	4.04841	0.000150145	5.03853	3.01932e-06	5.73838	4.42358e-06	3.27615	0.00485119	0.691186	0.632344	3.82881	0.00168121	1.14711	0.299599	39.9786	6	4.59949e-07	0.000128766
SDS	-0.69381	0.769673	-1.41519	0.330713	-1.49256	0.191448	-4.28266	8.3694e-05	-0.84585	0.474781	-1.66722	0.183635	-2.98502	0.0115976	-3.82427	0.00170164	-0.555291	0.145202	10.0992	6	0.120537	0.000131158
IFT88	-3.42261	0.0262576	-4.7254	0.000146961	-0.905766	0.446832	-3.72349	0.000720677	-1.29086	0.260588	-4.79424	3.11974e-05	-1.54549	0.230327	-3.82471	0.00170184	-0.947845	0.247822	27.1565	6	0.000135352	0.000130927
MTHFD1L	3.10765	0.0466686	3.69728	0.00364989	3.80151	0.000385597	0.0949232	0.948134	1.21479	0.291661	3.40586	0.0033117	1.7166	0.176805	3.82279	0.00170674	0.745557	0.195029	17.5144	6	0.00756741	0.000131948
CCDC88A	2.18071	0.196511	3.19762	0.0132739	2.84629	0.00880274	2.38029	0.0375594	-1.22476	0.287499	1.64969	0.188896	4.93415	2.38333e-05	3.82282	0.00170974	0.664608	0.173853	14.2196	6	0.0272771	0.000131935
SUN2	-2.99377	0.0573011	-3.33591	0.00971134	-5.36112	6.45161e-07	-4.3215	7.11779e-05	-0.920195	0.43355	-0.397479	0.792786	-2.25132	0.0656914	-3.81726	0.00174487	-0.880274	0.230604	23.8396	6	0.000558951	0.000134942
FAIM	1.04672	0.614028	1.80033	0.196238	5.65286	2.00364e-07	2.10796	0.069079	1.59184	0.160614	2.706	0.0223089	2.96963	0.0120317	3.81371	0.00176805	0.79332	0.208018	19.7342	6	0.00308769	0.000136897
VWA5A	0.797027	0.72527	0.555255	0.740267	1.61526	0.154539	1.95106	0.095493	1.07102	0.356447	1.72486	0.167567	2.41722	0.0460749	3.81271	0.0017695	0.405713	0.106411	2.78766	6	0.834987	0.00013745
RPS6KA1	4.26723	0.00551733	3.835	0.00246066	2.29206	0.037542	4.96665	4.22566e-06	3.26121	0.00388992	5.69365	1.90476e-06	0.230944	0.88314	3.81294	0.00177119	1.29649	0.340024	48.3567	6	1.00272e-08	0.000137326
IFI30	2.80164	0.0786427	4.19799	0.000819269	1.04631	0.372838	1.99167	0.0877917	3.87334	0.000757552	2.45721	0.040189	0.435201	0.771386	3.81126	0.00177742	0.733165	0.192368	17.4949	6	0.00762669	0.000138259
CNKSR2	-1.86392	0.291437	-2.93394	0.023988	-2.97767	0.00602723	-1.87717	0.110071	-4.78785	6.10922e-05	0.0430372	0.982311	-1.58315	0.217674	-3.80864	0.00179184	-0.681487	0.178932	15.3287	6	0.0178484	0.000139731
DCN	1.57823	0.396275	1.47987	0.305696	3.06234	0.00465831	1.84488	0.117004	1.09611	0.344579	3.59298	0.00188239	1.35726	0.302778	3.809	0.00179212	0.578149	0.151785	10.9133	6	0.0910925	0.000139531
MID2	0.802185	0.723228	1.23406	0.40555	3.62713	0.000723686	4.29952	7.75725e-05	3.82649	0.000858576	1.42257	0.265661	1.92154	0.12393	3.80679	0.00179919	0.75396	0.198057	18.3346	6	0.00544817	0.000140784
ILDR2	2.40305	0.144924	2.94988	0.0232022	3.31157	0.00211821	3.75712	0.00063762	0.797045	0.502844	1.46434	0.250038	0.613855	0.673774	3.80689	0.00180183	0.662708	0.174081	14.1982	6	0.027499	0.000140726
ZNF330	-1.54205	0.409953	-1.60997	0.257481	-0.890487	0.455109	-1.1305	0.364533	-0.137948	0.914324	-2.67041	0.0243179	-2.18303	0.0755332	-3.80497	0.00180969	-0.405555	0.106586	4.4789	6	0.612156	0.000141824
IL6R	-1.58307	0.394639	-1.92434	0.163231	-4.6465	1.27417e-05	-1.04392	0.407389	-0.54009	0.657722	-3.34817	0.00391688	-3.37993	0.00384939	-3.80276	0.00181971	-0.707017	0.185922	15.95	6	0.0140249	0.000143092
FAM76B	-1.06324	0.606646	-1.39263	0.340008	-2.72714	0.012285	-3.56833	0.00124136	-3.42428	0.00253521	-2.78484	0.0182938	-0.850406	0.544748	-3.80291	0.00182186	-0.690201	0.181493	15.5136	6	0.0166171	0.000143005
HUS1	-3.22964	0.0373151	-4.278	0.00064767	-0.859036	0.472146	-1.90419	0.104771	-1.66058	0.142127	0.0476524	0.980138	-1.72119	0.175701	-3.80001	0.00183684	-0.575454	0.151435	11.0087	6	0.0881086	0.000144691
ACVR2B	-1.87561	0.288136	-2.12955	0.117639	-3.78769	0.000405672	-6.20731	0	-3.103	0.00584383	-3.34895	0.0039064	-1.20025	0.369613	-3.79893	0.00184171	-1.05732	0.27832	34.0582	6	6.55545e-06	0.000145321
ABCA10	-1.28442	0.512173	-3.39286	0.00840106	-4.22286	7.54096e-05	-3.07082	0.00598225	-2.40202	0.0316386	0.622798	0.665583	-2.10419	0.0882342	-3.79842	0.00184181	-0.678339	0.178584	14.9345	6	0.0207721	0.000145619
DOCK5	3.6091	0.0196262	3.60179	0.00476468	0.666144	0.584539	0.871998	0.497692	1.18829	0.302996	2.27265	0.0603629	1.48561	0.251878	3.79446	0.00186951	0.571962	0.150736	10.8665	6	0.0925915	0.000147966
UBE2T	4.12835	0.0064702	5.39394	1.01818e-05	4.8891	4.53269e-06	6.73107	0	3.6279	0.00146864	1.66514	0.184238	0.440938	0.768193	3.78955	0.00190473	1.35747	0.358212	53.1694	6	1.08466e-09	0.000150918
TDRD7	1.34653	0.484463	0.297078	0.873655	3.01165	0.00543785	3.60044	0.00110769	2.95577	0.0084753	0.795045	0.569203	2.29964	0.0595925	3.78667	0.00192404	0.603549	0.159388	12.131	6	0.059109	0.000152679
FNIP2	-2.19849	0.192528	-4.27647	0.000650765	-5.7416	1.38889e-07	-1.493	0.215402	-3.63418	0.00144425	-5.01963	1.41361e-05	-0.944278	0.495725	-3.78498	0.00193131	-1.17296	0.309899	41.4022	6	2.41262e-07	0.000153721
CLEC1A	-1.51825	0.418998	-0.915177	0.557089	-2.16185	0.0508114	-4.16247	0.000135763	-5.16174	2.2153e-05	-1.41663	0.267888	-2.4585	0.0420396	-3.785	0.0019345	-0.77898	0.205807	19.9989	6	0.00277059	0.000153709
ZNF121	-2.65578	0.0988347	-4.79526	0.000111807	-2.2184	0.0446054	-5.96277	6.96864e-08	-9.02509	0	-2.20875	0.0687368	-2.39218	0.0487108	-3.78374	0.00193789	-1.41253	0.373314	60.5584	6	3.46613e-11	0.000154489
FAM111A	1.13111	0.579956	2.11951	0.119517	1.29208	0.263283	5.93059	1.3245e-07	1.55497	0.170803	4.49452	9.37778e-05	5.19006	1.01765e-05	3.77819	0.00198011	1.00866	0.266969	31.0734	6	2.45442e-05	0.000157975
COL5A3	2.59726	0.107442	3.46446	0.00693207	3.44464	0.00135786	6.60576	0	2.67561	0.0167529	1.94091	0.114789	1.07896	0.428269	3.77665	0.00198921	1.04999	0.278023	33.9192	6	6.97343e-06	0.000158951
MTMR7	-2.03984	0.237368	-2.68342	0.041666	-1.02794	0.381722	-2.91498	0.00942588	-2.69744	0.0158962	-2.96134	0.0115815	-0.275138	0.858511	-3.77432	0.00200556	-0.621548	0.164678	12.8834	6	0.0449253	0.000160442
ZFAND4	-3.67513	0.0166532	-4.37906	0.000449302	-2.57326	0.0185864	-1.78148	0.13181	-1.84501	0.101211	-0.775316	0.580445	-0.611536	0.6752	-3.77286	0.0020147	-0.675435	0.179024	15.1073	6	0.0194386	0.000161386
PPARGC1A	-1.67648	0.3585	-2.16721	0.11081	-4.08881	0.000128486	-6.1578	9.61538e-08	-4.04499	0.000473725	-3.40808	0.00328664	-1.0408	0.447032	-3.77081	0.0020223	-1.11554	0.295835	38.3698	6	9.51039e-07	0.000162721
IVNS1ABP	-2.30633	0.165884	-2.64246	0.0454292	-4.64827	1.26742e-05	-5.76337	4.30108e-07	-5.59247	6.51118e-06	-2.93949	0.0122522	-0.544951	0.712394	-3.77108	0.0020233	-1.20727	0.320138	44.9199	6	4.85494e-08	0.000162544
NOL3	2.54467	0.117271	2.28646	0.09081	3.27038	0.00242152	6.95282	0	4.68667	8.11652e-05	3.73056	0.00124015	1.05665	0.438917	3.77146	0.00202362	1.26664	0.335848	48.2226	6	1.06657e-08	0.000162294
CSTB	3.25109	0.0359247	3.41169	0.00801091	5.70424	1.7192e-07	4.91818	5.08403e-06	0.958046	0.413576	3.37062	0.00366424	0.939474	0.498474	3.76922	0.00203223	1.10685	0.293653	37.19	6	1.61691e-06	0.000163756
RPL23	-1.01371	0.628017	-2.65999	0.043878	-2.67399	0.0142282	-0.0727273	0.96015	-5.45727	9.64578e-06	-1.64208	0.191083	-5.32527	6.78967e-06	-3.76308	0.00208158	-0.787466	0.209261	20.7921	6	0.00199925	0.000167831
FZD3	0.643944	0.790614	1.46733	0.31029	2.03585	0.0672198	2.4525	0.0316674	0.71792	0.548048	3.69702	0.00137103	2.35715	0.05247	3.7625	0.00208306	0.542594	0.144211	9.93396	6	0.127461	0.000168225
HMGCS1	1.70734	0.346569	2.14942	0.113932	3.75946	0.000451019	3.05094	0.00636129	2.18239	0.0512326	-0.27935	0.857661	1.38014	0.293222	3.76319	0.00208455	0.592044	0.157325	11.7798	6	0.0670651	0.000167761
ILDR1	2.42991	0.138926	2.49685	0.060743	1.56541	0.168721	4.26774	8.87765e-05	1.63749	0.148049	3.72539	0.00125985	0.742063	0.6034	3.76013	0.00209832	0.756057	0.201072	18.572	6	0.00495095	0.000169826
UBE2I	-0.553675	0.827684	-0.833457	0.598538	-4.14632	0.000102096	-2.08579	0.0724017	-1.93444	0.0850417	-0.792847	0.570726	-3.98276	0.00060545	-3.76032	0.00210046	-0.599182	0.159344	12.1006	6	0.0597622	0.000169698
ZNF468	1.06355	0.606535	1.14849	0.444875	4.49573	2.44436e-05	2.91344	0.00946575	5.02695	3.18927e-05	0.218822	0.888852	4.3323	0.000192977	3.75171	0.00216234	0.828178	0.220747	22.7428	6	0.000887357	0.000175631
SYN1	-1.45481	0.442798	-3.09849	0.016742	-1.39139	0.226272	-2.98773	0.00763797	-2.93834	0.00885494	-0.432194	0.773175	-0.594902	0.685067	-3.75178	0.00216559	-0.538378	0.143499	10.0209	6	0.123776	0.000175583
NEO1	1.90542	0.277258	3.14527	0.0149743	2.15297	0.0518415	-0.675678	0.609532	4.87384	4.84145e-05	4.10255	0.000375323	3.81925	0.00103461	3.75048	0.0021699	0.844394	0.225143	23.4277	6	0.000665175	0.000176497
CLIC6	2.21069	0.189558	1.93682	0.160291	4.15343	9.97373e-05	1.33896	0.272673	3.35502	0.00304266	4.52253	8.53021e-05	1.11034	0.412755	3.74999	0.00217043	0.866585	0.23109	24.2614	6	0.000467485	0.000176844
DNAJC9	3.08256	0.0486529	2.68495	0.0416225	5.65767	2.0202e-07	4.35541	6.17045e-05	0.79501	0.504038	4.12124	0.000353282	1.22289	0.359439	3.74703	0.00219163	1.08247	0.288889	36.0672	6	2.67501e-06	0.000178942
USP6NL	-2.51977	0.121646	-3.71817	0.00344456	-3.88824	0.000277113	-0.633306	0.633515	-3.22193	0.00430526	-4.33309	0.000168856	-0.770266	0.588227	-3.73957	0.00225858	-0.882032	0.235865	25.2778	6	0.000303282	0.000184336
LRP4	-2.28477	0.170708	-1.35375	0.355289	-4.5517	1.93171e-05	-3.93111	0.000338568	-3.41323	0.00261049	-0.437647	0.770354	-1.58658	0.216663	-3.73865	0.00226329	-0.782716	0.209358	20.3125	6	0.00243597	0.000185011
TMEM19	3.50069	0.0226498	4.87643	8.52778e-05	5.58651	2.43056e-07	5.59989	5.80357e-07	5.70161	4.91067e-06	-2.04532	0.0948711	3.89124	0.000819333	3.73756	0.0022685	1.25091	0.334686	46.8171	6	2.03504e-08	0.000185814
EDEM1	-1.72967	0.337967	-2.1657	0.111115	-3.29623	0.00222573	-2.01197	0.0842959	-0.699888	0.558488	-2.47416	0.0387311	-0.616685	0.671987	-3.73604	0.00227408	-0.533479	0.142793	9.80485	6	0.133114	0.000186942
METTL7A	-1.26204	0.522092	-1.87513	0.175528	-4.39221	3.70308e-05	-0.22287	0.874562	-5.85587	3.35349e-06	-4.64073	5.71078e-05	-4.39821	0.00015607	-3.73639	0.00227469	-1.05558	0.282513	35.8208	6	2.98669e-06	0.000186684
ESAM	-1.37647	0.472591	-0.242128	0.89913	-3.44553	0.00135339	-3.33691	0.0026471	-2.00501	0.073842	-3.97145	0.000589796	-2.44717	0.0431314	-3.73433	0.00228729	-0.747315	0.20012	18.4036	6	0.00529891	0.000188214
CHIC2	-2.04349	0.236283	-1.94438	0.158826	-3.19439	0.0030898	-5.69206	5.94059e-07	-6.40895	7.82809e-07	-0.961815	0.477586	-2.52062	0.0365639	-3.73345	0.00229262	-1.054	0.282313	36.152	6	2.57528e-06	0.000188877
LRSAM1	2.85	0.0725558	3.94062	0.00177515	2.13082	0.0545192	3.95675	0.000307063	6.53714	5.59211e-07	0.260448	0.868125	1.73699	0.171181	3.7321	0.00230271	0.949842	0.254506	30.1242	6	3.7228e-05	0.000189889
RGS13	1.07071	0.602635	1.69461	0.228421	1.69677	0.132879	1.68327	0.157445	0.759514	0.523783	0.56071	0.699817	2.03008	0.101821	3.72997	0.00231685	0.396277	0.106241	0.830328	6	0.991236	0.000191499
ALDH3A1	4.16878	0.00599591	2.49856	0.0605595	4.00871	0.000174932	5.17201	1.3986e-06	6.23459	1.14206e-06	1.94014	0.114919	0.442318	0.767488	3.72844	0.00232891	1.18509	0.317851	44.8456	6	5.0228e-08	0.000192667
FUT4	2.5098	0.12367	2.68258	0.041735	1.07603	0.358641	0.768879	0.555536	0.52669	0.66606	4.30653	0.000186971	4.02855	0.000521977	3.72471	0.00236017	0.664439	0.178387	14.7569	6	0.0222345	0.000195542
ICE2	-2.62444	0.103531	-4.35706	0.000482564	-2.86079	0.00845262	-2.3819	0.0374278	-3.1993	0.00456843	-0.638589	0.657057	-0.200379	0.897811	-3.72153	0.00238626	-0.707932	0.190226	17.1136	6	0.00887478	0.000198019
PER2	-2.13045	0.211411	-1.13132	0.453421	-5.73931	1.3834e-07	-4.54294	2.84024e-05	-6.07736	1.90057e-06	-3.83393	0.000902786	-1.46007	0.261471	-3.72107	0.0023871	-1.25713	0.337841	49.7028	6	5.3922e-09	0.000198379
HTR7	1.14411	0.574123	2.5366	0.0562664	3.512	0.00107849	2.25753	0.0499235	-0.370816	0.765707	0.330622	0.830668	3.28361	0.00506226	3.71966	0.00239651	0.534354	0.143657	9.94956	6	0.126792	0.000199492
FHL1	-1.54096	0.410128	-0.815872	0.608202	-2.63272	0.0158613	-3.33396	0.00267222	-4.7958	5.96657e-05	0.105298	0.949008	-3.81417	0.0010514	-3.71773	0.0024114	-0.713534	0.191927	17.5142	6	0.00756811	0.000201023
ZCCHC14	-2.16195	0.201601	-1.6913	0.229381	-4.78018	7.08668e-06	-4.92157	4.94737e-06	-4.88385	4.72148e-05	-1.04614	0.434067	-1.47896	0.254232	-3.71675	0.00241794	-0.976401	0.262703	31.3313	6	2.19113e-05	0.000201805
CDHR2	3.43977	0.0256551	4.03697	0.00136978	1.01732	0.387189	5.0214	3.34118e-06	0.388708	0.754299	3.73182	0.001235	1.83036	0.14613	3.71558	0.002426	0.891817	0.240021	25.7307	6	0.00024988	0.000202735
SND1	0.464491	0.860804	2.15736	0.112461	3.32738	0.00200765	1.97439	0.0910779	3.12755	0.00548633	3.2336	0.00545451	0.897672	0.519968	3.71286	0.00244943	0.654243	0.17621	14.6528	6	0.0231362	0.000204927
RBFA	0.420062	0.8775	0.635351	0.701447	1.7715	0.115225	3.22238	0.00378082	1.82269	0.105574	2.55506	0.0320061	1.94723	0.118569	3.71157	0.00245299	0.496857	0.133867	8.74402	6	0.188494	0.00020598
USP31	-2.23291	0.184582	-2.51934	0.0582615	-2.68739	0.0137178	-1.19763	0.333798	-1.71975	0.128004	1.3708	0.286179	-2.81435	0.0178887	-3.71033	0.00245326	-0.505867	0.13634	9.06436	6	0.169991	0.000206988
GINS3	3.34179	0.030808	4.21195	0.000778047	0.8381	0.483679	4.73578	1.20352e-05	3.86021	0.000783255	2.81041	0.0171839	0.335349	0.826097	3.71182	0.00245408	0.929703	0.250471	28.5907	6	7.2704e-05	0.000205771
CDH1	2.0822	0.224845	3.28137	0.0110402	-0.250019	0.850086	4.92518	4.84656e-06	4.30429	0.000232309	2.02608	0.0984229	2.14187	0.0819934	3.71101	0.00245471	0.817222	0.220216	22.4801	6	0.000990695	0.000206437
AKR1B10	2.9593	0.0608206	2.54994	0.0547626	6.38213	0	6.41186	0	6.93669	2.12314e-07	5.42846	4.12698e-06	0.208465	0.89388	3.70978	0.0024551	1.80479	0.486496	92.1036	6	0	0.000207443
SLC17A5	1.24612	0.528753	1.38733	0.341352	5.38136	5.5794e-07	3.27952	0.00316821	4.40262	0.00017616	0.103688	0.949769	3.81783	0.00103929	3.71038	0.00245686	0.865251	0.233197	24.9727	6	0.000345456	0.000206946
ANKRD1	2.399	0.145423	2.59979	0.0495679	4.47421	2.66865e-05	-0.696174	0.597616	2.04062	0.0688312	2.83617	0.0160783	2.87079	0.0155449	3.70728	0.00246803	0.71339	0.19243	17.1718	6	0.00867217	0.000209501
PYROXD2	2.7628	0.0831606	1.67355	0.235077	1.29943	0.260527	2.64628	0.0194331	2.03238	0.0699083	3.2732	0.00488713	0.476255	0.749935	3.7077	0.00246807	0.599212	0.161613	12.3717	6	0.0541724	0.000209154
SGO2	0.505638	0.845519	2.09867	0.124024	2.41575	0.0277468	3.61832	0.00104088	-0.161163	0.90024	1.14837	0.383457	2.80651	0.018264	3.70808	0.00246812	0.518806	0.139912	9.46236	6	0.149196	0.000208836
MND1	2.2347	0.184025	3.41182	0.0080229	5.20736	1.15385e-06	6.20599	0	1.90615	0.0898408	1.88542	0.126884	1.3163	0.318525	3.70564	0.0024759	1.07613	0.290404	36.6241	6	2.08431e-06	0.000210857
FANCI	3.60294	0.0196057	5.49782	7.69231e-06	1.40265	0.222192	4.32915	6.89963e-05	0.950612	0.417432	-0.0701367	0.96732	2.85247	0.0162449	3.70575	0.00247884	0.797633	0.215242	21.1697	6	0.00171015	0.000210769
CSPG5	1.3886	0.468101	2.61644	0.0479812	2.8423	0.00890207	4.36327	5.97451e-05	1.27469	0.267105	1.45418	0.253687	0.812425	0.5652	3.7035	0.00249469	0.635859	0.171691	13.8582	6	0.0312613	0.000212643
TLR7	1.09136	0.595134	1.12134	0.458085	3.0455	0.00490273	5.90977	1.93548e-07	2.55134	0.0224724	1.28689	0.321845	3.70887	0.00145191	3.70213	0.00250435	0.834618	0.225443	23.1157	6	0.000758634	0.000213794
SLC22A10	-1.7024	0.348404	-1.50261	0.2968	-1.79227	0.110742	-1.4473	0.231782	-5.85148	3.35159e-06	-1.81696	0.143037	-2.67835	0.0251544	-3.69904	0.00253273	-0.71788	0.194072	18.1332	6	0.00590771	0.000216418
EIF4G2	1.60528	0.384962	-0.56019	0.737892	1.94462	0.0816193	2.15935	0.061746	2.36589	0.0342548	1.26228	0.33189	3.56831	0.00222027	3.69646	0.00255422	0.507644	0.137333	9.24729	6	0.160141	0.000218627
CDC6	3.15559	0.0429271	4.70459	0.000158378	4.08126	0.000132534	-0.422008	0.756423	5.39672	1.14073e-05	0.198706	0.89898	3.84714	0.000943224	3.69022	0.00261365	0.899462	0.243742	27.4149	6	0.000121052	0.000224062
CAPG	3.77674	0.0128913	3.96819	0.00165457	6.65195	0	3.52786	0.00141596	4.63745	9.22629e-05	2.0133	0.100805	0.152591	0.922652	3.69045	0.00261502	1.2379	0.335433	48.545	6	9.19443e-09	0.000223859
DENND2D	1.90795	0.276773	3.003	0.0205763	1.04519	0.373363	3.56179	0.00126712	1.24756	0.277844	2.75927	0.0196027	0.551807	0.709016	3.68461	0.00267157	0.597105	0.162054	12.4349	6	0.0529403	0.000229058
WDR62	2.46056	0.131787	4.18132	0.000861939	2.0989	0.0584875	4.31649	7.22777e-05	4.01072	0.00052154	0.0262021	0.989444	0.913541	0.511611	3.68372	0.00267684	0.790895	0.2147	21.506	6	0.00148738	0.000229852
PIGU	0.594863	0.810318	2.42919	0.0693541	2.54754	0.0198283	2.70636	0.0166087	4.70676	7.67961e-05	3.87737	0.000792537	1.0508	0.441754	3.68257	0.00268495	0.808762	0.219619	22.4766	6	0.000992153	0.00023089
CFAP298	-2.55232	0.115786	-3.63747	0.00434398	-1.38727	0.227701	-0.806823	0.535869	-6.50176	5.93424e-07	-0.827213	0.55103	-3.68275	0.00156734	-3.68179	0.0026892	-0.821847	0.22322	23.7443	6	0.000581938	0.000231604
CAP2	0.715526	0.759709	0.647844	0.69461	3.73388	0.000495018	4.00445	0.000255165	2.38662	0.0327022	3.01253	0.0101055	1.95975	0.115832	3.67949	0.00271039	0.731307	0.198752	18.2929	6	0.00554042	0.000233701
ADCY10	-2.8979	0.0670913	-3.51929	0.00597252	-2.66242	0.0146641	-3.97935	0.000282887	-1.35837	0.234889	-5.33959	5.78313e-06	-0.658386	0.64979	-3.67795	0.00272334	-0.997861	0.271309	32.1499	6	1.52727e-05	0.000235115
IRF2BPL	-1.68199	0.356581	-0.63489	0.701713	-4.97582	3.01285e-06	-6.03116	7.84314e-08	-4.44005	0.000159242	-2.0441	0.0950523	-2.73714	0.0217565	-3.67681	0.00272701	-1.08987	0.296417	38.7327	6	8.07485e-07	0.000236171
GLDN	1.63108	0.375742	0.723982	0.65555	1.8707	0.0946341	0.361561	0.793389	1.16689	0.312264	0.805302	0.563494	2.73442	0.021897	3.67619	0.00272903	0.390693	0.106277	2.78761	6	0.834992	0.000236741
BCAT1	2.61547	0.104178	3.79683	0.00277103	4.60644	1.50609e-05	1.32971	0.27616	-0.726384	0.543397	1.30766	0.312885	4.81955	3.60498e-05	3.677	0.00272929	0.747066	0.203173	19.0332	6	0.00410785	0.000235995
SOD1	-2.62366	0.103458	-3.08746	0.0171649	-1.5098	0.185985	-0.286233	0.838269	-7.31298	8.29876e-08	-4.69135	4.75067e-05	-4.22904	0.000271026	-3.67577	0.00272944	-1.10286	0.300035	40.7733	6	3.20912e-07	0.000237136
ITCH	-3.64795	0.0180101	-5.07944	3.53271e-05	-5.75192	1.2012e-07	-1.17379	0.344558	-4.96983	3.72955e-05	-4.86179	2.55094e-05	-0.175431	0.911311	-3.67178	0.00276674	-1.32182	0.359995	55.0361	6	4.55826e-10	0.000240867
RFX2	-1.29332	0.508491	-0.396081	0.824496	-2.34331	0.033159	-4.14829	0.000143795	-2.78945	0.012699	-1.38755	0.27944	-1.88978	0.131108	-3.67211	0.00276772	-0.605196	0.164809	12.9202	6	0.0443216	0.000240556
INHBC	1.50396	0.423569	2.80523	0.0320495	2.93843	0.00676995	1.67277	0.160283	3.63982	0.00142211	-1.34642	0.296536	3.13141	0.00777304	3.66967	0.00278654	0.603351	0.164415	12.9415	6	0.0439739	0.00024286
BBX	1.11776	0.584624	0.526262	0.75487	0.607429	0.620923	2.84886	0.0113292	0.939755	0.423117	0.308838	0.841522	3.35684	0.00411354	3.66386	0.00284835	0.416289	0.11362	6.63521	6	0.355903	0.000248444
MMS22L	2.67818	0.0941945	4.88337	8.38571e-05	5.45245	4.27481e-07	6.06884	8.19672e-08	0.136857	0.914593	0.605723	0.675135	3.47387	0.00293439	3.65595	0.00293428	1.08578	0.29699	37.6542	6	1.31248e-06	0.000256236
NKRF	-3.36519	0.0302391	-4.94102	6.33333e-05	-1.0876	0.353005	-5.52135	7.03934e-07	-5.4523	9.79186e-06	0.242268	0.877272	-2.47442	0.040476	-3.65472	0.00294463	-1.01381	0.277398	34.5893	6	5.17543e-06	0.000257468
ERN1	-2.79698	0.0791967	-2.6121	0.0483992	-6.88975	0	-6.20831	0	-6.19825	1.39661e-06	-2.21074	0.0684748	-0.981995	0.475454	-3.65318	0.0029593	-1.48986	0.407827	68.6234	6	7.8304e-13	0.000259016
TP63	0.543032	0.831851	2.92038	0.0247901	1.01053	0.390542	4.93627	4.63362e-06	1.3465	0.239199	0.963044	0.476991	3.42736	0.00336891	3.65205	0.00296744	0.638402	0.174806	14.3396	6	0.0260639	0.000260151
CTSK	2.25913	0.177733	1.79698	0.1973	6.80839	0	1.84389	0.11724	1.92205	0.0871486	3.794	0.00101926	2.70791	0.0234075	3.65117	0.00296849	1.04229	0.285467	35.5279	6	3.40455e-06	0.000261046
DEPDC7	-1.67889	0.357589	-2.59369	0.0501577	-0.413603	0.745376	-1.28567	0.294739	-4.85763	5.07145e-05	-4.35733	0.000155287	-2.75084	0.0210257	-3.65125	0.00297225	-0.789294	0.216171	21.7531	6	0.00134211	0.000260969
SPRY2	-2.34096	0.157596	-1.73823	0.214971	-2.48383	0.023396	-6.33386	0	-6.77427	2.69231e-07	-1.89557	0.124645	-2.41417	0.0464039	-3.64622	0.00299636	-1.15379	0.316436	44.7133	6	5.33594e-08	0.00026613
TYMS	3.15513	0.0428911	3.24503	0.0118492	6.48955	0	7.67446	0	8.61902	0	1.50794	0.234856	1.703	0.180647	3.64638	0.00299947	1.83867	0.504246	99.2089	6	0	0.000265961
C11orf54	-0.891664	0.684531	-2.4833	0.0624135	-2.96412	0.00628195	-0.398884	0.770131	-3.54052	0.00185249	-5.05265	1.17514e-05	-3.04098	0.0100136	-3.64716	0.00300006	-0.823182	0.225705	23.1253	6	0.000755582	0.000265156
AP1AR	-4.24954	0.00561313	-4.64911	0.000190352	-3.43352	0.00140918	-3.41768	0.00203822	-8.254	0	-0.43244	0.77303	-1.73349	0.172182	-3.64652	0.00300289	-1.20837	0.331375	49.3913	6	6.22532e-09	0.000265818
SEC24C	2.24295	0.181372	1.76614	0.206329	4.96374	3.15306e-06	4.40008	5.17787e-05	7.72809	3.74532e-08	4.60613	6.5e-05	1.12499	0.405724	3.64722	0.0030041	1.38204	0.37893	62.1245	6	1.66427e-11	0.000265097
BUB1	0.731662	0.754176	2.00374	0.144177	3.84087	0.000331996	5.57959	6.10022e-07	3.78479	0.000961893	0.198095	0.898929	3.25784	0.00544845	3.64789	0.00300522	0.864465	0.236977	25.5778	6	0.00026678	0.000264403
SEPTIN10	-1.70886	0.346058	-1.43052	0.324288	-3.13291	0.00374741	-2.38106	0.0374904	-5.02786	3.18314e-05	-1.10272	0.404901	-1.23964	0.351248	-3.64737	0.00300733	-0.696497	0.190959	17.4573	6	0.00774165	0.000264936
FBXO28	-2.77172	0.0819568	-4.23545	0.000735235	-5.00251	2.72775e-06	-3.23706	0.00361363	-5.70694	4.81767e-06	-2.46238	0.0397378	0.26349	0.864786	-3.64272	0.00303593	-1.10377	0.303007	41.3471	6	2.47371e-07	0.000269773
ATP8B1	1.42745	0.452243	0.467904	0.787302	3.30977	0.0021308	5.94269	1.36986e-07	2.4894	0.0259385	1.71009	0.171555	3.92467	0.00073019	3.64098	0.00305334	0.872896	0.239742	25.9855	6	0.000224033	0.000271605
DCT	-3.38852	0.0286489	-3.52325	0.00591079	0.250587	0.849953	-0.974661	0.442826	-2.13868	0.0561615	-2.15165	0.0770284	-1.65444	0.195235	-3.64019	0.00305972	-0.568503	0.156174	11.6817	6	0.0694578	0.00027244
TUT7	-2.37276	0.150131	-2.68646	0.0414863	-6.17248	0	-2.75131	0.0147463	-3.85247	0.000800566	-4.56879	7.20253e-05	-0.331989	0.827365	-3.63596	0.00310935	-1.16948	0.321644	44.8739	6	4.9581e-08	0.000276949
FBXO2	3.79083	0.0124632	5.43376	7.91667e-06	4.43049	3.18122e-05	6.29626	0	7.12186	9.69697e-08	4.23844	0.00023601	-0.793593	0.574767	3.63481	0.00311525	1.61598	0.444585	80.0998	6	3.44169e-15	0.000278185
GCDH	-1.9998	0.247978	-3.19186	0.0134434	-5.67261	1.85529e-07	-1.28453	0.295176	-0.396346	0.749871	-1.01185	0.451815	-5.07712	1.39747e-05	-3.63496	0.00311813	-0.797562	0.219414	21.942	6	0.00124054	0.00027802
AGTR1	-3.43904	0.025613	-4.09386	0.00113848	-3.12606	0.00383039	-5.55235	6.43777e-07	-5.96351	2.61584e-06	-4.39139	0.000137937	0.596777	0.684075	-3.6337	0.00312428	-1.32824	0.365535	57.3669	6	1.53965e-10	0.000279383
LACC1	1.28585	0.512162	1.73504	0.215912	3.80213	0.000384661	3.61197	0.00106378	2.5016	0.0252195	-0.775208	0.580474	6.09029	2.89855e-07	3.63304	0.00312811	0.761517	0.209609	20.3521	6	0.00239667	0.000280104
HAUS4	-0.851498	0.699653	-1.01735	0.508033	-1.56849	0.167896	-0.649603	0.623618	-2.81705	0.0118998	-3.48271	0.00261129	-2.54151	0.0348157	-3.6295	0.00316031	-0.521809	0.143769	10.0023	6	0.124554	0.000283973
MR1	2.87805	0.069673	0.41691	0.813426	2.03026	0.0680472	5.8805	1.86335e-07	7.6262	3.46021e-08	3.17556	0.00646665	3.79085	0.00113483	3.62999	0.00316393	1.25099	0.344628	52.5312	6	1.45806e-09	0.000283436
FAM78B	1.41604	0.456711	1.71753	0.221251	0.934164	0.43109	0.883055	0.492078	2.96002	0.00838429	0.53703	0.71427	1.2894	0.329765	3.6295	0.00316515	0.384762	0.10601	4.14693	6	0.656801	0.000283971
SCTR	1.92572	0.269346	2.19177	0.10672	3.11537	0.00396061	3.02246	0.00690934	3.57365	0.00169426	5.5691	2.5641e-06	0.712714	0.620277	3.62821	0.00317209	0.994605	0.274131	33.1702	6	9.7241e-06	0.00028539
G6PC1	-1.84892	0.296348	-1.26153	0.393969	-3.60759	0.000774963	-3.45913	0.00177748	-4.45925	0.000151041	-1.71192	0.171242	-0.664306	0.646528	-3.62502	0.00318405	-0.76405	0.210771	20.9289	6	0.00188934	0.000288941
CENPK	2.96828	0.0602641	4.80238	0.000109634	3.66881	0.000624706	5.93667	1.35135e-07	-0.0893535	0.94589	2.28911	0.05838	1.74298	0.169483	3.62513	0.00318739	0.994991	0.274471	33.0255	6	1.03679e-05	0.000288819
SLC3A1	-0.179752	0.955726	-1.33315	0.362962	-2.81645	0.0095887	-1.78802	0.130286	-0.935646	0.425334	-0.0523426	0.977237	-2.12075	0.0855508	-3.6265	0.00318857	-0.386171	0.106486	5.16323	6	0.523054	0.000287285
ATP6V0D1	3.33328	0.0312505	4.39602	0.000425238	5.55357	2.52313e-07	4.93247	4.76395e-06	8.08438	0	3.66748	0.00151303	-0.274818	0.85864	3.6242	0.0031898	1.5283	0.421694	74.6261	6	4.58522e-14	0.000289854
PWWP3B	2.42669	0.139049	1.62508	0.252282	1.38574	0.228285	1.42472	0.240168	0.794097	0.504496	2.4503	0.0408007	0.587332	0.68929	3.6252	0.00319119	0.39215	0.108173	6.13057	6	0.408724	0.00028874
KLHL2	-2.88525	0.0688859	-3.63714	0.00434448	-1.64372	0.146575	-2.24391	0.0514315	-3.96963	0.000582226	-4.18522	0.00028437	0.0074835	0.996968	-3.62572	0.00319423	-0.858896	0.23689	25.8528	6	0.00023715	0.000288158
GINS2	3.05583	0.0516457	4.54955	0.000257627	5.99895	2.62123e-08	7.12686	0	4.01933	0.000508745	1.15609	0.380047	0.805769	0.567905	3.6253	0.00319455	1.403	0.387001	61.3552	6	2.38671e-11	0.000288626
DCLRE1B	1.01132	0.62922	1.35044	0.356695	2.95002	0.0065491	2.01377	0.0839567	2.60269	0.0199597	-1.0046	0.456015	3.3023	0.00480441	3.62121	0.00322261	0.515867	0.142457	9.8727	6	0.130116	0.000293228
COX6A2	-1.94142	0.264908	-1.55479	0.277332	-1.98777	0.0745932	-0.242756	0.863008	-0.0769494	0.952303	-2.81593	0.0169522	-2.14707	0.0812233	-3.62015	0.00323032	-0.427828	0.11818	7.0497	6	0.316276	0.000294435
TMEM139	2.10513	0.218696	3.39587	0.00834118	3.51066	0.00108256	4.32588	6.98332e-05	4.36146	0.000197679	2.93094	0.012533	-0.452791	0.761803	3.61931	0.00323539	0.950428	0.262599	31.5461	6	1.99338e-05	0.000295389
C9	-3.54884	0.0209177	-5.16112	2.54348e-05	-4.72144	9.05857e-06	-2.18708	0.0582568	-2.06628	0.0652306	-2.45711	0.0401904	0.00803054	0.996974	-3.61784	0.00323882	-0.9332	0.257944	30.0673	6	3.8167e-05	0.000297075
CEBPD	-2.71602	0.0885778	-2.17882	0.108975	-6.7642	0	-7.9673	0	-9.88906	0	-1.13398	0.390002	-3.56356	0.00225	-3.61792	0.00324257	-2.01836	0.557879	118.372	6	0	0.000296975
TRIR	-0.93518	0.664016	-1.33848	0.361072	-1.9594	0.0791422	-4.61911	2.04484e-05	-6.65454	4.28571e-07	-2.62734	0.0270299	-3.09816	0.00853695	-3.61831	0.00324312	-0.965766	0.266911	33.0444	6	1.02816e-05	0.000296536
CHCHD7	-2.04571	0.23595	-3.45987	0.00699299	-0.546341	0.659623	-0.0854095	0.954167	-5.51682	8.06557e-06	-1.99871	0.103524	-5.60132	3.13253e-06	-3.61638	0.00325458	-0.801075	0.221513	23.2396	6	0.000720067	0.000298755
LILRA5	-0.945712	0.659498	-0.500307	0.769537	-2.53082	0.0207232	-4.52261	3.08104e-05	-4.48477	0.000140481	-2.38562	0.0470958	-2.21862	0.0704467	-3.61467	0.00327293	-0.787297	0.217806	22.1765	6	0.00112483	0.000300725
ST3GAL4	-2.94217	0.062905	-2.6185	0.0477895	-2.6726	0.0142742	-3.70379	0.000771496	-3.5696	0.00171237	1.94388	0.114171	-3.62062	0.00189741	-3.61283	0.00329204	-0.727674	0.201414	18.8158	6	0.00448627	0.000302873
UGT2A3	1.70844	0.34616	4.40101	0.000418425	3.59846	0.000799413	6.16828	9.85222e-08	-0.326794	0.795095	3.6094	0.00178586	2.58207	0.0317029	3.61095	0.00331091	1.03284	0.286029	35.4198	6	3.57306e-06	0.000305078
DIRAS2	1.93559	0.266713	1.66526	0.237976	1.87825	0.0931942	2.24871	0.0509058	1.85079	0.10011	4.6322	5.89021e-05	1.28979	0.329664	3.61016	0.00331707	0.673359	0.186518	16.068	6	0.0133935	0.000306013
KRT6C	1.04326	0.615883	1.23743	0.404206	2.24209	0.0422045	0.908818	0.478247	1.65944	0.142411	-0.917775	0.501245	2.52744	0.0359992	3.60666	0.00335949	0.383621	0.106365	5.44858	6	0.487694	0.000310164
LTBP1	1.67721	0.358149	3.75466	0.00310027	-0.0877301	0.946903	2.20479	0.056041	0.459999	0.709114	0.196613	0.899829	3.46012	0.00306049	3.60584	0.0033657	0.497973	0.138102	9.32033	6	0.156348	0.000311146
ADGRF5	-2.31867	0.16295	-1.24583	0.401103	-7.17378	0	-5.19943	1.32565e-06	-4.96036	3.84148e-05	-4.46835	0.000103173	-1.05558	0.439517	-3.6019	0.0034124	-1.47976	0.410828	69.1709	6	6.04738e-13	0.000315903
SYTL2	0.73852	0.75094	0.507855	0.765506	0.024374	0.985654	1.94384	0.0968452	0.923718	0.431845	1.59796	0.20435	3.23345	0.0058461	3.59814	0.00345836	0.38299	0.106441	5.49776	6	0.481728	0.000320507
KDELR3	1.0639	0.606383	1.03033	0.501371	4.34739	4.47356e-05	6.79581	0	2.42077	0.0303489	4.33737	0.000166785	2.98014	0.0117215	3.59457	0.00350297	1.18821	0.330557	46.2806	6	2.60314e-08	0.000324924
TNR	-0.906092	0.677732	-1.14293	0.447455	-1.95815	0.079341	-3.03162	0.0067268	-3.00829	0.00743452	-2.294	0.0578209	-0.663905	0.646796	-3.59342	0.00351306	-0.538761	0.14993	10.8557	6	0.0929413	0.000326368
DPY19L3	-1.21057	0.546249	-1.28488	0.383305	-1.82494	0.103938	-3.99359	0.000266873	-5.5011	8.33565e-06	-2.98825	0.0107604	-1.62026	0.20547	-3.59216	0.00352527	-0.835301	0.232535	25.3591	6	0.000292929	0.00032795
MAN1C1	-0.0148681	0.995688	-0.97822	0.526585	-4.44679	2.97166e-05	-4.09737	0.000175453	-2.03435	0.069638	-3.52671	0.00229972	-2.96049	0.0123086	-3.59104	0.00353556	-0.820021	0.228352	23.6809	6	0.000597755	0.000329358
ZNF607	1.07548	0.601081	1.89882	0.169944	1.17789	0.311697	3.10589	0.00538132	4.13738	0.000370621	-0.195609	0.900394	2.24989	0.0658419	3.59022	0.00354195	0.563585	0.156978	11.9475	6	0.0631497	0.000330402
ARPC2	2.11005	0.217031	3.10295	0.0165356	2.1452	0.052777	6.66094	0	2.20412	0.0488623	3.86532	0.000823006	1.13262	0.402169	3.58983	0.00354339	1.05848	0.294855	37.8622	6	1.19524e-06	0.000330895
ORC1	3.87884	0.0111497	4.371	0.000460392	1.78211	0.112955	-0.18944	0.893657	2.46898	0.0272061	3.13061	0.00728722	1.35958	0.301732	3.58939	0.00354404	0.737129	0.205363	19.6125	6	0.00324511	0.000331446
TP53I3	4.1125	0.00668627	5.13881	2.67347e-05	6.23528	0	0.488037	0.718124	6.69899	2.95749e-07	2.88667	0.0141361	1.06186	0.436399	3.58849	0.00355303	1.31892	0.367542	58.2529	6	1.01833e-10	0.000332602
PPIF	3.3421	0.030994	3.51521	0.00602973	3.03838	0.00501339	2.25187	0.0505591	4.95996	3.8402e-05	1.332	0.302691	-0.0511851	0.97526	3.58809	0.00355313	0.827283	0.230564	25.0234	6	0.000338058	0.000333113
HBG1	1.93604	0.266744	2.09342	0.12513	3.91248	0.000252532	0.600543	0.652517	0.616251	0.609359	1.67081	0.182547	1.46153	0.260811	3.58759	0.00355449	0.505497	0.140902	9.59447	6	0.142802	0.000333747
MTFMT	-3.37517	0.0294468	-6.08661	1.81818e-06	-1.806	0.107774	-0.966586	0.447102	0.189214	0.884079	-2.43317	0.0424254	-3.68655	0.00155173	-3.5866	0.00356378	-0.771239	0.215033	21.3021	6	0.00161883	0.000335019
RFC4	2.17475	0.198107	3.14441	0.0149984	6.4672	0	4.60751	2.12903e-05	3.29118	0.00359495	-0.113255	0.945715	2.22496	0.0695604	3.5835	0.00360447	1.03073	0.287633	36.2964	6	2.41405e-06	0.000339025
RTN4RL1	1.19219	0.554925	3.00808	0.0204309	2.90679	0.00741774	1.46879	0.223856	4.82937	5.48365e-05	1.21947	0.350316	0.869211	0.534494	3.58267	0.00360563	0.667038	0.186184	16.6645	6	0.0105985	0.000340097
ARL2BP	2.4335	0.138342	2.75314	0.0360676	2.14362	0.0529577	5.67911	5.83942e-07	1.50478	0.186023	2.97963	0.0109902	0.788669	0.577611	3.58278	0.00360911	0.852334	0.237897	25.5997	6	0.000264292	0.000339951
GPN3	-2.32444	0.161097	-3.81729	0.00260433	0.733209	0.543909	-0.571213	0.669316	-3.90729	0.000690983	-2.00264	0.102733	-3.89337	0.000812875	-3.58153	0.00361221	-0.65577	0.183098	15.998	6	0.0137646	0.000341584
TOR3A	1.72376	0.339821	1.07765	0.478244	4.8011	6.60917e-06	4.84512	7.40887e-06	4.41961	0.000168673	1.9079	0.121999	1.25436	0.344999	3.58115	0.00361309	0.945005	0.263883	31.6865	6	1.87376e-05	0.000342079
PTPRT	-2.17176	0.199022	-0.347727	0.849	-4.27796	6.03679e-05	-1.97063	0.0916976	-3.32759	0.00326787	-0.90707	0.50725	-1.92857	0.122441	-3.58153	0.00361744	-0.644369	0.179914	15.3541	6	0.0176742	0.000341582
WBP2	-1.96297	0.258628	-0.960228	0.536118	-4.04449	0.000152336	-5.77262	4.33604e-07	-0.0250363	0.98442	-4.52008	8.54826e-05	-4.92703	2.45135e-05	-3.57732	0.00366577	-1.07046	0.299235	38.4394	6	9.21648e-07	0.00034713
ZFP28	1.78479	0.319225	2.12888	0.11774	1.66728	0.140446	-0.107054	0.941884	-0.0764195	0.95252	1.24044	0.341337	2.27443	0.0625889	3.57601	0.00368067	0.38052	0.106409	4.43867	6	0.617533	0.000348882
EFCC1	-1.54024	0.410306	-0.207555	0.913644	-3.61698	0.000750144	-0.921175	0.471063	-2.2599	0.0432791	-0.868481	0.52862	-2.60502	0.0300724	-3.57234	0.00372679	-0.492806	0.137951	9.29984	6	0.157404	0.000353806
GABRB3	0.789015	0.729538	1.14857	0.44488	0.284473	0.828861	1.91283	0.102992	2.27721	0.0416666	2.26432	0.0614658	1.37703	0.294531	3.56853	0.00377055	0.379285	0.106286	5.15623	6	0.523937	0.000358994
SLC35G1	2.29074	0.169418	-0.182993	0.925321	2.41045	0.028107	5.82505	3.50877e-07	4.83666	5.36314e-05	4.89365	2.30159e-05	2.84864	0.0163916	3.56855	0.00377567	1.16757	0.327184	46.5099	6	2.34322e-08	0.000358961
ERICH5	1.91349	0.274417	1.35693	0.353915	4.57456	1.7336e-05	6.2037	0	6.72001	2.79851e-07	3.7891	0.00103521	1.2245	0.358749	3.56727	0.00378432	1.33127	0.373191	59.9608	6	4.58428e-11	0.000360722
KAZN	-1.61	0.383168	-1.37035	0.348281	-5.32077	7.22071e-07	-2.90378	0.00971627	-4.64255	9.0973e-05	-1.09829	0.406861	-1.698	0.182071	-3.56341	0.00383395	-0.848977	0.238248	26.3041	6	0.000195392	0.000366065
WDR74	-2.25357	0.178904	-2.81542	0.031275	1.38066	0.230279	-2.33258	0.0419523	-2.98533	0.00787994	-1.32832	0.304186	-3.85672	0.000912641	-3.56355	0.00383721	-0.589688	0.165478	13.1225	6	0.0411312	0.000365877
SLC34A2	1.85988	0.292486	1.95823	0.155203	2.96461	0.00627253	1.38037	0.257381	2.39725	0.0319646	0.805487	0.563403	0.204272	0.896117	3.55842	0.00389016	0.466223	0.13102	8.48442	6	0.204716	0.000373095
AMPD1	1.29985	0.504997	1.54634	0.280457	1.8489	0.0988919	1.26597	0.303019	-0.321723	0.798621	2.7009	0.0225385	1.6072	0.209721	3.55856	0.00389306	0.384774	0.108126	6.12864	6	0.408935	0.000372896
ZBTB2	-2.06564	0.230264	-3.57539	0.00509445	-0.698517	0.564845	-6.00569	7.43494e-08	-5.87106	3.27778e-06	-2.09339	0.0863479	-1.75614	0.165958	-3.55859	0.00389808	-1.03412	0.290599	38.1826	6	1.03468e-06	0.000372848
LAMP2	0.987799	0.639638	1.44548	0.318376	3.10184	0.00413728	1.55479	0.195094	-0.0764894	0.952534	0.827547	0.550992	1.62085	0.205433	3.5588	0.00390026	0.379233	0.106562	5.75672	6	0.450986	0.000372556
ABCA6	-3.05291	0.0518529	-4.82773	0.000100909	-6.0753	2.87356e-08	-1.20171	0.331887	-0.237629	0.852045	-3.02236	0.00982604	-2.28611	0.0611316	-3.55474	0.00394464	-0.965084	0.271492	32.5216	6	1.29591e-05	0.000378359
PSD4	-0.89829	0.680911	-2.52508	0.0576108	-3.51813	0.00105693	-3.67834	0.000845836	0.305242	0.808832	-2.08467	0.0878501	-1.978	0.112053	-3.55379	0.00394801	-0.612811	0.172439	13.959	6	0.0300971	0.000379728
IMP3	-3.09392	0.0477771	-4.02723	0.0014112	1.90389	0.0885777	-2.94922	0.00855725	-4.37329	0.000191357	-2.2483	0.0635205	-5.86279	1.90476e-07	-3.55386	0.00395257	-0.867693	0.244155	27.3509	6	0.000124451	0.000379628
ALDH18A1	0.754938	0.743154	1.76544	0.206439	4.64102	1.30178e-05	1.02054	0.418911	2.54742	0.0226856	3.75212	0.0011556	1.96323	0.115209	3.55252	0.00396306	0.733026	0.20634	19.6582	6	0.00318512	0.000381563
HIPK3	-3.00038	0.0565421	-3.95338	0.00172812	-6.29295	0	-3.57929	0.00119214	-6.97206	1.96507e-07	-2.07547	0.0894101	-0.196197	0.899746	-3.55209	0.00396462	-1.29856	0.365577	58.2827	6	1.00427e-10	0.000382187
VLDLR	2.92869	0.0639776	2.04646	0.13424	5.74507	1.19403e-07	3.41314	0.00207057	0.892885	0.448578	3.76358	0.00111326	1.04053	0.44712	3.5508	0.0039796	0.96567	0.271958	32.7049	6	1.19496e-05	0.000384058
MYO5C	2.16337	0.201178	2.57933	0.051451	-1.12096	0.337176	5.06828	2.59119e-06	4.25113	0.000269698	2.95213	0.0118832	3.53597	0.00244065	3.54672	0.0040325	0.865048	0.243901	27.1855	6	0.000133666	0.000390064
RBMS1	-4.21718	0.00552579	-5.33697	1.42857e-05	-5.26024	9.27835e-07	-2.81754	0.0123508	-8.71138	0	0.227864	0.884336	-2.28629	0.0611282	-3.54676	0.00403754	-1.33718	0.377015	61.8368	6	1.90455e-11	0.000390006
TAX1BP3	2.14671	0.207044	2.79726	0.0326306	4.53393	2.07562e-05	2.94198	0.00874243	3.75189	0.00105009	4.75227	3.77581e-05	-0.279405	0.855882	3.54323	0.00407786	1.02702	0.289855	37.4269	6	1.45367e-06	0.000395256
SEMA6C	-0.945184	0.659739	-0.677011	0.680071	-3.99914	0.00018069	-1.29026	0.293062	-1.40955	0.217073	-3.29486	0.00458798	-2.72769	0.0222582	-3.54343	0.00408003	-0.606919	0.17128	13.7899	6	0.0320735	0.000394952
ABHD18	-2.2828	0.171196	-3.03131	0.0194866	-3.39683	0.00159708	-3.74158	0.000675002	-6.77863	2.6949e-07	-3.06537	0.00871273	-0.0830456	0.958289	-3.54222	0.00408874	-1.06472	0.300578	41.4742	6	2.33496e-07	0.000396767
GALNT18	3.89621	0.0108253	5.97483	1.17647e-06	3.78415	0.000410913	2.93963	0.00879998	5.53612	7.6632e-06	4.43576	0.000116068	-0.913226	0.511739	3.54137	0.00409137	1.28305	0.362303	56.7585	6	2.04461e-10	0.000398061
ITGAV	3.04807	0.0525205	3.38733	0.00850034	-0.402273	0.752553	0.352843	0.79841	2.13354	0.0567847	3.80801	0.000974051	3.65105	0.00172885	3.54169	0.00409139	0.674782	0.190525	16.9182	6	0.00958857	0.000397568
SLC6A8	3.07388	0.0498253	2.50908	0.0594134	4.24807	6.8e-05	1.60758	0.178938	0.96999	0.407627	4.17584	0.000294822	0.75911	0.593951	3.53981	0.00411024	0.802396	0.226678	23.3411	6	0.000689917	0.000400419
PRIMA1	-2.51601	0.122059	-2.20989	0.103719	-0.677183	0.577812	-1.48811	0.217161	-4.47442	0.000144444	0.248455	0.874173	-2.52677	0.0360436	-3.53929	0.00411249	-0.570358	0.16115	12.6184	6	0.0495125	0.000401197
HERC5	-2.55053	0.115877	-3.37159	0.0088635	-3.34868	0.00187165	-1.17541	0.343762	-5.87565	3.22545e-06	-3.26881	0.00494384	-0.346389	0.820568	-3.53838	0.00412176	-0.923341	0.26095	31.7352	6	1.83395e-05	0.000402586
TTC38	-1.7269	0.338759	-1.12992	0.454232	-2.94551	0.00663609	-0.0832354	0.954924	-2.98419	0.00790107	-1.16136	0.377302	-6.00497	2.46914e-07	-3.53454	0.00417825	-0.662015	0.187299	16.7303	6	0.0103272	0.000408492
MTHFD2L	-3.68987	0.0160226	-5.49411	7.31707e-06	-2.16481	0.0504892	-4.74553	1.14337e-05	-6.48259	6.02696e-07	-3.37854	0.00358435	0.462985	0.756154	-3.53291	0.00419369	-1.24139	0.351379	54.3228	6	6.34996e-10	0.000411006
RASAL2	3.67526	0.0167654	4.8409	9.91837e-05	-1.00763	0.392013	1.11693	0.370783	2.25626	0.0436434	2.13127	0.0801242	3.98976	0.000595133	3.53309	0.00419688	0.713259	0.20188	19.03	6	0.00411319	0.00041074
PDSS1	2.02224	0.242479	1.75319	0.210508	4.49231	2.47565e-05	-0.176727	0.901367	1.50201	0.186907	1.10504	0.403757	3.60117	0.00200862	3.53097	0.00420271	0.599886	0.169893	13.6631	6	0.0336341	0.00041404
LAT2	3.06835	0.0502597	1.28559	0.383157	3.69827	0.000563759	2.17252	0.0600504	0.196639	0.879316	3.93665	0.000665188	1.68312	0.186393	3.53147	0.00420657	0.716251	0.202819	18.881	6	0.00436939	0.000413252
SDCBP2	2.938	0.0633699	2.81349	0.0314017	4.45754	2.83525e-05	3.00029	0.00736642	5.80006	3.81207e-06	5.12045	9.58904e-06	-0.446049	0.765455	3.53106	0.00420741	1.22904	0.348065	52.9847	6	1.18166e-09	0.000413904
LPA	-2.0702	0.229141	-3.17139	0.0140607	-4.19009	8.61681e-05	0.454805	0.736374	-1.08646	0.349068	-1.76223	0.157459	-2.40849	0.0470121	-3.53171	0.00420846	-0.600913	0.170148	13.6753	6	0.0334817	0.000412885
ENO3	2.20589	0.190588	5.5218	6.28571e-06	4.3933	3.68566e-05	3.08141	0.00579805	4.86007	5.04462e-05	0.753214	0.593038	0.328113	0.829756	3.52964	0.00422003	0.960107	0.272013	33.8728	6	7.11889e-06	0.000416128
NAB1	-1.47261	0.437154	-2.62126	0.0475212	-1.76444	0.116837	-4.01268	0.000247687	-4.61663	9.75406e-05	-4.41783	0.000126291	-0.380472	0.800987	-3.52864	0.00423	-0.918159	0.260202	30.9237	6	2.62135e-05	0.000417707
KRT222	1.61647	0.380722	1.77675	0.203427	3.97559	0.000198499	7.10603	0	6.51887	5.52846e-07	2.96283	0.0115394	1.54081	0.231828	3.52801	0.00423472	1.33123	0.377331	61.0056	6	2.81128e-11	0.000418691
CDNF	-2.85685	0.0719931	-4.64095	0.000192255	-1.42749	0.213463	-0.192539	0.892141	-5.32036	1.41585e-05	-4.35029	0.000159372	-1.55572	0.226661	-3.52568	0.00426145	-0.938065	0.266067	32.4299	6	1.34955e-05	0.000422401
MRC2	3.04159	0.0527427	4.69377	0.000160733	1.58682	0.16261	1.52987	0.202798	3.15619	0.00510519	3.87996	0.000786865	0.0803072	0.959943	3.5258	0.00426514	0.819499	0.232429	24.9554	6	0.000348005	0.0004222
ZNF544	0.746298	0.747159	1.83659	0.186257	5.22905	1.07256e-06	3.91814	0.000354435	2.05388	0.0669738	4.00209	0.00053447	1.31731	0.318146	3.52407	0.0042831	0.917543	0.260365	30.2962	6	3.45254e-05	0.000424974
BTRC	0.973284	0.644293	1.07086	0.48201	-0.268974	0.83879	2.09779	0.0705233	1.28476	0.262944	0.222334	0.886996	3.02264	0.0105551	3.52326	0.00428552	0.374611	0.106325	4.9901	6	0.545083	0.000426273
SMPD3	1.6944	0.351947	3.45577	0.00704848	-0.208918	0.874553	2.72247	0.0159279	2.58345	0.0208665	0.789849	0.572143	1.13221	0.402395	3.52333	0.00429018	0.508286	0.144263	10.1378	6	0.118967	0.000426157
LYVE1	-1.9946	0.249641	-0.789086	0.622045	-7.72934	0	-2.9953	0.00747363	-5.70453	4.86182e-06	-3.20745	0.00588375	-2.51377	0.0371256	-3.52061	0.0043257	-1.36016	0.386343	63.1646	6	1.0217e-11	0.000430559
NID2	-1.97787	0.254273	-1.10356	0.466684	-3.70872	0.00054163	-2.45675	0.0313687	-1.89482	0.0918846	-1.79004	0.149628	-0.384479	0.79887	-3.51972	0.00433504	-0.566329	0.160902	12.3468	6	0.0546649	0.000431998
ADI1	-1.98635	0.251928	-2.78031	0.0339508	0.439093	0.727988	-1.04792	0.40522	-4.52722	0.000124371	-4.68701	4.76316e-05	-4.98066	1.99111e-05	-3.51926	0.00433624	-0.860722	0.244574	27.3607	6	0.000123925	0.000432746
ORM1	-2.01355	0.24436	-1.90133	0.169258	-0.382234	0.765398	-1.26108	0.304919	-3.43332	0.00247747	0.369389	0.808714	-4.64335	6.71449e-05	-3.51812	0.00434899	-0.550513	0.156479	11.9094	6	0.0640206	0.000434618
AQP4	1.62305	0.378205	0.930471	0.550818	2.9968	0.00569365	4.6634	1.68325e-05	5.4403	1.01351e-05	-0.0180855	0.992583	3.51681	0.00257835	3.51467	0.00439047	0.840857	0.239242	26.687	6	0.000165722	0.000440299
SLC2A14	2.18571	0.195324	1.83889	0.185606	2.9863	0.00587187	0.573437	0.667878	6.02699	2.18826e-06	2.27563	0.0599934	1.91665	0.125063	3.51503	0.00439111	0.786843	0.223851	23.8836	6	0.000548644	0.000439712
VEPH1	1.64682	0.370939	0.266609	0.887739	3.09142	0.0042686	1.1949	0.335112	1.43457	0.208449	1.80295	0.146263	1.34355	0.308294	3.51526	0.00439338	0.41297	0.117479	6.99861	6	0.320976	0.000439318
RASL10A	-0.727352	0.755403	-0.879348	0.575298	-4.67033	1.1319e-05	-6.12489	9.21659e-08	-4.41425	0.000171122	-1.9246	0.11838	-2.87636	0.0153412	-3.51155	0.00443336	-1.03745	0.29544	38.7631	6	7.96506e-07	0.000445498
B3GNT3	2.8077	0.0778641	2.35787	0.0796139	3.05017	0.00483276	1.3445	0.270385	3.9645	0.000590566	0.617921	0.667935	0.407364	0.786344	3.51168	0.00443722	0.628577	0.178996	15.3637	6	0.0176086	0.000445287
FXYD2	1.95847	0.259434	2.69415	0.0408645	5.18195	1.32846e-06	0.767317	0.556612	2.34139	0.0362204	3.5614	0.00207485	1.01014	0.462036	3.51018	0.00445162	0.80843	0.23031	24.2523	6	0.000469284	0.000447805
C8orf82	-1.64401	0.371877	-1.7302	0.217107	-3.35506	0.00183314	0.686562	0.603509	-2.82012	0.0118145	-4.14152	0.000331936	-5.60852	2.94479e-06	-3.50786	0.00448721	-0.806262	0.229844	24.213	6	0.000477176	0.000451727
C21orf62	0.703893	0.76519	1.68246	0.23204	3.15828	0.00346576	1.63861	0.169778	1.90036	0.0909169	-0.317082	0.837759	1.36247	0.300642	3.50679	0.0045007	0.413262	0.117846	7.05102	6	0.316155	0.000453541
SCPEP1	2.47445	0.128691	2.14083	0.115614	6.04232	2.76625e-08	2.13147	0.0657105	1.53787	0.175947	3.61213	0.00177483	1.12595	0.405231	3.50451	0.00453372	0.920835	0.262757	30.8291	6	2.7327e-05	0.000457449
ARFGEF3	2.25266	0.17913	1.43741	0.321606	2.08435	0.0604281	1.64697	0.167415	-0.665211	0.579442	0.0214018	0.991585	2.89335	0.0146812	3.50256	0.00456225	0.416534	0.118923	7.15408	6	0.306833	0.000460811
CYB5R2	1.69073	0.353161	3.59499	0.00484636	4.78679	6.93657e-06	3.50482	0.0015234	3.20926	0.00444634	0.785245	0.574675	0.27352	0.859459	3.50024	0.00459126	0.807273	0.230634	24.6162	6	0.000402071	0.000464841
LARP4	-3.11374	0.0461899	-4.78942	0.000114405	-4.81731	6.17579e-06	-2.16941	0.0604844	-3.30244	0.00349954	-2.63348	0.0266967	0.545612	0.712161	-3.49981	0.00459207	-0.953809	0.272532	33.7213	6	7.61439e-06	0.000465585
TOX2	-2.8616	0.0721582	-0.837975	0.59619	-5.8707	9.18485e-08	-4.39802	5.21996e-05	-4.91946	4.26136e-05	-0.22966	0.883441	-2.58163	0.0317197	-3.50024	0.00459735	-1.02396	0.29254	38.2762	6	9.91964e-07	0.000464837
MDGA1	1.31516	0.49922	1.34907	0.357211	0.194681	0.883667	2.17381	0.0598665	1.43757	0.207444	1.40583	0.272084	1.54347	0.231161	3.49849	0.00460352	0.371569	0.106208	2.49879	6	0.868603	0.000467892
SUSD2	2.95735	0.0610094	3.01208	0.0202736	2.05883	0.0639298	2.71746	0.0161444	7.48862	3.125e-08	4.94968	1.8894e-05	0.673347	0.64132	3.49882	0.00460395	1.19646	0.341961	52.4473	6	1.51589e-09	0.000467314
CALCOCO2	-2.39063	0.14677	-3.60152	0.00476387	-1.65412	0.143894	1.23141	0.31861	-2.93914	0.00884093	-4.32378	0.000175349	-4.56736	8.89272e-05	-3.4949	0.00466282	-0.786422	0.22502	23.1964	6	0.0007333	0.000474247
DAXX	2.72944	0.0873238	1.76541	0.206406	4.37583	3.96907e-05	1.43371	0.236953	6.92244	2.10526e-07	4.69124	4.73067e-05	1.16294	0.387649	3.49326	0.00466601	1.15451	0.330497	49.025	6	7.37067e-09	0.000477159
IL4I1	2.76681	0.0826198	4.38636	0.000440404	1.4848	0.193984	1.35824	0.265104	6.17973	1.50538e-06	1.57034	0.213386	1.25567	0.344419	3.49399	0.00466631	0.835583	0.239149	27.1685	6	0.000134651	0.000475864
LBH	2.11079	0.216832	1.86521	0.178305	-0.733681	0.54371	1.8467	0.116647	1.26576	0.27049	3.32002	0.00426466	3.45837	0.00307538	3.49276	0.00466806	0.540427	0.154728	11.4274	6	0.0760319	0.000478064
PTK6	1.3494	0.483191	1.72435	0.219222	1.45527	0.203876	3.16267	0.00454519	4.53587	0.000121392	3.89242	0.000754803	0.799687	0.571297	3.49344	0.00466954	0.769465	0.22026	22.7018	6	0.00090276	0.000476843
SRSF1	-0.417296	0.878031	-1.59959	0.261598	-1.00923	0.391256	-4.11384	0.000164603	-0.734061	0.538997	-1.40857	0.271046	-2.69405	0.0242206	-3.49401	0.0046719	-0.495508	0.141816	9.72466	6	0.136736	0.000475816
ABCG2	-1.42186	0.454371	-3.38841	0.00849176	-3.83217	0.000343181	0.790725	0.544428	-2.70164	0.015733	-3.98135	0.000571932	-2.5253	0.0361446	-3.49062	0.0046951	-0.751234	0.215215	21.3274	6	0.00160191	0.000481901
CAPNS1	-0.866882	0.69432	1.16632	0.436185	3.83249	0.000342736	2.7525	0.0146972	3.91306	0.000680456	4.49686	9.3197e-05	4.36724	0.000172114	3.49017	0.0046965	0.895699	0.256635	29.7819	6	4.32444e-05	0.000482711
RING1	-0.583055	0.814594	-0.236424	0.901321	-3.69371	0.000572958	-1.64397	0.168356	-2.75749	0.0137291	-4.30398	0.000188759	-4.03216	0.000516551	-3.49078	0.00469847	-0.76421	0.218922	22.0443	6	0.00118867	0.000481605
CYP11A1	1.87415	0.288477	1.98891	0.147642	1.75377	0.119216	3.04736	0.00643231	4.62884	9.45107e-05	3.18164	0.00636865	0.144411	0.926922	3.48652	0.0047565	0.752586	0.215856	22.0032	6	0.00120923	0.000489351
SRSF6	-1.69195	0.35308	-3.04941	0.0186603	-1.28251	0.26709	-6.22104	0	-3.19803	0.00458366	-0.56883	0.695465	-2.43406	0.0444835	-3.48607	0.00475906	-0.829118	0.237838	25.7808	6	0.000244575	0.000490172
CTSG	0.937235	0.662819	3.6979	0.00364548	0.582654	0.636563	3.7631	0.000625218	1.38136	0.227011	3.18027	0.00638674	1.17824	0.380365	3.48355	0.00479727	0.633384	0.181821	15.5016	6	0.0166941	0.000494808
LOXL1	1.87725	0.287348	3.18594	0.0135996	3.77912	0.000418526	0.589221	0.659217	2.68796	0.016265	3.40901	0.00327994	0.345954	0.820802	3.48199	0.00480838	0.708362	0.203436	19.3349	6	0.00363383	0.000497693
PYGB	4.65119	0.002095	3.48646	0.00650897	2.07668	0.0614575	5.13938	1.60109e-06	8.6714	0	4.54683	7.83128e-05	0.12137	0.938338	3.48222	0.00481007	1.50141	0.431165	79.0728	6	5.55112e-15	0.000497266
RAD51AP1	2.76231	0.0830839	3.57484	0.00509947	4.43883	3.07619e-05	6.34389	0	0.218226	0.864895	0.171726	0.913609	3.53414	0.00245184	3.48229	0.00481534	0.965899	0.277375	33.5971	6	8.04633e-06	0.000497142
BRAF	-2.40247	0.144947	-2.83203	0.0302723	-3.84932	0.000321751	-1.44729	0.231755	-4.28059	0.000248788	-2.43058	0.0426271	0.182071	0.907202	-3.48107	0.0048189	-0.774605	0.222519	23.3131	6	0.000698118	0.000499409
RICTOR	-2.39146	0.147064	-2.72068	0.0385668	-4.11275	0.000116528	-2.52511	0.0264881	-4.54258	0.000119361	-1.37263	0.28556	0.116849	0.940551	-3.47997	0.00483357	-0.796172	0.228787	24.6214	6	0.000401187	0.000501475
HECW1	2.29275	0.168703	1.98183	0.149511	3.26339	0.00247646	-0.778533	0.550384	3.59388	0.00160424	1.26599	0.33038	2.31441	0.0577893	3.478	0.00486302	0.586554	0.168647	13.6478	6	0.0338278	0.000505168
CLEC4M	-2.55517	0.115113	-0.89615	0.567118	-6.01035	2.66667e-08	-0.61373	0.64452	-6.10738	1.83687e-06	-4.86213	2.56061e-05	-2.73805	0.0217197	-3.47437	0.00492629	-1.22627	0.352948	54.2614	6	6.53388e-10	0.000512062
GALNT10	2.02296	0.242153	1.92078	0.164221	2.40144	0.0287588	-0.148772	0.916396	3.59641	0.00159406	-0.303722	0.844669	3.0624	0.00944229	3.47375	0.00493089	0.523713	0.150763	11.0757	6	0.0860659	0.00051323
GNE	-1.76321	0.32621	-2.90889	0.0254074	-5.27625	8.61619e-07	-0.417768	0.758909	-2.00914	0.0732108	-5.39708	4.72222e-06	-2.29353	0.0602789	-3.47052	0.0049738	-0.990465	0.285394	35.5094	6	3.43282e-06	0.00051945
LAIR1	1.3223	0.497146	1.61707	0.255227	0.321767	0.806433	0.97182	0.444396	0.931808	0.427385	2.63671	0.0264557	1.68947	0.184522	3.47079	0.00497539	0.369156	0.106361	4.03975	6	0.671297	0.000518921
NFASC	1.79349	0.316943	1.75775	0.209054	1.89742	0.089746	3.33098	0.00269683	5.65275	5.62594e-06	0.12878	0.937872	2.13492	0.0832037	3.47101	0.00497754	0.720414	0.207552	20.6191	6	0.00214715	0.000518506
GLI2	0.777471	0.732922	1.93434	0.160966	1.53093	0.179269	2.11186	0.0684858	2.44964	0.0284334	4.39075	0.00013788	1.34017	0.309557	3.4687	0.00499724	0.620741	0.178955	14.9815	6	0.020401	0.000522975
NUP62CL	-1.7875	0.318239	0.22351	0.907268	-0.706547	0.559869	-2.55323	0.0247153	-2.87475	0.0103329	-2.79693	0.0177228	-2.54833	0.034261	-3.46888	0.00500052	-0.53985	0.155626	11.6551	6	0.0701209	0.000522627
MEX3B	1.76248	0.32632	2.69574	0.040702	-0.0646268	0.961281	3.34902	0.00255221	2.57268	0.021381	2.10509	0.0842918	0.680573	0.637851	3.46818	0.00500134	0.551996	0.15916	12.1528	6	0.0586455	0.000523991
SLFN13	3.09	0.0481269	3.15289	0.0147427	1.88525	0.0918902	-0.120145	0.93388	-0.351155	0.779251	1.94958	0.113195	3.11191	0.00820014	3.46598	0.00503748	0.529374	0.152734	11.1953	6	0.0825246	0.0005283
LAMC3	2.56642	0.113671	3.76794	0.00299171	3.43697	0.00139357	1.76291	0.136523	7.37187	5.78871e-08	5.82025	0	0.265879	0.863748	3.46076	0.00513451	1.3437	0.388266	65.2257	6	3.87956e-12	0.000538651
CLDN10	2.04211	0.236563	2.30097	0.0885006	3.99064	0.000187034	2.45436	0.0315478	1.84124	0.101933	4.20776	0.000262466	0.0759276	0.962137	3.45937	0.00515582	0.789553	0.228236	23.8295	6	0.000561336	0.000541443
PGBD1	1.43179	0.449784	1.1744	0.432507	4.42081	3.29267e-05	4.01454	0.000245677	2.62861	0.0187669	0.163368	0.917794	1.88806	0.131516	3.45762	0.00518484	0.690557	0.19972	18.6179	6	0.00485998	0.000544969
FZD5	-2.0443	0.23602	-2.77325	0.0344686	-6.28979	0	-1.75265	0.139129	-1.58068	0.163677	-2.24842	0.0635147	-1.50647	0.244328	-3.45686	0.00519399	-0.848064	0.245328	27.2123	6	0.00013213	0.000546518
ANLN	1.15845	0.56783	2.55381	0.0542778	3.68727	0.000585995	5.67925	5.85366e-07	0.648304	0.589804	0.645723	0.653002	3.17706	0.00686869	3.45517	0.00522026	0.774103	0.224042	22.8354	6	0.000853508	0.000549937
MAOA	-2.94376	0.0626754	-3.10992	0.0162442	-4.84829	5.46053e-06	-0.735626	0.574778	-0.374876	0.763082	-5.25203	6e-06	-2.40382	0.0474821	-3.45406	0.00523753	-0.94994	0.275021	33.0655	6	1.01859e-05	0.000552211
TAT	-0.914172	0.674001	-1.2917	0.380328	-4.56753	1.79351e-05	-1.05692	0.400635	-2.2074	0.0485488	-3.41613	0.003209	-1.84457	0.142195	-3.45355	0.00524082	-0.673402	0.194988	17.7037	6	0.00701694	0.000553253
PHF2	-2.32462	0.161125	0.209902	0.912668	-6.21837	0	-3.73304	0.000696993	-3.11644	0.00564171	-1.33965	0.299426	-3.90018	0.000795455	-3.45139	0.0052772	-0.956258	0.277065	34.3431	6	5.77515e-06	0.000557715
KIF18A	1.84402	0.297257	2.58382	0.0510469	3.49822	0.00112956	4.52548	3.05669e-05	0.269678	0.832177	0.0620261	0.971673	2.25637	0.0649778	3.44971	0.00529736	0.646574	0.187429	16.3656	6	0.0119207	0.000561197
MAGI3	-3.28275	0.0335363	-3.42933	0.00762439	-4.82222	6.09137e-06	-1.94733	0.0962041	-3.98388	0.000560706	1.26101	0.332443	-2.15135	0.0804764	-3.45005	0.00529756	-0.802558	0.232622	24.9217	6	0.000353039	0.000560493
UGT2B15	2.40145	0.145046	3.14874	0.0148688	2.60328	0.0171728	5.75121	4.25532e-07	2.46481	0.0274411	2.39735	0.0459637	0.000264779	0.999936	3.44886	0.00530139	0.888653	0.257666	30.1003	6	3.76193e-05	0.000562958
SCML1	-2.34403	0.15657	-0.977013	0.527297	-1.16736	0.316286	-4.62537	1.99678e-05	-6.0028	2.32111e-06	-4.83325	2.74386e-05	-1.69349	0.183375	-3.44889	0.0053075	-1.07728	0.312354	43.7409	6	8.32005e-08	0.000562894
AFF3	-1.59399	0.389437	-2.80042	0.0323873	-4.88048	4.73077e-06	-2.08171	0.073036	-1.95725	0.0813958	-0.698912	0.623781	-0.852708	0.543647	-3.44674	0.00533301	-0.648179	0.188056	16.6141	6	0.0108114	0.000567404
TBC1D7	2.31857	0.162889	2.37183	0.0774815	5.92511	2.40964e-08	4.1219	0.000159321	2.23765	0.0454214	2.4265	0.0430573	0.28962	0.850313	3.44688	0.00533689	0.95689	0.277611	34.4475	6	5.5128e-06	0.000567111
FOXA2	0.221536	0.941841	-0.882778	0.573954	-2.52876	0.0208341	-5.63078	5.54273e-07	-3.54498	0.0018311	-3.64654	0.00160547	-3.55694	0.00229784	-3.44555	0.00533748	-0.912526	0.264842	31.5826	6	1.96153e-05	0.000569908
ADARB2	-1.83209	0.302318	-1.74026	0.214328	-3.82928	0.000347045	-0.371449	0.787583	-1.93631	0.084735	-0.821514	0.554227	-1.19017	0.374315	-3.44599	0.00534187	-0.481586	0.139753	9.51213	6	0.146758	0.000568982
KBTBD11	-0.157387	0.961376	-0.808173	0.611257	-4.73404	8.68766e-06	-4.78904	9.53789e-06	-3.15799	0.0050822	-5.23101	6.84211e-06	-2.47816	0.0401155	-3.44559	0.00534332	-1.09323	0.317283	43.4897	6	9.33045e-08	0.000569819
ELMO2	2.49517	0.126301	2.8246	0.0306766	1.83059	0.102752	1.85629	0.114652	7.25013	1.05125e-07	2.06132	0.091889	1.62871	0.203207	3.44433	0.00535528	0.894574	0.259723	32.0943	6	1.56523e-05	0.00057247
DUSP10	-1.6319	0.375299	-0.308434	0.868434	-5.92232	2.40385e-08	-4.57389	2.49238e-05	-8.04144	0	-4.40062	0.00013441	-2.39252	0.0486759	-3.4422	0.00539237	-1.43368	0.416502	74.0031	6	6.15064e-14	0.000576997
COLQ	1.52008	0.417979	2.98494	0.0214588	1.12131	0.337078	2.90292	0.00973471	-0.339379	0.787307	1.13871	0.387848	1.20452	0.367909	3.43946	0.00544293	0.434872	0.126436	7.93607	6	0.242824	0.000582876
C9orf72	-1.70889	0.346251	-2.0039	0.144158	-2.05042	0.0651127	-5.70323	5.01253e-07	-7.23568	1.04439e-07	-1.90802	0.121985	-2.1252	0.0848003	-3.4374	0.00548148	-1.07452	0.312597	44.5979	6	5.62498e-08	0.000587323
CHAF1A	4.0075	0.00802971	5.09149	3.37736e-05	0.606614	0.621493	3.88337	0.000402715	6.05487	1.99257e-06	1.39819	0.275099	0.782985	0.581173	3.43619	0.00550018	0.995233	0.289633	38.4973	6	8.97913e-07	0.000589955
GLA	1.19176	0.554841	2.60053	0.0495413	6.58535	0	1.68912	0.156095	4.13086	0.000376552	2.85467	0.015364	1.35096	0.305098	3.43485	0.00552027	0.996603	0.290144	37.7102	6	1.27981e-06	0.00059288
TRPM2	1.48811	0.430189	1.33621	0.361865	1.14798	0.325092	3.7493	0.000656447	4.0499	0.000467545	0.0134155	0.994529	2.06477	0.0953252	3.43413	0.00552908	0.586333	0.170737	14.0173	6	0.0294434	0.000594453
EMP2	-1.1617	0.567091	-2.09579	0.124624	-2.30545	0.0363592	0.931318	0.465652	-3.10483	0.00581673	-3.02362	0.00979413	-3.02028	0.0106213	-3.43199	0.00556635	-0.57327	0.167037	13.3338	6	0.0380307	0.00059916
NUP50	-2.08556	0.225102	-2.27786	0.0921248	-5.31382	7.17671e-07	-2.38766	0.0369136	-1.38072	0.22719	-1.15858	0.378697	-1.04534	0.445059	-3.43014	0.00559965	-0.695757	0.202837	19.1045	6	0.0039907	0.000603279
ARF3	2.26603	0.17615	2.72902	0.0379231	-0.0284919	0.983364	1.26024	0.305344	4.66772	8.51826e-05	3.06116	0.00881038	1.50724	0.244166	3.42802	0.00563978	0.668351	0.194967	18.1319	6	0.00591092	0.000608012
C21orf91	-2.04261	0.23637	-4.49828	0.000297287	-1.15326	0.3226	-5.86719	1.83486e-07	-5.59821	6.46543e-06	-2.62462	0.0271819	-0.49805	0.738465	-3.42735	0.00564888	-1.06625	0.311101	43.489	6	9.33372e-08	0.000609495
FAM171A1	-0.246679	0.93172	-2.35007	0.0809515	-2.76184	0.0111829	-1.62655	0.173305	-1.11946	0.333518	0.806519	0.562755	-3.70244	0.0014832	-3.42547	0.00565517	-0.470775	0.137434	9.24911	6	0.160045	0.000613747
SPTBN5	0.231857	0.937941	2.03921	0.135849	3.26143	0.00249001	1.43423	0.236854	3.271	0.00379284	1.85494	0.134083	0.750995	0.59873	3.42577	0.00565563	0.538444	0.157175	11.9336	6	0.0634667	0.000613058
ADRB2	-2.03504	0.238488	-0.59098	0.72407	-3.24391	0.00263707	-7.89898	0	-4.0654	0.000448429	-4.22477	0.000246296	-1.76784	0.162491	-3.42515	0.00565581	-1.37965	0.402801	67.0549	6	1.64013e-12	0.000614465
ANXA5	2.38203	0.148349	4.17508	0.000878532	3.92413	0.00024178	2.94071	0.00877617	-1.96376	0.0803718	4.14421	0.000329097	4.40995	0.000151222	3.42605	0.00565679	0.885796	0.258548	29.7774	6	4.33296e-05	0.000612439
HPS1	1.23466	0.535397	2.13334	0.116994	4.64195	1.29705e-05	3.69825	0.000787207	3.6102	0.00153938	3.52769	0.00229573	-0.0795461	0.960345	3.42665	0.00565789	0.9007	0.262851	31.517	6	2.01906e-05	0.000611072
TPGS2	3.5875	0.0202278	4.69488	0.000160632	4.27933	6.00669e-05	6.58628	0	-1.6971	0.133245	2.74115	0.0204773	3.63183	0.00182755	3.42606	0.00566361	1.14471	0.334119	46.9181	6	1.94282e-08	0.000612409
ADAMTSL3	-1.93259	0.267254	-2.58831	0.050623	-2.41642	0.0277026	-2.07846	0.0734695	-0.156154	0.903047	-4.94387	1.94545e-05	-1.93931	0.120159	-3.42129	0.00573397	-0.709042	0.207244	19.5471	6	0.00333286	0.000623245
SETD4	0.155521	0.961669	0.502339	0.768384	2.68265	0.0139044	2.61974	0.0208671	4.37016	0.000193011	2.63459	0.026614	2.12276	0.0852028	3.42014	0.00574513	0.653801	0.191162	17.4234	6	0.00784705	0.000625894
DRAP1	1.96701	0.257709	3.00344	0.0205725	3.50054	0.00112001	3.31477	0.0028415	1.962	0.0806567	2.52596	0.034389	-0.549483	0.710389	3.4202	0.00575091	0.710771	0.207816	20.1979	6	0.00255342	0.000625757
IRS2	-2.15479	0.204328	-1.58151	0.267667	-3.40229	0.0015691	-6.0979	8.58369e-08	-10.0258	0	-4.24197	0.000234039	-2.25268	0.0655393	-3.41724	0.00580275	-1.57153	0.459882	89.8915	6	0	0.000632596
PTCH1	-0.206808	0.947013	-0.991172	0.520465	-4.71444	9.26598e-06	-2.48338	0.0293349	-4.52502	0.000125088	-1.31599	0.309289	-2.71758	0.0228278	-3.41109	0.00592504	-0.746477	0.218839	22.5267	6	0.000971525	0.000647049
MMAA	-2.96824	0.0601629	-5.14348	2.65979e-05	-4.5527	1.92462e-05	-2.68159	0.0177527	-3.05194	0.00665036	-1.66809	0.183371	0.516902	0.728363	-3.41137	0.0059258	-0.902845	0.264658	32.0465	6	1.59858e-05	0.000646376
PON3	-3.88673	0.0111536	-5.37501	1.15254e-05	0.25303	0.848741	-2.71312	0.0163179	-0.190678	0.883212	-2.66745	0.0245022	-2.91613	0.0138335	-3.40844	0.00597751	-0.75347	0.22106	22.4695	6	0.000995108	0.000653343
FSD1	-1.27915	0.514948	-0.932322	0.550078	-2.17969	0.0488302	-1.69081	0.155666	-4.65703	8.7572e-05	-0.266351	0.864466	-2.25029	0.0658273	-3.40742	0.00599407	-0.554795	0.16282	12.9228	6	0.0442779	0.000655803
PDGFA	2.16053	0.201917	2.2764	0.0923669	6.08778	2.94118e-08	2.34626	0.0406447	0.500774	0.683164	0.937869	0.490233	3.11807	0.0080635	3.40396	0.00606487	0.775371	0.227785	23.6151	6	0.000614598	0.000664172
GPRC5B	1.63604	0.373718	2.13371	0.116949	2.47122	0.0241682	2.2459	0.051217	4.44169	0.00015854	0.825435	0.551981	0.329093	0.829268	3.40186	0.00610844	0.606862	0.178391	15.3726	6	0.0175482	0.0006693
CHAF1B	3.17744	0.0403647	4.29478	0.000611541	4.89701	4.39689e-06	0.877629	0.494857	0.0520028	0.967501	1.65065	0.188589	1.90867	0.126828	3.39897	0.0061694	0.740182	0.217766	21.8401	6	0.00129437	0.00067639
RAPGEFL1	2.07281	0.228068	4.11775	0.00105711	1.52965	0.179631	4.11035	0.000166512	2.83282	0.0114506	1.66981	0.182887	-0.213763	0.891207	3.3971	0.00620621	0.71807	0.211377	21.0011	6	0.00183378	0.000681043
TPPP2	-2.95031	0.0618287	-2.9346	0.0239922	-1.41712	0.217197	1.01527	0.421654	-1.75369	0.120411	-2.68061	0.0237208	-2.29496	0.060123	-3.39601	0.0062239	-0.541978	0.159593	12.1695	6	0.0582933	0.000683762
TBCEL	-1.95797	0.259324	-2.81863	0.0310229	-4.12762	0.000110099	-0.0924379	0.949659	-4.15563	0.000353151	-1.86777	0.131094	-0.882543	0.52765	-3.39513	0.0062378	-0.701266	0.206551	20.2112	6	0.00253957	0.000685964
TRIM31	0.443295	0.869468	0.646088	0.695383	3.90709	0.000257554	4.52361	3.07614e-05	1.28348	0.263412	2.71154	0.0220191	2.60965	0.0297472	3.39408	0.00625507	0.719504	0.211988	20.7161	6	0.00206298	0.000688599
AVPI1	-1.06074	0.608128	-0.0257103	0.991088	-1.23096	0.288273	-4.75551	1.0991e-05	-3.21929	0.00433124	-1.77365	0.154095	-4.52719	0.000102203	-3.39337	0.00626428	-0.714385	0.210523	20.779	6	0.00201004	0.000690374
GLIS2	3.2922	0.0330959	4.30034	0.000599088	3.1329	0.00374679	0.0973331	0.946742	5.74494	4.35146e-06	1.04363	0.435197	1.37955	0.293509	3.39259	0.0062746	0.837987	0.247005	28.7414	6	6.80887e-05	0.000692359
SYT13	1.79812	0.315564	0.83996	0.595114	2.18362	0.0483992	0.93004	0.466314	1.56821	0.167132	3.18989	0.00621772	0.974475	0.479871	3.3909	0.00630039	0.449305	0.132503	8.60454	6	0.19707	0.00069664
SEH1L	-1.48368	0.432939	-2.57309	0.0520357	-5.63027	2.1544e-07	-2.44291	0.0324018	-4.9968	3.46569e-05	-1.24682	0.338589	-0.876675	0.530735	-3.39047	0.00630418	-0.895062	0.263993	32.1697	6	1.51394e-05	0.000697718
TSPAN13	-1.16229	0.566915	-2.77003	0.0347278	-4.07871	0.000134004	-1.72967	0.14504	-2.57642	0.0212101	1.10826	0.402104	-2.53756	0.0351366	-3.39099	0.00630528	-0.580262	0.171119	13.9143	6	0.030608	0.000696396
FADS2	3.72988	0.0147504	4.35197	0.000488861	3.20051	0.00303186	4.48122	3.71529e-05	8.67772	0	1.55654	0.218151	0.429156	0.773975	3.3872	0.00637534	1.26911	0.374679	62.7938	6	1.21591e-11	0.000706099
BTF3	-4.31681	0.00500462	-5.32187	1.37313e-05	0.0985014	0.940851	-0.226473	0.872884	-6.79503	2.72109e-07	-1.49775	0.238366	-5.47688	4.5933e-06	-3.38381	0.00644851	-1.01234	0.29917	40.8817	6	3.05521e-07	0.000714874
SLC27A5	-2.38046	0.148576	-2.80775	0.0318435	-3.47453	0.00122749	-1.81446	0.123892	1.46276	0.199428	-3.38246	0.00354839	-5.86437	1.92308e-07	-3.38312	0.00644969	-0.771966	0.228182	23.8611	6	0.000553889	0.00071668
DDHD1	1.66637	0.362099	1.44977	0.31679	3.92147	0.000244287	3.24223	0.0035568	-0.783569	0.510419	1.26582	0.330402	4.04149	0.000502658	3.38317	0.00645638	0.623656	0.184341	15.9548	6	0.0139987	0.000716548
UBXN10	0.85199	0.699531	1.85805	0.180656	3.58023	0.000850983	0.727717	0.579187	2.12501	0.0578043	0.101404	0.950872	1.45314	0.263931	3.38053	0.00650571	0.438846	0.129816	8.34615	6	0.213825	0.00072345
SZRD1	2.33136	0.159925	1.86113	0.179585	5.05606	2.19284e-06	5.3325	9.42761e-07	2.98598	0.00786655	2.91417	0.0131353	-0.0983834	0.950521	3.37953	0.00652179	1.01372	0.299957	39.9971	6	4.5611e-07	0.000726086
CEP95	-3.13012	0.0446847	-4.71597	0.000151913	-1.56074	0.170151	-3.1226	0.00512995	-1.36176	0.233703	-0.945755	0.485824	-0.266292	0.863539	-3.37894	0.0065276	-0.657267	0.194519	17.8398	6	0.00664519	0.000727665
METTL27	-0.801549	0.723498	-1.12594	0.455837	-2.66061	0.0147418	-1.56352	0.192446	0.392041	0.752629	-0.701867	0.622128	-2.14417	0.0815975	-3.37749	0.00655529	-0.359401	0.106411	5.26999	6	0.50968	0.00073151
BTBD6	-2.16979	0.19973	-2.4246	0.0700047	-2.52769	0.0208774	-0.881421	0.492908	0.716361	0.5488	-3.74391	0.00118915	-5.36685	6.15385e-06	-3.37466	0.00658667	-0.687108	0.203608	19.2399	6	0.00377711	0.000739059
TIGAR	2.04105	0.236753	0.694464	0.670386	1.03479	0.378344	0.635668	0.632037	3.64923	0.00138586	1.8072	0.145129	1.47775	0.254442	3.37424	0.00658986	0.455338	0.134945	9.02664	6	0.172085	0.000740199
ACY1	2.92303	0.0644364	3.14736	0.0149081	5.79228	1.04275e-07	3.83137	0.000488832	6.72173	2.80112e-07	0.153623	0.92363	0.98522	0.4738	3.37477	0.00659204	1.12535	0.333459	49.7343	6	5.31442e-09	0.000738787
ETNPPL	3.04584	0.0526089	2.88176	0.0268873	1.01407	0.388865	3.9814	0.000280351	4.52285	0.000125942	-0.29418	0.849533	1.29291	0.328496	3.37495	0.00659544	0.71666	0.212347	21.3061	6	0.00161614	0.000738297
NBPF3	0.155718	0.961575	1.94628	0.158262	3.81151	0.000371086	2.12792	0.066138	2.61908	0.0191947	1.96818	0.10921	0.672514	0.641635	3.37504	0.00660119	0.567878	0.168258	13.5174	6	0.0355168	0.000738051
DNAJB5	1.55541	0.404215	3.21128	0.0128395	5.04819	2.27447e-06	-0.210293	0.882155	3.61219	0.00153234	1.97419	0.108068	1.64379	0.198484	3.37506	0.0066087	0.747856	0.221583	22.9082	6	0.000827802	0.000738006
USP12	-1.6601	0.364544	-1.55816	0.276036	-1.86797	0.0951699	-1.0998	0.379178	0.417811	0.736183	-1.79584	0.148268	-1.50058	0.246371	-3.37228	0.0066302	-0.358653	0.106353	4.16175	6	0.654798	0.000745481
LRRC8D	1.99527	0.249343	1.65046	0.242844	-0.369798	0.773735	3.99126	0.00026901	1.81311	0.107609	2.39606	0.0460892	1.69378	0.183319	3.37066	0.00666186	0.556094	0.164981	12.9284	6	0.0441877	0.000749891
SPDL1	0.47769	0.855903	1.27777	0.386991	1.35259	0.240334	4.02795	0.00023302	3.70307	0.00119957	0.120713	0.941728	5.32654	6.74074e-06	3.36922	0.00669216	0.676739	0.200859	19.1333	6	0.00394429	0.000753816
SCYL2	1.19393	0.554272	1.71454	0.222331	1.25099	0.279991	2.00243	0.0858969	3.58224	0.00165608	-0.863901	0.531119	4.87075	2.97889e-05	3.36744	0.0067284	0.567093	0.168405	13.7122	6	0.0330214	0.000758703
MYO5B	1.40975	0.459081	2.22888	0.100279	2.2775	0.0388604	5.20922	1.29032e-06	6.70949	2.7881e-07	0.596079	0.680889	2.35928	0.0522566	3.36657	0.00673516	0.944056	0.280421	36.4902	6	2.21326e-06	0.000761095
STPG1	1.20532	0.54902	1.71607	0.221728	1.7632	0.117091	2.07607	0.0738253	2.02999	0.0702531	-1.52841	0.22762	2.64071	0.0276011	3.36688	0.00673556	0.429204	0.127478	8.08478	6	0.231958	0.000760232
TLCD5	1.431	0.450171	0.885333	0.572813	4.35069	4.41791e-05	4.25061	9.58765e-05	0.279997	0.825637	3.54673	0.00217047	2.25827	0.0647212	3.36491	0.00676884	0.781714	0.232314	24.52	6	0.000418855	0.000765696
NOL9	-1.95193	0.261331	-2.14345	0.115164	-6.14985	0	-2.42707	0.0336102	-1.49259	0.189884	-1.63787	0.192321	-1.47825	0.254404	-3.36444	0.00677218	-0.798132	0.237226	25.6415	6	0.000259614	0.00076698
CADM1	1.73776	0.334605	1.82915	0.188037	0.265595	0.840646	2.2335	0.0527088	-0.293142	0.816707	0.89155	0.515843	1.85138	0.140469	3.36346	0.00678112	0.357703	0.10635	4.42023	6	0.620003	0.000769716
ZNF143	-2.87663	0.0697924	-3.24537	0.0118439	-3.2475	0.00260791	-2.39941	0.0359072	-3.49124	0.00211359	-1.8489	0.135524	0.826968	0.55743	-3.36349	0.00678856	-0.737654	0.219312	22.6999	6	0.000903472	0.000769646
MRPL2	-1.31295	0.499837	-1.14004	0.448826	-0.064857	0.961166	-3.47	0.0017161	-1.76792	0.117216	-3.78852	0.00103622	-6.12847	0	-3.36274	0.00679174	-0.753811	0.224166	23.1991	6	0.000732451	0.000771743
SOAT1	-3.22577	0.0376429	-4.4353	0.000371571	-2.90168	0.00752276	-2.12194	0.066991	-3.77137	0.000997349	-2.40612	0.0451613	0.87144	0.533234	-3.35985	0.00685578	-0.825227	0.245614	28.1773	6	8.70072e-05	0.000779834
LASP1	2.64245	0.100938	1.82964	0.18787	4.91231	4.0197e-06	0.17234	0.903937	6.83894	2.80561e-07	3.67655	0.00146985	1.9071	0.127183	3.35815	0.00689327	1.05901	0.315356	45.3412	6	4.00351e-08	0.000784661
HIVEP1	-2.95503	0.0613848	-1.87377	0.175845	-5.69645	1.70132e-07	-6.78719	0	-1.21185	0.293019	-3.27808	0.00482927	-1.00967	0.462275	-3.35749	0.00690167	-1.21833	0.36287	55.2358	6	4.15398e-10	0.000786537
PFN1	2.37508	0.14947	2.7517	0.0361938	0.642924	0.598367	0.372541	0.787132	2.22707	0.0464778	1.62866	0.195258	0.480572	0.74747	3.35654	0.00691763	0.417718	0.124449	7.76813	6	0.255588	0.000789246
PDLIM5	-2.71669	0.0886015	-3.48903	0.00646037	-5.18501	1.29505e-06	-1.44327	0.233353	-7.18509	1.01781e-07	-2.30029	0.0571012	-0.537949	0.71628	-3.35489	0.00695381	-1.09223	0.325564	48.4318	6	9.68662e-09	0.000793952
SRD5A3	1.22782	0.538638	1.84507	0.184014	3.28622	0.00230021	1.52305	0.205152	2.19729	0.0496277	-1.31783	0.308431	2.97419	0.0118979	3.35431	0.00696083	0.495886	0.147836	10.5768	6	0.102371	0.00079563
USP5	2.71568	0.0885733	2.56672	0.0528427	4.9114	4.03345e-06	2.32833	0.0423489	8.68541	0	3.63845	0.00164178	0.747952	0.6001	3.3523	0.00700414	1.27844	0.381363	65.1846	6	3.95528e-12	0.000801439
C21orf58	0.543535	0.831532	1.99408	0.146389	1.73672	0.123011	2.33118	0.0420802	2.18708	0.050712	-0.595096	0.681217	1.02752	0.45412	3.3509	0.00703288	0.377666	0.112706	6.57406	6	0.362038	0.000805485
ARHGEF16	2.11534	0.215278	3.62693	0.00447619	1.42565	0.214126	3.78881	0.000569687	5.53534	7.65957e-06	4.36444	0.000151792	-0.281555	0.854831	3.3495	0.00706215	0.999777	0.298485	40.6105	6	3.45499e-07	0.000809564
MFSD2B	1.31756	0.498838	1.74187	0.213746	1.69757	0.132678	0.674994	0.609846	4.06382	0.000450076	0.702663	0.621651	1.1745	0.381941	3.34865	0.00707647	0.465826	0.139109	9.58864	6	0.143079	0.000812077
TBP	0.142831	0.965486	-0.723039	0.656092	-4.78895	6.88007e-06	-1.82132	0.122402	-4.10835	0.000400125	-3.91525	0.000703883	-3.12584	0.00787987	-3.34828	0.0070777	-0.846617	0.252851	29.3096	6	5.31544e-05	0.000813134
SS18	-0.250515	0.930981	-2.14062	0.11558	-3.51268	0.00107659	-5.2028	1.30814e-06	-5.41001	1.09244e-05	-1.22729	0.346554	-1.70627	0.179559	-3.34711	0.00710018	-0.893219	0.266863	32.8874	6	1.10222e-05	0.000816597
DHRS2	0.0890917	0.977681	-1.40758	0.333427	-2.55525	0.0194206	-0.0242621	0.987254	-0.95757	0.413721	-1.78344	0.151228	-2.1195	0.0857341	-3.34649	0.00710749	-0.356059	0.106398	5.91	6	0.433347	0.00081842
KDM7A	-3.38732	0.0286674	-5.36881	1.23333e-05	-4.75078	8.06693e-06	-5.34203	9.23077e-07	-3.44271	0.0024146	0.449716	0.76383	-0.56144	0.703243	-3.34559	0.00712351	-1.05047	0.313987	43.2008	6	1.06443e-07	0.000821065
FOXM1	1.40617	0.460596	2.60618	0.0490075	6.5187	0	2.9932	0.00751648	2.11985	0.0584143	2.46351	0.0396487	0.902906	0.516887	3.34307	0.00718209	0.923461	0.276231	34.1483	6	6.29802e-06	0.000828565
RASL11A	-2.09328	0.222115	-2.79409	0.032875	-0.175623	0.894387	-5.32028	9.2869e-07	-2.92882	0.00905939	-0.415903	0.782512	-2.2468	0.0663095	-3.34272	0.00718309	-0.694457	0.207752	20.1264	6	0.00262953	0.000829617
SPATA18	0.117582	0.971428	1.23801	0.404138	4.09318	0.000126428	5.0228	3.3294e-06	4.66555	8.56055e-05	2.84679	0.0156585	1.39141	0.288675	3.33776	0.00730947	0.920904	0.275905	34.7405	6	4.83813e-06	0.000844573
CDKN2AIP	-1.20674	0.548274	-4.33226	0.000527764	0.202572	0.878749	-2.55806	0.0243998	-4.30766	0.000230024	-1.75329	0.159959	-1.4128	0.280313	-3.33722	0.00731643	-0.657048	0.196885	18.5456	6	0.00500392	0.000846214
WDR59	-0.55683	0.827211	-1.46889	0.309763	-3.88138	0.000284261	-0.339189	0.806207	-3.07666	0.00625603	-0.485532	0.743362	-4.65754	6.3965e-05	-3.3366	0.00732493	-0.599789	0.17976	15.4598	6	0.0169666	0.000848094
TGFBR3	-2.59132	0.108141	-1.8792	0.174826	-6.78329	0	-6.64971	0	-8.01007	0	-0.735463	0.60329	-1.88227	0.132829	-3.33541	0.00734826	-1.54197	0.462303	87.8772	6	1.11022e-16	0.000851741
CARMIL3	-1.65033	0.368915	-1.51572	0.291645	-1.89373	0.0903731	0.292301	0.834829	-2.64824	0.0178904	-3.65247	0.00158051	-1.91259	0.125944	-3.33379	0.00738387	-0.53776	0.161306	12.4187	6	0.0532548	0.000856722
NTN4	-1.62609	0.377377	-0.611172	0.713951	-6.29124	0	-5.26344	1.09204e-06	-6.62711	4.20684e-07	-5.68658	1.73913e-06	-0.415866	0.780951	-3.33325	0.00739101	-1.57407	0.472233	90.6725	6	0	0.000858382
MTOR	3.21194	0.038623	3.01282	0.0202368	-0.1129	0.93181	2.76986	0.0140374	8.18694	0	2.78969	0.0180617	2.91748	0.0137772	3.33285	0.00739436	1.04113	0.312385	45.3873	6	3.9199e-08	0.000859626
FREM2	1.03647	0.618592	2.00081	0.144812	2.35846	0.0319522	4.7037	1.39026e-05	1.20014	0.297721	0.377612	0.804216	1.63938	0.199955	3.33208	0.00739782	0.567749	0.170389	13.7305	6	0.0327962	0.000861998
PTPN3	-3.4615	0.0246228	-4.99146	5.12397e-05	-2.29108	0.0376309	-3.1102	0.0053138	0.455226	0.711949	-2.0694	0.0904982	-0.99871	0.467754	-3.33228	0.00740077	-0.722845	0.216922	21.8182	6	0.00130624	0.00086139
RAP2A	2.95944	0.0608985	3.35192	0.00936942	-0.295849	0.821722	5.88319	1.88088e-07	0.142944	0.911126	2.97979	0.0109877	6.68576	0	3.33011	0.00744612	0.961033	0.288589	36.5593	6	2.14575e-06	0.000868119
EIF2A	-2.83661	0.0743974	-3.56185	0.00530635	-2.90118	0.00753388	-0.430025	0.751387	-3.43188	0.00248547	-0.429229	0.774922	-0.543225	0.713393	-3.32957	0.00745283	-0.607564	0.182475	15.9523	6	0.0140124	0.000869791
GPR137	3.96445	0.00937042	4.81729	0.000105513	2.06267	0.0634197	4.63915	1.87013e-05	8.9635	0	3.15823	0.00676381	-0.0301649	0.985219	3.32874	0.00746692	1.36777	0.410895	74.157	6	5.72875e-14	0.000872387
CACNB3	2.10013	0.220416	2.7201	0.0385993	1.53961	0.17655	2.78407	0.0134982	1.33053	0.245178	5.13827	8.75912e-06	0.802483	0.569736	3.32728	0.00749145	0.757342	0.227616	23.4693	6	0.000653618	0.00087697
DDIAS	2.02645	0.241135	3.10267	0.016539	0.0358434	0.979412	5.0175	3.33333e-06	3.67868	0.00128298	0.363136	0.812118	2.05016	0.0979186	3.32749	0.00749384	0.707037	0.212483	21.1519	6	0.00172283	0.000876316
LCAT	-1.41961	0.455523	0.160855	0.935254	-4.1957	8.39577e-05	-1.37469	0.259512	-1.59706	0.159167	-3.86723	0.000818778	-4.97696	2.01758e-05	-3.32648	0.00750559	-0.761834	0.229021	24.1163	6	0.000497141	0.000879506
HMMR	1.52083	0.417667	2.50076	0.0602938	6.04248	2.77008e-08	7.25636	0	2.31877	0.0380232	0.284587	0.855051	3.27749	0.00515008	3.32596	0.00751233	1.1961	0.359625	54.117	6	6.98712e-10	0.000881144
MAK16	-2.05137	0.234469	-3.39943	0.00825787	-2.99472	0.00572819	-5.56498	6.47948e-07	-4.49863	0.000134828	-2.62485	0.0271778	0.647552	0.656301	-3.32256	0.00759055	-0.993368	0.298976	40.4693	6	3.68325e-07	0.00089194
HBP1	-1.73306	0.336291	-1.88037	0.174511	-2.7359	0.0119961	-1.81904	0.122822	-2.8489	0.0110225	-4.93251	2.01747e-05	-0.407086	0.786177	-3.32284	0.00759115	-0.764856	0.230182	24.2664	6	0.000466493	0.000891068
ZNF275	-1.2944	0.508099	-2.37378	0.07717	-5.85856	9.02935e-08	-1.56839	0.191007	-2.16283	0.0534341	-3.91437	0.000705771	-0.986991	0.472728	-3.32217	0.00759235	-0.8784	0.264405	31.4803	6	2.05195e-05	0.000893195
NUDT13	-2.48026	0.128287	-4.54443	0.000259331	-0.173958	0.895546	0.787372	0.545912	-2.91461	0.00938239	-2.28675	0.0586523	-3.96279	0.00064818	-3.32077	0.00760664	-0.646235	0.194604	17.948	6	0.00636358	0.000897682
CEP57	-2.92628	0.0640655	-3.50368	0.0062241	-2.55626	0.0193689	-2.28503	0.0468967	-2.3256	0.037469	-5.19597	6.77419e-06	0.402274	0.788711	-3.32081	0.00761403	-0.903236	0.271993	33.1562	6	9.78434e-06	0.00089756
LGALS4	2.93584	0.0631846	1.36353	0.351186	3.96386	0.000207528	6.09944	8.69565e-08	7.99804	0	5.45392	3.85965e-06	-0.228871	0.884035	3.32103	0.00761651	1.57971	0.475667	93.5842	6	0	0.000896851
DNAJC27	-1.76836	0.324269	-2.24657	0.0971288	-2.21642	0.0447865	-5.34878	8.95009e-07	-3.03757	0.00689473	-0.561297	0.699509	-0.857383	0.540888	-3.31946	0.00763545	-0.719193	0.21666	21.8784	6	0.00127388	0.000901928
HACD1	1.77691	0.321593	0.174839	0.929454	3.60114	0.000791828	2.78055	0.0136383	3.33306	0.00322275	2.13466	0.0795817	0.654745	0.651614	3.31883	0.00764477	0.642744	0.193666	17.7981	6	0.00675714	0.00090394
AGPAT1	3.29885	0.0326983	2.73829	0.0371867	2.37306	0.0308332	6.79767	0	5.96318	2.6143e-06	5.10876	9.93289e-06	-0.825026	0.558604	3.3179	0.00764676	1.43976	0.433938	78.4767	6	7.32747e-15	0.000906976
TUBB4A	1.35029	0.482797	0.730776	0.652674	1.73688	0.122984	1.89308	0.106854	2.56511	0.0217775	1.12981	0.392028	0.396301	0.792225	3.31796	0.00765313	0.352236	0.10616	5.96224	6	0.427433	0.000906772
AEBP1	2.90807	0.0658913	4.41794	0.000394146	5.45213	4.27155e-07	-0.00817496	0.995895	1.39446	0.222284	5.52774	3.25581e-06	1.50696	0.24423	3.31676	0.0076546	1.09475	0.330066	46.5231	6	2.32911e-08	0.00091069
ELL	-1.6392	0.373337	-1.13279	0.452802	-5.48101	3.63062e-07	-7.36512	0	-1.15686	0.316995	-3.10561	0.00784462	-2.79507	0.0188015	-3.31733	0.00765509	-1.22104	0.36808	56.5062	6	2.29959e-10	0.000908827
LPIN2	-0.363319	0.895429	-0.825312	0.603013	-1.96716	0.0778413	-4.46165	4.03878e-05	-1.68699	0.135715	-3.90053	0.000735871	-2.3911	0.0488455	-3.31818	0.00765517	-0.696501	0.209905	20.3138	6	0.00243472	0.000906067
CRISPLD1	-2.63381	0.102686	-2.16888	0.110586	-3.09486	0.00422486	-1.74835	0.14017	-5.83737	3.42733e-06	-2.09757	0.0856463	-0.14911	0.924535	-3.3169	0.00765894	-0.80984	0.244156	28.3465	6	8.08449e-05	0.000910228
IL17RB	-2.19277	0.193836	-3.75264	0.00311298	-4.84908	5.42548e-06	0.0444262	0.97619	-0.177593	0.890641	-2.66637	0.0245636	-2.5778	0.0320079	-3.31397	0.0077273	-0.704708	0.212648	20.8772	6	0.00193014	0.000919829
MMUT	-2.77564	0.0814592	-4.18638	0.000853798	-3.65066	0.000666689	0.024695	0.987126	-0.44592	0.717878	-3.53664	0.00223386	-1.49857	0.247103	-3.31179	0.00777155	-0.710148	0.21443	21.2271	6	0.00166993	0.000927
SLC48A1	2.01911	0.243169	0.398417	0.82316	2.36602	0.0313661	3.04593	0.00645608	3.53753	0.00186668	4.46459	0.000104496	0.720463	0.615745	3.31192	0.00777651	0.780268	0.235593	25.6175	6	0.000262294	0.000926566
ERV3-1	1.79553	0.316233	3.2729	0.0112583	-1.3147	0.254762	3.17139	0.00442222	3.30556	0.00347194	1.29657	0.317553	2.56496	0.0329918	3.31133	0.00777676	0.591419	0.178605	15.237	6	0.0184914	0.000928548
SCUBE1	2.13226	0.210635	3.3488	0.0094319	-0.86011	0.47159	2.62261	0.0207092	5.48248	8.80734e-06	1.96338	0.110214	2.30939	0.0584076	3.31012	0.00780363	0.732366	0.221251	23.3178	6	0.000696738	0.000932575
DTD1	2.49682	0.126007	1.45062	0.316375	2.16421	0.0505411	1.90009	0.105487	2.16646	0.0530022	3.85683	0.000845418	0.0318256	0.984246	3.30911	0.00782477	0.622042	0.187979	16.6044	6	0.0108528	0.000935934
MMP24	1.97508	0.255361	1.38143	0.343785	2.83398	0.00912149	2.49676	0.0284076	6.9656	2.17628e-07	3.12874	0.00732878	1.01199	0.461336	3.30799	0.00784905	0.927716	0.280447	37.031	6	1.73654e-06	0.000939677
RTN4IP1	2.16851	0.199975	-0.297227	0.873598	6.53211	0	4.67203	1.61409e-05	3.96282	0.00059311	1.75639	0.159237	2.73758	0.0217388	3.30504	0.00790778	1.07147	0.324193	46.2015	6	2.69927e-08	0.000949618
ELOVL2	1.80261	0.313429	2.09487	0.12481	5.0391	2.33696e-06	5.08742	2.23938e-06	2.01497	0.0724286	-0.0999172	0.951381	1.9184	0.124664	3.30565	0.00790847	0.814249	0.246321	27.5292	6	0.000115215	0.000947573
KICS2	-1.33325	0.491114	-2.20881	0.103922	0.861147	0.471061	-3.74572	0.000664503	-3.93199	0.000646566	-2.27708	0.0597943	-2.26927	0.0633004	-3.30508	0.00791548	-0.638831	0.193288	17.7444	6	0.00690369	0.000949501
AGL	-1.9604	0.258645	-3.19336	0.0134345	-4.00537	0.000176952	0.0754838	0.95885	-4.14339	0.000364817	-4.86309	2.55725e-05	-0.821303	0.560714	-3.30447	0.00791606	-0.913891	0.276562	34.6065	6	5.13577e-06	0.000951555
PRMT2	1.58028	0.396077	1.99701	0.145788	-0.0612718	0.963278	3.51037	0.00149715	3.82693	0.000857645	4.0073	0.000523621	1.19515	0.371929	3.30377	0.00792855	0.725161	0.219495	22.4619	6	0.00099826	0.000953924
TMEM154	2.62231	0.103466	5.26506	1.81579e-05	6.05347	2.8169e-08	3.07272	0.00595072	-1.38861	0.224456	1.34327	0.297869	4.4783	0.000118427	3.3006	0.00797123	0.955707	0.289556	36.7901	6	1.93482e-06	0.000964793
KCNAB2	3.06149	0.0512725	3.18081	0.0137405	-0.595878	0.628299	2.78654	0.0134099	2.54534	0.0227901	4.21752	0.00025194	1.09067	0.422572	3.30199	0.00797229	0.73506	0.222611	22.8433	6	0.000850703	0.00096001
KCNK1	-1.92704	0.269127	-3.27162	0.0112924	-0.241514	0.854814	-6.05249	8.03213e-08	-6.40628	7.81609e-07	-1.81363	0.143757	-2.03535	0.100823	-3.30068	0.00797739	-1.02299	0.309932	43.6164	6	8.80655e-08	0.000964508
PPIC	0.431855	0.87426	0.365833	0.841057	5.2381	1.04659e-06	4.40775	5.00133e-05	3.84514	0.00081685	3.66607	0.00151825	1.76016	0.164718	3.30091	0.00797909	0.967347	0.293055	38.5126	6	8.91767e-07	0.00096373
ISLR	1.74852	0.331334	2.18921	0.107085	4.28939	5.75269e-05	1.60771	0.178911	1.52737	0.179132	1.93912	0.115083	0.159239	0.919932	3.30137	0.00798268	0.584946	0.177183	14.8768	6	0.0212368	0.000962135
ITIH1	-2.48175	0.12794	-2.25462	0.0957598	-5.83693	8.85936e-08	-2.71363	0.0163022	1.15883	0.316105	-2.46976	0.0391114	-4.3231	0.000198247	-3.2999	0.00798293	-0.84845	0.257114	29.6877	6	4.50616e-05	0.000967182
KLF9	-1.51708	0.418835	-1.66616	0.237658	-0.173867	0.895552	-5.87877	1.85759e-07	-6.48575	6.04134e-07	-3.07505	0.00851868	-2.98674	0.0115535	-3.30103	0.00798414	-1.03716	0.314193	44.7219	6	5.31501e-08	0.000963322
ADAMTSL5	2.8179	0.0765813	2.29889	0.0889086	-0.171133	0.897174	4.13728	0.000150228	6.41349	7.6864e-07	3.42869	0.00308579	1.39807	0.285899	3.29911	0.00799714	0.954201	0.28923	38.6767	6	8.28152e-07	0.000969919
TIAM1	-2.61221	0.104808	-2.17402	0.109729	-6.54277	0	-1.09772	0.380316	-5.18115	2.09873e-05	-2.93951	0.0122554	-0.701666	0.626595	-3.29784	0.00800948	-1.06921	0.324215	46.9945	6	1.87587e-08	0.000974309
DNAJC22	2.62523	0.103491	2.63786	0.0458418	2.244	0.0420238	3.01736	0.00701215	4.13304	0.00037478	1.84394	0.1367	-0.70889	0.622595	3.29755	0.0080101	0.713624	0.216411	22.2702	6	0.00108163	0.000975325
RBM17	-1.2955	0.507391	-1.96367	0.153868	-3.26976	0.00242662	-3.14953	0.00473207	-0.437107	0.723718	0.772211	0.58196	-2.639	0.0277191	-3.29794	0.00801479	-0.505357	0.153234	11.2487	6	0.0809869	0.000973954
TESK1	2.02068	0.242983	1.96007	0.154786	1.50293	0.188037	1.38021	0.257428	4.24094	0.000277336	0.554325	0.703583	0.643155	0.658569	3.29816	0.00801693	0.515795	0.156389	11.9661	6	0.0627289	0.000973223
ADRA2A	2.1233	0.213278	2.10983	0.121776	1.99503	0.0733991	0.104461	0.943362	2.07367	0.0643383	4.1853	0.000284519	1.22179	0.359549	3.29478	0.00808319	0.590212	0.179136	15.0693	6	0.0197242	0.000984989
GYS2	-2.73918	0.0859871	-2.89867	0.0258603	-1.55934	0.170545	-0.877805	0.494779	-1.79719	0.110883	-4.77286	3.47335e-05	-0.845612	0.547605	-3.29252	0.00814364	-0.695459	0.211224	20.5264	6	0.00223079	0.000992938
HNRNPDL	-2.20805	0.190137	-1.48023	0.30553	-1.59128	0.16133	-0.739824	0.572518	-3.76405	0.0010167	0.696047	0.62542	-2.38321	0.0496516	-3.29117	0.00817626	-0.479027	0.145549	10.4022	6	0.108704	0.000997725
CRYM	1.85458	0.29407	2.91336	0.0252042	4.12156	0.000112639	4.01161	0.000248683	4.47481	0.000144421	0.966671	0.475048	-0.261245	0.865978	3.28878	0.00823781	0.833471	0.253429	29.9308	6	4.05171e-05	0.00100623
BLOC1S1	-0.428303	0.874432	-2.24837	0.0967882	0.891225	0.454746	-1.41644	0.243275	-2.09687	0.0613486	-2.04986	0.094011	-2.83373	0.0170483	-3.28692	0.00828657	-0.422062	0.128407	8.21257	6	0.22294	0.0010129
ETS2	-2.90768	0.0658691	-2.82452	0.0306688	-4.14676	0.000101916	-6.91561	0	-6.9978	1.78174e-07	-0.0430464	0.982378	-1.29065	0.329446	-3.28548	0.00832009	-1.26805	0.385957	64.3259	6	5.92204e-12	0.00101808
SMG9	2.42925	0.139083	3.86618	0.00222843	0.039275	0.976933	4.03504	0.000226854	6.16473	1.52e-06	3.6426	0.00162236	0.556326	0.706445	3.28352	0.0083697	0.979366	0.298267	40.8868	6	3.04821e-07	0.00102518
GPAT3	-1.50584	0.423636	-1.9825	0.149345	0.0313417	0.981728	-8.09637	0	-6.05358	2.00247e-06	-3.83263	0.000906915	-2.96728	0.0120951	-3.2811	0.00843604	-1.40631	0.428608	76.3508	6	2.02061e-14	0.00103401
KLHL36	-1.10086	0.591933	-1.80925	0.193541	-2.05824	0.0639993	-4.64779	1.81178e-05	-1.32452	0.247572	-0.76497	0.586337	-1.19971	0.369821	-3.28078	0.00843673	-0.550322	0.167741	13.3549	6	0.037734	0.00103522
DCUN1D4	-3.6399	0.0180957	-4.4467	0.000360219	-3.06813	0.00458015	0.933079	0.464844	-3.20623	0.00448159	-2.93549	0.0123769	-1.01552	0.459792	-3.27965	0.00846301	-0.779764	0.237758	26.2067	6	0.000203744	0.00103936
TUBG2	3.38559	0.0287465	3.0949	0.0168822	0.660355	0.587963	5.10339	1.95509e-06	5.8823	3.17265e-06	5.27764	5.82524e-06	-0.28056	0.855393	3.27843	0.0084823	1.22913	0.374913	61.019	6	2.79374e-11	0.00104385
SPRED2	-1.07358	0.601675	-1.19462	0.423107	-3.03696	0.00503401	-3.30035	0.00296991	-4.56041	0.000113783	-3.58406	0.00193426	-0.207711	0.894368	-3.27862	0.0084855	-0.795183	0.242536	27.5061	6	0.000116372	0.00104315
ASPM	2.61073	0.10507	4.50953	0.000289721	2.82117	0.00945765	7.07948	0	1.85269	0.099775	-0.692555	0.62746	3.03615	0.0101506	3.27784	0.00849253	0.997079	0.304188	40.0941	6	4.36517e-07	0.00104604
SLC1A2	-0.826562	0.711082	-0.60004	0.719605	-2.11811	0.0560392	-3.42649	0.00198274	-1.27074	0.268618	-3.6281	0.00168405	-1.54306	0.231217	-3.27654	0.00852527	-0.574688	0.175395	14.464	6	0.0248616	0.00105088
TRPC3	-0.817604	0.715806	-0.656824	0.689597	-1.86512	0.0957331	-0.0280328	0.985173	-3.18094	0.00479184	-0.740268	0.600441	-2.28985	0.0607572	-3.27523	0.00855633	-0.388723	0.118686	7.20352	6	0.302435	0.00105578
DENND5B	-2.74278	0.085313	-4.61963	0.00020037	-3.87209	0.000294158	0.422612	0.75605	-2.19467	0.0499272	-3.73381	0.00122831	-0.798136	0.572056	-3.27316	0.0086122	-0.802454	0.245162	27.5435	6	0.000114504	0.00106354
CHD1L	3.11858	0.0458198	1.73468	0.215909	4.2249	7.47982e-05	2.75288	0.0146826	7.16623	1.00503e-07	2.83011	0.0163448	0.0724293	0.963457	3.27224	0.00863356	1.06275	0.324778	48.5816	6	9.04086e-09	0.001067
ACSM3	-2.42724	0.139041	-2.09964	0.123888	-3.24178	0.00265402	0.335435	0.808474	-2.68433	0.0164068	-3.99097	0.000554099	-1.05851	0.437982	-3.27184	0.00863752	-0.678081	0.207247	20.01	6	0.00275804	0.00106848
AURKA	0.886932	0.686815	0.587672	0.725646	2.26779	0.0397805	4.82494	8.00384e-06	2.58978	0.0205533	1.82885	0.140152	1.46334	0.260289	3.27	0.00868706	0.637797	0.195045	17.8969	6	0.00649513	0.00107546
TUBG1	3.52208	0.0215434	4.96445	5.72093e-05	2.2237	0.0440776	6.18702	1.04167e-07	8.07275	0	2.28778	0.0585271	-0.259064	0.866975	3.26883	0.00871616	1.3577	0.415347	74.6894	6	4.45199e-14	0.00107994
PPP2R2A	-1.5333	0.413692	-2.94066	0.0236965	-1.62338	0.152329	-7.08427	0	-3.59672	0.00159287	-3.57935	0.00196584	-0.579263	0.693492	-3.26784	0.00873764	-1.08908	0.333271	48.4562	6	9.57847e-09	0.0010837
LGALS3BP	3.70545	0.0156102	3.97428	0.00163368	3.39312	0.00161636	3.99976	0.000260315	3.40909	0.00263745	4.90323	2.19355e-05	-1.62501	0.204221	3.26359	0.00886736	1.12728	0.34541	52.1284	6	1.75717e-09	0.0011001
GRAMD1B	1.97341	0.255538	1.88909	0.172175	-0.19554	0.883234	2.9411	0.00876653	4.02388	0.000502017	0.0777756	0.963056	2.14674	0.0812591	3.26216	0.00890371	0.539092	0.165256	13.2328	6	0.0394841	0.00110565
TDP1	1.63797	0.373245	1.64746	0.243826	3.01411	0.00539993	1.74231	0.141778	0.971553	0.406845	2.65048	0.025593	0.0924559	0.95393	3.26118	0.0089278	0.484664	0.148616	10.6403	6	0.10015	0.0011095
L1CAM	-3.05335	0.0518844	-3.19442	0.013406	-0.516171	0.678024	-3.12757	0.00506054	-2.96828	0.00821312	1.31891	0.307936	-2.36481	0.0516085	-3.26007	0.00895536	-0.586322	0.179849	15.367	6	0.0175868	0.00111384
KIAA1328	-0.078185	0.981795	2.17701	0.109358	3.93836	0.000228877	1.51552	0.207654	0.112835	0.930008	1.59995	0.203828	2.81924	0.0176858	3.25734	0.00901608	0.502045	0.154127	11.3949	6	0.0769127	0.00112461
IGFBP1	-2.53138	0.119615	-1.25746	0.395496	-0.0996103	0.940304	-6.122	9.17431e-08	-8.15693	0	-3.34972	0.00390097	-3.62688	0.00186075	-3.25704	0.00901661	-1.24081	0.380961	64.2022	6	6.27665e-12	0.00112579
MRPS30	-2.3839	0.148087	-3.08391	0.0173364	-2.33993	0.0334266	-4.66332	1.68186e-05	-7.33433	8.43882e-08	-2.97544	0.0111292	0.169208	0.914426	-3.25737	0.00902507	-1.09671	0.336686	51.8549	6	1.99442e-09	0.00112451
NCAPG	1.48645	0.431402	1.43872	0.321015	4.15569	9.88036e-05	5.96817	6.99301e-08	1.21951	0.289623	1.1632	0.376688	2.20403	0.0725221	3.25738	0.00903423	0.817887	0.251087	28.5059	6	7.54335e-05	0.00112446
COPB2	1.29628	0.507175	0.218352	0.909414	3.60403	0.000784523	0.987769	0.435751	3.13459	0.00538925	0.241109	0.877766	3.01032	0.0109083	3.25293	0.00914301	0.521398	0.160286	12.4275	6	0.0530834	0.00114222
VSIG10	2.612	0.10477	2.33287	0.0833466	4.99229	2.78876e-06	2.83338	0.01181	1.90915	0.0893478	0.177478	0.909609	0.612299	0.674754	3.24996	0.00921631	0.692308	0.213021	21.1309	6	0.00173785	0.00115423
FAR2	1.07429	0.601079	1.75181	0.210847	0.289595	0.825563	4.20508	0.000115654	0.668028	0.577647	0.678322	0.634813	3.59183	0.00207162	3.25049	0.00921741	0.510215	0.156966	11.8138	6	0.0662539	0.00115208
AP5M1	1.73957	0.33422	0.349964	0.848136	2.18304	0.0484667	2.43795	0.032819	2.71978	0.0150523	-0.849512	0.538377	2.44851	0.0430311	3.25001	0.00922407	0.46142	0.141975	9.86085	6	0.130636	0.00115402
RHPN2	-0.846349	0.701004	-1.28017	0.385739	-1.65666	0.143248	-5.43689	7.18336e-07	-0.876425	0.457732	-2.9241	0.0127648	-2.6071	0.0299273	-3.2488	0.00924512	-0.697215	0.214607	21.2078	6	0.00168338	0.00115892
UNC5B	2.80381	0.0783074	3.61054	0.00468005	0.263935	0.841614	3.89766	0.000381925	5.43309	1.03362e-05	2.11507	0.0826264	0.260113	0.866442	3.24715	0.00929277	0.837707	0.257982	31.2564	6	2.26455e-05	0.00116567
STAT5B	-1.40635	0.460533	-1.18455	0.427942	-5.48601	3.49206e-07	-2.31016	0.044218	-2.2636	0.0429357	0.220495	0.888136	-3.54336	0.00238892	-3.24664	0.00930042	-0.691883	0.213107	21.096	6	0.00176312	0.00116774
JADE3	-1.7923	0.317259	-2.75471	0.0359262	-0.823217	0.492081	-0.471886	0.727055	-3.6859	0.00125843	-2.8175	0.0168811	-0.62404	0.668392	-3.24396	0.00938407	-0.548746	0.169159	13.8027	6	0.0319189	0.00117881
LY9	1.53703	0.411939	2.78708	0.0334523	1.28629	0.265554	3.48704	0.00161732	-1.30638	0.254556	1.90064	0.123434	3.64355	0.00176021	3.24306	0.00939433	0.553973	0.170818	13.8761	6	0.0310507	0.00118254
NRXN1	-2.93341	0.0633854	-3.39282	0.00839399	0.291724	0.824397	-2.22385	0.0537965	-4.98802	3.5388e-05	-0.780541	0.577058	-1.54322	0.231176	-3.24247	0.00939585	-0.667699	0.205923	20.3415	6	0.00240713	0.001185
KLF11	-2.05063	0.23425	-1.68544	0.230977	-1.08031	0.356579	-7.41123	0	-6.07607	1.89818e-06	-2.98369	0.0108999	-1.64679	0.19757	-3.24326	0.00939758	-1.21722	0.375308	61.1961	6	2.57134e-11	0.0011817
N4BP2L1	-2.97873	0.0587787	-3.01037	0.0203656	1.5678	0.168097	-6.59614	0	-8.43607	0	-5.32995	5.5814e-06	-3.18481	0.00672175	-3.2425	0.00940441	-1.53127	0.472251	91.6695	6	0	0.00118488
MAN2A1	-2.69816	0.0913762	-2.72805	0.0380188	-5.38392	5.59943e-07	-1.07104	0.393732	-3.67566	0.00129294	-2.69595	0.0228339	0.194786	0.900572	-3.24101	0.00940716	-0.861105	0.26569	32.4802	6	1.31987e-05	0.00119106
TMEM268	2.38995	0.146943	4.17814	0.000871959	-0.971403	0.411046	5.77682	4.35967e-07	1.69479	0.133756	1.8719	0.130092	3.38409	0.00380447	3.24122	0.00940962	0.809555	0.249769	28.2574	6	8.40342e-05	0.00119019
PODN	1.82023	0.30741	2.59385	0.0501756	3.1422	0.00364193	-0.358405	0.795355	4.3268	0.000218049	5.40269	4.63768e-06	1.69226	0.183714	3.2414	0.00941381	0.904014	0.278897	34.9867	6	4.3351e-06	0.00118945
SLC25A18	-1.41584	0.45668	-1.71176	0.223099	-0.919763	0.438936	-5.47153	6.93642e-07	-0.706238	0.55487	-1.23133	0.345009	-4.91706	2.53768e-05	-3.24149	0.00941998	-0.697328	0.215126	21.4204	6	0.00154122	0.00118905
UNC119	4.21203	0.00551077	4.5137	0.000288178	3.98147	0.000194484	6.8843	0	6.4431	6.88576e-07	0.182591	0.90664	-0.0942765	0.952873	3.2395	0.00944037	1.33716	0.412768	71.9798	6	1.60427e-13	0.00119741
DNAH2	1.80661	0.311985	1.37466	0.346261	0.393281	0.758504	0.868705	0.499526	3.41318	0.00261038	2.97656	0.0110975	1.15266	0.392522	3.23969	0.00944319	0.491784	0.1518	11.1896	6	0.0826903	0.00119661
CERCAM	3.2778	0.0339581	2.57946	0.0514733	4.4158	3.36566e-05	0.897308	0.484502	1.92359	0.0868983	4.19736	0.000273635	-0.0479279	0.977026	3.2379	0.00948667	0.828679	0.255931	29.8045	6	4.28193e-05	0.00120411
ACLY	3.56672	0.0203544	3.69827	0.00364557	1.44116	0.208553	-1.01279	0.422949	4.14677	0.000361676	3.00367	0.0103532	1.69983	0.181559	3.23555	0.00956043	0.728442	0.225137	23.809	6	0.00056622	0.0012141
GATA6	-2.33349	0.159193	-2.53305	0.0567388	-1.36241	0.236748	-4.87442	6.45161e-06	-7.01601	1.5891e-07	-1.07436	0.419111	-1.3739	0.295815	-3.23508	0.00956682	-0.946697	0.292635	39.9705	6	4.61644e-07	0.00121608
TRAM2	-1.82189	0.306669	-3.77384	0.00294788	-5.28796	8.04749e-07	-4.89972	5.69948e-06	1.20102	0.29742	-4.16294	0.000307939	-2.05374	0.0972668	-3.23421	0.00958865	-1.01538	0.313949	42.6786	6	1.35032e-07	0.0012198
SLC7A2	-2.49317	0.126411	-4.17484	0.000877121	-5.08003	2.01237e-06	-2.42834	0.0335359	0.166575	0.897373	-0.748139	0.595867	-1.61568	0.206869	-3.23231	0.00964574	-0.719483	0.222591	22.8549	6	0.00084657	0.00122792
GPD1	2.04281	0.236362	3.93713	0.00179472	4.25535	6.60554e-05	5.4822	7.03125e-07	6.33804	8.73427e-07	0.144818	0.928445	0.455054	0.760549	3.23132	0.00967096	1.07498	0.332676	49.697	6	5.40651e-09	0.0012322
SOCS6	-2.769	0.0821456	-3.22138	0.0124807	-0.85989	0.471696	-2.39373	0.0364005	-7.20922	1.03226e-07	-5.13284	8.77698e-06	-0.538575	0.715947	-3.22925	0.00973531	-1.12152	0.3473	54.4271	6	6.04971e-10	0.00124117
ANKH	3.00462	0.056371	3.01789	0.0199963	-0.0331728	0.980835	3.42727	0.00197906	4.45215	0.000154061	-0.795472	0.568921	2.71965	0.0227011	3.22887	0.00973819	0.667394	0.206696	20.261	6	0.00248812	0.00124278
CD2	2.25137	0.179106	2.00124	0.144695	1.95739	0.0794559	5.48845	7.07269e-07	-0.943127	0.421412	3.13482	0.00722207	3.43139	0.00333221	3.22765	0.00977251	0.777634	0.240929	26.3257	6	0.000193584	0.00124814
C11orf71	-2.41266	0.142173	-2.2813	0.091605	-4.72058	9.07672e-06	-1.9626	0.0932868	-8.49675	0	-4.86994	2.50769e-05	-0.332216	0.827379	-3.2252	0.00984823	-1.31849	0.408809	73.8728	6	6.55032e-14	0.00125885
IL34	2.7175	0.0885785	3.45277	0.00709058	2.6708	0.0143446	1.5435	0.198681	4.83017	5.47767e-05	4.91562	2.11618e-05	-0.679564	0.638065	3.2246	0.00985028	0.967574	0.30006	40.8984	6	3.03221e-07	0.00126147
TENT4A	-1.47186	0.437066	0.279145	0.881853	-3.36914	0.00175038	-6.38047	0	-4.47846	0.000143036	-3.40999	0.00327316	-1.92465	0.123204	-3.22464	0.0098586	-1.05138	0.326045	47.1143	6	1.77541e-08	0.0012613
TMCC3	-1.57533	0.397808	-0.211635	0.911849	-4.92568	3.76869e-06	-4.81971	8.23194e-06	-4.72898	7.24561e-05	-1.32918	0.303856	-1.62086	0.205459	-3.2232	0.00988221	-0.911826	0.282895	36.6201	6	2.08809e-06	0.00126767
GPAM	2.40382	0.144823	3.63108	0.00442107	4.02961	0.000161318	5.58976	5.73951e-07	4.58911	0.000104799	-1.44747	0.256261	1.78493	0.157764	3.22328	0.0098891	0.936232	0.29046	37.7932	6	1.23294e-06	0.00126733
AGMO	-2.32925	0.160116	-2.86812	0.02779	-1.29446	0.262345	-0.895331	0.485573	-3.56256	0.00174492	-4.77057	3.47988e-05	-0.485523	0.744925	-3.21996	0.00990134	-0.749704	0.23283	25.063	6	0.000332405	0.00128209
SPINT2	3.01236	0.0555229	2.70897	0.0395195	4.71142	9.4569e-06	3.58982	0.00114993	1.14181	0.323276	5.82865	0	-0.477	0.749568	3.22214	0.00990139	1.12874	0.350306	52.1677	6	1.72545e-09	0.00127238
FMOD	1.00194	0.633216	1.32824	0.364909	3.53419	0.00100123	0.00153667	0.999289	3.53208	0.00189436	4.16376	0.000307535	1.99486	0.108779	3.22122	0.00990516	0.697586	0.21656	21.863	6	0.00128204	0.00127647
LUC7L3	-0.162694	0.960359	1.20817	0.417259	0.852913	0.475781	1.68435	0.15718	1.48041	0.193792	0.336781	0.827637	2.44635	0.043221	3.22172	0.00990591	0.341648	0.106045	2.96087	6	0.813742	0.00127424
ATG7	1.64272	0.372356	1.49155	0.301069	4.22441	7.49756e-05	1.90248	0.10509	-0.766589	0.519649	4.104	0.000373118	3.72782	0.00136738	3.22005	0.0099078	0.720945	0.223892	22.9334	6	0.000819106	0.00128168
AMFR	3.20622	0.0387986	3.59005	0.0048958	2.14815	0.0524178	4.43808	4.41848e-05	3.13943	0.00532127	0.576462	0.691351	-0.387315	0.797414	3.22058	0.00990842	0.757457	0.235192	25.8278	6	0.000239705	0.0012793
LYAR	-1.45759	0.441737	-2.21449	0.102818	-1.02954	0.380981	-3.81915	0.000509223	-1.94823	0.0828405	-2.01027	0.101222	-0.0102165	0.995886	-3.22216	0.00991076	-0.533437	0.165553	13.1155	6	0.0412376	0.0012723
ACSL4	2.53691	0.118937	3.6079	0.00469448	2.76954	0.010954	0.739403	0.572734	-0.728369	0.542202	3.71875	0.00128513	2.04083	0.0996728	3.22127	0.00991298	0.631657	0.196089	17.9114	6	0.00645739	0.00127624
ST3GAL1	-2.66175	0.0978561	-4.5929	0.000223063	-5.48632	3.49484e-07	-0.165554	0.907432	-0.428567	0.729651	-2.87951	0.0143923	-1.84682	0.141619	-3.2207	0.00991423	-0.824722	0.256069	29.6814	6	4.51869e-05	0.00127878
EIF4G3	2.42833	0.139136	3.49165	0.00640786	1.78507	0.112297	1.16964	0.346627	-1.20931	0.294126	3.81502	0.000957485	3.60403	0.00199042	3.22012	0.00991488	0.63522	0.197266	18.1326	6	0.00590924	0.00128135
VAT1L	-1.82239	0.306424	-1.66746	0.237275	-2.35602	0.0321299	-0.632434	0.633924	-4.89673	4.54233e-05	-2.04054	0.0957232	-0.740093	0.604448	-3.2189	0.00992941	-0.615631	0.191255	17.6799	6	0.00708407	0.00128683
INPP1	-3.23515	0.0371061	-3.96663	0.00166269	-1.9785	0.076024	-5.58457	6.15385e-07	-2.18163	0.0513134	1.95497	0.112066	-4.12155	0.000384988	-3.21808	0.00994918	-0.819207	0.254564	29.0235	6	6.02183e-05	0.00129053
RHOA	1.3911	0.466491	2.28994	0.090344	-0.118447	0.928705	2.16326	0.061192	2.24847	0.044362	5.04439	1.24022e-05	2.5475	0.0343106	3.21678	0.00998845	0.684148	0.212681	20.7399	6	0.00204279	0.00129637
ANO9	2.29363	0.168612	2.52805	0.0574105	1.56653	0.168425	0.268173	0.848495	2.7467	0.0140816	1.87325	0.129841	0.0581194	0.971684	3.21442	0.010045	0.466391	0.145093	10.2965	6	0.112709	0.00130707
CDH4	-1.46566	0.438687	-1.86521	0.178343	-1.69199	0.134077	-2.15694	0.0620758	-0.61972	0.6074	0.525777	0.721037	-1.04025	0.447268	-3.21463	0.0100478	-0.341723	0.106302	4.55116	6	0.602524	0.00130612
SPRYD3	1.20101	0.550918	1.34526	0.358464	4.20301	8.1537e-05	3.0073	0.0072222	4.92277	4.22333e-05	4.18691	0.000283527	-0.0413303	0.980611	3.21485	0.0100499	0.927799	0.288598	38.1644	6	1.04322e-06	0.00130515
PEG3	-1.97584	0.255208	-1.40671	0.333703	-4.71989	9.10745e-06	-0.737189	0.574058	-3.05468	0.00660631	-1.99358	0.104475	-0.67808	0.638791	-3.21382	0.0100568	-0.650742	0.202482	19.3554	6	0.00360366	0.00130981
SOX9	3.03888	0.0528046	3.28105	0.0110442	-1.09574	0.349197	1.86054	0.113697	4.14527	0.000363301	5.18239	7.69231e-06	2.27047	0.0631277	3.21319	0.0100698	0.88115	0.274229	33.8895	6	7.06612e-06	0.00131269
CENPI	1.85457	0.293976	3.13137	0.0154839	3.74087	0.00048281	0.214649	0.879099	0.902904	0.443136	-0.042287	0.982484	1.83895	0.143839	3.2095	0.0101955	0.48871	0.15227	11.1737	6	0.083155	0.00132964
XXYLT1	2.26515	0.176464	2.02139	0.140148	1.09165	0.351092	1.60457	0.179793	-0.154303	0.904085	4.77638	3.41587e-05	3.52836	0.0024946	3.20808	0.0102281	0.64757	0.201856	18.7463	6	0.00461417	0.00133624
MTMR10	-2.01534	0.243934	-2.31372	0.0864369	-3.7752	0.000424428	0.0393315	0.97899	-1.46876	0.197487	-0.605868	0.675139	-1.21166	0.364291	-3.20828	0.0102309	-0.472548	0.14729	10.505	6	0.104934	0.00133531
NXT2	-1.65796	0.365468	-2.65723	0.0440898	-4.58451	1.66907e-05	-1.8054	0.126118	-4.61282	9.85312e-05	-3.89657	0.000745067	0.53343	0.718722	-3.20764	0.0102353	-0.909714	0.283608	36.9698	6	1.78489e-06	0.00133829
RAD51D	3.2958	0.0328619	1.783	0.201454	3.27294	0.00240278	2.22905	0.0532635	0.391083	0.753163	1.98975	0.105195	0.116087	0.941106	3.20579	0.0102939	0.57003	0.177812	14.9686	6	0.0205022	0.0013469
CSNK2A3	1.355	0.481793	1.09611	0.470286	3.16902	0.00335196	0.505853	0.707896	1.46411	0.198998	1.60469	0.202283	0.702201	0.626281	3.20388	0.0103537	0.378133	0.118023	7.07378	6	0.314078	0.00135587
NAA80	2.26005	0.177399	4.02326	0.00142097	4.06146	0.000143223	1.99704	0.0868895	3.74493	0.00106968	2.60444	0.0284806	-1.02999	0.452934	3.2035	0.0103575	0.823184	0.256964	30.784	6	2.78735e-05	0.00135769
REPS1	-1.24665	0.528458	-2.13781	0.116185	-4.50447	2.35375e-05	-0.517902	0.701023	-1.4001	0.220334	-2.10301	0.0846261	-1.06567	0.434507	-3.20241	0.0103872	-0.55516	0.173357	14.2527	6	0.0269372	0.00136282
TLR5	1.66567	0.362432	2.25259	0.0961567	-0.350448	0.786792	0.485735	0.719151	2.06361	0.0655851	3.98195	0.000572004	3.68971	0.00153721	3.20091	0.0104314	0.571647	0.178589	15.062	6	0.0197803	0.00136994
GPC6	0.551242	0.828592	2.08517	0.126654	3.49574	0.00113825	3.75232	0.000648338	2.10604	0.060187	-1.27849	0.325253	4.23937	0.000261643	3.19975	0.0104558	0.623868	0.194974	17.8359	6	0.00665568	0.00137546
TOMM70	-1.86305	0.291703	-2.90284	0.0256982	-2.43119	0.0267207	-0.99395	0.432835	-2.50132	0.025234	1.1511	0.382263	-1.33233	0.312543	-3.19991	0.0104598	-0.46002	0.14376	10.0925	6	0.120809	0.00137469
CCNB1IP1	-2.03177	0.239889	-3.18513	0.0136077	1.25864	0.277011	-0.620735	0.640768	-2.93785	0.00886293	-2.40339	0.0454048	-4.23731	0.00026355	-3.19897	0.010475	-0.582846	0.182198	15.8651	6	0.0144964	0.0013792
GPX2	1.26865	0.519054	1.01445	0.50958	3.29695	0.00222039	3.33657	0.0026498	0.154826	0.903793	2.91382	0.0131381	1.17476	0.38187	3.19694	0.0105299	0.568948	0.177966	14.9084	6	0.0209812	0.00138893
ZCCHC8	-3.03524	0.0530413	-4.37476	0.000455974	-1.73184	0.124194	1.0004	0.429138	-5.09335	2.63375e-05	-1.64158	0.191201	-2.26439	0.063909	-3.19716	0.0105329	-0.737006	0.230519	25.2133	6	0.000311754	0.0013879
WEE1	-1.25375	0.525919	-0.554857	0.740404	-3.50626	0.00109917	-3.51917	0.00145515	-4.22336	0.000291444	-3.60705	0.00179884	-0.259709	0.866642	-3.19613	0.0105509	-0.806288	0.25227	29.5972	6	4.68809e-05	0.00139284
RSBN1	-1.35216	0.48253	-3.4539	0.00707652	-3.25441	0.00254638	-2.31079	0.0441567	-5.68948	5.10897e-06	-1.04484	0.434544	-0.182309	0.907146	-3.1946	0.0106001	-0.773369	0.242086	27.958	6	9.5691e-05	0.00140023
BICC1	2.61643	0.104181	2.55104	0.0546307	3.13718	0.00370255	1.61254	0.17747	-0.601155	0.618448	0.277084	0.858554	1.60699	0.209749	3.19112	0.0107249	0.469857	0.147239	10.4813	6	0.105793	0.00141722
MTARC2	-1.89554	0.280581	-1.73547	0.215796	-2.32205	0.0349066	-0.788773	0.545377	-7.11044	9.65018e-08	-4.99133	1.52195e-05	-1.84074	0.143356	-3.19073	0.0107292	-1.02239	0.320427	47.0663	6	1.81504e-08	0.00141915
TLCD1	3.23912	0.0367892	2.79476	0.0328221	3.30158	0.002186	0.709677	0.589759	4.03149	0.000492397	2.08353	0.0880381	-0.418836	0.77964	3.1903	0.010735	0.714379	0.223922	23.7761	6	0.000574174	0.00142125
HFE	1.06501	0.606074	0.695958	0.669566	4.66696	1.14851e-05	3.8947	0.000386773	4.26292	0.000261604	-0.341144	0.825326	3.02576	0.0104534	3.18961	0.0107513	0.763321	0.239315	26.6659	6	0.00016723	0.00142463
GSR	2.05215	0.234772	0.914595	0.557502	0.592908	0.630317	1.14319	0.358753	2.04558	0.0681167	0.898375	0.512036	1.14443	0.396322	3.18612	0.0108799	0.337656	0.105977	2.85606	6	0.826684	0.00144197
EPDR1	2.48189	0.128096	1.57762	0.268873	5.71585	1.74081e-07	-0.0332538	0.98265	1.23427	0.283658	4.68865	4.74801e-05	2.85193	0.0162548	3.18561	0.0108901	0.904749	0.284011	35.7229	6	3.1204e-06	0.00144449
HLA-DOA	1.18782	0.555701	0.884559	0.572998	0.778778	0.517352	2.52496	0.0264846	0.849868	0.472875	1.1092	0.401757	1.3471	0.306904	3.18361	0.0109571	0.338019	0.106175	2.80719	6	0.832628	0.00145452
COL25A1	-1.89505	0.280795	-1.13469	0.451744	-2.9211	0.00711852	-1.73367	0.143975	-5.80097	3.79679e-06	-0.883784	0.52011	-1.3852	0.291217	-3.18254	0.0109666	-0.69282	0.217694	22.8637	6	0.000843445	0.00145988
TMCO3	1.19437	0.554242	-0.193628	0.919868	1.40142	0.222617	4.11923	0.000161189	5.56423	7.08812e-06	3.59324	0.00188268	2.59958	0.0304452	3.18271	0.010971	0.85057	0.267247	33.3004	6	9.17859e-06	0.00145905
RNF157	-0.0825932	0.979704	0.435354	0.804064	4.26149	6.43539e-05	3.93546	0.000332751	4.00093	0.000535051	2.67308	0.0241811	1.7109	0.178343	3.18295	0.0109717	0.782898	0.245966	28.1075	6	8.96824e-05	0.00145782
GADD45B	-2.41483	0.141924	-1.18472	0.427993	-0.940065	0.427848	-8.55981	0	-10.3262	0	-2.45299	0.0405936	-2.10247	0.0884793	-3.1809	0.0110227	-1.86196	0.585355	138.045	6	0	0.00146816
TRPV4	2.72085	0.0885694	4.31739	0.000565201	0.0757258	0.954874	4.23708	0.000101172	6.32399	9.0776e-07	-0.166164	0.916296	2.41831	0.0459768	3.17874	0.011099	0.870019	0.2737	34.9428	6	4.42085e-06	0.00147918
AHR	-0.0985467	0.976525	-2.3752	0.0770001	-3.60665	0.000777454	-4.81949	8.22412e-06	-4.78169	6.21294e-05	-3.29323	0.00461042	-0.0915121	0.954121	-3.175	0.0112424	-0.920859	0.290034	38.4922	6	8.99972e-07	0.00149835
ALKAL1	2.74376	0.0852567	3.18222	0.0136824	2.5379	0.0203361	1.66066	0.163485	1.67201	0.139276	3.5944	0.00187762	-0.658345	0.649762	3.17465	0.011246	0.668971	0.210723	20.7991	6	0.00199346	0.00150019
PACSIN2	1.99346	0.249799	1.06933	0.482453	3.1128	0.0039931	2.40277	0.0356035	4.71034	7.61994e-05	5.38891	4.86486e-06	0.0394159	0.980836	3.172	0.0113461	0.964451	0.304051	41.6236	6	2.1818e-07	0.00151391
NOP53	-2.83286	0.0747716	-2.26398	0.0943986	-4.1436	0.000103179	-2.31126	0.0441136	-0.402528	0.746072	1.26603	0.330438	-4.29473	0.000220116	-3.17135	0.0113494	-0.624811	0.197017	18.1185	6	0.00594286	0.00151731
HJURP	0.670693	0.779254	1.29549	0.378429	4.10994	0.000117909	3.70483	0.000768057	1.74772	0.121718	1.51815	0.23105	0.724244	0.614063	3.1716	0.0113512	0.608225	0.191772	17.3253	6	0.00815917	0.00151601
NID1	-1.48888	0.429948	-1.03477	0.499445	-5.83049	8.80088e-08	-2.84839	0.0113439	-4.23495	0.000281998	-1.19575	0.3614	-1.13028	0.403253	-3.1686	0.0114524	-0.837469	0.264303	32.2461	6	1.46371e-05	0.00153177
PEG10	3.35804	0.0302683	5.78659	4.34783e-06	3.92053	0.000245032	6.80717	0	0.712113	0.551124	-0.388487	0.797898	2.21414	0.0710211	3.16539	0.0115724	1.07222	0.338732	48.8071	6	8.14885e-09	0.00154877
ACVR1C	-2.54747	0.116827	-3.02203	0.0198614	-2.70072	0.0132094	-0.0516323	0.971745	-2.66028	0.0173688	-1.3486	0.295817	-0.0652271	0.967356	-3.16431	0.0116055	-0.528408	0.16699	13.4477	6	0.036452	0.00155449
PURB	-1.42504	0.453022	-2.27337	0.0928795	-0.471259	0.707253	-3.72263	0.000722516	-4.91244	4.33794e-05	-0.506848	0.731847	-1.4668	0.258816	-3.16367	0.0116203	-0.637274	0.201435	19.4975	6	0.00340092	0.00155792
SRSF4	-1.37951	0.471909	-0.685189	0.675358	-5.4511	4.26504e-07	-1.3689	0.261285	-2.07815	0.0637441	-0.64576	0.653032	-3.69331	0.00152145	-3.16308	0.0116242	-0.662089	0.209318	20.4798	6	0.00227394	0.00156111
KCNJ5	0.592667	0.811347	0.805392	0.613018	5.74013	1.38614e-07	1.25917	0.305757	4.00697	0.000526657	2.29236	0.0580154	2.49397	0.0388194	3.16313	0.0116329	0.792854	0.250655	29.1038	6	5.81464e-05	0.00156081
CASK	2.79468	0.0793606	2.68464	0.0416066	-2.1216	0.0555966	3.13594	0.00493282	3.1347	0.00538842	2.31036	0.0557758	4.21304	0.000284291	3.15901	0.0117837	0.679332	0.215046	21.6511	6	0.00140031	0.00158307
ZNF618	1.5054	0.423488	2.13674	0.116404	-1.04672	0.372628	2.35519	0.0398055	2.4502	0.0284002	1.96747	0.10938	1.45556	0.263102	3.15768	0.0118081	0.443913	0.140582	9.67526	6	0.139011	0.00159031
CRYAA	1.05755	0.609698	3.51267	0.00606906	4.65958	1.19245e-05	4.59417	2.25039e-05	6.27765	1.04063e-06	2.27901	0.0595585	-0.494475	0.740571	3.15808	0.0118124	1.06431	0.337011	51.4798	6	2.37248e-09	0.00158811
SERINC1	-1.10915	0.588285	-2.26726	0.093932	-5.32322	7.23056e-07	-0.81251	0.532349	-7.77284	3.9604e-08	-4.25699	0.000223231	-1.57911	0.219051	-3.15779	0.0118144	-1.16517	0.368984	61.243	6	2.51544e-11	0.0015897
EPCAM	1.89932	0.279156	1.18245	0.429052	4.04603	0.000151581	0.790516	0.54443	3.17667	0.00484272	0.233806	0.881389	1.29036	0.329576	3.15616	0.0118608	0.537377	0.170263	13.9332	6	0.0303913	0.0015986
ENPP5	1.57318	0.398627	0.980868	0.525351	3.0416	0.00496332	3.0755	0.00590168	0.0734124	0.954614	4.67109	4.94656e-05	1.91038	0.12646	3.15394	0.0119428	0.697681	0.221209	22.3489	6	0.00104662	0.00161084
GABPB2	-3.25795	0.0352338	-1.79323	0.198414	-3.27195	0.00241008	-4.59955	2.20469e-05	-3.76886	0.0010044	-2.80556	0.0173809	1.11846	0.40908	-3.1531	0.0119674	-0.896706	0.284388	37.1125	6	1.6742e-06	0.00161546
DENND4A	-2.19964	0.192375	-2.47701	0.0632597	-2.57355	0.0185732	-5.03907	3.02297e-06	-2.93885	0.00884638	-1.75424	0.159799	0.594682	0.68506	-3.15227	0.0119925	-0.764788	0.242615	27.3853	6	0.00012261	0.00162007
CPED1	-2.8951	0.0675097	-2.41265	0.0715034	-4.69745	1.00684e-05	-2.16193	0.0613756	-0.803686	0.499165	-2.22098	0.0670957	0.106762	0.946103	-3.14742	0.0121759	-0.689803	0.219164	22.3566	6	0.00104323	0.00164717
RAB25	2.32623	0.16083	1.45112	0.316175	2.78996	0.0103403	1.58091	0.186929	2.86458	0.0105943	5.07711	1.15337e-05	0.10767	0.945719	3.14749	0.0121843	0.783318	0.24887	28.2744	6	8.3414e-05	0.00164677
ASXL1	-1.57594	0.397624	-0.79296	0.619819	-2.94464	0.00665275	-5.48508	7.05882e-07	-2.04507	0.0681799	0.426411	0.776342	-4.2565	0.000246416	-3.14613	0.0122203	-0.723408	0.229936	24.3649	6	0.000447385	0.00165449
PLEKHF1	-1.51556	0.419697	-1.04664	0.493204	-4.60784	1.5e-05	-5.0121	3.41121e-06	-2.55528	0.0222784	0.920162	0.49987	-3.98762	0.0005983	-3.14573	0.0122259	-0.78367	0.249122	28.2813	6	8.31669e-05	0.00165672
PARP6	0.287293	0.920106	1.40811	0.3332	3.13003	0.0037813	2.31365	0.043868	1.22225	0.288542	1.46798	0.248781	0.525728	0.72333	3.14533	0.0122318	0.414114	0.13166	8.54652	6	0.200733	0.00165901
PSMD1	2.3809	0.148501	0.989669	0.520782	4.7974	6.66365e-06	3.12317	0.00512197	8.90346	0	1.17327	0.372069	2.65182	0.0268356	3.14439	0.0122619	1.1426	0.363378	60.6021	6	3.39582e-11	0.00166436
ARRDC4	3.34734	0.0306066	3.18971	0.0134938	5.11315	1.74971e-06	-0.310261	0.823304	1.34293	0.240562	2.60416	0.0284976	1.13133	0.402789	3.14389	0.01227	0.750829	0.238821	26.2135	6	0.000203145	0.00166716
ZNF438	1.69527	0.351494	2.2884	0.0906307	0.67741	0.577744	2.07975	0.0733448	-1.24704	0.278015	1.5267	0.228188	3.11738	0.00807703	3.14343	0.0122783	0.42534	0.135311	9.01531	6	0.172719	0.00166979
ENAM	0.444997	0.868852	1.59991	0.261522	0.344054	0.79108	0.355064	0.79722	3.59882	0.00158428	1.22047	0.349957	2.28036	0.0618604	3.14216	0.0123114	0.402368	0.128055	8.25277	6	0.220163	0.00167707
PANX1	-1.69133	0.353239	-2.34323	0.0819007	-3.8697	0.000297053	-3.72458	0.000718211	0.0433668	0.972918	-0.614507	0.670057	-1.18152	0.378727	-3.14219	0.012322	-0.57825	0.184028	15.9552	6	0.0139962	0.0016769
CYP1A2	-0.700294	0.767254	-1.75427	0.210139	-3.637	0.00069913	-1.13158	0.364033	-0.249727	0.844994	-4.02913	0.000487403	-2.30011	0.0595557	-3.14074	0.012354	-0.592891	0.188774	16.612	6	0.01082	0.00168523
MED13L	-1.84161	0.298176	-2.26299	0.0943569	-6.62862	0	-1.85537	0.114832	-3.12632	0.005503	-1.30123	0.315405	-0.969183	0.482258	-3.14097	0.0123545	-0.86691	0.276001	34.5798	6	5.19745e-06	0.00168388
SPINT1	2.52557	0.120415	2.48313	0.0623979	3.27363	0.00239707	1.7484	0.140171	4.96271	3.81588e-05	1.58292	0.209264	-0.498692	0.738119	3.14019	0.0123557	0.73115	0.232836	25.8855	6	0.000233844	0.00168837
ABAT	-4.13873	0.0063	-4.48704	0.000309771	-4.6294	1.37345e-05	1.78153	0.131812	-2.74909	0.0140038	-2.62942	0.0269101	-2.17691	0.0765107	-3.1403	0.0123622	-0.864156	0.275183	34.2092	6	6.12967e-06	0.00168775
FAM221A	-2.3559	0.153948	-2.44658	0.0670725	-0.569733	0.644403	-3.36504	0.00242427	-6.45901	6.78233e-07	-1.23605	0.343134	-1.22813	0.356819	-3.13926	0.0123841	-0.787724	0.250927	30.109	6	3.74768e-05	0.00169378
SLCO1B3	-0.55453	0.827191	-1.36414	0.351008	-0.877864	0.462063	-2.16367	0.0611561	-2.68969	0.0161962	-5.23749	6.0177e-06	-2.75961	0.020566	-3.13687	0.0124786	-0.700414	0.223285	22.8056	6	0.000864255	0.00170763
PTGDS	1.92559	0.269324	1.70867	0.223802	2.85323	0.00863495	-0.253153	0.856762	2.10079	0.0608498	4.22979	0.000242857	1.39485	0.287167	3.13583	0.0125121	0.611071	0.194868	17.7419	6	0.00691059	0.00171371
SSBP3	-1.72378	0.340023	-0.918448	0.555887	-4.15485	9.91421e-05	-3.33489	0.00266335	-3.86242	0.000778927	1.17494	0.37122	-2.93106	0.0132902	-3.13131	0.0127002	-0.679408	0.216973	22.1039	6	0.0011595	0.00174031
CYB561	2.18051	0.19651	2.65323	0.0444438	4.69532	1.01837e-05	5.03316	3.19712e-06	2.3315	0.0370412	0.535854	0.714497	0.0844139	0.957462	3.1298	0.0127553	0.821588	0.262505	31.472	6	2.05953e-05	0.00174923
L3MBTL3	-4.9369	0.001036	-5.63949	3.22581e-06	-4.47342	2.68107e-05	0.513752	0.703443	-2.10486	0.0603158	-3.20686	0.0058932	-0.673503	0.641254	-3.12836	0.0128073	-0.979984	0.313258	43.4812	6	9.3669e-08	0.00175785
CD302	-4.09984	0.00693615	-5.28347	1.69863e-05	-3.04298	0.00494309	-0.0294576	0.984685	-5.87587	3.22725e-06	-3.42605	0.00311137	0.188915	0.903557	-3.12736	0.0128424	-1.03186	0.329946	49.4648	6	6.01783e-09	0.00176384
GM2A	3.59756	0.0196589	3.9302	0.00182945	-0.628539	0.607292	5.80185	3.91061e-07	4.77841	6.26225e-05	-0.689747	0.629116	4.0529	0.000484246	3.12576	0.0129043	0.919561	0.294188	38.8526	6	7.64987e-07	0.00177348
CETP	-1.04194	0.61611	-0.630747	0.7041	-7.58032	0	-1.08615	0.386105	-6.61258	4.49827e-07	-3.26519	0.00499182	-3.11146	0.00820705	-3.12437	0.0129438	-1.27074	0.406718	71.506	6	2.00728e-13	0.00178184
FASN	3.4699	0.0242586	3.80817	0.0026821	0.12456	0.924841	3.47661	0.00167731	7.33698	8.4507e-08	3.46577	0.00275415	0.279407	0.85595	3.12443	0.0129533	1.05513	0.337704	52.3519	6	1.58434e-09	0.00178148
TADA3	-1.31866	0.498547	-2.32459	0.0845934	0.300936	0.818513	-0.0458763	0.975311	-1.658	0.142756	-3.17442	0.00649175	-3.19919	0.00643304	-3.12381	0.0129587	-0.465339	0.148965	10.7413	6	0.0967088	0.00178526
SV2B	2.0451	0.235985	2.01477	0.141569	-1.12594	0.334998	2.96867	0.00807849	3.44173	0.00242141	2.17351	0.0737554	1.58624	0.216748	3.12342	0.0129647	0.557173	0.178386	15.2464	6	0.0184246	0.00178765
APBB3	0.877673	0.691008	2.25853	0.0951547	3.34464	0.00189643	3.96895	0.00029328	3.86198	0.000779671	3.90733	0.000721435	-0.689939	0.63312	3.12194	0.0130221	0.851847	0.272858	34.2761	6	5.94984e-06	0.00179666
DNASE1L3	-1.20431	0.549177	0.649025	0.693785	-6.49708	0	-1.29293	0.292017	-5.29668	1.53174e-05	-4.96937	1.67925e-05	-3.63089	0.00183329	-3.12042	0.0130823	-1.18902	0.381045	62.8104	6	1.20642e-11	0.00180596
TRPT1	-2.16469	0.201338	-1.72208	0.219611	0.411712	0.746724	-0.782702	0.548439	-2.49923	0.0253503	-2.14285	0.0783393	-6.1851	0	-3.11932	0.0131226	-0.614949	0.197142	18.5692	6	0.00495664	0.00181269
XRCC2	3.83646	0.0119002	5.69092	3.7037e-06	2.59267	0.0176554	0.51344	0.703638	0.172719	0.893764	1.8549	0.134072	1.58364	0.21749	3.11879	0.0131363	0.705956	0.226356	23.8344	6	0.000560177	0.00181598
STRN3	-2.72913	0.0873058	-4.28228	0.000640655	-1.34658	0.242422	-4.19818	0.00011902	-5.96982	2.58519e-06	-0.853656	0.536201	0.00116128	0.999515	-3.11746	0.0131855	-0.884041	0.283577	37.6381	6	1.322e-06	0.00182415
ZNF503	-0.986398	0.639596	-1.78834	0.199666	-4.25932	6.49884e-05	-5.39517	8.72727e-07	-6.45103	6.91824e-07	-2.27485	0.0600947	-0.261635	0.86572	-3.11695	0.0131971	-1.05578	0.338723	52.0268	6	1.84179e-09	0.00182736
TRIM21	1.45238	0.443254	-0.288813	0.877483	1.8172	0.105463	2.25179	0.0505616	5.61379	6.19912e-06	2.13892	0.0790391	2.74143	0.0215427	3.11588	0.0132226	0.689806	0.221384	23.5968	6	0.000619374	0.00183396
MORC4	1.86857	0.290211	3.07954	0.0174746	6.54082	0	2.08233	0.072943	5.33855	1.35498e-05	-0.352073	0.818717	1.80557	0.152414	3.11596	0.0132309	0.963475	0.309206	43.1902	6	1.06958e-07	0.00183346
CDC20	2.18775	0.194703	0.690719	0.672404	6.00522	2.6455e-08	5.06758	2.60979e-06	1.61093	0.15525	2.50019	0.0364635	0.949305	0.493074	3.1148	0.0132618	0.957677	0.30746	41.8699	6	1.95078e-07	0.0018407
CCDC68	-1.5051	0.423427	-3.04445	0.0189011	-1.60628	0.157028	-4.97946	3.8964e-06	-4.86766	4.92158e-05	-1.67306	0.181937	0.13321	0.932379	-3.11447	0.0132654	-0.812964	0.261028	31.9076	6	1.69964e-05	0.00184273
PCBP2	-1.69643	0.351035	-0.863151	0.583272	-4.18571	8.75629e-05	-0.988165	0.435662	-7.86864	4.329e-08	-1.23456	0.343749	-5.25546	8.89632e-06	-3.11368	0.013292	-0.981409	0.315192	46.4672	6	2.3896e-08	0.00184768
GAPDH	2.67088	0.0960611	2.84297	0.0294876	1.58159	0.164122	1.60591	0.17938	4.81726	5.67797e-05	5.11059	1e-05	-0.380349	0.800956	3.11283	0.0133194	0.910564	0.292519	39.0576	6	6.97406e-07	0.00185301
SCD	3.57744	0.0203004	2.9113	0.0253183	2.50159	0.022357	3.19932	0.00405488	7.53844	3.24149e-08	0.652797	0.648817	0.515708	0.728851	3.1109	0.0133984	0.966018	0.310527	45.231	6	4.21071e-08	0.00186517
TEC	-0.360671	0.89617	-1.23049	0.407098	-1.11019	0.342221	-2.22849	0.0533086	-1.78621	0.11324	-2.83129	0.0162913	-0.634478	0.663308	-3.1087	0.013482	-0.39169	0.125998	7.91121	6	0.244681	0.00187914
SEC62	-3.28591	0.0334533	-4.24254	0.000720784	-2.31738	0.0353053	-1.06293	0.39754	-7.30975	8.26446e-08	-5.48126	4e-06	0.537913	0.716245	-3.10873	0.0134928	-1.23425	0.397029	69.5904	6	4.96159e-13	0.00187893
INKA2	1.95746	0.259435	2.13247	0.117155	4.93157	3.69925e-06	0.203019	0.886309	4.80676	5.84054e-05	1.78134	0.151801	0.891709	0.522836	3.10769	0.013506	0.764098	0.245873	28.4603	6	7.69444e-05	0.00188553
PROX1	-1.59852	0.387462	-1.36218	0.351842	-6.17735	0	-3.64465	0.000950879	-2.77788	0.0130541	-6.23519	0	0.764129	0.591352	-3.10785	0.0135115	-1.3194	0.424537	74.1269	6	5.80647e-14	0.00188454
ARMCX6	0.942106	0.661001	1.89412	0.170913	1.56619	0.168506	4.59984	2.20485e-05	2.20419	0.0488605	1.3994	0.274638	0.415294	0.781235	3.10655	0.0135373	0.567671	0.182734	15.8615	6	0.0145167	0.00189283
ANXA6	1.33214	0.491925	1.66154	0.239037	3.99926	0.000180696	4.62472	1.99839e-05	8.48353	0	2.42294	0.0434237	0.990458	0.471007	3.10679	0.0135381	1.15256	0.37098	62.782	6	1.22266e-11	0.00189132
ANKRD28	-1.5552	0.404181	-3.05116	0.0185745	-1.82853	0.103175	-1.1676	0.34749	-3.7616	0.00102335	-0.902376	0.509849	0.0892397	0.954963	-3.10621	0.0135413	-0.5176	0.166634	13.5305	6	0.0353436	0.001895
MSH2	2.62954	0.103393	1.64338	0.245234	2.34958	0.0326518	4.21214	0.000112031	-0.957396	0.413793	0.594191	0.681668	5.14771	1.16253e-05	3.10535	0.0135701	0.650246	0.209395	20.4939	6	0.00226081	0.00190053
CTSB	-1.98485	0.251889	-2.58102	0.0513209	-5.28551	8.3004e-07	0.668035	0.613857	-2.02116	0.0715485	-0.630452	0.661955	-4.04928	0.000488413	-3.09812	0.0139069	-0.67702	0.218526	22.2385	6	0.00109609	0.00194749
TRMT10A	-2.07004	0.229128	-3.05256	0.0185092	-2.06001	0.0637733	0.145179	0.918432	-4.11305	0.000395434	-3.5722	0.00200641	-0.35485	0.815581	-3.09695	0.0139538	-0.677282	0.218693	22.6478	6	0.000923434	0.0019552
FZD1	2.87989	0.0695749	3.6155	0.00460372	-0.854339	0.47494	5.2439	1.15326e-06	0.87366	0.459026	0.891588	0.515869	4.29711	0.000218173	3.09642	0.0139684	0.720714	0.232757	24.8858	6	0.000358484	0.00195871
PXDC1	-2.48851	0.126883	-0.778093	0.627593	-0.669077	0.582851	-5.76932	4.32432e-07	-4.11326	0.000395202	-1.18441	0.366712	-1.98159	0.111395	-3.09476	0.0140265	-0.782304	0.252783	29.6286	6	4.6241e-05	0.00196972
TFCP2	2.0516	0.234657	1.04461	0.494471	-0.00558803	0.996627	2.8747	0.0105253	5.42251	1.06684e-05	0.3582	0.815213	4.4103	0.000151212	3.09493	0.0140311	0.676503	0.218584	22.9677	6	0.000807358	0.0019686
M6PR	0.682767	0.774572	0.837291	0.596699	1.65172	0.144482	3.94191	0.000323996	4.80105	5.91582e-05	-0.16939	0.914648	3.69553	0.00151167	3.09402	0.0140508	0.653953	0.21136	21.3506	6	0.00158655	0.00197463
SCN11A	-2.41791	0.141202	-1.13332	0.452583	0.120642	0.927406	-1.2621	0.304574	-2.50181	0.0252091	-1.81061	0.144307	-0.741572	0.603676	-3.09371	0.0140532	-0.378241	0.122261	7.54687	6	0.273214	0.00197667
HYAL3	2.26005	0.177508	4.02326	0.00142398	4.87054	4.89544e-06	4.03969	0.000222541	5.97801	2.53239e-06	0.669226	0.639732	-0.576981	0.694513	3.09313	0.0140575	1.01008	0.326556	48.6141	6	8.90655e-09	0.00198059
APOBEC3B	1.45576	0.442384	2.01191	0.142132	4.47204	2.69173e-05	0.234215	0.868178	3.08923	0.0060535	1.5982	0.204338	0.7261	0.612862	3.09314	0.0140693	0.595011	0.192365	17.6137	6	0.0072736	0.0019805
CETN2	2.04613	0.235811	1.08	0.477418	4.94619	3.52584e-06	6.18545	1.03627e-07	1.06246	0.360296	2.54162	0.0331196	1.0376	0.44888	3.09161	0.0141199	0.951092	0.307637	41.7919	6	2.02118e-07	0.00199074
BLOC1S4	-1.81914	0.307634	-2.17619	0.109464	0.325429	0.80394	-2.35005	0.0402698	-5.73471	4.45138e-06	-0.314696	0.838911	-4.51084	0.000107602	-3.09129	0.014124	-0.687381	0.222361	23.7906	6	0.000570661	0.00199291
SLC49A3	2.85891	0.0720443	2.42464	0.0700208	0.839912	0.482786	3.92984	0.000339363	5.29422	1.5342e-05	2.20259	0.069582	-0.309863	0.838802	3.09013	0.0141692	0.80033	0.258996	31.6795	6	1.87952e-05	0.00200069
CSE1L	0.319758	0.909938	-0.0617783	0.975774	0.977127	0.407921	4.1348	0.000151447	5.53381	7.6865e-06	3.61968	0.00173074	4.2437	0.000258638	3.08969	0.0141787	0.854791	0.276659	35.5705	6	3.34032e-06	0.00200363
MRPS26	-0.198383	0.950999	-1.56259	0.274351	-0.379207	0.767367	-0.924688	0.468846	-3.10167	0.00586135	-1.42344	0.265459	-5.2503	8.75e-06	-3.08847	0.0142266	-0.522905	0.169309	13.948	6	0.030223	0.00201188
PRKX	2.43738	0.137333	2.68182	0.0417936	-0.344602	0.790693	2.98988	0.00758503	0.0112605	0.993132	2.8197	0.0167868	1.5981	0.212694	3.08708	0.0142827	0.511887	0.165816	13.0786	6	0.041804	0.00202134
GPRASP1	-1.71072	0.3456	-0.883207	0.573727	-3.71061	0.000537803	-0.621781	0.640108	-4.57709	0.000108427	-2.23203	0.065681	-0.824909	0.558639	-3.08652	0.0142983	-0.651372	0.211038	21.3106	6	0.0016131	0.00202518
PNPLA4	-1.12894	0.580482	-2.54213	0.0556321	-0.87834	0.461872	0.62683	0.637177	-2.44813	0.0285164	-3.77815	0.00106775	-2.71713	0.0228538	-3.08492	0.0143653	-0.533586	0.172966	14.2331	6	0.0271378	0.00203606
ANXA2	2.1973	0.192812	2.54163	0.0556485	6.12337	3.07692e-08	-0.161424	0.909711	5.26732	1.6562e-05	3.61458	0.00176007	0.715622	0.618943	3.08368	0.0144158	1.02113	0.331141	49.2834	6	6.54299e-09	0.00204454
TCP10L	-0.928301	0.666992	-1.18045	0.429867	-0.986005	0.403307	-0.275906	0.84396	-4.67676	8.33692e-05	-4.4169	0.000126601	-3.93713	0.000702804	-3.08268	0.0144543	-0.724257	0.234944	25.8769	6	0.000234707	0.00205146
JMJD1C	-2.67965	0.0940694	-0.979169	0.526013	-4.42789	3.21351e-05	-1.86184	0.113401	-2.51988	0.0241919	-4.03544	0.000480141	0.298409	0.845033	-3.08159	0.014496	-0.789966	0.25635	30.2139	6	3.57928e-05	0.002059
PAXBP1	-2.08996	0.223571	-3.03762	0.0191995	-2.02167	0.0692784	-3.29734	0.00299984	-2.03637	0.0693449	-1.78728	0.150326	0.921696	0.50708	-3.07999	0.0145384	-0.591759	0.19213	17.5986	6	0.00731757	0.00207005
PIGZ	2.91	0.0657847	4.00079	0.00151418	2.39743	0.0290651	4.2513	9.56268e-05	2.04727	0.0678901	1.63751	0.192356	-0.991723	0.470458	3.08006	0.0145479	0.747072	0.242551	27.4253	6	0.000120512	0.0020696
CCDC3	1.72274	0.340162	1.9921	0.146874	1.17161	0.314386	0.596773	0.654902	1.66649	0.140654	4.97895	1.57895e-05	2.01485	0.104827	3.08008	0.0145595	0.61237	0.198816	18.273	6	0.00558505	0.00206942
CD14	-2.30388	0.166367	-3.6681	0.0040127	-4.40951	3.45741e-05	-5.21392	1.26657e-06	0.604377	0.616412	0.762339	0.587937	-5.67573	1.8543e-06	-3.07697	0.0146819	-0.849318	0.276024	33.8835	6	7.08486e-06	0.00209119
TBRG1	-1.06484	0.606148	-1.08976	0.472999	-1.13933	0.328961	0.522935	0.698312	-2.21081	0.0481891	-0.478737	0.747221	-2.21241	0.0712525	-3.07576	0.0147311	-0.325873	0.105949	4.44437	6	0.616771	0.00209969
SNRPG	-0.648263	0.788992	-1.59442	0.263432	-1.96419	0.0783132	-0.134312	0.925308	-5.9388	2.76141e-06	-3.72829	0.00124897	-3.04837	0.00981647	-3.07433	0.0147798	-0.761195	0.247597	29.0784	6	5.87927e-05	0.00210975
S100A14	3.10421	0.0468129	2.01183	0.14209	7.00759	0	4.27083	8.77096e-05	3.77493	0.000987385	2.0186	0.099839	-0.762297	0.592111	3.07451	0.0147837	1.14573	0.372653	60.2537	6	3.99725e-11	0.00210846
ACVR1	-2.01605	0.243832	-1.18113	0.42961	-0.816735	0.495681	-3.67148	0.000867049	-5.57698	6.76612e-06	-2.13636	0.0793237	-0.718371	0.617139	-3.07084	0.0149465	-0.733121	0.238736	27.2261	6	0.000131343	0.00213454
HS3ST2	0.360682	0.896242	1.37929	0.344513	5.52716	2.78689e-07	2.56575	0.0239242	3.19372	0.00463493	0.391784	0.796411	2.24765	0.0661891	3.07017	0.0149565	0.697905	0.227318	24.1061	6	0.000499304	0.00213938
ITPK1	2.40289	0.144881	4.48487	0.000311635	0.306908	0.815424	5.50396	6.86869e-07	4.50543	0.000132175	2.73611	0.020726	-0.280753	0.855299	3.07036	0.0149593	0.942117	0.306843	42.8084	6	1.27282e-07	0.00213802
RPGRIP1L	0.406865	0.881658	1.84527	0.183973	2.91911	0.00715891	3.45824	0.00178064	-0.122154	0.923853	-0.0428075	0.982351	3.55272	0.00232885	3.06956	0.0149761	0.500766	0.163139	12.7374	6	0.0474009	0.00214373
ST13	-1.90444	0.277477	-1.78048	0.202127	-5.98677	2.58732e-08	0.280602	0.841808	-4.13951	0.00036864	-4.01084	0.000517473	-1.28995	0.329693	-3.0686	0.0149991	-0.94188	0.306941	42.4053	6	1.52919e-07	0.00215062
TRA2A	-2.66726	0.0967247	-0.834066	0.598223	-0.145093	0.912681	-1.96873	0.092081	-5.98863	2.40906e-06	-3.04166	0.00929414	-1.99202	0.109381	-3.06877	0.0150037	-0.751005	0.244725	28.5794	6	7.30618e-05	0.00214939
AP1G2	2.70611	0.0902481	2.56048	0.0534683	-1.24904	0.280732	3.62264	0.00102661	2.22644	0.0465442	4.33822	0.00016644	1.76789	0.162501	3.06817	0.0150087	0.72762	0.237151	25.7689	6	0.000245824	0.00215371
KIAA1958	-2.83442	0.0746073	-2.47516	0.0635217	-2.87405	0.00814096	1.01635	0.421288	-4.62321	9.57995e-05	-5.09878	1.01961e-05	-1.35785	0.302607	-3.06787	0.0150119	-0.891678	0.290651	38.2868	6	9.87256e-07	0.00215593
CTBS	-1.76551	0.325391	-2.61744	0.0479004	-4.46704	2.7397e-05	-0.779061	0.550246	-6.05783	2.00124e-06	-5.53303	3.33333e-06	0.288434	0.850827	-3.06562	0.0151172	-1.13041	0.368739	60.1723	6	4.15241e-11	0.00217222
RHOBTB2	2.05033	0.234212	2.18122	0.108583	2.38026	0.030289	3.85608	0.000444576	5.51899	8.05256e-06	1.88174	0.127728	-0.576669	0.694648	3.0648	0.0151478	0.806006	0.262988	32.7624	6	1.16494e-05	0.00217813
SELP	1.6148	0.38121	2.1733	0.10981	1.47816	0.196178	-0.779706	0.550122	0.839281	0.478374	3.47719	0.00265926	4.05227	0.000484626	3.06442	0.0151557	0.528365	0.172419	14.1315	6	0.028201	0.00218093
MPV17L2	3.2031	0.0389298	3.47311	0.00675926	5.27161	8.70695e-07	0.0691994	0.962219	4.87635	4.80529e-05	2.0534	0.093389	-0.0113239	0.995293	3.06257	0.0152413	0.899198	0.293609	39.719	6	5.17254e-07	0.00219446
AMY2B	-1.39505	0.465334	-0.404418	0.820478	-2.56888	0.0187807	0.278438	0.842527	-0.805486	0.498273	-1.94192	0.114613	-2.11394	0.0865236	-3.0617	0.0152611	-0.35356	0.115478	6.82912	6	0.33694	0.00220086
FBN1	1.45782	0.441738	1.91405	0.165981	0.76409	0.525897	-0.500357	0.71111	0.720957	0.546563	0.667905	0.640465	2.29243	0.0603932	3.0619	0.0152642	0.324797	0.106077	3.46892	6	0.7481	0.00219939
TMPRSS3	1.95694	0.259654	0.582449	0.728	3.77116	0.000431209	2.68663	0.0175407	2.32606	0.0374355	4.69953	4.64835e-05	0.0408474	0.980265	3.06044	0.0153144	0.790439	0.258276	30.4481	6	3.23006e-05	0.00221009
PAPLN	1.49255	0.427856	1.86637	0.178028	3.67048	0.000621576	0.654386	0.621472	1.18845	0.302974	3.48519	0.00259629	0.522565	0.724955	3.0599	0.0153305	0.561001	0.18334	15.8489	6	0.0145883	0.00221413
GOSR2	2.05335	0.234725	2.01469	0.141564	3.98176	0.000194298	1.5691	0.190824	7.18071	1.01523e-07	0.402027	0.790557	1.82487	0.14758	3.0584	0.0153984	0.855964	0.279873	37.2385	6	1.58205e-06	0.00222523
CTSL	-1.08219	0.598241	-0.747224	0.642986	-5.29311	8.07412e-07	-0.487412	0.718453	-4.1124	0.000395963	-1.00784	0.454244	-3.46663	0.0029986	-3.05786	0.0154026	-0.712714	0.233076	25.5411	6	0.000271009	0.00222927
CCDC146	-0.585447	0.814172	-0.481788	0.779903	5.31256	7.2973e-07	3.48775	0.00161446	3.60096	0.00157613	4.22003	0.00025069	4.44855	0.000131528	3.05791	0.0154133	0.966958	0.316215	44.4781	6	5.94187e-08	0.00222889
MAB21L4	-0.378219	0.890375	1.86375	0.178706	2.84405	0.00885964	5.13128	1.6442e-06	0.954996	0.415066	1.76462	0.156846	2.42532	0.0452824	3.05692	0.0154409	0.639798	0.209295	20.379	6	0.00237032	0.00223627
EPHB3	2.0499	0.234028	1.87545	0.175517	1.82974	0.102902	2.51386	0.0272021	5.18333	2.0933e-05	2.77277	0.0188789	-0.481981	0.746671	3.05657	0.0154477	0.726666	0.237739	27.0064	6	0.000144407	0.00223883
MAP3K20	-1.5757	0.397614	-1.89512	0.170824	-0.0754414	0.955033	-2.92857	0.00906598	-1.10668	0.339516	-2.541	0.0331545	-0.473961	0.751153	-3.05536	0.0154996	-0.42903	0.140419	9.60397	6	0.142351	0.00224791
RIBC2	2.34005	0.157674	2.32146	0.0852306	3.14677	0.00359025	-0.877853	0.494793	2.00269	0.0741749	1.16644	0.375352	1.18459	0.377133	3.05466	0.0155248	0.471472	0.154345	11.5206	6	0.0735589	0.00225314
CPNE1	-0.936959	0.662902	-1.30382	0.37534	-0.35976	0.780435	-1.60116	0.180871	-0.996781	0.393753	-0.464297	0.755476	-5.16996	1.08523e-05	-3.05294	0.015604	-0.450665	0.147616	10.6889	6	0.0984815	0.00226609
CCDC191	1.79104	0.317197	1.07259	0.481223	-0.405268	0.750734	1.9718	0.0915043	0.015781	0.990512	2.46309	0.0396866	3.2902	0.00497112	3.05085	0.0156919	0.418111	0.137047	9.20594	6	0.162323	0.00228197
RNF26	1.68213	0.356579	2.85552	0.0286462	1.34843	0.241769	4.73718	1.19506e-05	5.61866	6.16822e-06	2.86574	0.0149218	-0.462915	0.756148	3.0509	0.0157022	0.891133	0.292089	39.7153	6	5.18109e-07	0.00228156
VIPR1	-1.1878	0.555524	-0.679793	0.678821	-1.17478	0.312977	-0.383725	0.780114	0.506025	0.679522	-1.80863	0.144798	-2.82238	0.017538	-3.04952	0.0157234	-0.323989	0.106243	5.59381	6	0.470192	0.00229209
TLR3	1.56967	0.399298	1.27059	0.390522	0.551362	0.656195	5.84328	2.95858e-07	0.805323	0.498297	2.07697	0.0892254	3.64088	0.00177502	3.05001	0.0157242	0.697495	0.228686	24.0772	6	0.000505459	0.00228837
GCHFR	-2.61041	0.105069	-3.00865	0.0204184	-1.88631	0.0917076	-1.67946	0.158438	1.6799	0.137416	-1.95106	0.112929	-5.18432	1.01734e-05	-3.04961	0.0157321	-0.597186	0.195824	18.1728	6	0.00581451	0.00229138
FBXO17	2.99501	0.0571654	4.45451	0.000353259	2.12254	0.0555067	2.65835	0.0188201	3.59829	0.00158644	2.84052	0.0159124	-1.44641	0.266547	3.04768	0.0157816	0.804645	0.264019	32.5972	6	1.25326e-05	0.00230615
MAB21L2	0.891351	0.684467	0.660535	0.687739	3.58744	0.000830554	0.317731	0.819016	2.28227	0.0412117	1.20161	0.358709	1.49587	0.2482	3.0477	0.015794	0.423707	0.139025	9.48398	6	0.148133	0.00230599
HOMER2	-1.30208	0.504261	-1.88273	0.173835	-5.22598	1.09641e-06	0.232332	0.869055	-1.47098	0.196813	-3.82619	0.000925818	-2.36935	0.0511672	-3.0479	0.015797	-0.727377	0.238649	26.0893	6	0.00021427	0.00230445
SLC25A12	-2.34347	0.156707	-2.56581	0.0529413	-3.2004	0.00303143	-5.4541	6.87023e-07	-5.3913	1.15946e-05	0.501838	0.734305	-0.723443	0.61447	-3.04634	0.0158431	-0.890223	0.292227	39.2384	6	6.42719e-07	0.00231646
TMEM143	-1.32512	0.496093	0.0186683	0.993889	-5.86114	9.06002e-08	-1.7602	0.137222	-0.991081	0.396638	-3.12592	0.00738423	-4.21866	0.000280177	-3.0458	0.0158589	-0.796336	0.261453	31.0722	6	2.45572e-05	0.00232059
DACT2	1.22969	0.538174	2.19833	0.10566	0.134401	0.919611	1.21108	0.327544	1.93372	0.0851598	1.43803	0.259716	0.409099	0.785144	3.04402	0.0159301	0.322795	0.106042	4.53811	6	0.604261	0.00233441
TAPT1	-1.6212	0.378944	-3.72657	0.00336788	-2.40268	0.0286754	1.58951	0.184503	-5.63204	5.98519e-06	-2.75923	0.019599	-3.21515	0.00615346	-3.04374	0.0159314	-0.769176	0.252708	30.1349	6	3.70543e-05	0.00233659
CFAP69	-1.21504	0.544308	-1.57321	0.270526	-6.01743	2.69542e-08	-5.32581	9.34891e-07	-4.45763	0.000151778	-0.608169	0.673952	-0.938025	0.499066	-3.04419	0.0159345	-0.998424	0.327977	47.9616	6	1.20266e-08	0.00233308
ZNF132	1.55837	0.402826	1.92119	0.164177	0.380214	0.766796	4.39491	5.25834e-05	3.09335	0.00599242	1.98948	0.105245	0.283877	0.853775	3.04193	0.0159781	0.604239	0.198637	18.7445	6	0.00461759	0.00235069
ALG1	2.57902	0.111077	1.10741	0.464801	3.69677	0.000566491	5.02614	3.2503e-06	5.58873	6.57295e-06	1.79051	0.149517	-0.383066	0.799665	3.04205	0.0159854	0.946748	0.31122	44.5957	6	5.63072e-08	0.0023497
TCF7L2	-2.22324	0.186586	-0.287727	0.877841	-6.26149	0	-4.73302	1.21541e-05	-6.92419	2.10748e-07	-3.04171	0.00929573	-0.155442	0.921507	-3.04226	0.0159877	-1.25555	0.412703	74.2902	6	5.37348e-14	0.00234812
DSN1	2.34305	0.156786	3.07928	0.0174659	6.30231	0	4.75247	1.11971e-05	-0.131135	0.918381	0.809726	0.561065	1.82504	0.147547	3.04239	0.0159931	0.907676	0.298343	39.3451	6	6.12469e-07	0.00234704
MCM3	3.35088	0.0306481	4.33866	0.000514517	3.35201	0.00185074	-0.252269	0.85736	4.10214	0.000406999	4.07064	0.00042154	-0.426409	0.775367	3.04137	0.0159948	0.892285	0.293382	39.3948	6	5.98887e-07	0.00235501
COL22A1	-0.132433	0.967841	0.551266	0.742579	3.24054	0.00266433	2.12932	0.0659729	0.475113	0.699719	2.03409	0.096873	2.38814	0.0491574	3.04068	0.0160069	0.437212	0.143788	10.0338	6	0.123236	0.00236047
SERINC2	2.17291	0.198854	3.41197	0.00802708	-0.0351731	0.979732	1.88315	0.10892	6.55387	4.98753e-07	2.12807	0.0806102	1.39098	0.288753	3.04085	0.0160106	0.776454	0.255342	31.2558	6	2.26521e-05	0.00235914
SCAF11	-2.71658	0.0885276	-3.49906	0.00627882	-4.30884	5.2768e-05	-2.71504	0.0162466	-4.32063	0.000221683	-1.60905	0.201053	1.3199	0.317277	-3.04005	0.0160293	-0.839915	0.276283	35.6206	6	3.26635e-06	0.00236536
CATSPER3	-0.608821	0.804529	-1.48345	0.304129	-0.26052	0.843766	-0.164418	0.908088	0.0811429	0.950386	-1.91286	0.120943	-3.17105	0.00697909	-3.03919	0.016064	-0.333131	0.109612	6.29551	6	0.390913	0.00237215
SCN9A	-1.04273	0.615723	-0.654369	0.690703	-3.39774	0.00159324	-1.79352	0.128919	-5.29425	1.53484e-05	-3.98298	0.000571615	-0.640912	0.659799	-3.03706	0.0161677	-0.803644	0.264612	32.8326	6	1.12927e-05	0.00238896
LTB	1.13838	0.576682	0.603266	0.71817	4.26154	6.43487e-05	3.27213	0.00324068	0.835109	0.480692	3.63205	0.00166999	0.973522	0.480301	3.03639	0.0161913	0.682235	0.224686	23.3297	6	0.000693262	0.00239429
NUDT4	-2.80557	0.0780814	-2.77932	0.0340062	-6.01495	2.6738e-08	-1.3732	0.260027	-7.6239	3.44828e-08	-2.04378	0.0950924	-0.160491	0.919392	-3.03542	0.0162173	-1.13906	0.375256	63.6872	6	7.99438e-12	0.00240198
F2RL1	2.87303	0.0704248	3.82032	0.00258114	4.43323	3.14619e-05	-0.303727	0.827407	0.227546	0.858885	5.05659	1.14286e-05	1.79081	0.156285	3.03563	0.0162197	0.864599	0.284817	35.9959	6	2.76174e-06	0.00240037
PRKAG1	1.65093	0.368552	-1.68949	0.229917	5.90856	4.72813e-08	3.50061	0.00154423	6.20881	1.35431e-06	4.65443	5.36816e-05	2.66288	0.0261341	3.03434	0.0162249	1.21743	0.401216	69.8767	6	4.33431e-13	0.00241064
LOXL4	1.04448	0.615259	1.10436	0.466384	5.81406	8.58369e-08	0.795313	0.541808	4.25435	0.000267548	5.56268	2.5e-06	0.955305	0.489408	3.03464	0.0162343	1.07782	0.355173	55.0243	6	4.58335e-10	0.0024082
EYA4	-1.14614	0.573548	-0.80937	0.610908	-2.18127	0.0486661	-1.84282	0.117501	-2.88517	0.0100858	-0.0972844	0.952624	-0.536707	0.716937	-3.0344	0.0162355	-0.376133	0.123956	7.75198	6	0.256843	0.00241017
LTF	2.01401	0.244301	2.48977	0.0616365	-0.439277	0.727959	2.27795	0.0476607	-0.100972	0.937877	0.489628	0.741031	1.80606	0.152345	3.03473	0.0162432	0.363213	0.119685	7.25415	6	0.297982	0.00240748
ICOS	0.918241	0.672488	1.08586	0.474891	2.61428	0.0166819	0.703819	0.593099	-0.408848	0.742284	2.72248	0.0214244	4.02486	0.000528368	3.03317	0.0162766	0.478284	0.157685	11.9668	6	0.0627135	0.00242003
SMARCD1	1.77683	0.321432	1.73814	0.214974	2.67178	0.0143059	1.7863	0.130671	7.63578	3.4904e-08	0.37868	0.803566	3.02836	0.0103834	3.0324	0.0163064	0.834061	0.27505	36.3114	6	2.39789e-06	0.00242619
RNF139	-1.95099	0.261388	-3.25017	0.0117021	-1.69631	0.13298	0.953258	0.454011	-2.48927	0.0259435	-1.99128	0.104933	-1.01216	0.461319	-3.02895	0.0164904	-0.477278	0.157572	12.0322	6	0.0612534	0.00245405
BTN3A3	0.943422	0.660352	2.31988	0.0855138	1.71002	0.12942	5.52313	7.05394e-07	3.83888	0.000830648	-0.658863	0.645231	2.54758	0.0343104	3.02762	0.0165512	0.71042	0.234646	25.6415	6	0.000259613	0.00246489
PPP1R26	0.0388009	0.989521	-1.44377	0.318902	-1.16272	0.31831	-0.929713	0.466495	-1.29703	0.258111	-2.15735	0.0761843	-5.47575	4.57143e-06	-3.02686	0.0165804	-0.50588	0.16713	13.5099	6	0.035617	0.00247111
PWP2	-0.301815	0.915391	-0.239647	0.900164	-0.304797	0.816641	-3.30063	0.00296777	-3.2626	0.0038767	-1.44451	0.257408	-3.85894	0.000906505	-3.02508	0.0166701	-0.528482	0.1747	14.7365	6	0.0224082	0.00248571
LARP1B	-4.06156	0.00737759	-5.43902	8.08511e-06	0.298196	0.820051	-6.16009	9.70874e-08	-6.82241	2.77228e-07	-4.36584	0.000151244	0.740325	0.60438	-3.02402	0.0167041	-1.36943	0.452851	86.2698	6	2.22045e-16	0.00249443
PDIA6	0.311109	0.912207	0.242854	0.898723	2.62805	0.0160495	4.83372	7.78537e-06	3.40234	0.0026838	1.53773	0.22431	1.77049	0.161761	3.02424	0.0167061	0.660238	0.218316	22.4551	6	0.00100112	0.00249263
RDH11	2.3843	0.148134	1.86914	0.177293	4.05834	0.000144893	4.09494	0.000176947	3.32909	0.00325573	1.44214	0.25819	-0.912344	0.512186	3.02261	0.0167721	0.767411	0.25389	30.1002	6	3.76212e-05	0.00250607
CDH6	2.09659	0.221113	1.74798	0.212063	4.03008	0.000161002	0.736697	0.574169	0.268609	0.832598	4.24077	0.000235091	1.31827	0.317963	3.01994	0.0169135	0.654574	0.216751	21.6773	6	0.00138516	0.00252828
KNOP1	0.95336	0.655405	-0.632226	0.703495	3.13659	0.00370897	4.65376	1.7621e-05	3.78371	0.00096475	1.62045	0.197751	2.17019	0.0774936	3.01868	0.0169172	0.712491	0.236027	26.1605	6	0.000207821	0.00253881
PPP1R15B	-0.836574	0.705967	-0.511693	0.763468	-4.21229	7.8541e-05	-6.14665	9.52381e-08	-1.82054	0.10602	-4.52235	8.51262e-05	-1.0474	0.443871	-3.01905	0.0169228	-1.0142	0.335933	49.1633	6	6.91547e-09	0.00253566
ZC3H12B	0.911692	0.675535	1.34348	0.359087	-0.237399	0.857733	2.08927	0.0718774	0.609336	0.613211	0.227285	0.884474	2.29248	0.060397	3.01872	0.0169288	0.320318	0.106111	3.62327	6	0.727504	0.00253846
VPS41	2.02821	0.240943	2.43796	0.0680604	-1.32265	0.251655	4.54287	2.84109e-05	5.27587	1.62178e-05	2.47946	0.0382607	2.17633	0.0765794	3.01912	0.016933	0.792658	0.262546	32.201	6	1.49319e-05	0.00253508
CNKSR1	0.874894	0.691632	1.00169	0.515301	2.71777	0.0126088	0.840405	0.51576	1.7652	0.117792	2.29161	0.0581101	0.368609	0.807655	3.01936	0.0169336	0.377594	0.125058	7.82334	6	0.251334	0.00253313
KDM3A	-1.79231	0.317363	-3.07852	0.017488	-2.3994	0.0289161	-2.2088	0.0555923	-2.32385	0.0376088	-1.35621	0.292514	0.922584	0.506688	-3.01739	0.0169792	-0.531636	0.176191	14.9635	6	0.0205425	0.00254961
TMEM138	1.35551	0.481934	0.33515	0.855663	6.17026	0	2.42696	0.0336031	2.2206	0.0471414	3.39173	0.00345864	1.21596	0.362237	3.01677	0.017002	0.851294	0.282187	36.0113	6	2.74277e-06	0.0025548
LRG1	-3.35328	0.030592	-4.3647	0.000469709	0.750138	0.534014	-4.69774	1.43734e-05	-2.54037	0.023057	0.16367	0.917826	-2.45964	0.0419255	-3.01638	0.0170101	-0.709607	0.235251	25.6318	6	0.000260684	0.00255808
TFPI2	-1.37742	0.472659	-0.46331	0.789643	-3.3045	0.00216625	-0.766725	0.556851	-3.78145	0.000969694	-2.50579	0.0360344	-0.726799	0.612537	-3.01453	0.0170761	-0.566543	0.187938	16.9626	6	0.00942171	0.0025738
RHOB	-1.42479	0.453034	-0.972522	0.5304	-1.47414	0.197415	-7.22607	0	-7.55751	3.28947e-08	-3.38667	0.00351618	-1.41171	0.280776	-3.01476	0.0170766	-1.27536	0.42304	77.9111	6	9.65894e-15	0.00257183
ABCA7	3.74036	0.0143397	5.24344	1.85e-05	-0.521734	0.674649	4.26456	9.01526e-05	4.11485	0.000393531	3.36906	0.00367853	-0.30231	0.842495	3.01479	0.0170891	0.949941	0.315093	44.8754	6	4.95485e-08	0.00257156
LRRC28	1.16923	0.563228	0.967653	0.532545	0.927482	0.434565	3.73893	0.000680683	1.25652	0.274056	0.977246	0.470073	0.84161	0.549685	3.01311	0.0171451	0.396785	0.131686	8.55701	6	0.200066	0.00258584
NT5C2	-2.1789	0.19681	-2.46918	0.0642719	-1.67066	0.139593	-3.54762	0.0013296	-4.72475	7.34134e-05	-3.94775	0.000643509	1.11187	0.412018	-3.01213	0.0171896	-0.849167	0.281916	36.959	6	1.79357e-06	0.00259422
TSHR	-1.27843	0.515008	-1.12942	0.454367	-1.45525	0.203859	-3.13125	0.00500336	-1.53397	0.177128	-1.70747	0.17214	0.0494907	0.975976	-3.01175	0.0171981	-0.406655	0.135023	8.96859	6	0.175352	0.00259747
CASP1	1.7109	0.345677	2.44559	0.0671654	-0.182074	0.890739	3.55615	0.0012951	-0.606823	0.614864	1.932	0.116743	3.0499	0.00977833	3.00846	0.0173817	0.494225	0.164278	12.9088	6	0.0445075	0.00262574
SORBS1	-2.47133	0.129563	-1.77453	0.204006	-6.02953	2.7248e-08	-0.766965	0.556774	-1.33197	0.244666	-2.54583	0.0328	-1.06224	0.436232	-3.00788	0.0174029	-0.757705	0.251907	29.0528	6	5.94531e-05	0.00263079
PAQR7	3.78983	0.012405	3.9924	0.00155057	1.85408	0.0978814	5.67329	5.78313e-07	2.80591	0.0122184	1.15559	0.380189	-0.731056	0.610001	3.00729	0.017425	0.887069	0.294973	39.4865	6	5.74567e-07	0.0026359
THBS2	2.37038	0.150611	2.74516	0.0366833	4.43337	3.14588e-05	-1.00919	0.424596	1.76668	0.117448	4.40067	0.000134628	1.60736	0.209682	3.00666	0.0174489	0.763228	0.253846	29.3224	6	5.28584e-05	0.00264133
CREBBP	-1.58941	0.392002	0.45351	0.794783	-7.23287	0	-1.97261	0.0913765	-5.15869	2.22493e-05	-5.27535	5.71429e-06	-0.899743	0.518783	-3.00488	0.0175157	-1.30861	0.435493	80.0444	6	3.55271e-15	0.00265683
STING1	2.0954	0.221464	2.42679	0.0697495	0.457489	0.71622	0.00685476	0.996289	3.43649	0.00245605	4.13127	0.000341788	1.32246	0.316463	3.00524	0.0175226	0.607666	0.202202	19.2967	6	0.00369084	0.00265373
KYNU	-2.86738	0.0712156	-3.89485	0.00205567	-0.373162	0.771486	0.289193	0.836475	-4.79166	6.04072e-05	-4.5512	7.67835e-05	-1.33823	0.310367	-3.00495	0.017526	-0.818285	0.272312	34.2647	6	5.98009e-06	0.00265621
MEF2A	-3.03835	0.0527937	-3.64662	0.00424521	-3.60453	0.000783289	-0.580526	0.663873	-6.01696	2.24378e-06	-0.918845	0.500544	-0.205587	0.89544	-3.0029	0.0175915	-0.817	0.27207	35.0835	6	4.15188e-06	0.00267421
PCNA	3.52228	0.0216344	3.99402	0.00154679	7.06985	0	1.80736	0.125622	3.34627	0.00311253	-0.388721	0.797764	0.9108	0.512802	3.00311	0.0175938	1.00441	0.334457	49.1683	6	6.89934e-09	0.00267239
MORC2	-0.814393	0.71773	-1.94722	0.157987	-2.5933	0.0176246	-2.73263	0.0155168	-3.82468	0.000862442	0.973014	0.471887	-1.45118	0.264811	-3.00252	0.0176011	-0.525498	0.175019	14.7794	6	0.0220433	0.00267754
RDH12	-1.84888	0.296159	-3.34329	0.00956887	-2.60114	0.0172707	0.824613	0.525312	-3.79985	0.000923413	0.502432	0.733927	-3.64803	0.00174365	-3.00314	0.0176062	-0.572046	0.190483	17.4309	6	0.00782353	0.0026721
SLC38A2	-1.86403	0.291462	-2.63823	0.0458115	-1.36897	0.234397	-7.41099	0	-6.33055	8.97719e-07	-2.34376	0.0517435	-0.150226	0.923823	-3.00199	0.017619	-1.19141	0.396873	68.88	6	6.93778e-13	0.00268223
PDCL3	1.36678	0.476288	0.285656	0.878611	6.47656	0	3.63305	0.000989811	1.73587	0.124443	2.96627	0.0114219	1.41461	0.279547	3.00153	0.0176327	0.902848	0.300795	40.4097	6	3.784e-07	0.00268624
ABT1	-1.98526	0.251961	-3.23846	0.0120101	1.3827	0.229498	-0.665918	0.614743	-2.12624	0.05765	-3.06746	0.00867623	-4.15203	0.000349075	-3.00117	0.0176405	-0.571299	0.190359	17.1952	6	0.00859213	0.00268948
NKD1	0.739447	0.750651	0.319356	0.862909	2.0179	0.0698019	2.14744	0.0634745	4.06482	0.000448897	1.6483	0.189345	0.875418	0.531363	2.9996	0.01769	0.500742	0.166936	13.5727	6	0.0347911	0.00270333
MAGI1	-1.43857	0.448368	-2.38926	0.0748328	-5.95678	2.49066e-08	-1.34248	0.271213	-4.88348	4.72308e-05	-1.47696	0.245591	-0.432827	0.772597	-2.99966	0.0177009	-0.856277	0.285459	37.7244	6	1.27165e-06	0.00270285
ELF2	-3.0421	0.0527547	-4.66004	0.000183776	-2.98854	0.00583539	-5.15988	1.41667e-06	-5.09665	2.61757e-05	1.03743	0.438289	-0.345375	0.821019	-2.99989	0.017702	-0.927598	0.30921	43.36	6	9.89906e-08	0.00270076
SMC2	1.56403	0.401094	2.51447	0.0588585	0.339388	0.794206	5.19684	1.31805e-06	1.1867	0.303576	-0.086258	0.958433	5.37604	5.5144e-06	2.99748	0.0178051	0.668704	0.223089	23.1398	6	0.000750997	0.00272221
CP	-3.55181	0.0207862	-3.48903	0.00646744	-3.55962	0.000915124	-0.1551	0.912666	-5.12382	2.44393e-05	-2.92405	0.0127583	0.645921	0.657091	-2.99675	0.0178364	-0.860886	0.287273	38.4972	6	8.97955e-07	0.00272874
CYB561A3	2.71795	0.0886547	2.99917	0.0208041	2.32275	0.0348536	6.34327	0	8.84889	0	2.0626	0.0917171	-0.0901573	0.954505	2.99607	0.0178623	1.2957	0.432467	82.6328	6	9.99201e-16	0.00273486
GLIPR1L2	-1.48502	0.43211	-1.77505	0.203815	-0.594789	0.629082	-1.35499	0.266318	-3.39111	0.00276497	-1.03044	0.442051	-0.201144	0.897598	-2.99519	0.0178862	-0.393791	0.131475	8.64692	6	0.19443	0.00274275
TMED3	3.54422	0.0211986	2.50163	0.0602586	3.87367	0.000292428	3.29627	0.00300814	1.2595	0.272845	5.02527	1.38298e-05	-1.24285	0.349944	2.99533	0.017892	0.95426	0.318583	44.9667	6	4.75203e-08	0.00274152
AP3M2	2.50568	0.124431	1.98795	0.147872	-0.232509	0.86075	3.13695	0.00491774	5.31323	1.44656e-05	4.43605	0.000116163	0.421698	0.777949	2.99401	0.0179457	0.850961	0.284221	37.4176	6	1.45974e-06	0.00275339
LNX2	-1.05538	0.610859	-3.12156	0.0158366	-4.69088	1.03193e-05	-3.52348	0.00143438	-1.06353	0.359755	-2.4997	0.0365074	0.364111	0.810249	-2.99268	0.0179701	-0.726614	0.242797	27.2843	6	0.000128084	0.00276536
TGFB2	0.903232	0.67889	1.27117	0.390345	0.089304	0.946123	-0.260717	0.852727	2.14285	0.0556888	1.37098	0.286122	2.10409	0.0882395	2.99271	0.0179834	0.317042	0.105938	4.44994	6	0.616027	0.00276515
SGK3	-2.55575	0.115019	-2.34469	0.081737	-2.30107	0.0367371	-0.547889	0.682898	-7.53711	3.23102e-08	-0.526784	0.720304	-3.00656	0.0110033	-2.99218	0.0179874	-0.821361	0.274502	36.179	6	2.54437e-06	0.0027699
RPL14	-2.34579	0.156011	-3.2668	0.0113711	0.5102	0.681774	-1.84758	0.11649	-6.58967	4.58794e-07	-0.62927	0.662451	-7.42436	0	-2.99275	0.0179953	-0.889498	0.297218	41.2538	6	2.58066e-07	0.00276478
KLHL8	-2.96648	0.0604196	-3.03737	0.0191913	-2.5854	0.017997	-4.57988	2.43131e-05	-7.53592	3.22061e-08	-2.99968	0.0104515	1.19914	0.37009	-2.99286	0.0180025	-1.12027	0.374313	63.7802	6	7.65277e-12	0.00276375
ECRG4	-0.652878	0.786357	-0.399979	0.822581	0.00287657	0.99799	-3.03526	0.00665472	-1.71398	0.129348	-0.565479	0.697228	-2.30389	0.0590734	-2.99138	0.0180232	-0.355578	0.118868	7.18674	6	0.303923	0.00277716
SLC39A7	2.36352	0.152271	2.68852	0.0413207	5.5826	2.58844e-07	1.23994	0.31456	7.70979	3.69686e-08	2.49168	0.0371888	0.0885593	0.955303	2.9897	0.0181142	1.09984	0.367875	61.8138	6	1.92514e-11	0.0027925
NCOR1	-0.753541	0.743365	0.176069	0.928927	-3.61113	0.000766234	-5.26105	1.08865e-06	-6.12928	1.7024e-06	-4.28735	0.000200279	-0.940672	0.497749	-2.98854	0.018157	-1.07855	0.360897	58.2728	6	1.0089e-10	0.00280317
CREBL2	-2.55626	0.114949	-3.3881	0.00848451	-1.77982	0.113445	0.530837	0.693627	-6.34904	8.50746e-07	-2.23868	0.0647559	-1.5472	0.229772	-2.98873	0.0181602	-0.769398	0.257433	31.689	6	1.87167e-05	0.00280143
TRIP6	1.74409	0.333007	3.26953	0.0112912	2.58995	0.0177832	4.00909	0.000251026	4.89048	4.62995e-05	3.78264	0.00105611	-1.54189	0.231528	2.9871	0.0182348	0.923188	0.309059	43.9797	6	7.46081e-08	0.00281641
STOM	-0.52508	0.837524	-1.63755	0.247178	-4.36355	4.16207e-05	-1.10388	0.377165	-1.92835	0.0860936	-3.16162	0.00670307	-0.601521	0.681259	-2.98622	0.0182754	-0.594057	0.198933	18.6285	6	0.00483929	0.0028245
CXCL2	-1.99989	0.248028	-1.53583	0.284536	0.176526	0.893713	-6.88486	0	-7.82559	4.12371e-08	-3.50713	0.0024256	-2.06254	0.0957061	-2.98219	0.018517	-1.24447	0.417301	76.2044	6	2.16493e-14	0.00286192
SLC6A2	1.44509	0.445464	0.867861	0.581115	4.51498	2.24914e-05	2.3833	0.0372931	3.89211	0.00072021	0.913112	0.503697	0.382806	0.799683	2.98105	0.0185735	0.651984	0.21871	22.7406	6	0.000888171	0.00287264
SIGLEC6	1.30353	0.503533	1.50986	0.293638	3.22515	0.00279698	1.64894	0.166797	-0.697755	0.559803	0.590725	0.68359	1.74824	0.168143	2.98068	0.0185828	0.385153	0.129217	8.27932	6	0.218345	0.00287611
SIMC1	-0.854394	0.698988	-1.90347	0.168807	-1.6028	0.15789	-3.36526	0.00242282	-1.73115	0.12556	1.40823	0.271152	-2.5282	0.0359388	-2.98018	0.0185852	-0.447226	0.150067	10.9002	6	0.0915118	0.00288081
SLC25A35	0.724696	0.756514	1.90611	0.168348	1.62738	0.151187	0.651796	0.62273	2.84639	0.0110897	2.03636	0.0964892	0.0832934	0.958159	2.97964	0.0185903	0.389206	0.130622	8.51106	6	0.202999	0.00288586
MATR3	-2.79363	0.0795244	-2.87578	0.0272451	-3.39287	0.0016173	1.05149	0.403298	-5.4025	1.1244e-05	-1.80517	0.145663	-1.3442	0.308126	-2.9798	0.0185946	-0.737402	0.247467	29.0869	6	5.8575e-05	0.00288436
ATF1	-3.85327	0.0116482	-4.13438	0.000991456	-4.29819	5.52394e-05	-2.13835	0.0647202	-0.985495	0.399495	-4.00868	0.000520833	1.17228	0.383139	-2.98026	0.018595	-0.901691	0.302555	41.1702	6	2.68048e-07	0.00288007
NAALAD2	-1.50647	0.423314	-1.23149	0.406738	-2.48315	0.0234347	-0.515133	0.702496	-2.63951	0.0182731	-2.63206	0.0267533	-0.040863	0.980326	-2.97857	0.0186436	-0.458059	0.153785	11.4766	6	0.0747171	0.00289592
ZFP1	-3.38544	0.0286509	-5.18535	2.39535e-05	-4.40302	3.5452e-05	1.90674	0.104317	-5.55635	7.23891e-06	-3.81534	0.000956659	-1.16243	0.387794	-2.97785	0.018645	-1.03421	0.3473	53.7452	6	8.30349e-10	0.00290274
ZNF28	0.302617	0.915061	-0.109005	0.957483	1.43447	0.211014	5.10084	1.95567e-06	3.39745	0.00271843	1.89796	0.124051	3.35788	0.00410248	2.97808	0.0186453	0.681353	0.228789	24.5693	6	0.000410181	0.00290058
ELN	-0.536382	0.833403	-1.21125	0.415866	-3.23337	0.00272849	-1.48267	0.219122	-3.3935	0.00274683	-0.068191	0.967902	-1.06874	0.432932	-2.97829	0.018647	-0.459861	0.154404	11.6323	6	0.0706928	0.00289863
FAM180A	-0.532586	0.834167	-0.153535	0.938634	-2.15536	0.051553	-3.0518	0.00634521	-2.41618	0.0306646	0.369363	0.808668	-2.57354	0.0323544	-2.97685	0.018694	-0.437869	0.147091	10.5586	6	0.103016	0.00291227
PM20D2	-2.87611	0.0698068	-2.52782	0.0574241	-1.88204	0.0924829	-2.60788	0.0215035	-2.91179	0.00944535	-2.07761	0.0890966	1.24009	0.351014	-2.97596	0.0187351	-0.617665	0.207552	20.5752	6	0.00218635	0.00292074
COL4A3	1.1965	0.553214	1.90141	0.169267	4.83555	5.77943e-06	-0.166861	0.906635	0.764655	0.520739	4.25133	0.000227613	2.83466	0.0170189	2.97498	0.0187697	0.712122	0.239371	26.1844	6	0.000205699	0.0029301
RAB27A	-2.13872	0.208868	-4.24848	0.000714986	-1.74421	0.121345	-3.51714	0.00146398	-2.63423	0.0185084	-0.697528	0.624438	0.648331	0.655844	-2.97504	0.0187801	-0.634698	0.213341	21.6494	6	0.00140132	0.00292947
HMGB1	-1.47235	0.437067	-3.1659	0.0142692	-0.877952	0.462047	-0.362013	0.793078	-6.84448	2.81124e-07	-3.34258	0.0039853	-1.90699	0.127171	-2.97336	0.018859	-0.813221	0.273502	35.6321	6	3.24971e-06	0.00294558
PIM3	-1.33223	0.491944	0.053897	0.978892	-2.63069	0.0159402	-5.93302	1.3468e-07	-3.92338	0.000661546	-0.920561	0.499728	-2.28484	0.0612617	-2.97237	0.0189092	-0.791845	0.266402	32.7648	6	1.1637e-05	0.00295511
MTUS1	-2.55117	0.115761	-3.84689	0.00236414	-3.01905	0.0053161	-4.63015	1.97092e-05	-4.32008	0.000222021	2.27992	0.059477	-2.04473	0.0989506	-2.96848	0.0191323	-0.784842	0.264392	31.9615	6	1.65973e-05	0.00299275
GGT1	3.58866	0.0202525	4.08655	0.00116032	1.34582	0.242711	4.86896	6.57286e-06	6.8843	2.47168e-07	3.91317	0.000708151	-1.60667	0.209853	2.96866	0.019136	1.17859	0.397011	70.0741	6	3.94795e-13	0.002991
CTDSPL2	-2.61697	0.104219	-3.07429	0.0176317	-3.88174	0.000284102	-0.91971	0.47195	-4.21168	0.000300807	-0.942801	0.487445	0.467472	0.754008	-2.96618	0.0192669	-0.68534	0.231051	25.4408	6	0.000282877	0.00301521
PTGS1	2.80044	0.0787363	3.71699	0.00345488	-0.924832	0.436003	1.01267	0.422987	4.052	0.00046547	0.899368	0.511387	2.02548	0.102771	2.96533	0.0193085	0.57029	0.19232	17.8274	6	0.0066784	0.00302363
DNASE1	0.60943	0.804191	2.94434	0.0234897	0.666668	0.584197	3.36147	0.00245077	0.703543	0.556639	-0.208228	0.89367	1.55526	0.22684	2.96419	0.0193525	0.405803	0.136902	9.20059	6	0.162607	0.00303481
LGI2	-2.35203	0.154888	-2.06376	0.130671	0.965932	0.41399	-2.50362	0.027931	-1.52352	0.180332	-2.74663	0.0202183	-1.10808	0.414084	-2.96419	0.0193673	-0.473023	0.159579	12.22	6	0.0572363	0.00303476
ERBB2	3.52508	0.0216109	3.94449	0.00176226	0.779892	0.516885	3.21459	0.00386761	6.47656	6.16114e-07	0.236813	0.879811	0.584072	0.690811	2.96329	0.0193962	0.842876	0.284439	38.2087	6	1.0226e-06	0.00304372
TREH	2.51034	0.123575	3.14732	0.014899	3.24118	0.00265899	2.55626	0.0245051	5.11351	2.5054e-05	0.0178409	0.992635	-0.342113	0.822969	2.96274	0.0194175	0.730184	0.246456	28.9365	6	6.25448e-05	0.00304911
P2RX3	-2.13903	0.208916	-2.03267	0.137376	-1.60316	0.157825	0.654277	0.621501	-1.05784	0.362616	-1.95416	0.112266	-0.816992	0.562938	-2.96172	0.01947	-0.350535	0.118355	7.11996	6	0.309896	0.00305921
MVP	3.00333	0.0562953	2.55588	0.0540376	4.26654	6.31076e-05	0.247272	0.860552	4.55644	0.000114882	4.37037	0.000148457	-0.756307	0.595309	2.96034	0.0195465	0.916815	0.309699	43.8044	6	8.08263e-08	0.00307296
EPHB6	1.94063	0.265091	3.25394	0.0116583	2.03158	0.0678674	2.97728	0.00787041	3.65498	0.0013656	4.54425	7.92197e-05	-1.39677	0.286443	2.95888	0.0196276	0.839716	0.283795	37.0773	6	1.70085e-06	0.00308757
LANCL2	0.691451	0.771492	0.89467	0.568014	5.62473	2.14095e-07	0.813843	0.531462	1.47223	0.196424	2.41242	0.0445125	2.90376	0.0142973	2.95471	0.0198925	0.662841	0.224333	23.3718	6	0.000681066	0.0031296
MX1	0.27977	0.922535	0.404212	0.820587	2.3527	0.0323972	1.22587	0.320901	0.593458	0.623491	1.0753	0.418513	1.88714	0.131727	2.95286	0.0200037	0.313355	0.106119	3.62996	6	0.726606	0.00314845
IL6ST	-2.84101	0.0737488	-6.045	1.53846e-06	-4.90403	4.20538e-06	-3.11211	0.00528468	-3.70514	0.0011933	-2.42543	0.043179	1.79232	0.155915	-2.95207	0.020043	-1.03428	0.350357	54.7975	6	5.09303e-10	0.00315656
KLHDC7A	2.06209	0.231676	2.54438	0.0554001	1.42546	0.214136	6.29096	0	9.00686	0	0.687255	0.629961	2.21587	0.0707931	2.95162	0.0200569	1.18974	0.403079	73.0421	6	9.70335e-14	0.0031611
RNASEL	0.290819	0.918661	0.249963	0.895306	2.29252	0.0374999	4.27275	8.73934e-05	0.419248	0.735441	2.54989	0.0324357	3.02887	0.0103726	2.95129	0.020063	0.562232	0.190504	17.0975	6	0.00893167	0.00316451
RBMXL1	-1.67962	0.35734	-2.12827	0.117827	-3.15212	0.00353132	-3.61098	0.00106754	0.750669	0.52897	-3.9266	0.000681141	-0.880553	0.528779	-2.94921	0.0201897	-0.669148	0.226891	23.7526	6	0.000579908	0.00318592
GLRX5	-1.68408	0.356034	-2.98676	0.0214066	0.378635	0.767772	-1.63387	0.17108	-8.58901	0	-3.50416	0.00245002	-3.81942	0.00103448	-2.94682	0.0203389	-1.00302	0.340375	54.1897	6	6.75513e-10	0.00321063
MT1G	-1.0639	0.606291	1.53488	0.284878	-3.30258	0.00217898	-3.1384	0.00489425	-3.89635	0.000711394	-3.22274	0.00563619	-2.86503	0.0157419	-2.94576	0.02038	-0.731185	0.248216	28.8817	6	6.40545e-05	0.00322165
PGAM4	2.93527	0.0631981	2.57888	0.051476	1.48185	0.19495	2.88519	0.0102138	-0.52472	0.667438	0.660557	0.644312	0.779069	0.583225	2.94583	0.0203911	0.454366	0.154241	11.4789	6	0.0746553	0.00322091
ZDHHC18	-1.52857	0.415244	-0.337763	0.854321	-1.67804	0.137636	-4.83329	7.77778e-06	-1.98212	0.0773558	0.212831	0.891389	-3.19704	0.00647638	-2.94428	0.0204503	-0.568766	0.193176	17.6487	6	0.0071727	0.00323705
LMTK2	-3.03179	0.0533625	-3.41686	0.00790646	-6.79611	0	-2.75996	0.0144141	1.35147	0.2375	-2.07058	0.0903339	-2.40865	0.0470007	-2.9445	0.0204516	-0.926071	0.314509	43.5207	6	9.19964e-08	0.00323475
BNIP2	-3.5856	0.0201348	-4.3633	0.000470161	-1.899	0.0894541	-4.55696	2.67017e-05	-4.8692	4.90309e-05	-1.37622	0.284058	1.35917	0.301919	-2.94352	0.0204711	-0.914016	0.310518	44.4482	6	6.02362e-08	0.00324502
C1orf116	1.96225	0.25876	0.698544	0.668146	1.96815	0.0776742	1.85009	0.115923	4.61216	9.86606e-05	1.42533	0.264776	0.222798	0.886665	2.94355	0.0204849	0.558338	0.189682	17.4868	6	0.00765132	0.00324469
NAMPT	-2.49442	0.126477	-3.69024	0.00374462	-2.07193	0.0621321	-6.3873	0	-4.85603	5.0931e-05	-1.13951	0.387456	0.707316	0.623692	-2.94296	0.0204958	-0.985184	0.33476	50.5285	6	3.68307e-09	0.00325094
KIAA1217	-1.47071	0.436922	-1.49959	0.298264	-6.52293	0	-3.27425	0.00322008	-2.61236	0.0194953	-2.93149	0.0125191	0.287789	0.851024	-2.94242	0.0205173	-0.931225	0.316482	44.8702	6	4.96658e-08	0.00325654
NIPAL3	1.9195	0.271887	2.3823	0.07592	0.276694	0.833882	4.57874	2.43831e-05	6.03836	2.124e-06	0.479019	0.747176	1.58399	0.217462	2.94156	0.0205616	0.770795	0.262036	32.5582	6	1.2751e-05	0.00326559
KDM6A	-2.29066	0.169348	-2.80268	0.03224	0.794732	0.508517	-1.83274	0.119855	-2.61342	0.0194458	-2.34576	0.0515024	-0.491926	0.742007	-2.94045	0.0206221	-0.489265	0.166391	13.3558	6	0.0377214	0.00327731
CEBPB	-1.74978	0.330829	-0.860364	0.584351	-5.14879	1.5733e-06	-5.2369	1.2012e-06	-9.173	0	0.543177	0.71044	-4.13415	0.000369647	-2.9395	0.0206263	-1.24006	0.421861	78.4513	6	7.43849e-15	0.00328744
PDZD2	1.47469	0.436499	3.28484	0.0110075	1.61546	0.15451	0.896078	0.485279	-0.322343	0.79824	-0.508746	0.730679	1.93579	0.120836	2.93926	0.0206266	0.366298	0.124623	7.79626	6	0.253413	0.00329002
ACKR1	2.47726	0.128677	1.89535	0.170812	3.2305	0.00275311	-0.936467	0.462999	4.17167	0.000338125	4.63246	5.89952e-05	1.00698	0.46343	2.93971	0.0206277	0.790324	0.268844	33.2936	6	9.2063e-06	0.00328517
TMBIM1	2.65276	0.0993423	2.99246	0.0211205	5.10244	1.82131e-06	0.555664	0.678268	6.69538	2.95476e-07	1.89886	0.123849	0.0208398	0.990378	2.93975	0.020641	0.954932	0.324834	49.0064	6	7.43405e-09	0.00328476
FBXL12	0.319871	0.909916	-0.229586	0.905149	-3.13351	0.00374225	-2.38789	0.0369024	-0.78365	0.510407	-1.75405	0.159816	-4.11371	0.000395484	-2.9398	0.0206536	-0.500826	0.170361	13.9171	6	0.0305758	0.0032842
ZNF800	-1.20273	0.55008	-1.95516	0.155854	-1.92421	0.0851442	-3.7771	0.000594706	-1.7673	0.117332	-1.79124	0.149342	0.509205	0.732061	-2.93744	0.0207387	-0.519425	0.176829	14.9674	6	0.0205118	0.00330937
ZRANB1	-0.841914	0.70294	-1.08446	0.475411	-2.84428	0.00885585	-1.40404	0.248038	-1.95668	0.081481	-4.40074	0.000134814	-0.632127	0.663944	-2.93706	0.0207502	-0.588923	0.200515	18.8028	6	0.00450996	0.0033134
GORAB	1.3751	0.47341	2.06712	0.129958	6.43972	0	4.36157	6.01017e-05	-1.4897	0.190845	2.37764	0.0479853	5.12972	1.17742e-05	2.93661	0.0207666	0.950605	0.323709	45.7985	6	3.24691e-08	0.00331824
PTPRB	-1.09023	0.595449	0.31276	0.866189	-6.68329	0	-3.01877	0.00698679	-5.31718	1.4293e-05	-3.81428	0.000959056	-0.904348	0.51602	-2.93623	0.0207774	-1.10645	0.376825	62.6319	6	1.31181e-11	0.00332224
PIK3R4	-1.9534	0.260825	-2.51655	0.0585506	-3.13601	0.00371579	-0.30975	0.82353	0.674573	0.573685	-4.79291	3.12258e-05	-3.31547	0.00462539	-2.93531	0.0208265	-0.679755	0.231578	24.5122	6	0.000420251	0.00333215
SMAD4	-1.22327	0.540931	-1.87625	0.175388	-5.97342	2.55428e-08	-3.1302	0.00501858	-3.88347	0.000737273	-2.16562	0.0749339	0.517174	0.728265	-2.93349	0.0209388	-0.879847	0.299932	41.1634	6	2.68873e-07	0.00335172
CFL2	-3.04609	0.0526696	-4.05546	0.00129323	-0.895095	0.45284	-0.174532	0.90269	-6.65609	4.28954e-07	-4.39684	0.000136495	-0.495976	0.739695	-2.93237	0.0209858	-0.957401	0.326494	49.2251	6	6.7212e-09	0.00336386
NOL4	2.49931	0.125721	3.47616	0.00668893	1.50169	0.188376	5.01551	3.39181e-06	6.26409	1.07496e-06	-1.2685	0.329458	1.93493	0.121059	2.93258	0.0209874	0.863061	0.294301	40.0691	6	4.41488e-07	0.00336163
OLFML1	1.29311	0.508583	1.43324	0.323293	0.435341	0.730531	2.06372	0.0757837	-0.533707	0.661778	3.10149	0.00793361	2.28903	0.060788	2.9314	0.0210056	0.406482	0.138665	9.38071	6	0.153272	0.00337435
DNPH1	-1.67966	0.357422	-2.84927	0.0289786	-1.54578	0.174855	1.15695	0.352117	-0.845681	0.474853	-1.37147	0.285964	-4.53595	9.95141e-05	-2.93149	0.0210151	-0.477428	0.162862	12.8324	6	0.0457758	0.00337339
HECA	-2.08444	0.225084	-0.123576	0.95131	-2.93126	0.00690697	-4.02191	0.000238763	-7.1582	9.98752e-08	-4.52816	8.40873e-05	-0.0154718	0.992996	-2.93151	0.0210298	-1.08749	0.370964	62.4688	6	1.41612e-11	0.00337315
UBE2W	-2.08738	0.22472	-3.06221	0.018089	-2.30225	0.0366391	-1.75261	0.139122	-5.04467	3.02507e-05	-1.88818	0.126321	0.863275	0.537649	-2.93062	0.0210447	-0.694757	0.237068	27.0235	6	0.000143345	0.00338284
RFX1	-0.725035	0.756357	0.836065	0.597004	-7.51049	0	-4.24398	9.84971e-05	-1.63587	0.148475	-4.7592	3.67066e-05	-2.73359	0.0219358	-2.92952	0.0211067	-1.2299	0.419831	73.1946	6	9.02611e-14	0.0033949
FAS	2.82664	0.0751454	2.6897	0.0412293	1.26134	0.275912	2.93666	0.00887004	0.320241	0.799645	-1.29603	0.317705	2.28134	0.0617272	2.92809	0.0211921	0.465171	0.158865	12.1104	6	0.0595509	0.00341047
WDR33	-2.25165	0.179078	-3.38401	0.00856198	-4.50581	2.33918e-05	0.544133	0.685348	-0.869317	0.461451	-3.19209	0.00618045	-1.05441	0.43998	-2.92769	0.0212052	-0.662314	0.226224	23.7672	6	0.00057634	0.00341494
PELI2	-2.23062	0.185065	-1.56606	0.273259	-5.36287	6.46976e-07	-5.34691	8.91938e-07	-8.66372	0	-0.947692	0.4847	-0.490138	0.74227	-2.92745	0.0212069	-1.25297	0.428009	81.0717	6	2.10942e-15	0.00341757
OLA1	2.25214	0.17906	2.09615	0.124609	3.89633	0.000268658	1.7466	0.1406	-0.790647	0.506364	-0.154465	0.923352	4.68317	5.80299e-05	2.92715	0.0212123	0.564039	0.192692	17.5834	6	0.00736207	0.00342081
TRIP13	2.02737	0.241127	3.47829	0.00664864	1.53985	0.176504	3.20332	0.00400237	0.289962	0.818676	0.270641	0.862193	0.32091	0.833382	2.92625	0.0212624	0.47255	0.161486	12.5583	6	0.0506125	0.00343072
IGFALS	-1.2393	0.532642	-1.98808	0.147859	-4.35213	4.39347e-05	-3.77108	0.000607265	1.95093	0.0824127	-4.73445	4.04058e-05	-4.91698	2.53252e-05	-2.92598	0.0212649	-0.887081	0.303173	40.6105	6	3.45499e-07	0.00343368
TRIM45	1.44033	0.447351	1.28706	0.382597	1.93972	0.0824192	3.93679	0.000331217	0.665639	0.579223	3.52099	0.00233312	0.247076	0.874068	2.92576	0.0212649	0.586964	0.200619	18.8578	6	0.00441062	0.00343619
BTBD10	0.308162	0.912967	-0.223467	0.907231	2.44432	0.0258277	4.16648	0.000133626	3.16982	0.00492811	1.24389	0.339829	2.03119	0.101642	2.92421	0.0213438	0.572655	0.195833	18.2931	6	0.00554004	0.00345337
DMTN	2.60339	0.106396	3.22696	0.0123516	-0.0869955	0.947358	3.87566	0.000414114	5.5131	8.14573e-06	1.01606	0.449597	0.470666	0.752426	2.92438	0.0213476	0.745687	0.25499	30.9171	6	2.62903e-05	0.00345148
PDGFC	-1.84062	0.298652	-2.52533	0.0575919	-1.98641	0.074774	-1.82288	0.122013	-4.75604	6.70542e-05	-4.45394	0.000108796	0.896765	0.52038	-2.92362	0.0213699	-0.805646	0.275564	35.4367	6	3.54617e-06	0.00345985
ALKBH7	-1.01746	0.626052	-2.6273	0.0469116	-2.36889	0.0311345	-0.881248	0.492935	1.02393	0.379164	-3.34048	0.00401251	-5.19515	1.01796e-05	-2.92235	0.021446	-0.592678	0.202808	19.3834	6	0.00356278	0.00347398
DEFB1	2.83642	0.0743319	2.51227	0.0590958	3.45082	0.00132973	3.50737	0.00150978	2.23547	0.04563	5.39885	4.85714e-06	-1.74792	0.168208	2.92017	0.0215415	0.98205	0.336299	49.9677	6	4.77173e-09	0.00349845
RAPGEF3	-1.99053	0.250422	-0.978624	0.526325	-3.44409	0.0013606	-2.04877	0.0780833	-1.76926	0.116962	1.51381	0.232636	-2.75231	0.0209421	-2.92031	0.021547	-0.483222	0.165469	13.112	6	0.0412911	0.00349679
CATSPER2	0.724984	0.756317	1.84027	0.185228	4.60019	1.55178e-05	2.65925	0.0187793	2.0439	0.0683489	-0.47905	0.747216	1.45543	0.263093	2.92032	0.0215627	0.553953	0.189689	17.0428	6	0.00912711	0.00349669
CTSD	3.41103	0.0266847	4.82287	0.000103871	1.71856	0.127391	3.40135	0.0021522	7.43791	3.003e-08	3.70019	0.00136108	-1.57429	0.220525	2.92038	0.0215749	1.14268	0.391279	69.1759	6	6.03406e-13	0.00349608
SPAG5	1.25347	0.526075	1.90481	0.16859	3.0685	0.00457532	1.81962	0.122726	8.05596	0	1.62355	0.196718	1.65222	0.195846	2.91847	0.0216488	0.889146	0.304662	44.4223	6	6.09513e-08	0.00351757
TM6SF2	3.293	0.0331	4.26526	0.000672486	0.996558	0.397647	2.86893	0.0106831	5.27806	1.61817e-05	0.27942	0.857671	-0.0889706	0.955111	2.91801	0.0216651	0.753769	0.258316	31.7059	6	1.85779e-05	0.00352275
GPR158	-0.236963	0.935594	-1.27142	0.390232	-2.56619	0.018909	-0.320969	0.817054	-2.14917	0.0549669	-1.10163	0.405452	-0.693005	0.631226	-2.91733	0.0216995	-0.312086	0.106976	6.07757	6	0.414557	0.00353038
SVEP1	1.4718	0.437022	1.30498	0.374836	3.28785	0.00228774	-1.09606	0.38099	6.35469	8.38323e-07	4.84929	2.59559e-05	3.21312	0.00618545	2.91707	0.0217026	0.93993	0.322218	47.4783	6	1.50198e-08	0.00353339
JMY	-1.86475	0.291193	-0.675792	0.680584	-2.16476	0.0504888	-1.96096	0.0935493	-5.2909	1.55174e-05	-3.04372	0.00924079	-0.0186591	0.99132	-2.91565	0.0217885	-0.698607	0.239606	27.498	6	0.000116779	0.00354947
DCD	2.3596	0.152782	1.90032	0.169541	1.15681	0.321029	0.0842708	0.954732	-0.771699	0.516859	1.45123	0.254818	1.80064	0.153764	2.91473	0.0218403	0.331445	0.113714	6.67225	6	0.352223	0.00355999
PLEKHG6	1.74691	0.331558	2.09339	0.125074	1.59524	0.160172	6.08805	8.3682e-08	3.06194	0.0064871	1.40678	0.271731	0.123251	0.937505	2.91422	0.0218621	0.768539	0.26372	32.0924	6	1.56654e-05	0.00356576
CTH	-2.93276	0.0634184	-1.37785	0.345068	-1.61547	0.154523	-0.126571	0.930177	-2.79243	0.012614	-1.99116	0.104926	-0.0894055	0.9549	-2.91343	0.021889	-0.457773	0.157125	11.9966	6	0.0620456	0.00357486
PSMB10	1.58307	0.394537	1.78211	0.201729	2.22165	0.0443	4.07605	0.000191564	1.32957	0.24558	2.32296	0.0542325	-0.555827	0.706736	2.91345	0.0219037	0.573536	0.196858	18.3528	6	0.00540838	0.00357455
CDH15	1.20755	0.548009	2.33289	0.083398	0.0747695	0.955434	5.18042	1.35021e-06	4.62404	9.56048e-05	3.60173	0.00183219	0.263007	0.864984	2.91185	0.0219722	0.837429	0.287593	38.1504	6	1.04982e-06	0.00359291
HARBI1	1.32669	0.495161	1.47825	0.306406	3.35271	0.00184742	2.74616	0.0149465	5.48454	8.73795e-06	0.50621	0.732066	0.387669	0.797385	2.91199	0.0219788	0.687233	0.236001	26.7649	6	0.000160254	0.00359134
ASB4	-1.57857	0.396423	-1.09191	0.472214	-2.66544	0.0145401	0.471717	0.726885	-3.2478	0.00402628	-0.602763	0.676817	-1.50434	0.245215	-2.91092	0.0220257	-0.420867	0.144582	10.285	6	0.113151	0.00360369
CCND1	3.05719	0.0518341	2.39146	0.0746101	-1.3306	0.248586	1.2618	0.304667	6.24623	1.12281e-06	2.19976	0.0700017	3.87208	0.000869861	2.91054	0.0220363	0.762582	0.262007	32.6442	6	1.2275e-05	0.00360808
FKBP1B	1.31756	0.498939	1.74187	0.213789	3.23099	0.0027487	2.40792	0.0351647	-0.0351801	0.978178	2.33091	0.0532654	0.173044	0.912589	2.90769	0.0222163	0.473429	0.162819	12.6969	6	0.0481097	0.00364106
ABCC5	0.978553	0.642118	2.0351	0.136974	-1.12119	0.337081	5.42738	7.86517e-07	2.4793	0.0265572	2.85011	0.0155374	3.29424	0.00491386	2.90785	0.0222208	0.711051	0.244528	27.5642	6	0.000113486	0.00363925
TUBA1B	2.15658	0.203696	3.26101	0.0115112	2.9829	0.00593268	0.575953	0.666323	5.95556	2.67211e-06	3.69835	0.00136585	-0.626039	0.667237	2.90719	0.022237	0.865885	0.297843	41.6209	6	2.18445e-07	0.00364694
ST14	2.19794	0.192699	1.61475	0.256123	4.42143	3.28566e-05	1.35837	0.265068	7.21848	1.03359e-07	4.84317	2.6259e-05	-0.607896	0.677468	2.90647	0.0222748	1.11749	0.384484	66.7373	6	1.90481e-12	0.00365534
LGR4	-2.61481	0.104285	-3.52784	0.00584253	-2.77999	0.0106409	1.60632	0.179294	-3.54279	0.00184142	-3.50209	0.00246539	-1.13083	0.403029	-2.90523	0.0223352	-0.696581	0.239768	26.8895	6	0.000151876	0.0036698
FXN	-2.21445	0.188846	-1.468	0.310145	-2.34046	0.033387	-0.506188	0.707744	-6.31225	9.17031e-07	-4.22273	0.000248146	-0.484174	0.74567	-2.90526	0.02235	-0.852894	0.293569	40.4777	6	3.66922e-07	0.00366947
OAS3	1.44207	0.446247	2.47274	0.063795	1.34033	0.244811	3.91154	0.000362753	1.41627	0.214695	-1.42195	0.265808	2.35793	0.0523927	2.90351	0.0224483	0.484916	0.16701	13.3244	6	0.0381643	0.00369005
SOCS1	-1.18093	0.557904	-1.91171	0.166623	-4.3453	4.50691e-05	-6.05971	8.09717e-08	-4.80074	5.91585e-05	0.553513	0.70389	-1.36974	0.297311	-2.90296	0.022473	-0.912326	0.314275	44.6009	6	5.61742e-08	0.00369659
PRRG1	-2.80631	0.0781081	-2.85112	0.0289133	-2.31486	0.0355313	-5.76215	4.28954e-07	-4.63355	9.32756e-05	-1.31272	0.310646	1.07045	0.432048	-2.90161	0.0225587	-0.908569	0.313125	44.9345	6	4.8226e-08	0.00371245
MGLL	1.72357	0.33975	1.18525	0.427782	4.05304	0.000147648	3.52801	0.00141564	7.40295	5.89102e-08	3.73016	0.00124051	-0.624956	0.667882	2.90077	0.0226044	1.06914	0.368572	62.2458	6	1.57221e-11	0.00372247
DHRS7	3.19072	0.0397754	2.71132	0.0393084	5.73682	1.37795e-07	4.18879	0.000122964	5.90327	2.9638e-06	0.546051	0.708505	-1.01632	0.459476	2.89987	0.0226384	1.05967	0.36542	59.9049	6	4.7057e-11	0.00373316
CCDC28B	1.07835	0.599649	0.99098	0.520555	3.22021	0.00284366	1.47378	0.222336	2.8161	0.0119286	3.71251	0.00130985	-0.139755	0.928835	2.90004	0.0226429	0.600186	0.206958	20.2496	6	0.00249977	0.00373117
SERPINE2	2.09898	0.220632	2.54854	0.0549256	3.95992	0.000210906	0.85224	0.50895	-0.56165	0.643505	3.68107	0.00144645	1.17487	0.381842	2.89877	0.0227039	0.612285	0.211222	20.7807	6	0.00200865	0.0037463
ADORA1	0.0819401	0.9801	1.98135	0.149645	0.539295	0.663699	4.74949	1.12825e-05	2.95409	0.00850608	3.48899	0.00256522	0.890003	0.523634	2.89783	0.0227415	0.676509	0.233453	25.4066	6	0.000287051	0.00375753
GNAI2	1.93503	0.266855	3.15189	0.0147384	-1.60625	0.157022	3.76531	0.000620648	6.11642	1.7487e-06	1.69005	0.177209	2.9292	0.0133584	2.89804	0.0227421	0.783309	0.270289	34.4572	6	5.48911e-06	0.00375502
PLD2	2.06736	0.2297	3.28355	0.0110403	1.14867	0.324747	0.975135	0.442684	3.62509	0.00147974	3.57519	0.00198833	-0.590404	0.687423	2.89664	0.0227984	0.641036	0.221304	23.2787	6	0.000708303	0.00377188
CIDEC	1.48946	0.429766	2.34761	0.0813331	5.04971	2.27945e-06	0.143409	0.919677	5.92021	2.84734e-06	1.71176	0.17122	0.930681	0.502592	2.89667	0.0228123	0.818532	0.282577	37.596	6	1.34724e-06	0.00377146
PDX1	1.45388	0.44278	-0.0351657	0.987124	2.88869	0.00780431	2.43522	0.0330156	3.88347	0.00073711	1.9008	0.123451	0.223483	0.886372	2.8946	0.0229351	0.56885	0.196521	18.5989	6	0.0048975	0.00379637
NSG2	-0.502591	0.847198	1.2315	0.406788	2.59173	0.0177	0.618524	0.642071	1.06768	0.357816	1.13562	0.389154	1.53085	0.235497	2.89422	0.0229478	0.307272	0.106168	5.26537	6	0.510255	0.00380103
ADAT2	1.22729	0.538747	1.32781	0.365138	0.845108	0.480106	-0.363008	0.792644	1.42252	0.212458	1.60438	0.202385	1.59413	0.214201	2.89341	0.0229908	0.306558	0.10595	2.8823	6	0.823468	0.00381079
USP4	2.64908	0.0998383	1.70174	0.226444	-1.16453	0.317494	2.61129	0.0213046	4.79913	5.93481e-05	0.674036	0.637388	3.01954	0.0106439	2.89284	0.023002	0.602203	0.20817	20.857	6	0.00194634	0.00381778
DYNC1I1	-1.96099	0.258491	-1.46495	0.311056	-1.17617	0.312425	-0.701144	0.594412	-0.212239	0.868753	-1.93259	0.116601	-0.748978	0.599753	-2.89305	0.0230021	-0.307094	0.106149	3.83768	6	0.698632	0.00381515
CLEC4G	-1.24992	0.527203	0.930889	0.550671	-7.13325	0	-1.93385	0.0987999	-2.71746	0.0151428	-4.06291	0.000435104	-3.04253	0.00997115	-2.89163	0.0230435	-1.03757	0.358819	56.0917	6	2.78936e-10	0.00383245
CYP3A5	-2.12522	0.212869	-1.68992	0.229922	0.988175	0.40215	-3.49679	0.00156589	-3.53779	0.00186564	-2.74069	0.0204948	-0.935944	0.499971	-2.89168	0.0230565	-0.598866	0.2071	20.3829	6	0.00236651	0.00383182
TTC36	-1.61858	0.379556	-3.69912	0.00364298	-2.45201	0.0253328	1.74099	0.142119	-2.7926	0.0126118	-3.56573	0.00204796	-2.17022	0.0775035	-2.89178	0.0230657	-0.631007	0.218207	22.3392	6	0.00105085	0.00383062
ABCA9	-2.20212	0.191642	-2.92553	0.0245298	1.15925	0.319901	-3.20947	0.0039333	-1.5356	0.176655	-3.07157	0.00858881	-1.08859	0.423546	-2.88919	0.0231623	-0.556777	0.19271	17.5374	6	0.00749835	0.00386231
SELE	-0.312535	0.912118	2.18163	0.108563	2.16437	0.0505269	1.47232	0.222789	-0.713085	0.550703	1.18735	0.365234	3.18479	0.0067199	2.88982	0.0231655	0.386557	0.133765	8.85371	6	0.181974	0.00385461
MTREX	-2.6278	0.103409	-3.96161	0.00168166	-2.9397	0.00674992	-2.1957	0.0571417	-4.17621	0.000333306	-3.57907	0.00196681	1.90607	0.127334	-2.88934	0.0231691	-0.852089	0.294908	40.4214	6	3.76404e-07	0.00386057
DNAJC19	-2.89149	0.0681055	-4.58484	0.000229107	-2.59856	0.017395	2.42619	0.0336712	-9.9487	0	-5.64612	1.37931e-06	-3.56599	0.00223423	-2.88939	0.0231814	-1.43838	0.497813	105.233	6	0	0.00385989
CXADR	-1.25755	0.524074	-2.8277	0.0304866	-5.64258	1.98735e-07	0.444289	0.742961	-5.80795	3.68901e-06	-2.87162	0.014688	-0.972952	0.480507	-2.8867	0.0233382	-0.915601	0.317179	46.2924	6	2.58903e-08	0.003893
SPATA5L1	-1.98677	0.251773	-3.30426	0.0105224	-2.57203	0.0186381	-3.10608	0.00538063	-0.417885	0.736183	0.453555	0.761591	-0.523493	0.724565	-2.88559	0.0233906	-0.488859	0.169414	13.744	6	0.0326308	0.00390679
TPP2	-2.05033	0.234319	-2.28266	0.091531	-5.39469	5.51124e-07	-2.05576	0.077074	-0.703355	0.55668	-2.40903	0.0448505	0.0906633	0.954455	-2.88572	0.0233973	-0.695395	0.240978	26.9083	6	0.000150646	0.00390519
ESYT1	3.13655	0.0444121	2.93952	0.023701	3.39106	0.00162753	3.04892	0.0063998	10.1399	0	2.22878	0.0661146	-0.00677431	0.997093	2.88467	0.0234468	1.24119	0.43027	84.7099	6	3.33067e-16	0.00391821
UNC13B	1.79222	0.317213	2.17673	0.109375	3.36153	0.00179489	3.71054	0.000753004	8.92559	0	1.4477	0.256212	0.656665	0.650589	2.88377	0.0234998	1.0595	0.367402	63.0557	6	1.07527e-11	0.00392941
ARHGEF37	1.6457	0.371395	1.39662	0.338117	1.71293	0.128747	5.32341	9.30233e-07	3.67965	0.00127972	0.668493	0.640098	0.418027	0.780257	2.88312	0.0235335	0.681355	0.236326	26.2813	6	0.000197316	0.0039376
ENPP7	0.96893	0.646327	0.316768	0.863927	3.35138	0.00185397	4.46562	3.97085e-05	4.25328	0.000268152	2.32536	0.0539193	0.0451828	0.978592	2.88286	0.0235372	0.749237	0.259894	31.7145	6	1.85079e-05	0.00394084
INTS9	1.3413	0.487067	1.35294	0.355654	3.2391	0.0026768	2.37982	0.037576	1.28596	0.262491	5.22745	6.61017e-06	0.142864	0.927775	2.88049	0.0236893	0.735608	0.255376	29.5971	6	4.68831e-05	0.00397056
MALT1	-1.09323	0.594764	-0.400244	0.822566	-0.252714	0.848802	-3.74639	0.000662931	-4.23782	0.000279784	-1.07929	0.416539	-2.07024	0.0942989	-2.88059	0.0236987	-0.55286	0.191926	17.776	6	0.00681712	0.00396927
HP	-1.93431	0.266998	-2.64468	0.0452634	-1.3089	0.256908	-0.836514	0.51831	-1.57831	0.164242	1.2837	0.323032	-5.22718	9.1875e-06	-2.87895	0.0237939	-0.497289	0.172733	14.3898	6	0.0255722	0.00399006
RNASE1	1.31988	0.497735	1.23624	0.404591	2.55807	0.0192852	3.14454	0.00480358	3.14248	0.00527985	3.98221	0.000571789	-0.843291	0.548948	2.87811	0.0238418	0.698005	0.242522	27.5391	6	0.000114722	0.00400068
TMEM52	-1.13697	0.577749	-1.10008	0.46818	-2.90244	0.00751023	-1.51826	0.206787	1.14192	0.323248	-2.64057	0.0262104	-3.27722	0.00515085	-2.87481	0.0240726	-0.472205	0.164256	12.9379	6	0.0440325	0.00404276
ALAD	1.33586	0.489964	2.95	0.0232067	-0.761995	0.527112	2.90991	0.00955312	2.70187	0.0157278	0.0283827	0.988773	1.57852	0.219187	2.87492	0.0240812	0.449678	0.156414	11.8999	6	0.0642397	0.00404136
KLKB1	-1.91765	0.272454	-2.85542	0.02864	-3.20022	0.0030328	1.03678	0.410963	-1.00354	0.390061	-3.38923	0.00348287	-1.50201	0.245956	-2.87317	0.0241875	-0.552831	0.192412	17.4421	6	0.00778858	0.00406378
TSEN34	-0.742717	0.748555	-1.10166	0.467641	-0.312647	0.811999	-0.774611	0.552508	-1.57967	0.163866	0.477839	0.747796	-3.938	0.000700678	-2.87195	0.0242678	-0.354736	0.123517	7.7237	6	0.259053	0.00407942
PLBD1	1.9315	0.267848	2.08554	0.126606	1.03692	0.377249	-1.31078	0.283877	2.27382	0.0419909	1.3244	0.305714	1.85741	0.138934	2.87131	0.0243017	0.378466	0.131809	8.64112	6	0.194789	0.00408768
NBPF1	0.926774	0.667477	3.2529	0.0116738	-0.674891	0.579268	3.34288	0.00259588	3.61493	0.00152197	0.454497	0.76118	1.63784	0.200295	2.87009	0.0243838	0.528864	0.184268	16.373	6	0.011886	0.00410359
SQLE	1.76468	0.325675	3.16896	0.0141585	3.81794	0.000361914	6.1167	8.92857e-08	1.96827	0.0796179	-0.60243	0.677035	0.991264	0.470633	2.8681	0.0245265	0.803936	0.280303	35.503	6	3.44267e-06	0.00412946
SUGP2	1.733	0.336128	3.73579	0.00327646	1.45351	0.204442	-0.129612	0.928175	4.98779	3.54206e-05	-0.593733	0.681929	3.39562	0.00369362	2.86785	0.0245289	0.598157	0.208574	21.0158	6	0.00182264	0.00413274
KCNJ16	1.31643	0.498861	0.73973	0.647465	2.04902	0.065298	1.03736	0.410674	1.59897	0.158609	-0.403696	0.789727	1.22853	0.356616	2.86702	0.0245794	0.303842	0.105978	3.56392	6	0.735447	0.00414354
VIPAS39	0.69905	0.767501	-0.459936	0.791473	3.86092	0.000307252	4.39928	5.19684e-05	5.42345	1.06244e-05	2.2847	0.0589274	1.26182	0.341748	2.86593	0.0246521	0.83518	0.291417	39.6373	6	5.36707e-07	0.00415787
LAX1	0.601537	0.807328	0.354165	0.846272	-0.121974	0.926672	2.80625	0.0127261	0.927076	0.430049	1.83951	0.137626	3.78389	0.00115729	2.86509	0.0247047	0.4185	0.146069	10.4177	6	0.108128	0.00416894
TOR1AIP1	-3.49497	0.0229471	-4.6391	0.00019165	-4.21412	7.79257e-05	2.20538	0.0559634	-3.72674	0.0011247	-2.67372	0.0241469	-1.62348	0.204653	-2.86375	0.0247614	-0.824035	0.287746	37.8305	6	1.21239e-06	0.00418652
ELFN2	-0.407011	0.881857	1.16264	0.43776	4.41444	3.38285e-05	2.0166	0.0834841	4.52736	0.000124384	2.88387	0.0142206	0.806138	0.567845	2.86413	0.0247652	0.71724	0.250421	29.5603	6	4.76425e-05	0.0041815
TP53BP1	1.31455	0.499172	2.24998	0.096585	-1.9292	0.0842553	4.46741	3.94854e-05	4.96292	3.81581e-05	3.44217	0.00295644	3.27218	0.00523002	2.86392	0.0247664	0.802301	0.280141	36.2264	6	2.49093e-06	0.0041844
ANKRD24	-1.97499	0.255201	-1.52891	0.28699	-1.45065	0.20541	-4.53394	2.94066e-05	1.07155	0.356209	-1.42287	0.265615	-3.12963	0.00780478	-2.8633	0.0247801	-0.548247	0.191474	17.317	6	0.00818629	0.00419257
TOR1AIP2	-1.74133	0.33398	-3.52276	0.00591513	-6.66672	0	0.796208	0.541393	-8.19479	0	-3.80888	0.000975159	-0.914749	0.510815	-2.86238	0.0248042	-1.28137	0.447661	87.2829	6	1.11022e-16	0.00420477
RBM7	-2.50549	0.12429	-3.85374	0.0023097	-0.0393635	0.977007	-0.747036	0.56828	-2.43523	0.0293525	-4.36035	0.000154177	-0.456186	0.759988	-2.86254	0.0248084	-0.653438	0.228272	24.3056	6	0.000458793	0.00420264
LITAF	1.75392	0.330024	2.23627	0.0988315	2.29845	0.0369705	0.991702	0.434166	2.67381	0.0168147	1.227	0.346647	-0.688735	0.6338	2.86259	0.0248215	0.440348	0.153828	11.5699	6	0.0722819	0.00420193
SIK2	-1.03581	0.618952	-1.08466	0.47544	-5.33052	6.85401e-07	0.766385	0.556848	-2.50732	0.0249014	-4.03781	0.000475794	-3.06158	0.00946515	-2.86194	0.0248217	-0.766186	0.267716	32.7136	6	1.19036e-05	0.0042106
MAD2L1	1.89323	0.281361	2.57469	0.0519418	6.17398	0	5.26011	1.08527e-06	-0.313525	0.803819	0.211462	0.892269	2.70218	0.0236987	2.86133	0.0248376	0.878018	0.306856	41.5957	6	2.20963e-07	0.00421868
FITM1	-1.34414	0.485314	0.0105858	0.996174	-4.06196	0.000143047	-0.912563	0.476033	-0.369386	0.76656	-3.6331	0.00166422	-3.39935	0.00365802	-2.86136	0.0248531	-0.599528	0.209526	20.5191	6	0.00223749	0.0042183
EPHB1	-0.976154	0.643354	-1.51778	0.290752	-2.54488	0.0199705	0.350248	0.799976	-1.22212	0.288579	-2.411	0.0446494	-0.871732	0.533122	-2.86047	0.0248727	-0.358064	0.125177	7.83546	6	0.250407	0.00423015
YWHAH	2.82576	0.0752592	2.99776	0.0208523	4.5489	1.96321e-05	-1.08641	0.385987	1.5615	0.169101	3.5388	0.00222163	0.956187	0.489023	2.86052	0.0248869	0.710231	0.248288	28.4069	6	7.87503e-05	0.00422949
CPEB4	-1.50069	0.425097	-1.0953	0.470538	-4.20033	8.24655e-05	-5.42002	8.87246e-07	-7.94602	0	-2.05469	0.0931937	-0.0624295	0.968979	-2.85915	0.0249483	-1.12801	0.394527	70.4405	6	3.32068e-13	0.00424772
BRCA1	2.19949	0.192345	4.07231	0.00121468	-0.43706	0.729446	4.57101	2.52319e-05	0.243664	0.848199	1.02472	0.445317	2.26794	0.0634567	2.85922	0.0249604	0.592752	0.207312	20.1776	6	0.00257479	0.00424678
DAAM2	-1.70092	0.349108	-2.21696	0.102464	-4.59999	1.55358e-05	-2.43427	0.0330944	-0.521321	0.669492	1.01866	0.44834	-2.46329	0.0416028	-2.85858	0.0249792	-0.547646	0.19158	17.2817	6	0.00830201	0.00425545
RBM39	-1.66142	0.364252	-1.39021	0.340641	-2.3342	0.0338843	-3.01808	0.00699993	-1.2885	0.261525	-2.86328	0.0150178	0.687714	0.63427	-2.85744	0.0250552	-0.525739	0.183989	16.1222	6	0.0131129	0.00427069
GCH1	-3.20753	0.0388207	-3.68814	0.00376489	-3.39702	0.0015966	-0.177749	0.900946	-4.63492	9.28797e-05	-3.55229	0.00213417	1.1504	0.393624	-2.85721	0.0250561	-0.846147	0.296145	40.7736	6	3.20874e-07	0.00427389
CA1	0.531088	0.83494	0.447405	0.798168	3.12109	0.00388912	1.55514	0.195004	-0.0884457	0.946417	1.38331	0.281127	1.7991	0.154163	2.85694	0.0250601	0.349128	0.122204	7.51313	6	0.275985	0.00427753
ENKD1	-1.02319	0.623866	-1.06986	0.482407	-2.74189	0.0118115	0.167886	0.90621	-1.06611	0.358509	-0.984598	0.466138	-5.3025	7.37589e-06	-2.85641	0.0250665	-0.489653	0.171423	14.2141	6	0.0273343	0.00428465
RABIF	0.789397	0.729429	-0.0616515	0.97573	5.43263	5.10128e-07	2.76335	0.0142768	6.55108	4.971e-07	0.144292	0.92867	4.857	3.14607e-05	2.85647	0.0250791	0.927332	0.324643	48.5672	6	9.10095e-09	0.00428378
CYP7B1	-2.59572	0.107632	-4.2057	0.000795643	-4.68613	1.05357e-05	-0.966036	0.447432	-5.31135	1.45631e-05	-0.990093	0.463369	0.632405	0.664025	-2.85589	0.0250911	-0.844007	0.295532	40.8642	6	3.07958e-07	0.0042916
NICN1	1.21512	0.544332	2.58415	0.0510595	7.81662	0	5.35452	8.65052e-07	4.90197	4.47726e-05	0.240294	0.878038	-0.23307	0.881919	2.85494	0.0251534	1.26992	0.444814	83.1015	6	7.77156e-16	0.00430455
RAP1B	-1.90886	0.276276	-1.82127	0.190188	-0.688963	0.570716	-4.21317	0.000111699	-5.66891	5.3997e-06	-2.1275	0.0806966	0.080719	0.959898	-2.85423	0.0251936	-0.763459	0.267483	34.0141	6	6.68549e-06	0.00431414
PPP1R1A	-1.39353	0.465657	-0.110106	0.95701	-1.50876	0.186248	-0.240522	0.864314	-5.87918	3.18792e-06	-4.40927	0.000129837	-3.69871	0.00149775	-2.85365	0.025207	-0.799278	0.28009	36.8103	6	1.91739e-06	0.00432203
ZNF813	0.348795	0.900348	0.215892	0.91034	2.22548	0.0439112	0.796711	0.541171	1.20863	0.29435	-0.00854758	0.995962	2.31544	0.0577028	2.85383	0.0252099	0.302633	0.106045	4.43355	6	0.618219	0.0043196
PZP	-2.55986	0.114341	-2.2093	0.10382	1.28903	0.264434	-1.43019	0.238292	-3.20355	0.00451579	-2.87674	0.0145021	-1.38912	0.289598	-2.85261	0.0252768	-0.528512	0.185274	16.4335	6	0.011607	0.00433622
CADM2	-4.22173	0.00554919	-2.71077	0.0393384	-3.39006	0.00163253	-4.0388	0.000223439	-5.25253	1.72448e-05	2.50061	0.0364283	-2.05963	0.0962125	-2.85176	0.0253126	-0.845508	0.296487	39.867	6	4.83759e-07	0.00434785
TMX3	-2.49183	0.126276	-3.13809	0.0152386	-1.81409	0.106111	-1.50536	0.211156	-3.48221	0.00216308	-1.58266	0.209319	1.09115	0.422346	-2.85147	0.0253198	-0.574696	0.201544	19.6078	6	0.00325128	0.00435179
ZFAND5	-1.86909	0.29007	-2.2521	0.0961931	-0.418998	0.741797	-6.86479	0	-9.24941	0	-1.83937	0.137602	-1.96485	0.114871	-2.85177	0.0253292	-1.26916	0.445041	87.5695	6	1.11022e-16	0.00434763
IKZF5	-3.50016	0.0225891	-2.17641	0.109435	-2.66884	0.0144201	1.56162	0.193003	-5.48677	8.71324e-06	-2.35941	0.0498716	-1.90117	0.128365	-2.85013	0.0254128	-0.741037	0.260001	31.989	6	1.6397e-05	0.00437016
COL11A2	-1.45207	0.443211	-0.197895	0.917553	-4.00741	0.000175794	-1.48803	0.217169	-4.92917	4.15829e-05	-0.895328	0.513929	-1.27422	0.336089	-2.84916	0.0254764	-0.636646	0.22345	24.0036	6	0.000521472	0.00438344
SHISAL2A	1.84806	0.296078	1.79972	0.196426	2.58139	0.018188	0.244415	0.862039	0.139695	0.913029	0.903779	0.509266	0.519496	0.726828	2.84859	0.0254875	0.308537	0.108312	6.17555	6	0.403815	0.0043913
KLHL5	0.859638	0.697093	0.0720721	0.97095	0.887867	0.456685	-0.129969	0.928023	1.92095	0.087332	1.87351	0.129807	3.52684	0.00250301	2.84872	0.0254947	0.368811	0.129465	8.38511	6	0.211225	0.00438955
PTCHD4	1.08667	0.597066	0.522121	0.757599	0.784061	0.514303	3.11353	0.00526255	3.21852	0.00434013	1.83776	0.137956	0.376396	0.803153	2.84787	0.0255121	0.462418	0.162373	12.8069	6	0.0462062	0.00440126
ADAMTSL2	2.8174	0.0764924	3.8005	0.00275003	1.62967	0.150545	0.622473	0.639729	8.48828	0	5.42612	4.0625e-06	-0.316939	0.834883	2.84763	0.0255141	1.21819	0.427791	81.8133	6	1.55431e-15	0.00440455
AURKC	-0.708058	0.763653	-0.0312525	0.988523	-1.14194	0.327722	-1.357	0.26547	-3.39384	0.00274468	-0.247999	0.874279	-2.0493	0.0980344	-2.84789	0.0255287	-0.362441	0.127266	8.17192	6	0.225777	0.00440101
FGF18	0.432844	0.874163	1.44861	0.317134	3.20141	0.00302405	1.63933	0.16961	-0.69366	0.56232	1.33957	0.299398	1.88299	0.132719	2.84619	0.0256184	0.379217	0.133237	8.75604	6	0.18777	0.00442455
PLEKHF2	-2.64402	0.100763	-3.36617	0.00900799	-3.02819	0.00516825	-0.785897	0.546814	-3.76818	0.00100591	-3.90208	0.000732519	1.37594	0.294932	-2.84487	0.0257126	-0.779152	0.27388	35.011	6	4.28831e-06	0.00444296
NHLRC2	-2.05332	0.234632	-2.08347	0.126926	-4.74286	8.42198e-06	-1.1356	0.362331	-6.5252	5.55556e-07	-0.699605	0.623391	-0.632957	0.663943	-2.84425	0.025747	-0.829277	0.291563	40.2468	6	4.07361e-07	0.00445166
APOBEC3G	1.59974	0.387108	0.907655	0.56107	2.06097	0.0636604	4.16339	0.0001352	-0.628329	0.601973	2.11782	0.0821928	1.65662	0.194674	2.84304	0.0257965	0.509055	0.179053	15.2069	6	0.0187074	0.00446858
MED20	0.311456	0.912378	-1.0142	0.509708	3.8565	0.000312535	3.50201	0.00153765	4.66003	8.68631e-05	3.41672	0.00320659	1.92018	0.124278	2.84338	0.0258033	0.795123	0.27964	36.405	6	2.2994e-06	0.00446382
KIRREL1	1.89622	0.280449	2.48914	0.0617232	2.2446	0.041962	-0.963435	0.448937	3.21798	0.00434614	0.406366	0.788442	1.39632	0.286609	2.84316	0.0258046	0.446042	0.156882	12.0168	6	0.0615944	0.00446689
PPP4R2	-1.6154	0.381053	-2.04858	0.133849	-0.199313	0.880612	-2.77466	0.013865	-7.54083	3.24675e-08	-2.26405	0.0614838	-1.69896	0.181756	-2.84232	0.0258408	-0.826855	0.290909	40.5905	6	3.48634e-07	0.00447871
ARSK	-2.67107	0.0961078	-2.57889	0.0514959	-4.74147	8.4899e-06	0.886994	0.489838	-4.28298	0.000247218	-2.0364	0.0965157	-0.535174	0.717773	-2.84198	0.0258524	-0.736926	0.2593	31.5521	6	1.98813e-05	0.00448347
COLEC10	-2.47762	0.128647	-2.18297	0.108409	-4.34115	4.58856e-05	-1.08207	0.388021	-1.70427	0.131499	-1.47163	0.247389	0.507235	0.733269	-2.84081	0.025933	-0.57258	0.201556	19.2999	6	0.003686	0.00449997
CNPPD1	2.13548	0.209969	3.02812	0.0195824	2.44435	0.0258289	4.94168	4.52381e-06	5.86582	3.30935e-06	4.62083	6.12037e-05	-2.16092	0.0789672	2.8396	0.0259658	1.10973	0.390806	68.0275	6	1.03706e-12	0.00451703
PABPC4	-1.38621	0.469205	-2.46261	0.0650713	-3.97346	0.00020004	-5.48891	7.08661e-07	-5.55534	7.26406e-06	1.49493	0.239253	-1.86843	0.13638	-2.83981	0.0259661	-0.880023	0.309888	43.6964	6	8.49083e-08	0.00451406
PLEKHH1	0.795862	0.725884	0.643108	0.697087	0.340163	0.793697	1.5228	0.20523	3.06083	0.00650494	2.26595	0.0612475	0.848354	0.545939	2.83995	0.0259715	0.37035	0.130407	8.49394	6	0.204102	0.00451203
TSKU	0.279165	0.922764	-0.86489	0.582412	-0.629521	0.606599	-0.862962	0.502939	-0.432943	0.726779	-0.808584	0.561799	-3.14711	0.00745093	-2.83999	0.0259865	-0.301199	0.106056	4.64696	6	0.589822	0.00451154
TINAGL1	-1.2695	0.518565	0.198677	0.917475	-6.89345	0	-4.74856	1.13262e-05	-2.26676	0.0426537	-0.579007	0.690152	-3.47774	0.00289978	-2.83813	0.0260767	-0.95155	0.335274	49.4465	6	6.06889e-09	0.00453789
AKAP12	-1.35867	0.480715	0.403584	0.820852	-7.19754	0	-4.95945	4.34687e-06	-4.53204	0.000122811	-2.38108	0.0476055	-0.542442	0.713859	-2.83781	0.0260847	-1.15025	0.405331	70.9435	6	2.61791e-13	0.0045424
PRXL2C	-0.785509	0.730567	-1.72547	0.218777	-3.74834	0.000469939	-5.8239	3.47826e-07	-6.06841	1.94236e-06	-1.42191	0.265792	0.0574955	0.971897	-2.83697	0.0261394	-0.966363	0.340632	53.0274	6	1.1585e-09	0.00455433
SFRP4	1.51388	0.420073	2.62989	0.0466065	4.50643	2.33651e-05	1.72268	0.147004	-1.22439	0.287624	3.74749	0.00117485	1.82301	0.148029	2.83503	0.0262879	0.664119	0.234255	25.327	6	0.000296982	0.00458216
APOLD1	-2.49203	0.126413	-2.02985	0.138015	-2.3373	0.033643	-7.04034	0	-9.65734	0	-0.736757	0.602412	-1.02108	0.457262	-2.83366	0.0263547	-1.3481	0.475744	98.83	6	0	0.00460187
PFKM	1.81478	0.3091	0.976477	0.527662	0.740192	0.540044	3.262	0.00334305	2.80426	0.0122643	2.73229	0.0208988	-0.334831	0.826331	2.83405	0.0263562	0.531964	0.187704	16.8728	6	0.00976243	0.00459616
CCN4	2.14283	0.208059	2.74643	0.0365562	3.44876	0.00133845	-1.45638	0.228298	3.95799	0.000601542	2.33677	0.0525942	1.11188	0.41206	2.83385	0.0263564	0.630931	0.222641	23.5603	6	0.000628995	0.00459913
SEPHS1	-2.15557	0.204021	-2.70644	0.0397745	-4.64597	1.27424e-05	-1.35502	0.266334	1.28077	0.264569	-1.05346	0.430069	-2.94753	0.0127547	-2.83134	0.0265388	-0.574598	0.202942	19.3933	6	0.00354842	0.00463533
SLC22A7	2.13265	0.210643	2.88452	0.0266923	1.97553	0.07647	5.10164	1.96592e-06	7.20908	1.03093e-07	0.56171	0.699285	0.0784146	0.960687	2.83104	0.0265469	0.944536	0.333636	51.8346	6	2.01326e-09	0.00463973
TSEN15	2.36913	0.150828	1.73165	0.216855	6.02289	2.71003e-08	1.85711	0.114464	0.411121	0.740869	0.42308	0.77848	2.07329	0.0937164	2.83049	0.0265765	0.672959	0.237754	26.076	6	0.000215504	0.00464773
CCL22	3.53333	0.0216787	5.91923	1.05263e-06	5.05639	2.19405e-06	-1.09884	0.379658	1.09152	0.346621	1.27803	0.325486	2.44597	0.0432466	2.82846	0.0266409	0.810188	0.286442	37.1319	6	1.65968e-06	0.00467731
GABPB1	-2.73422	0.0867288	-2.20658	0.104218	-4.98006	2.93844e-06	-3.76845	0.000613312	-5.99778	2.35012e-06	-2.80543	0.0173831	1.9835	0.111089	-2.82949	0.0266441	-1.04484	0.369268	61.851	6	1.89188e-11	0.00466216
GSTT2B	-1.08133	0.598393	-2.10366	0.123272	-1.12131	0.337048	0.103702	0.943552	-1.46237	0.199534	-0.962223	0.47739	-0.900517	0.518472	-2.8292	0.0266514	-0.299607	0.105898	2.73372	6	0.841449	0.00466649
EFCAB11	2.12862	0.212197	4.68582	0.000165389	5.58305	2.5974e-07	6.65929	0	0.674169	0.573934	-1.25938	0.333174	2.55333	0.0338833	2.82897	0.026652	1.02002	0.360562	55.1559	6	4.31137e-10	0.00466982
MAP3K5	-1.13803	0.576817	-0.137656	0.945492	-2.62319	0.0162639	-3.6672	0.000881439	-4.9988	3.44947e-05	-1.39285	0.277496	-0.58666	0.689788	-2.82848	0.0266571	-0.664169	0.234815	26.4399	6	0.000184314	0.00467696
ATP6V1E2	2.41528	0.141848	1.65082	0.242749	5.79904	8.4122e-08	3.3509	0.0025369	0.702686	0.557023	-0.676357	0.636013	2.47844	0.0400928	2.82869	0.0266579	0.706094	0.249619	28.5078	6	7.53712e-05	0.00467396
RAB11A	-1.1997	0.551465	-3.77598	0.00292666	-3.53219	0.00100802	-2.65693	0.0188927	-8.61928	0	0.316951	0.837664	-1.98157	0.11138	-2.827	0.0267491	-0.969222	0.342844	55.1635	6	4.29603e-10	0.00469858
EIF4B	-2.42769	0.139071	-2.63904	0.0457204	-5.79658	1.04932e-07	-0.0225703	0.988394	-0.19028	0.883473	-0.679765	0.633919	-3.95911	0.000654658	-2.82628	0.0267568	-0.68153	0.24114	26.8175	6	0.000156661	0.00470918
YPEL2	-1.77685	0.321525	-0.323205	0.861003	-4.22205	7.5557e-05	-4.98519	3.84091e-06	-3.79144	0.000945302	-1.04168	0.436177	-0.110517	0.944029	-2.82661	0.0267653	-0.781319	0.276416	35.4594	6	3.51046e-06	0.00470439
KCNT2	-2.96204	0.0607919	-1.9287	0.162208	-5.26083	9.29632e-07	-1.75852	0.137688	-5.2814	1.59916e-05	-0.90138	0.510337	0.547422	0.711543	-2.82631	0.0267727	-0.842635	0.29814	41.4993	6	2.30848e-07	0.00470877
NT5E	-3.07446	0.0498343	-4.81018	0.000107125	-4.83974	5.66091e-06	1.70303	0.152362	-1.62122	0.152413	-3.13967	0.00712361	-1.61301	0.20773	-2.82558	0.0268012	-0.798899	0.282738	36.2554	6	2.45881e-06	0.00471954
CDH19	-2.59959	0.106894	-3.00999	0.0203652	-0.739775	0.540298	-6.89645	0	-3.29696	0.00354417	-0.452832	0.76188	-0.723803	0.614299	-2.82445	0.0268663	-0.870085	0.308055	42.7141	6	1.32865e-07	0.00473622
GRPEL1	-2.56679	0.113649	-4.2335	0.000732986	1.26101	0.275988	-2.78624	0.0134198	-0.290822	0.818162	-0.990912	0.462981	-3.96136	0.000649864	-2.82451	0.026879	-0.553965	0.196128	18.2483	6	0.00564075	0.00473529
DDX28	-1.52347	0.417014	-3.36104	0.00914071	-0.0593883	0.964515	-4.58314	2.38859e-05	0.926921	0.430109	-2.04933	0.0941005	-3.65861	0.00168955	-2.82361	0.0269214	-0.60124	0.212933	21.232	6	0.00166653	0.00474861
MICAL1	2.78049	0.0809277	4.50637	0.000291937	2.94517	0.00664229	0.206204	0.884505	0.912679	0.437717	4.49791	9.27747e-05	-0.105499	0.946708	2.82289	0.0269663	0.747412	0.264768	32.1052	6	1.55774e-05	0.00475927
MAP4K2	2.21745	0.188417	3.88583	0.00210891	1.09199	0.350932	4.83666	7.68627e-06	3.93252	0.000645773	0.487645	0.742007	-0.451071	0.762665	2.82264	0.02697	0.729947	0.258604	31.4272	6	2.10055e-05	0.00476302
KIAA1522	2.3085	0.165432	2.14762	0.114325	3.91766	0.00024765	4.40864	4.98337e-05	6.01795	2.24924e-06	2.4538	0.0405081	-1.71099	0.178361	2.82116	0.0270881	0.973527	0.345081	54.8223	6	5.03467e-10	0.00478509
CIPC	-1.8309	0.302934	-2.0341	0.137138	-2.31262	0.0357323	-1.05526	0.401454	1.39232	0.223125	-2.40085	0.0456254	-1.94514	0.119047	-2.82055	0.0271246	-0.419109	0.148591	10.7144	6	0.0976138	0.0047942
AQP1	2.59066	0.10815	2.1625	0.111615	3.06078	0.0046801	1.05793	0.400075	6.52069	5.53746e-07	5.03229	1.35135e-05	-1.1272	0.404731	2.81981	0.0271722	1.02134	0.362202	59.8071	6	4.92602e-11	0.00480514
PTH1R	-1.28013	0.514443	-0.67624	0.6804	-4.41647	3.35322e-05	-0.866793	0.500709	-0.217188	0.865549	-0.894754	0.514205	-4.10855	0.000402882	-2.81846	0.0272772	-0.518833	0.184084	16.1474	6	0.0129841	0.00482551
IFT52	2.38917	0.147159	1.26488	0.392779	3.64827	0.00067248	4.32057	7.1404e-05	0.16012	0.900751	3.88354	0.00077602	-0.289027	0.850675	2.81778	0.0273192	0.755513	0.268123	32.8382	6	1.12647e-05	0.00483562
TRAF3	2.05028	0.23413	1.97925	0.150182	0.298451	0.820036	1.96738	0.092356	6.37668	8.32073e-07	1.07889	0.416619	1.46281	0.260309	2.81623	0.02744	0.666373	0.236618	27.2313	6	0.000131049	0.00485905
IQGAP2	-1.38488	0.469573	-1.39866	0.337145	-5.41547	5.01845e-07	-1.4233	0.24074	-6.19986	1.39851e-06	-3.96932	0.000593561	0.529131	0.721502	-2.81601	0.0274414	-0.998702	0.354651	57.4049	6	1.5126e-10	0.00486236
N4BP2	-2.0967	0.221161	-3.7036	0.00360093	-4.67214	1.12489e-05	-3.56393	0.00125826	-3.36174	0.00298986	-1.06013	0.427025	1.4923	0.249484	-2.81504	0.0275106	-0.804119	0.285651	37.8731	6	1.18941e-06	0.00487715
CD151	3.26343	0.0350557	4.57049	0.000239039	4.68298	1.06706e-05	4.37936	5.60543e-05	7.74473	3.83142e-08	3.3659	0.00370949	-2.81715	0.0177715	2.81391	0.0275758	1.31123	0.46598	94.1637	6	0	0.00489427
KLHL41	1.61082	0.382825	0.616082	0.712441	0.900681	0.449646	2.18075	0.0590158	1.16684	0.312261	-0.107806	0.948082	1.15614	0.390629	2.81401	0.0275857	0.298341	0.10602	3.33234	6	0.766125	0.00489275
ISY1	-1.28299	0.512897	-1.26591	0.392348	-0.42983	0.733957	0.494942	0.71407	-4.00644	0.000527422	-1.54619	0.221611	-3.25695	0.00546316	-2.81327	0.0275975	-0.463792	0.164859	13.3141	6	0.0383108	0.00490408
TMEM169	1.46654	0.438656	0.927592	0.552469	1.72906	0.124899	7.13693	0	8.09968	0	0.382335	0.801504	3.05896	0.00952641	2.8134	0.0276039	1.16644	0.414601	76.2054	6	2.16493e-14	0.004902
SPEN	-2.83192	0.0746874	-1.03917	0.496992	-6.7159	0	-1.3352	0.273973	0.172872	0.893707	-4.13316	0.000338949	-1.66645	0.19151	-2.81108	0.0277755	-0.924031	0.328711	47.5068	6	1.48243e-08	0.0049376
SLC22A15	2.53624	0.119071	1.82116	0.190197	2.15783	0.0512774	0.800879	0.538977	0.679305	0.570781	6.07708	0	1.5774	0.219586	2.81009	0.0278258	0.773679	0.275321	33.398	6	8.7894e-06	0.0049527
MFAP3L	-2.40226	0.144819	-2.4729	0.0637903	-1.91131	0.0873689	-0.260461	0.852872	-3.26227	0.0038798	-4.3002	0.00019102	0.477924	0.748985	-2.81016	0.0278389	-0.664416	0.236433	26.2288	6	0.000201814	0.00495168
QSOX1	1.52044	0.41789	2.4918	0.0613701	2.1794	0.048848	0.678814	0.607961	4.66218	8.62253e-05	4.38729	0.000138776	-0.514015	0.729436	2.80829	0.0279319	0.742673	0.264457	32.8436	6	1.12378e-05	0.00498053
CXXC4	-1.67305	0.35924	-2.40439	0.0727608	-3.90742	0.000257442	0.789427	0.54504	-4.78059	6.22598e-05	-2.17287	0.0738033	-0.728289	0.611873	-2.80801	0.0279386	-0.671035	0.238971	27.2247	6	0.00013142	0.00498483
CD300LF	0.456944	0.863395	1.02089	0.506062	2.93594	0.00681959	1.09759	0.380354	1.7443	0.12249	3.18327	0.00633895	0.374253	0.804089	2.8084	0.0279406	0.452304	0.161054	12.4622	6	0.0524169	0.00497891
COL4A5	1.45413	0.442978	3.73082	0.00332664	-0.75411	0.531726	2.1367	0.0649683	3.60581	0.00155652	3.52748	0.00229638	0.414314	0.78153	2.80848	0.0279524	0.630442	0.224478	23.8739	6	0.00055089	0.00497766
HDAC8	1.16114	0.567226	1.21818	0.412715	5.36997	6.36943e-07	3.68479	0.000825044	1.20772	0.294755	1.92564	0.118126	0.192525	0.901609	2.80714	0.0279807	0.701698	0.249969	28.9056	6	6.33912e-05	0.00499835
RRN3	-1.08671	0.597123	-1.41622	0.330286	-2.34435	0.033074	-2.69109	0.0173207	-1.63148	0.149713	-4.43185	0.000118151	0.334675	0.826395	-2.80715	0.0279985	-0.619853	0.220812	22.7222	6	0.000895059	0.00499817
NAB2	-1.99383	0.249682	-2.83533	0.0300509	1.49303	0.19129	-3.41626	0.0020474	-0.700953	0.557951	-1.28081	0.324172	-3.29682	0.00488019	-2.8055	0.0281129	-0.49745	0.177313	15.0084	6	0.0201918	0.0050239
SLC2A6	1.41359	0.457838	1.5467	0.280401	0.688414	0.570874	1.53214	0.202064	2.38281	0.0329893	2.12601	0.0809748	-0.334031	0.826802	2.80428	0.0282068	0.363574	0.12965	8.39105	6	0.21083	0.00504298
TSPAN17	2.78002	0.0809415	2.69288	0.0410006	6.30394	0	5.16724	1.39276e-06	9.7486	0	1.93731	0.115463	-1.45904	0.261774	2.80355	0.0282352	1.485	0.529686	118.986	6	0	0.00505426
ATP1B2	-1.62512	0.377727	-2.5839	0.0510564	-3.74744	0.000471238	-1.16396	0.34893	-4.44183	0.000158534	0.0351562	0.98567	-0.142462	0.927963	-2.80322	0.0282466	-0.602134	0.214801	22.2048	6	0.00111164	0.00505954
C5	-3.74138	0.0143903	-4.37425	0.000455461	-6.25297	0	-2.0313	0.0810918	0.485439	0.692995	-3.84137	0.000883808	0.394383	0.793717	-2.80362	0.0282486	-1.00306	0.357775	55.7498	6	3.27046e-10	0.00505328
WSB2	1.75218	0.330662	-0.262222	0.890071	3.96395	0.000207513	2.11197	0.068476	3.46595	0.0022637	-0.728018	0.60777	3.23011	0.00589884	2.801	0.0284345	0.577113	0.206038	20.2563	6	0.00249291	0.00509445
UPP1	-1.09315	0.594649	-0.00906117	0.99673	-0.717193	0.553391	-3.76263	0.000625665	-4.18555	0.000324622	-0.660626	0.644316	-2.23325	0.06826	-2.80022	0.0284887	-0.543293	0.194018	18.1819	6	0.00579342	0.0051067
MPPED2	-0.929642	0.666319	0.460824	0.790976	-2.5718	0.0186484	-2.13998	0.0644652	-3.40103	0.00269264	-1.69512	0.175631	-0.864599	0.536969	-2.79907	0.0285009	-0.476109	0.170096	14.0451	6	0.0291362	0.00512507
PMF1	-1.56932	0.399373	-2.60421	0.0491674	-1.687	0.135312	0.59166	0.657902	-5.25112	1.73033e-05	-2.929	0.0125977	-0.970858	0.481403	-2.79916	0.0285116	-0.641488	0.229171	25.2539	6	0.000306397	0.00512353
COG4	1.61557	0.381016	0.0580164	0.977077	3.26438	0.00246804	4.92543	4.85684e-06	8.99268	0	3.41721	0.00320371	0.705999	0.624401	2.79967	0.0285203	1.18755	0.424175	81.4411	6	1.77636e-15	0.00511545
ASB9	-0.726754	0.755728	-0.274893	0.884083	-2.61781	0.0165136	-0.382985	0.780469	-2.5137	0.0245451	-4.07716	0.000412395	-1.74174	0.169834	-2.79921	0.0285258	-0.536271	0.191579	17.3599	6	0.00804783	0.00512274
CCDC14	0.456443	0.863622	1.94041	0.159499	-1.19019	0.306223	3.44679	0.00185291	1.45562	0.20158	2.64932	0.0256642	4.01985	0.000536908	2.79931	0.0285357	0.529483	0.189147	16.9955	6	0.00929964	0.00512114
DNAJC25	-1.52724	0.415726	-2.60841	0.0488284	-3.99399	0.000184429	1.2729	0.300058	-6.06258	1.98131e-06	-4.5333	8.24597e-05	-1.157	0.390117	-2.79843	0.0285409	-0.917711	0.327938	49.2761	6	6.56492e-09	0.00513525
SYT1	-1.43849	0.448341	-0.342379	0.851945	-2.95551	0.00644344	-0.751086	0.565987	-1.54933	0.172478	-2.49142	0.0371992	-0.440388	0.768593	-2.79761	0.0285984	-0.40156	0.143536	10.0462	6	0.122719	0.00514815
DCAF6	-1.66196	0.363939	-2.27376	0.092812	-1.78675	0.111927	1.30087	0.288296	-3.01994	0.0072154	-5.05994	1.16279e-05	-2.62452	0.0286844	-2.7967	0.0286272	-0.691068	0.247102	28.0428	6	9.22344e-05	0.0051628
DNAJC6	1.00803	0.630934	1.83562	0.186465	2.39797	0.0290292	0.0999549	0.945463	-0.148144	0.907967	0.635562	0.659098	1.33257	0.312526	2.79641	0.0286337	0.296754	0.10612	4.52762	6	0.605657	0.00516737
NANP	-0.886432	0.686938	-1.8422	0.184773	-2.92682	0.007001	-1.47215	0.222838	-1.27208	0.268148	-2.98321	0.0109021	0.390109	0.796128	-2.79683	0.0286342	-0.469883	0.168005	13.5345	6	0.035291	0.00516065
ZFAND1	-4.29963	0.00525111	-5.28907	1.71429e-05	-0.679059	0.576667	-3.49164	0.00159192	-6.71736	2.7959e-07	-1.43492	0.260915	0.840663	0.550193	-2.79686	0.0286506	-0.997963	0.356816	58.4631	6	9.23135e-11	0.00516023
SH3YL1	2.08632	0.224993	2.31562	0.0861355	4.40786	3.47643e-05	2.32805	0.0423748	-1.12778	0.329587	3.75374	0.00115083	0.898071	0.519774	2.79582	0.0286707	0.679413	0.24301	27.2216	6	0.0001316	0.00517682
CRACR2A	2.25021	0.17924	3.10445	0.0164849	2.19772	0.0468445	-0.706239	0.591442	-0.14448	0.910282	0.982686	0.467326	1.92415	0.123302	2.7945	0.0287566	0.400864	0.143447	10.0595	6	0.122167	0.00519796
MLIP	0.067336	0.984383	1.66414	0.238356	2.63599	0.0157251	3.3463	0.0025701	3.13992	0.00531565	-1.48146	0.243766	4.12353	0.00038203	2.7946	0.0287666	0.55558	0.198805	18.8166	6	0.00448478	0.00519639
ELOVL6	0.987638	0.639512	0.662466	0.686815	2.899	0.00758273	5.03176	3.20191e-06	3.33767	0.0031863	-0.109218	0.947268	1.37559	0.295081	2.79401	0.0287836	0.637023	0.227996	24.4811	6	0.00042584	0.00520583
MYCBP	1.75098	0.330691	2.06946	0.129444	6.13477	0	4.03088	0.000230481	2.66938	0.0169912	-0.122936	0.940809	0.36005	0.812463	2.79352	0.0288112	0.815316	0.29186	38.7075	6	8.16729e-07	0.00521381
MYB	1.07284	0.601816	2.2496	0.0965924	0.604635	0.622904	0.902006	0.482122	0.00148961	0.999244	3.49463	0.00253015	1.51071	0.242818	2.79203	0.0289307	0.392628	0.140624	9.62676	6	0.141276	0.00523781
KDM2B	-1.38542	0.469399	-1.85619	0.181145	-5.36207	6.45614e-07	-0.956528	0.452263	-6.1883	1.47397e-06	-0.333128	0.829268	-1.50053	0.246362	-2.7918	0.0289335	-0.811842	0.290795	39.8026	6	4.9807e-07	0.00524164
MANF	1.10257	0.591344	1.49163	0.301072	6.47261	0	2.6554	0.0189712	1.77562	0.115687	2.67372	0.02414	0.0450501	0.978625	2.79126	0.028965	0.821409	0.294279	39.2615	6	6.36059e-07	0.0052503
NEK2	1.4692	0.437701	0.470371	0.786129	4.41824	3.32517e-05	4.21398	0.000111412	1.26534	0.270633	0.880864	0.521699	0.809949	0.566229	2.79075	0.0289946	0.616799	0.221016	22.8838	6	0.000836337	0.00525867
ACOT12	1.95579	0.259844	3.68099	0.00385373	5.67798	1.86393e-07	6.32247	0	1.79169	0.112067	-0.292892	0.850081	0.333057	0.827078	2.78962	0.0290418	0.977986	0.350581	53.5248	6	9.19787e-10	0.00527703
SLC25A19	1.78257	0.31986	2.81023	0.0316612	1.91179	0.0872809	-0.0317895	0.98339	1.64342	0.146541	2.68899	0.0232436	-0.198103	0.898792	2.78942	0.0290419	0.444817	0.159466	12.2982	6	0.055637	0.00528032
EBI3	-0.745624	0.747194	0.185652	0.924015	-6.0393	2.75482e-08	-1.5551	0.194995	-3.12941	0.00546205	-3.55029	0.00214819	-1.46399	0.260037	-2.78962	0.0290604	-0.817766	0.293146	39.1983	6	6.54464e-07	0.00527693
DNM1L	1.86805	0.29024	1.3565	0.354036	2.75036	0.0115367	1.67402	0.159954	-1.24733	0.277928	0.371988	0.807294	3.3938	0.00371091	2.78975	0.0290679	0.422674	0.15151	11.1639	6	0.0834399	0.00527491
DUSP16	-1.86182	0.29201	-1.56103	0.274977	-1.87467	0.0938742	-4.34146	6.55e-05	0.928634	0.42921	-2.59204	0.0292852	-1.33119	0.312987	-2.78822	0.0291334	-0.553848	0.198638	18.5657	6	0.00496353	0.00529981
MYO16	-2.06152	0.23136	-3.64382	0.00426026	-5.30962	7.4174e-07	1.34856	0.268813	-0.160908	0.900311	-4.27653	0.000208258	-3.35939	0.00408636	-2.78783	0.0291512	-0.815112	0.292382	38.2083	6	1.0228e-06	0.00530629
DSEL	-1.57002	0.399219	-3.51639	0.00603114	-0.186762	0.888538	-4.02635	0.000234631	-1.09523	0.345004	-1.71505	0.170328	-0.10177	0.948757	-2.78581	0.0293252	-0.531432	0.190764	17.3288	6	0.00814779	0.00533939
LEAP2	2.0416	0.236648	1.98716	0.148043	6.43415	0	0.743121	0.57079	0.695038	0.561504	2.07242	0.0900182	1.42972	0.273372	2.78469	0.0294123	0.734938	0.263921	31.8222	6	1.76492e-05	0.0053579
SIGLEC15	1.29042	0.510359	1.2957	0.378342	0.872334	0.465053	3.24809	0.00349372	2.2258	0.0465866	1.70781	0.172092	-0.348702	0.819426	2.78431	0.0294287	0.431361	0.154925	11.6667	6	0.0698302	0.00536415
SLC45A3	1.63576	0.373728	2.37531	0.0770029	0.668749	0.582995	3.76671	0.000617478	2.52479	0.0239169	-1.02333	0.445911	1.23355	0.354189	2.78233	0.0295994	0.473938	0.170339	13.954	6	0.0301547	0.00539708
TRIM32	1.79024	0.317559	0.618756	0.71107	0.58581	0.634611	6.19397	0	7.84919	4.21053e-08	0.996816	0.459918	3.4419	0.00323758	2.78182	0.0296289	1.03406	0.371722	63.0398	6	1.08332e-11	0.00540547
BMP6	-1.03957	0.617193	0.287268	0.877873	-6.83018	0	-3.07773	0.00586401	-2.40443	0.0314708	-3.15924	0.00674253	-1.11224	0.411957	-2.78108	0.0296638	-0.918003	0.330089	48.5368	6	9.22956e-09	0.00541786
ALAS1	-1.13299	0.57943	-1.97257	0.151831	-0.349429	0.7875	-4.46033	4.04983e-05	0.659888	0.582704	-3.11198	0.00770312	-2.96181	0.0122712	-2.78109	0.0296821	-0.572762	0.205949	19.8547	6	0.00293919	0.00541767
BCHE	-1.55821	0.402846	-1.45197	0.315757	-2.89529	0.00766693	0.094637	0.948296	-6.10072	1.8694e-06	-5.32482	5.39326e-06	-0.51404	0.72948	-2.77589	0.030085	-0.927791	0.334232	51.059	6	2.88222e-09	0.00550514
CAPN2	1.83975	0.298822	0.0905715	0.96405	5.80237	8.44773e-08	-0.527554	0.695574	3.57211	0.00170023	3.99162	0.000552877	2.17343	0.0770398	2.77604	0.0300908	0.846252	0.304842	42.1756	6	1.69766e-07	0.00550262
CLDND1	-1.41958	0.455446	-1.76868	0.205472	-2.55202	0.0195936	-2.0873	0.0721927	-5.4064	1.1071e-05	-0.431431	0.77343	-0.146047	0.925997	-2.77643	0.0300917	-0.612445	0.220587	23.6389	6	0.000608444	0.00549602
HKDC1	0.607197	0.805255	0.0725754	0.970758	5.49919	3.21285e-07	2.20606	0.0558998	1.20391	0.296129	5.77717	1.66667e-06	1.53632	0.233443	2.7755	0.0301019	0.942411	0.339546	50.0776	6	4.53559e-09	0.00551169
MYO1C	3.80346	0.0126998	4.41928	0.000392308	-1.19073	0.305998	2.67591	0.0180261	8.82903	0	4.63059	5.91449e-05	0.483118	0.745973	2.77529	0.0301022	1.21434	0.437555	85.1551	6	3.33067e-16	0.00551532
SPTLC3	0.780077	0.732053	0.144893	0.942519	2.69041	0.0136024	5.31755	9.27152e-07	4.109	0.000399675	-0.425529	0.776834	3.45854	0.00307625	2.77611	0.0301037	0.711199	0.256186	30.6517	6	2.95406e-05	0.00550144
PTGR2	-2.34563	0.155975	-1.50702	0.294583	-4.43347	3.1463e-05	0.0021866	0.998918	-6.21308	1.32968e-06	-0.448883	0.764347	-1.83678	0.144373	-2.77497	0.0301133	-0.756075	0.272463	35.347	6	3.69108e-06	0.00552074
DNALI1	-0.687466	0.773129	-2.40266	0.0729073	0.564879	0.647575	-1.38494	0.255439	0.213542	0.867815	-0.265911	0.864773	-2.43738	0.0441154	-2.77308	0.0302759	-0.301988	0.1089	6.24126	6	0.396714	0.0055528
ZNF770	-0.455822	0.863795	-2.46595	0.0645981	-4.14907	0.000101222	-0.489869	0.716933	-3.15546	0.00511318	-3.43175	0.00305547	0.155817	0.921627	-2.77171	0.030391	-0.650589	0.234725	25.9484	6	0.000227629	0.00557628
SULT2A1	-1.5395	0.410823	-2.90876	0.0254039	0.565215	0.647478	0.340392	0.805668	-2.97601	0.00805938	-1.93978	0.114981	-1.96403	0.115055	-2.77063	0.0304769	-0.429547	0.155036	11.7441	6	0.0679278	0.00559485
TUBGCP3	-1.04608	0.61446	-2.6364	0.0459847	-6.46035	0	-0.4396	0.745568	-0.434597	0.725622	-3.43949	0.00298438	-1.83209	0.145734	-2.77	0.0305002	-0.797047	0.287742	37.2882	6	1.54713e-06	0.00560559
COL11A1	1.69004	0.353264	0.707168	0.663812	4.43239	3.15816e-05	1.39024	0.253388	3.82556	0.000860734	-0.77855	0.578424	2.13362	0.0834439	2.77006	0.0305145	0.579546	0.209218	20.8812	6	0.001927	0.00560466
MROH7	-2.08458	0.225112	-0.691909	0.671987	-2.35064	0.0325736	0.330226	0.811877	-4.82726	5.51445e-05	-1.5751	0.211775	-1.47832	0.254439	-2.76938	0.0305424	-0.54933	0.198358	19.121	6	0.00396406	0.00561627
FBLN5	1.09127	0.595021	1.22387	0.409832	3.63049	0.00071493	-0.319243	0.818091	1.23341	0.284023	5.12174	9.72222e-06	2.69753	0.0240014	2.7677	0.030688	0.682013	0.246419	27.6609	6	0.000108835	0.00564533
MTRR	-1.60298	0.385654	-3.08253	0.0173701	-2.79413	0.0102259	-2.33912	0.0413345	0.153654	0.90441	-0.0304624	0.987737	-0.425691	0.775639	-2.76663	0.0307538	-0.42745	0.154502	11.5618	6	0.0724889	0.00566383
PLP1	-2.78789	0.0801575	-2.72292	0.038354	1.10042	0.347104	-4.49032	3.59068e-05	-4.29868	0.000236028	-0.379496	0.803203	-1.6264	0.203758	-2.7668	0.0307566	-0.666719	0.240971	27.4182	6	0.000120882	0.00566086
BMF	0.253735	0.930237	1.87648	0.175411	4.00559	0.00017676	2.82022	0.012273	-0.644535	0.592122	1.40036	0.274315	1.96402	0.115038	2.76625	0.0307723	0.494705	0.178836	15.2168	6	0.0186361	0.00567055
PLGLB1	-2.70491	0.0903772	-5.0267	4.28319e-05	0.0532125	0.968355	0.686491	0.603509	-4.22681	0.00028879	-0.938991	0.489604	-3.01416	0.0108068	-2.76458	0.0309158	-0.630452	0.228046	24.853	6	0.000363527	0.00569955
DHFR	1.21674	0.543595	4.09653	0.00113897	1.1396	0.328843	4.56779	2.56667e-05	1.98877	0.0763055	-0.728912	0.607454	1.20386	0.368056	2.7621	0.0311441	0.577989	0.209257	20.6777	6	0.00209591	0.00574313
KYAT3	-2.77261	0.0819323	-4.34963	0.000491887	-1.1957	0.303792	-1.97866	0.0903292	-1.08052	0.352089	-0.483793	0.744394	0.189735	0.903087	-2.76147	0.0311865	-0.501503	0.181607	15.8667	6	0.0144876	0.00575421
MEP1B	1.33081	0.492721	3.63514	0.00436083	-0.829322	0.488527	4.13638	0.000150667	3.29888	0.00352839	0.821661	0.554224	1.1152	0.410457	2.76087	0.0312289	0.582708	0.21106	21.2272	6	0.0016699	0.00576484
SALL1	-0.264679	0.926589	0.150485	0.939949	-1.71266	0.128793	-4.37301	5.72879e-05	-2.15541	0.0542533	-4.77575	3.44304e-05	-1.75149	0.167251	-2.76016	0.0312786	-0.723894	0.262265	31.4224	6	2.10495e-05	0.00577734
ASTN2	0.0416145	0.989242	0.654478	0.690746	5.0613	2.15795e-06	4.70585	1.38291e-05	4.09604	0.000413726	1.1004	0.40595	0.943886	0.495961	2.75913	0.031341	0.795641	0.288367	38.3911	6	9.41931e-07	0.00579553
PDS5A	-2.65932	0.0980667	-3.37599	0.00874432	-5.39456	5.50725e-07	-0.355516	0.796974	-4.3037	0.000232586	-2.85259	0.0154408	1.24054	0.35096	-2.75921	0.0313528	-0.876706	0.317738	46.4252	6	2.4361e-08	0.00579414
PPP1R3B	0.668663	0.7802	0.423914	0.810568	3.46856	0.00125365	5.52559	7.09812e-07	4.87633	4.80432e-05	-0.593767	0.681963	3.0465	0.00986141	2.75617	0.0316005	0.791167	0.287053	38.0792	6	1.08403e-06	0.00584821
RPS6KC1	0.55283	0.827991	-0.140819	0.944317	0.9046	0.447475	2.93662	0.00886909	2.97387	0.00809882	0.0791261	0.962448	2.85559	0.0161412	2.75631	0.0316073	0.420843	0.152684	11.4186	6	0.0762688	0.00584578
ZKSCAN1	-2.35066	0.155375	-2.27404	0.0928004	-4.66208	1.17464e-05	1.78777	0.130344	-3.8167	0.000880682	-4.11116	0.000366586	-1.2541	0.345108	-2.75563	0.0316347	-0.804099	0.291802	38.9211	6	7.41695e-07	0.00585791
PRXL2A	1.83237	0.30245	2.50025	0.0603361	4.86313	5.10175e-06	3.81069	0.00052588	3.31347	0.00339915	-2.46801	0.0392801	2.83371	0.0170446	2.75435	0.0317425	0.71958	0.261252	31.1652	6	2.35726e-05	0.00588086
WDR75	-1.99924	0.2481	-3.4447	0.00726096	-2.98934	0.00582278	-3.97135	0.000291192	-2.83994	0.0112638	-1.28869	0.321237	1.5938	0.214283	-2.75405	0.0317517	-0.694419	0.252144	30.0014	6	3.92835e-05	0.00588621
RASAL1	2.59147	0.108196	2.53881	0.0559936	1.99657	0.0731514	-1.36467	0.262877	2.12086	0.0582965	3.06145	0.00880505	1.02557	0.454994	2.75277	0.0317802	0.514459	0.186888	16.6334	6	0.0107295	0.00590935
MXI1	-1.96329	0.258638	-2.77047	0.0346973	-5.96877	2.53807e-08	0.960658	0.450115	-8.64266	0	-0.436079	0.771236	-4.87041	2.98084e-05	-2.75312	0.0317856	-1.10619	0.401797	72.6653	6	1.16018e-13	0.00590309
CCNY	-1.50172	0.424637	-2.37468	0.0770319	-4.20671	8.02381e-05	-0.372232	0.787323	-3.36038	0.00300017	0.217505	0.88926	-0.810981	0.565877	-2.75284	0.0317932	-0.536442	0.194868	18.2202	6	0.00570477	0.005908
DCTN2	3.43079	0.0256553	1.67043	0.236235	5.472	3.91543e-07	1.9584	0.0940492	4.44517	0.000157002	4.48218	9.80727e-05	-2.19006	0.0743953	2.7534	0.0317976	1.05235	0.382202	64.9143	6	4.49141e-12	0.00589794
PDZK1IP1	1.15256	0.570126	0.710469	0.662047	3.51939	0.00105324	2.41306	0.0347079	4.48047	0.000142198	3.85181	0.000856619	-0.809988	0.566312	2.75312	0.0318054	0.755977	0.274589	35.3975	6	3.6088e-06	0.00590298
PPDPF	2.619	0.103992	2.82543	0.030644	-0.801508	0.504497	5.41299	8.85609e-07	2.07659	0.0639458	5.0726	1.16364e-05	0.0904664	0.95447	2.75167	0.0318511	0.908237	0.330068	48.1188	6	1.11878e-08	0.00592929
GSS	2.19128	0.194061	2.26509	0.0942685	5.31575	7.18644e-07	5.6194	5.45455e-07	4.16301	0.000346316	4.99165	1.52941e-05	-2.95204	0.0125922	2.75127	0.0318513	1.25766	0.457121	88.1621	6	1.11022e-16	0.00593654
ATP2B1	-1.95061	0.261526	-1.61758	0.255002	-4.06187	0.00014304	-4.26023	9.18012e-05	-5.84972	3.35703e-06	-1.03048	0.442069	0.907094	0.514663	-2.75175	0.0318632	-0.862844	0.313562	45.9849	6	2.98114e-08	0.0059278
COX10	0.377975	0.890522	0.214839	0.910504	-3.58302	0.000842494	-3.01542	0.00705659	-1.45612	0.201432	-1.27182	0.328019	-3.56716	0.00222798	-2.75128	0.0318701	-0.519357	0.188769	16.9987	6	0.009288	0.00593624
SERPINA10	-2.97351	0.0594094	-2.56352	0.0531012	1.24531	0.282267	-2.36768	0.0386856	-3.75385	0.00104435	-1.53911	0.223896	-0.786329	0.579228	-2.75084	0.0318747	-0.551698	0.200556	19.3327	6	0.00363709	0.00594425
PRSS8	1.39485	0.465307	1.40581	0.334118	2.69289	0.0135068	3.26826	0.00328086	5.1321	2.39222e-05	2.36522	0.0493363	-1.04007	0.447347	2.75029	0.0319107	0.722271	0.262616	32.9344	6	1.0795e-05	0.00595428
TBC1D10C	1.25847	0.523614	1.81274	0.192481	2.92597	0.00701734	2.90739	0.00961946	0.617564	0.608518	4.13352	0.000339013	-0.457064	0.759447	2.7478	0.0321462	0.618094	0.224941	23.5741	6	0.000625329	0.00599959
SERAC1	0.449908	0.866508	0.403139	0.821174	3.06638	0.00460325	6.22382	0	1.0412	0.370787	2.74384	0.020332	1.75281	0.166901	2.74694	0.0321757	0.765742	0.278762	35.267	6	3.82542e-06	0.00601542
OSBPL9	-2.05751	0.233041	-2.42332	0.0701303	-1.66476	0.141096	-2.23569	0.0524526	-2.1654	0.0531246	0.618189	0.667835	0.185306	0.905788	-2.74697	0.0321927	-0.411199	0.149692	10.9518	6	0.0898766	0.00601479
SYAP1	-2.79959	0.0788485	-2.45701	0.0656735	-3.30658	0.00215109	0.482568	0.721072	-6.16886	1.5107e-06	-4.34205	0.000164095	0.403949	0.787829	-2.7471	0.0322004	-0.913837	0.332655	51.1667	6	2.74215e-09	0.00601245
CCR2	1.24243	0.530711	-0.338254	0.854109	0.00967084	0.994234	3.86853	0.000424451	2.46334	0.0275349	1.64843	0.189321	2.55787	0.033528	2.74549	0.0322853	0.48428	0.176391	14.9608	6	0.0205638	0.00604197
SPA17	0.337399	0.904308	-0.475792	0.783485	3.10163	0.00413954	1.50087	0.212616	4.42952	0.000163956	4.01575	0.000508904	1.63882	0.200034	2.74552	0.032303	0.683015	0.248774	29.1839	6	5.61491e-05	0.00604142
RTL9	1.69406	0.352104	0.543282	0.746234	-0.0745909	0.955436	4.37521	5.6746e-05	2.76532	0.01347	1.19998	0.359303	1.30654	0.322877	2.74448	0.0323499	0.511808	0.186486	16.6484	6	0.0106663	0.00606068
FIGN	0.768414	0.737691	2.01642	0.141318	-0.778536	0.517478	4.96995	4.08889e-06	1.30341	0.255703	2.15819	0.0760785	2.79215	0.018942	2.74465	0.032353	0.569462	0.207481	20.2207	6	0.00252961	0.00605754
FNDC1	1.94121	0.264826	2.85485	0.0286595	2.32698	0.0345036	0.667659	0.614097	-1.44533	0.204853	3.24976	0.0052126	2.36696	0.0514338	2.74351	0.0324316	0.500303	0.182359	15.8038	6	0.0148467	0.00607864
FGA	-2.51567	0.122076	-4.51125	0.000289558	-2.61536	0.0166325	-4.15341	0.000141288	-2.75806	0.013714	1.42668	0.264291	-0.360523	0.81213	-2.74222	0.0325052	-0.678088	0.247277	28.4998	6	7.56347e-05	0.00610254
CHST7	-1.47069	0.436834	-1.4454	0.318375	-3.12093	0.00389044	1.45555	0.228534	-4.55707	0.000114692	-1.49565	0.239072	-3.21335	0.00618305	-2.74241	0.0325053	-0.586526	0.213872	22.0022	6	0.00120974	0.00609897
RNF207	1.37695	0.472371	1.91022	0.167052	1.20653	0.299006	3.89231	0.000390102	1.97909	0.0778453	-0.749335	0.595307	0.844029	0.548658	2.74253	0.0325144	0.443504	0.161714	12.6128	6	0.0496135	0.00609685
LRRC20	1.84214	0.298133	1.10296	0.466899	5.05743	2.18543e-06	7.14576	0	8.6844	0	3.24081	0.00535475	-1.67226	0.189646	2.74151	0.0325567	1.489	0.543133	122.971	6	0	0.0061158
CYP2B6	-0.755506	0.743591	0.177672	0.928078	-4.48174	2.58546e-05	-1.44123	0.234086	-2.20982	0.0483002	-0.718521	0.613403	-2.2988	0.0596366	-2.73946	0.0327511	-0.501501	0.183066	16.0444	6	0.0135174	0.00615411
FOXJ3	-3.18106	0.0403489	-2.79997	0.0324002	-4.40814	3.47481e-05	-2.6199	0.0208615	-2.90833	0.00952577	0.473993	0.749917	0.607126	0.677919	-2.73899	0.0327598	-0.677581	0.247384	28.7317	6	6.83754e-05	0.00616289
RHCG	1.07802	0.599683	0.426678	0.808992	4.58892	1.64412e-05	2.91003	0.00955154	2.81102	0.0120629	1.1312	0.391434	0.139982	0.928935	2.7391	0.0327682	0.599824	0.218986	22.7501	6	0.000884662	0.00616073
NAF1	-3.57504	0.0203801	-2.61096	0.0485204	-6.45859	0	-2.12496	0.0665628	-1.88597	0.0934599	-2.13523	0.0795278	1.27947	0.334023	-2.73652	0.0329967	-0.905353	0.33084	49.1307	6	7.01999e-09	0.00620919
CD52	2.78971	0.0800049	2.44715	0.067014	5.8456	8.93855e-08	0.194905	0.891087	-0.0644171	0.960072	4.96715	1.69014e-05	0.818588	0.561979	2.73627	0.0330012	0.895737	0.327356	47.1976	6	1.70882e-08	0.00621393
MMP9	4.09461	0.00682481	6.03913	1.42857e-06	4.04947	0.00014958	-2.22793	0.0533708	3.22208	0.0043048	2.31793	0.0548063	1.61632	0.206629	2.73564	0.0330252	0.869203	0.317733	45.4463	6	3.81554e-08	0.00622585
PGD	1.76777	0.324592	1.3979	0.337517	4.34745	4.47303e-05	1.42693	0.23937	6.48002	6.17577e-07	2.73413	0.020821	-0.572122	0.697109	2.73534	0.0330374	0.859797	0.314329	46.6271	6	2.22047e-08	0.00623164
PSEN2	1.57821	0.396188	1.85101	0.182459	4.54703	1.9758e-05	3.15484	0.00466132	4.92799	4.16886e-05	1.9	0.123598	-1.37416	0.295745	2.73569	0.0330415	0.805042	0.294274	40.6767	6	3.35288e-07	0.00622504
THRSP	1.61273	0.381924	2.60054	0.0495596	2.97301	0.00611864	4.22624	0.000106085	1.62324	0.151925	-1.36259	0.289875	1.11197	0.412093	2.73442	0.0330922	0.551841	0.201813	19.1953	6	0.00384619	0.00624912
ADCY1	-2.07113	0.228713	-0.953355	0.539637	-4.11421	0.000115947	1.35961	0.264671	-1.36695	0.231823	-3.82399	0.000927678	-3.61576	0.00192581	-2.73456	0.0330972	-0.648415	0.237118	26.0463	6	0.000218262	0.00624629
MYRF	2.49144	0.126314	2.22867	0.100276	0.653034	0.592543	3.66951	0.000874243	2.47474	0.0268434	4.15049	0.000320872	-1.14502	0.396121	2.73359	0.0331587	0.707821	0.258934	31.1657	6	2.35679e-05	0.00626472
IER2	-0.886096	0.686709	0.80002	0.615832	-4.42041	3.29726e-05	-2.8442	0.0114645	-5.69787	4.95665e-06	-1.5472	0.221276	-1.90688	0.127183	-2.73112	0.0334028	-0.768741	0.281475	37.5065	6	1.40256e-06	0.00631204
ZBED5	0.808183	0.720812	0.516389	0.760812	1.09746	0.348422	3.38099	0.00230274	-0.412992	0.739598	1.78139	0.15181	2.20906	0.0717427	2.73041	0.0334572	0.382781	0.140192	9.61016	6	0.142058	0.0063256
ADAT1	1.40262	0.461988	2.08066	0.127216	2.96204	0.00631909	0.447665	0.740931	4.67233	8.41806e-05	1.25764	0.333977	-0.0867525	0.95613	2.72776	0.0336789	0.563193	0.206467	20.7058	6	0.00207176	0.00637663
HMGCS2	-0.759095	0.742284	0.558789	0.738352	-5.94036	2.45098e-08	-1.18272	0.340639	-1.54326	0.174332	-3.70435	0.00134483	-3.84385	0.000953715	-2.72804	0.0336913	-0.790139	0.289636	38.0614	6	1.09276e-06	0.00637116
UPF3B	-0.475391	0.856762	-0.521351	0.758066	2.01429	0.0703461	2.98477	0.00770543	5.01842	3.26066e-05	3.24559	0.00528439	2.96503	0.0121658	2.7278	0.0336953	0.688722	0.252482	30.277	6	3.48178e-05	0.00637574
NFIL3	-2.38002	0.148552	-1.32229	0.367539	0.263189	0.842029	-7.35078	0	-3.39532	0.00273438	-3.48901	0.00256768	-0.364798	0.809869	-2.72729	0.0337093	-1.00423	0.368216	59.3423	6	6.12168e-11	0.00638576
GFRA3	-1.82857	0.304241	-2.26887	0.0936148	1.67582	0.13823	-4.40697	5.01526e-05	-1.84637	0.100936	-1.94541	0.113933	-2.51481	0.0370331	-2.72595	0.033812	-0.561927	0.20614	20.034	6	0.00273111	0.00641164
FAM20A	-0.441643	0.869608	0.104525	0.958989	-0.821323	0.492904	-3.55156	0.00131279	-2.36807	0.0341033	-0.310526	0.840555	-3.61272	0.00194488	-2.72596	0.0338323	-0.455911	0.167248	13.555	6	0.0350221	0.00641147
NRM	1.79368	0.317024	3.12108	0.0158289	4.7529	8.03177e-06	1.24777	0.311031	2.51861	0.0242653	2.43576	0.0421585	-1.25391	0.345142	2.72554	0.0338342	0.692459	0.254063	30.3138	6	3.42594e-05	0.00641966
RGPD3	-1.27786	0.514936	-2.08113	0.127332	-0.181209	0.891036	-0.371829	0.787528	-4.22193	0.000292506	-1.14114	0.386744	-1.10742	0.414429	-2.72534	0.0338345	-0.430922	0.158117	12.3202	6	0.0551944	0.00642353
DPYD	-1.2198	0.542304	-1.39073	0.34052	-2.63337	0.0158372	0.773381	0.553074	-4.17004	0.000339516	-6.02618	0	-1.71195	0.17808	-2.72418	0.0339181	-0.859225	0.315407	44.2361	6	6.6365e-08	0.00644612
NNMT	-3.12112	0.0458321	-4.22348	0.00074754	1.40648	0.220929	-6.03496	7.87402e-08	-3.56625	0.00172666	0.399445	0.791632	-3.39486	0.00370064	-2.72431	0.0339256	-0.822783	0.302015	41.0893	6	2.78071e-07	0.00644352
SERPINC1	-2.09623	0.221209	-4.83939	9.98649e-05	-4.1635	9.56959e-05	-0.377473	0.784008	1.79568	0.111168	-2.28969	0.0582995	-5.75358	1.21212e-06	-2.72281	0.034002	-0.733356	0.269338	33.3278	6	9.06767e-06	0.00647286
DUSP18	0.581407	0.815522	0.926033	0.552903	-0.226858	0.863651	3.00627	0.00724482	1.57171	0.16606	3.24005	0.00536473	1.47398	0.255813	2.72301	0.0340023	0.437631	0.160716	12.398	6	0.0536559	0.00646905
PRR3	-1.63431	0.374341	-1.07767	0.478294	-0.310421	0.812986	-3.96873	0.00029348	-3.10397	0.00583032	0.618466	0.667975	-1.94484	0.119069	-2.72319	0.0340036	-0.483206	0.177441	15.1574	6	0.019067	0.00646543
RECQL4	2.45935	0.13183	2.59854	0.0497124	1.61489	0.154643	3.05527	0.00628279	7.77371	3.96825e-08	3.19705	0.00608019	-1.05182	0.44129	2.72013	0.034276	0.970132	0.356649	59.7145	6	5.14402e-11	0.00652561
YES1	-0.623124	0.799382	-1.71327	0.22272	-3.69077	0.000578595	-3.87815	0.000410577	-4.85424	5.11157e-05	-3.93708	0.000665143	1.47342	0.256056	-2.71946	0.0343295	-0.877376	0.322629	47.9932	6	1.18535e-08	0.00653884
XK	0.97389	0.643977	3.00856	0.0204109	3.88159	0.000284045	3.32926	0.00271212	-1.6278	0.150692	1.24788	0.338152	2.52702	0.0360267	2.718	0.0344678	0.565461	0.208043	20.4035	6	0.00234657	0.00656778
HMGB3	0.385552	0.888626	0.0360608	0.986618	2.2216	0.0443004	2.4226	0.0339279	3.05982	0.00651927	2.61338	0.0278754	0.33205	0.827451	2.71731	0.0344789	0.479828	0.176582	15.0439	6	0.019918	0.00658146
PXK	0.0869038	0.978298	0.206666	0.913815	0.946935	0.424123	3.29133	0.00305563	0.343107	0.784887	2.04795	0.0943359	2.98893	0.0114997	2.71686	0.0344863	0.406122	0.149482	10.8499	6	0.0931292	0.00659048
MFSD6	3.90689	0.0107253	2.93987	0.0237015	-0.684641	0.573221	1.40244	0.24859	-0.0639913	0.960275	3.77617	0.00107524	2.24554	0.0664597	2.71731	0.0345003	0.590074	0.217154	21.9782	6	0.00122196	0.00658143
PHLPP1	-1.3704	0.47518	-1.66157	0.239067	-6.36686	0	1.12208	0.368295	-2.31124	0.0386584	-2.32491	0.0539753	-3.58023	0.00214496	-2.71692	0.0345004	-0.769404	0.28319	36.525	6	2.17899e-06	0.00658922
PPIL2	1.81553	0.308998	2.85273	0.0288096	-0.503562	0.685884	2.90087	0.00978243	6.91107	2.08551e-07	2.73814	0.0206237	0.673053	0.641438	2.71747	0.0345047	0.805186	0.2963	41.8441	6	1.9738e-07	0.00657838
ATF5	0.48365	0.85373	3.29519	0.0107834	2.14627	0.0526455	1.03642	0.411026	2.93204	0.00899389	0.954761	0.481291	-0.337997	0.824604	2.71645	0.0345104	0.44562	0.164045	13.1457	6	0.0407796	0.00659853
LYSMD3	-2.92615	0.0639857	-4.22466	0.000745308	-1.4433	0.207779	-1.34995	0.268242	-2.38591	0.032752	-3.27875	0.00481916	1.35293	0.304394	-2.71548	0.0345526	-0.662495	0.24397	28.1086	6	8.96396e-05	0.00661807
KALRN	-1.56043	0.402381	-1.82987	0.187856	-4.333	4.75334e-05	-0.264943	0.850095	-4.00479	0.000529907	0.182007	0.906849	-1.19044	0.374186	-2.71566	0.0345535	-0.565938	0.208398	20.829	6	0.00196896	0.0066143
PTGER3	-2.17453	0.198118	-1.3597	0.352868	-2.45674	0.0250512	-1.39316	0.252225	-4.38216	0.000186358	-0.0060158	0.997201	-0.0793586	0.960279	-2.71569	0.0345718	-0.516148	0.190061	17.5875	6	0.00735	0.00661372
DCDC1	-1.45969	0.441153	-1.13291	0.452769	-3.56169	0.000909101	0.714272	0.586912	-2.65432	0.0176234	-5.16451	7.96992e-06	-1.4777	0.25443	-2.714	0.0346934	-0.716806	0.264114	31.8324	6	1.75698e-05	0.00664765
SLK	-2.39066	0.14686	-2.89192	0.0262591	-6.14103	0	-3.49429	0.00157788	-3.35494	0.00304273	-2.81451	0.0169882	2.2853	0.0612125	-2.71347	0.0347316	-0.986954	0.363725	59.1033	6	6.84526e-11	0.00665835
TLE4	-1.60249	0.385628	-1.0331	0.500194	-4.84236	5.60337e-06	-4.06859	0.000197015	-5.3808	1.19896e-05	-1.26732	0.329874	0.765042	0.591035	-2.71267	0.0347982	-0.855134	0.315238	46.2423	6	2.64929e-08	0.00667443
PLPPR2	1.92145	0.271156	2.75612	0.0358207	1.42012	0.216067	4.85057	7.12166e-06	2.6279	0.0188001	3.66554	0.00151964	-1.57134	0.221585	2.71158	0.0348751	0.777989	0.286913	37.9916	6	1.12761e-06	0.00669635
TCEAL7	-0.184974	0.954528	-1.13111	0.453517	-0.614232	0.616883	-1.37569	0.259148	-4.06969	0.000443606	-0.682162	0.632541	-1.53921	0.232369	-2.71164	0.0348901	-0.393726	0.145199	10.4662	6	0.106341	0.00669514
TMEM170A	-2.15853	0.202875	-1.54811	0.279807	-1.79036	0.111191	0.862432	0.503126	-5.09921	2.60445e-05	-5.29118	6.25e-06	-1.21289	0.363747	-2.71074	0.0349039	-0.816113	0.301067	41.5829	6	2.22256e-07	0.00671342
CFP	-0.538621	0.833038	0.838471	0.595969	-7.36804	0	-1.1276	0.365944	-3.95507	0.000606618	-3.31838	0.00428885	-3.10137	0.0084678	-2.71106	0.0349113	-1.01065	0.372786	61.1508	6	2.62644e-11	0.00670683
UNC93A	1.86332	0.291739	2.5895	0.0506098	-0.113235	0.931608	2.70663	0.0166012	0.471363	0.702012	0.953574	0.481804	0.307429	0.839827	2.71083	0.0349147	0.359226	0.132515	8.69528	6	0.191454	0.00671147
STMN3	0.894891	0.682331	1.28884	0.381778	4.03383	0.000158539	1.50788	0.21022	2.81258	0.0120204	1.48916	0.240966	-0.371601	0.805934	2.71004	0.0349378	0.517854	0.191088	17.5485	6	0.00746529	0.00672758
ZDHHC9	0.540211	0.832962	1.38399	0.342682	1.71292	0.128734	-0.258576	0.854027	1.82188	0.105748	-0.457965	0.758995	1.802	0.153374	2.70978	0.0349458	0.287001	0.105913	4.64155	6	0.590537	0.00673287
ASCC3	1.50381	0.423488	0.344315	0.850904	-1.00231	0.394711	3.64234	0.000958423	5.51453	8.11594e-06	1.91789	0.119873	5.17272	1.07163e-05	2.71013	0.0349491	0.733721	0.270733	34.7591	6	4.79819e-06	0.0067257
CUL3	-3.0584	0.0517238	-3.55822	0.005372	-3.70198	0.000556067	-1.40289	0.248436	-1.67537	0.138543	-1.13108	0.391462	1.14124	0.398129	-2.70918	0.0349917	-0.607032	0.224065	23.842	6	0.000558384	0.00674492
GAPVD1	-0.097721	0.976608	-1.12431	0.45682	-7.35865	0	-2.81008	0.0125923	-1.95991	0.0809735	-4.23571	0.000238041	-0.0947784	0.952534	-2.70787	0.0350736	-1.0318	0.381037	62.8028	6	1.21078e-11	0.00677163
DYNLT1	2.90832	0.0659437	1.44584	0.318361	7.87152	0	2.4055	0.0353768	-0.843703	0.475722	3.78176	0.00105681	0.638761	0.660952	2.708	0.0350808	1.09833	0.405587	69.6115	6	4.91163e-13	0.00676899
SCRN1	1.905	0.277324	1.9092	0.167333	-0.807659	0.500743	0.347502	0.801604	2.25256	0.0439744	2.79291	0.0179134	1.41543	0.279191	2.70801	0.0351018	0.399001	0.147341	10.5898	6	0.101913	0.00676886
MMP7	1.92872	0.268682	1.77289	0.204453	3.6854	0.000589864	-0.491533	0.716181	1.72651	0.126508	3.89284	0.000754195	0.39407	0.793916	2.70726	0.0351206	0.591243	0.218392	22.3441	6	0.00104871	0.00678413
MT1F	-0.717836	0.758755	1.45603	0.314634	-3.09546	0.00421889	-2.71929	0.0160756	-4.47031	0.000146121	-3.44307	0.00294765	-1.98939	0.109877	-2.70567	0.035278	-0.70295	0.259807	31.8623	6	1.73399e-05	0.00681671
SLC1A7	1.32988	0.49337	1.80879	0.193703	-0.0472443	0.971875	3.3097	0.00288572	4.31109	0.000227972	4.13532	0.000337523	-0.223488	0.886438	2.70465	0.0353697	0.701569	0.259394	31.6126	6	1.93578e-05	0.00683762
KLF12	-1.67512	0.359018	-2.12367	0.118687	-4.53893	2.04197e-05	0.832958	0.52042	-2.54446	0.0228298	-3.04407	0.00923632	-0.500206	0.737366	-2.704	0.0354001	-0.624701	0.231028	25.0717	6	0.000331174	0.00685103
YTHDC1	-0.978887	0.642073	-2.48112	0.0626136	-7.57391	0	-1.26401	0.303809	-2.92053	0.00925431	-3.76942	0.00109068	0.919911	0.508036	-2.70408	0.0354132	-1.06171	0.392633	66.9495	6	1.72362e-12	0.0068494
LAMA1	2.25325	0.178948	2.67354	0.0426237	2.8172	0.00956708	-1.16335	0.349066	1.11822	0.334097	2.56492	0.0313612	0.895842	0.520859	2.70168	0.0355987	0.474283	0.175551	14.7348	6	0.022423	0.006899
IL1R1	-1.10546	0.589616	-2.50571	0.0597398	-2.39727	0.0290743	-3.35806	0.00247763	-3.99076	0.0005508	-0.0220876	0.991248	0.466027	0.75457	-2.7018	0.0356077	-0.572667	0.211958	21.6428	6	0.00140516	0.00689659
LRRFIP1	-1.06979	0.603144	-1.71909	0.220811	-1.36808	0.234742	-3.99496	0.000265363	-2.73464	0.0145134	-1.3668	0.287984	0.593214	0.685777	-2.70195	0.0356122	-0.517816	0.191646	17.6492	6	0.00717138	0.00689348
CHAD	-1.75365	0.330005	-0.135472	0.946515	-4.56248	1.83735e-05	1.21025	0.32791	-3.23736	0.00413886	-3.32196	0.00424048	-3.23933	0.0057509	-2.70128	0.0356217	-0.683912	0.253181	29.899	6	4.10857e-05	0.00690737
AMPH	-2.42854	0.139158	-1.44351	0.319007	-0.359305	0.780743	-1.69669	0.154137	-0.604039	0.616565	-2.29492	0.057726	-0.0504001	0.975605	-2.70057	0.0356788	-0.343471	0.127185	8.06343	6	0.233493	0.00692208
MNS1	-0.354871	0.897965	0.101175	0.960147	1.50914	0.186148	2.71306	0.0163178	2.58012	0.0210271	0.259	0.868733	2.46189	0.0417484	2.69828	0.0359172	0.382272	0.141673	9.8976	6	0.129031	0.00696997
ING1	-2.0616	0.23142	-3.24671	0.0118172	-6.11332	3.04414e-08	1.11649	0.371015	-7.86303	4.30108e-08	-1.11223	0.400096	-2.2875	0.0609574	-2.69733	0.0360038	-1.04134	0.386065	67.644	6	1.24256e-12	0.00698979
EGLN2	1.65497	0.366967	0.340611	0.853063	1.76638	0.116375	3.16089	0.00457104	4.86357	4.97679e-05	4.70156	4.64266e-05	-0.689466	0.633447	2.69588	0.0361466	0.812743	0.301476	42.1667	6	1.70451e-07	0.00702022
MRPL9	-2.74857	0.084994	-4.97941	5.45161e-05	1.06163	0.365715	0.458957	0.734328	-4.05345	0.000463333	-2.23027	0.0659227	-2.99163	0.0114419	-2.69292	0.0364216	-0.653302	0.2426	27.8904	6	9.85334e-05	0.00708282
SEC11A	-0.975204	0.643909	-2.28153	0.0915781	-1.58105	0.164247	-0.192392	0.892192	-2.5379	0.02318	1.20883	0.355523	-4.40787	0.000152044	-2.69305	0.0364296	-0.441081	0.163785	13.0719	6	0.0419086	0.00708018
ZNF827	1.57127	0.398823	1.83735	0.186217	0.396596	0.756362	1.7706	0.134456	0.358105	0.774144	5.00871	1.45918e-05	1.88517	0.13217	2.69324	0.03643	0.562577	0.208885	20.1745	6	0.00257806	0.00707618
SEC14L3	2.62562	0.103468	4.50608	0.000291181	1.50171	0.188388	4.61405	2.07284e-05	3.13586	0.00537304	-2.16063	0.0757348	1.81276	0.150658	2.69133	0.0365383	0.683771	0.254064	29.8032	6	4.28429e-05	0.00711676
POLD3	1.74878	0.331458	1.41439	0.331004	-0.68277	0.574311	-0.00511112	0.997315	3.15621	0.00510583	0.874233	0.525717	3.1272	0.0078459	2.69142	0.0365503	0.396573	0.147347	10.7156	6	0.0975747	0.00711494
DUSP12	-1.17838	0.559042	-3.24577	0.0118369	1.86658	0.0954445	-3.77644	0.00059582	-2.52003	0.0241861	-1.34236	0.298298	-2.84706	0.0164551	-2.69155	0.0365576	-0.544482	0.202293	19.4578	6	0.00345645	0.00711212
MID1IP1	2.92754	0.064008	1.74405	0.213372	-0.688808	0.570682	2.62598	0.0205251	7.40179	5.88235e-08	2.64319	0.0260441	1.31636	0.318529	2.6906	0.0366016	0.838661	0.3117	46.2195	6	2.67715e-08	0.00713234
PPIL1	1.21514	0.544414	0.788961	0.622018	6.13289	0	1.04924	0.404581	3.27102	0.00379326	0.835795	0.546252	1.49309	0.249339	2.68845	0.0368276	0.69488	0.258469	31.1223	6	2.40222e-05	0.00717845
BRF2	1.3784	0.47239	-0.0603529	0.976198	5.51213	3.07942e-07	3.02478	0.00686194	1.58927	0.16127	1.90557	0.122422	0.707844	0.623323	2.68776	0.0368869	0.670562	0.249488	28.9387	6	6.24838e-05	0.00719339
HDAC11	0.978752	0.642112	0.440762	0.800869	5.08279	1.97294e-06	4.97887	3.90572e-06	5.57505	6.79808e-06	2.66315	0.0247529	-0.826775	0.557524	2.68696	0.036957	0.980145	0.364779	60.3207	6	3.8739e-11	0.00721061
FKBP14	-0.736226	0.752058	-0.544065	0.745898	4.63553	1.33609e-05	4.8289	7.82609e-06	3.70489	0.00119395	1.17159	0.372971	4.552	9.43906e-05	2.68633	0.0370066	0.799554	0.297638	40.6141	6	3.44936e-07	0.00722407
NDUFAF5	1.68172	0.356471	1.49269	0.300647	6.84393	0	2.65134	0.0191659	2.32404	0.0375963	-0.768331	0.584445	2.26615	0.0636784	2.68496	0.0371028	0.787736	0.293388	38.8574	6	7.63333e-07	0.00725383
FCN2	-1.59032	0.391785	0.342826	0.851847	-6.32132	0	0.654508	0.621432	-3.68709	0.00125462	-3.59418	0.00187716	-3.3561	0.00412122	-2.68528	0.0371107	-0.878294	0.327078	48.2188	6	1.06844e-08	0.00724697
LRRC27	0.362017	0.895655	0.705832	0.664421	3.94533	0.000223176	0.398582	0.770124	1.86502	0.0974185	0.312956	0.839297	2.33802	0.0548162	2.68499	0.0371221	0.411043	0.153089	11.3926	6	0.0769736	0.00725323
SRF	-0.737347	0.751751	-0.397799	0.823414	-2.46409	0.0246064	-6.68387	0	-0.743954	0.533027	-2.28371	0.059075	-2.41878	0.0459465	-2.68437	0.0371506	-0.769452	0.286641	37.1307	6	1.66056e-06	0.00726658
IARS1	1.19748	0.552783	0.919697	0.555251	2.51421	0.0216367	-0.0200887	0.989431	5.02706	3.18673e-05	1.95623	0.111785	0.993572	0.469797	2.68261	0.0373377	0.553086	0.206175	20.6789	6	0.00209488	0.0073051
FIBP	3.03591	0.0530281	2.22781	0.100323	3.49407	0.00114508	1.56991	0.190556	5.81477	3.61874e-06	3.83075	0.000911758	-2.0167	0.104473	2.68192	0.0373977	0.913583	0.340645	53.8762	6	7.81352e-10	0.00732008
YTHDF1	-0.717723	0.758778	-0.872855	0.578401	-6.39723	0	-2.94054	0.00877702	-2.2483	0.044375	0.626322	0.663805	-4.07322	0.000450912	-2.67987	0.0376172	-0.754805	0.281658	36.1033	6	2.6321e-06	0.00736516
RNF8	1.3566	0.481871	3.27074	0.0113091	4.82302	6.09057e-06	-0.162432	0.909375	4.44529	0.000156967	0.417589	0.781599	0.756531	0.595307	2.67867	0.0377126	0.66684	0.248944	29.4104	6	5.08657e-05	0.00739143
NUDT10	-0.87444	0.691807	0.0667555	0.973394	-2.38306	0.0300891	-2.89188	0.0100258	-3.49801	0.00207746	-1.56239	0.216274	-0.133742	0.932227	-2.6787	0.0377325	-0.496381	0.185307	16.6235	6	0.0107712	0.00739085
SMU1	-2.38402	0.148144	-2.6596	0.0438521	-6.33775	0	-1.56644	0.191654	-2.6663	0.0171079	-2.86739	0.014855	1.52532	0.237722	-2.67717	0.0378698	-0.882309	0.329567	49.171	6	6.89102e-09	0.00742461
EIF5	-3.52353	0.0216373	-5.64365	3.33333e-06	-2.63134	0.015911	-5.10208	1.97109e-06	1.57921	0.163998	-1.46961	0.248112	-1.14011	0.398501	-2.67565	0.0380267	-0.816277	0.305076	41.9287	6	1.89936e-07	0.00745842
TMEM200A	0.614238	0.803235	0.462408	0.790079	4.24675	6.82612e-05	2.04773	0.078264	-0.766893	0.519479	3.55693	0.00210601	4.0784	0.000444203	2.6748	0.0380581	0.624884	0.233619	25.3843	6	0.000289795	0.00747742
KCNH7	-1.49635	0.426497	-1.38628	0.341809	-4.62632	1.3893e-05	-1.84252	0.117531	-0.402098	0.7463	-1.50518	0.235775	-0.271279	0.860863	-2.67517	0.0380614	-0.508767	0.190181	17.1821	6	0.0086369	0.00746916
NOTUM	2.77748	0.0812908	4.14032	0.000976473	2.39547	0.0291974	1.7652	0.135937	5.2548	1.71828e-05	-0.216816	0.889563	-0.490233	0.742321	2.6748	0.0380802	0.696469	0.260381	32.4676	6	1.32724e-05	0.00747729
APOBR	0.610834	0.803772	1.10188	0.467534	3.37122	0.00173857	0.774858	0.552478	3.95411	0.000608057	1.53192	0.226444	0.188513	0.903822	2.67395	0.0381134	0.505008	0.188862	17.3042	6	0.00822803	0.00749628
CYB5RL	-1.15631	0.568894	-0.842841	0.593814	-1.77713	0.114023	0.845022	0.513321	-2.84787	0.0110493	-1.50122	0.237369	-1.42374	0.275772	-2.67401	0.0381296	-0.347854	0.130087	8.47007	6	0.205647	0.00749496
VPS8	2.16801	0.200127	3.26064	0.0115158	-2.63885	0.0156167	5.61298	5.42986e-07	3.00262	0.00754626	4.76646	3.51829e-05	2.32103	0.0569911	2.67324	0.0381763	0.920416	0.344308	51.8729	6	1.97784e-09	0.00751229
STXBP6	-1.12572	0.581235	-1.49501	0.299793	-1.40689	0.220827	-1.58195	0.186596	-2.43725	0.029224	1.7484	0.161335	-2.05594	0.0969402	-2.67262	0.038227	-0.359527	0.134522	8.97307	6	0.175098	0.00752608
CBFB	-0.71115	0.7621	-2.27441	0.0927378	-4.88891	4.53798e-06	-4.6573	1.73213e-05	-5.55357	7.29524e-06	-0.53419	0.715594	0.53536	0.717745	-2.67219	0.038256	-0.877911	0.328536	49.8097	6	5.13257e-09	0.00753578
GPR137B	0.0661935	0.98427	-1.08214	0.476514	-5.22024	1.12853e-06	-1.23272	0.318087	-3.0808	0.00619017	-0.778207	0.578469	-1.82567	0.147389	-2.6718	0.03828	-0.582399	0.21798	22.5218	6	0.000973515	0.00754454
PELI1	-1.24367	0.530052	-1.05261	0.490232	-5.91511	2.38095e-08	-7.14464	0	-8.08799	0	-0.0721214	0.966119	-0.253073	0.870557	-2.66922	0.038524	-1.34219	0.50284	106.773	6	0	0.00760285
ANGPTL7	0.984085	0.639787	-0.415685	0.813855	3.50583	0.00110072	2.88392	0.0102476	3.70243	0.00120168	-0.194143	0.901281	2.02051	0.103765	2.66956	0.0385291	0.541802	0.202956	19.7915	6	0.00301624	0.00759507
POLR3F	-2.81887	0.0764434	-3.00382	0.0205847	-0.913227	0.442632	-2.17895	0.0592028	-2.98319	0.00791714	1.20309	0.358035	-0.539639	0.715375	-2.6693	0.0385378	-0.47869	0.179332	15.5196	6	0.0165787	0.00760106
PPT1	1.22217	0.541571	1.13249	0.452848	0.135926	0.918645	2.74994	0.0147959	-0.832557	0.482039	1.64389	0.190574	3.44958	0.00315675	2.66798	0.0386254	0.391689	0.146811	10.5278	6	0.104112	0.00763078
MRI1	-0.764595	0.739879	-0.25173	0.894589	-2.63263	0.0158635	0.574087	0.667472	-1.12422	0.331272	-1.4253	0.264756	-2.77046	0.0200039	-2.66816	0.0386281	-0.342604	0.128405	8.23666	6	0.221273	0.0076268
HLA-DQB2	1.47292	0.437095	2.78416	0.0336073	0.348187	0.788264	-0.246219	0.860882	0.620575	0.606907	2.30744	0.0561894	0.905421	0.515648	2.6672	0.0386985	0.327325	0.122722	7.59142	6	0.269591	0.00764857
MBTPS2	-1.49995	0.425102	-2.90238	0.0257081	-2.93098	0.00691215	1.69073	0.155652	-2.18301	0.051169	-3.08455	0.00830175	-1.47797	0.254471	-2.66693	0.0387082	-0.534201	0.200306	19.03	6	0.00411331	0.00765476
GCK	1.66255	0.363585	1.9769	0.150633	3.52516	0.0010329	3.37832	0.00232383	4.94425	4.00717e-05	-0.44213	0.768161	-0.218636	0.888464	2.66143	0.0393639	0.672972	0.252861	30.4972	6	3.16123e-05	0.00778085
ELOVL1	2.88922	0.0685193	3.9355	0.00180356	3.09125	0.00426961	6.21609	0	9.21519	0	2.67747	0.0239135	-2.53685	0.0351911	2.65858	0.0396952	1.37231	0.516181	114.926	6	0	0.00784703
PTPRU	2.48021	0.1282	3.44012	0.00735657	2.16013	0.0509917	0.663573	0.61614	7.29858	8.15217e-08	1.17126	0.373091	0.206468	0.895057	2.65798	0.0397219	0.795351	0.299231	43.1112	6	1.10879e-07	0.00786107
MEIS2	-1.98114	0.252571	-0.395227	0.824814	-3.19659	0.00306842	-1.54853	0.197143	-4.61118	9.88994e-05	-0.298041	0.847608	-0.435432	0.771257	-2.65806	0.0397356	-0.553226	0.208132	21.0099	6	0.00182709	0.00785925
BCL6B	-1.5689	0.399502	-1.00507	0.514125	0.441816	0.726449	-3.36412	0.00243019	-0.00346288	0.998024	-1.61911	0.198224	-2.12048	0.0855901	-2.65749	0.0397587	-0.379269	0.142717	9.94009	6	0.127198	0.00787254
NUFIP1	-0.819046	0.715008	-1.72245	0.219518	-1.0625	0.365306	-5.15232	1.43251e-06	-4.45516	0.000152808	-3.97206	0.00058886	0.888479	0.52457	-2.6568	0.0397735	-0.830517	0.3126	45.0212	6	4.63504e-08	0.0078886
NFX1	-3.46027	0.0244122	-4.26162	0.000678161	-3.573	0.000873118	-0.159973	0.910343	-0.277957	0.826794	-1.66476	0.184274	-0.0699002	0.96486	-2.65692	0.0397818	-0.598621	0.225307	23.9412	6	0.00053543	0.00788581
MTHFD1	-2.03423	0.238751	-1.83396	0.186804	-5.82854	8.76232e-08	-1.87572	0.11032	2.24478	0.0447126	-4.96152	1.76744e-05	-3.8388	0.000968822	-2.65692	0.0398049	-0.909615	0.342356	51.2856	6	2.59541e-09	0.00788572
KCTD7	1.57931	0.396661	3.57893	0.00504324	-1.49544	0.190481	4.79566	9.31966e-06	6.38463	7.89074e-07	1.50627	0.235355	1.86373	0.137504	2.65572	0.039857	0.823494	0.310084	44.9155	6	4.86467e-08	0.00791401
ARMC12	-0.915624	0.673498	-0.713531	0.660626	0.900344	0.449785	-4.90541	5.53015e-06	-2.24326	0.0448386	-3.21525	0.00577058	-2.84333	0.0166261	-2.6559	0.0398587	-0.625778	0.235618	25.8867	6	0.000233729	0.00790962
NAP1L4	0.90042	0.680288	0.851943	0.588754	1.65838	0.142788	1.52037	0.205986	7.50784	3.15956e-08	4.49264	9.39595e-05	0.918094	0.509124	2.65527	0.0398879	0.898147	0.33825	53.7854	6	8.15018e-10	0.00792443
FAM47E-STBD1	1.03392	0.619562	1.15156	0.443205	-0.729287	0.546225	3.38914	0.00224173	1.58194	0.163372	2.68074	0.0237324	1.276	0.335373	2.6548	0.039925	0.434234	0.163566	12.8561	6	0.0453791	0.00793564
IGFBP5	-1.44773	0.444813	-0.787238	0.62308	-3.65363	0.000659985	-3.26483	0.00331468	-3.29614	0.00355141	1.85638	0.133771	-2.89154	0.0147493	-2.65371	0.0399897	-0.571869	0.215498	21.9506	6	0.00123607	0.00796119
SMTN	-2.01711	0.243628	0.118672	0.953712	-6.99215	0	-3.62442	0.0010194	-3.4285	0.00250805	0.41403	0.783722	-2.15584	0.0798043	-2.65345	0.0399985	-0.893786	0.336839	50.623	6	3.52562e-09	0.00796737
MTURN	-2.13936	0.208949	-3.1021	0.016548	-2.41376	0.0278808	-1.01313	0.422809	-4.05469	0.000461833	0.96399	0.476552	-0.425231	0.775896	-2.65393	0.0400092	-0.521843	0.19663	18.7117	6	0.00467925	0.00795595
PRKAG2	-1.3857	0.469357	-0.92856	0.552062	-5.15936	1.47837e-06	1.78331	0.131392	-5.23752	1.8022e-05	-4.35835	0.000155083	-2.73505	0.0218608	-2.65373	0.0400111	-0.892276	0.336235	51.2391	6	2.65187e-09	0.00796079
EPB41L4A	2.01012	0.245246	2.5932	0.0501895	-1.77908	0.113606	4.94923	4.46137e-06	1.0241	0.379096	2.59738	0.0289163	3.11886	0.00804701	2.65184	0.0401275	0.632579	0.238543	26.3638	6	0.000190444	0.00800542
TTLL7	-1.09181	0.594979	-1.40664	0.333698	-1.82832	0.103213	0.670391	0.612453	-3.81789	0.00087831	-2.01625	0.10035	-0.991048	0.470685	-2.65189	0.0401448	-0.439151	0.165599	13.398	6	0.0371329	0.0080042
SLC25A32	-1.30354	0.503619	-3.65074	0.00420508	-5.48045	3.62776e-07	-5.48915	7.11462e-07	-4.98443	3.56804e-05	1.30648	0.313446	-0.22072	0.887775	-2.65207	0.0401462	-0.959204	0.361681	58.0712	6	1.10845e-10	0.00799993
SDE2	-1.95564	0.259833	-2.52248	0.0579345	-4.27707	6.0588e-05	-4.66991	1.62982e-05	-4.79836	5.9456e-05	-4.15721	0.000313951	2.89451	0.01464	-2.65113	0.0401939	-1.04371	0.393684	69.1094	6	6.22613e-13	0.00802226
SARDH	-1.38443	0.469671	-2.0328	0.137402	-6.64537	0	0.569121	0.670531	-0.0578099	0.964081	-3.18369	0.00633454	-5.11915	1.20635e-05	-2.65092	0.040197	-0.846633	0.319374	45.391	6	3.91329e-08	0.0080274
RRM1	2.56389	0.113904	3.67363	0.00394277	3.07034	0.00455033	3.25065	0.0034685	6.87333	2.65849e-07	-2.38806	0.0468471	2.07467	0.0935215	2.64959	0.0403434	0.825469	0.311546	44.9981	6	4.68421e-08	0.00805906
RCL1	-2.73205	0.0870189	-2.54372	0.055464	3.39078	0.00162865	-6.25083	0	-8.12194	0	-5.38285	4.8e-06	-2.49084	0.0390834	-2.64788	0.0405361	-1.34302	0.507206	106.395	6	0	0.00809985
BSN	-2.22117	0.187195	-1.49744	0.298921	-4.16944	9.34258e-05	-1.31358	0.282689	1.51006	0.184381	-3.18957	0.00622249	-2.19813	0.0733501	-2.64692	0.0405895	-0.57588	0.217566	22.1761	6	0.00112502	0.0081229
TAF8	-2.55506	0.115046	-1.89137	0.171653	-5.54823	2.67559e-07	-1.81175	0.124523	-1.4762	0.195206	-0.578743	0.690311	0.131626	0.933329	-2.64727	0.0405912	-0.640697	0.242022	27.3753	6	0.000123144	0.00811447
OSBPL6	-0.85084	0.69994	-1.76564	0.206473	-3.08723	0.00431782	1.74867	0.140164	-2.72075	0.0150151	-3.68397	0.00143627	-3.10615	0.0083388	-2.64704	0.0405979	-0.583232	0.220334	22.8413	6	0.000851417	0.00812008
SDR42E1	0.364155	0.895058	-1.11871	0.459344	1.959	0.0791991	3.86743	0.000425777	6.58499	4.74174e-07	2.26288	0.0616395	3.85932	0.000905723	2.6464	0.0406317	0.810692	0.306337	44.4176	6	6.10829e-08	0.00813524
ANKRD39	1.12885	0.58037	0.160711	0.935227	1.36217	0.236803	3.62818	0.00100676	1.58697	0.161967	0.642616	0.655044	0.714373	0.619593	2.64621	0.0406324	0.377437	0.142633	9.95811	6	0.126427	0.00813985
CYP7A1	2.50533	0.124239	2.8904	0.0263308	2.41886	0.0275482	6.16054	9.7561e-08	4.99129	3.5207e-05	-2.24944	0.0633947	1.94986	0.118002	2.64565	0.0406808	0.853219	0.322499	46.7482	6	2.10044e-08	0.00815347
DDB2	2.21222	0.189434	1.53319	0.285545	3.0466	0.00488554	4.34873	6.33564e-05	7.16087	1.00125e-07	1.37142	0.285954	-0.971776	0.480944	2.64524	0.0407088	0.914056	0.345548	56.055	6	2.83738e-10	0.00816332
ZNF671	0.746664	0.746883	0.294281	0.874847	3.00757	0.0055086	3.92633	0.000344185	1.83329	0.103494	3.87584	0.000797122	-0.290057	0.850081	2.64473	0.0407245	0.650847	0.246092	28.2069	6	8.58945e-05	0.00817553
PTPRD	-1.73826	0.334559	-0.984631	0.523419	0.461738	0.713461	-2.34547	0.0407118	-4.80747	5.83102e-05	-2.29023	0.0582252	-0.809218	0.566401	-2.64492	0.0407252	-0.552991	0.209077	21.1862	6	0.0016985	0.00817106
NQO1	0.385122	0.88853	-0.698205	0.668301	4.35156	4.39889e-05	3.10937	0.00532706	3.14157	0.00529207	4.28992	0.000198485	0.494131	0.740796	2.64417	0.0407734	0.763692	0.288821	38.3576	6	9.5628e-07	0.00818909
NCAN	0.625712	0.79841	1.312	0.371938	0.523613	0.673621	-0.0680346	0.962657	2.63642	0.0184139	0.32063	0.836092	1.43057	0.27308	2.64369	0.0408101	0.279448	0.105704	4.5026	6	0.608992	0.00820076
RNASEK	0.847686	0.700684	2.08854	0.125962	1.1477	0.325149	0.015551	0.992042	0.394955	0.750631	1.96044	0.110808	0.79832	0.572027	2.64332	0.0408343	0.280298	0.10604	4.04749	6	0.67025	0.00820977
PGAM1	2.93527	0.0630908	2.57888	0.051455	3.53688	0.000991699	5.04723	2.89926e-06	5.26778	1.65523e-05	1.92002	0.119369	-2.43867	0.044007	2.64044	0.0411808	0.949588	0.359632	59.1528	6	6.68864e-11	0.00827981
TRAF1	2.40363	0.144793	1.68117	0.232368	3.16259	0.00342176	0.251333	0.857795	3.47531	0.00220508	1.83896	0.137687	-0.787537	0.578389	2.6376	0.041525	0.543268	0.20597	20.4553	6	0.00229706	0.00834947
SUV39H2	1.51896	0.418609	2.05722	0.132308	4.841	5.60748e-06	0.655039	0.621126	0.301062	0.811556	0.164736	0.91707	6.67585	0	2.63691	0.04159	0.662923	0.251402	29.4737	6	4.94799e-05	0.00836649
CAP1	1.55231	0.4051	1.29698	0.377974	-1.02877	0.381335	1.69848	0.15366	1.03561	0.373435	3.85734	0.000847022	3.09312	0.00866058	2.63524	0.0417583	0.477854	0.181332	15.599	6	0.0160759	0.00840768
CACYBP	0.787242	0.730304	0.491196	0.77452	2.26207	0.0402806	2.74969	0.0148039	-0.299556	0.812276	1.14929	0.383083	1.07321	0.430695	2.63531	0.0417739	0.324427	0.123107	7.61812	6	0.267436	0.00840593
CREM	-1.8054	0.312413	-1.66075	0.239301	0.748244	0.535138	-3.29706	0.00300208	-8.4233	0	-3.92675	0.000683101	-1.53463	0.234033	-2.63437	0.0418486	-0.981513	0.372579	64.6814	6	5.01088e-12	0.00842927
SORT1	2.21356	0.189082	0.836276	0.59709	2.12926	0.0547036	1.01542	0.421685	-0.270494	0.831573	4.01722	0.000506405	1.24434	0.349556	2.63418	0.0418499	0.479016	0.181847	15.6248	6	0.0159159	0.00843419
FOXO3	-0.588646	0.812594	-0.710551	0.662044	-3.65449	0.000658191	-5.74718	4.21053e-07	-5.70641	4.82546e-06	-0.00606105	0.997312	-1.24832	0.347743	-2.63349	0.0419141	-0.847618	0.321861	47.8088	6	1.29023e-08	0.00845119
PRUNE1	0.505706	0.845626	0.680597	0.678465	2.99759	0.00568115	6.09571	8.51064e-08	4.8023	5.89687e-05	0.0124753	0.994772	1.56874	0.222393	2.63309	0.0419427	0.7948	0.301851	42.0426	6	1.80351e-07	0.00846124
GPC4	2.32139	0.162146	2.3778	0.0766868	3.78785	0.000405502	-0.098358	0.946337	-0.691725	0.563303	4.15613	0.000315023	1.63103	0.202503	2.63274	0.0419645	0.61055	0.231906	24.9191	6	0.000353427	0.00846989
ZNF589	0.0283715	0.992343	0.877194	0.576431	4.04401	0.000152494	4.30082	7.71601e-05	5.16127	2.21671e-05	3.39403	0.0034352	-0.830328	0.55533	2.63147	0.04201	0.861142	0.327247	49.4802	6	5.9752e-09	0.00850159
KCNMA1	-1.28707	0.511537	-0.463161	0.78963	-4.23672	7.12194e-05	-3.73489	0.000691854	-0.612242	0.611366	-1.34732	0.296225	-0.48178	0.74671	-2.63164	0.0420128	-0.55083	0.209311	20.6833	6	0.00209103	0.00849749
MAST4	1.20495	0.548876	3.96621	0.00166222	-1.48853	0.19283	3.62072	0.0010337	1.83981	0.102219	2.48154	0.038106	1.32416	0.315694	2.63168	0.0420318	0.558596	0.212259	21.3105	6	0.00161316	0.00849648
AHDC1	-0.372109	0.892809	-0.592723	0.723522	-7.08593	0	-4.39897	5.1979e-05	-0.864606	0.464091	-0.792079	0.57111	-3.39392	0.00371069	-2.63202	0.0420346	-0.879978	0.334336	49.3174	6	6.44118e-09	0.00848784
FAAP24	1.1757	0.560417	1.58469	0.266748	2.56117	0.0191468	3.9595	0.000304346	0.179324	0.889766	2.31102	0.0556865	-0.271836	0.860532	2.63183	0.0420359	0.51402	0.195309	18.1071	6	0.00597002	0.0084926
IPPK	-1.16201	0.567082	-0.844355	0.592871	-1.13929	0.328946	-4.56877	2.55193e-05	-2.56181	0.0219393	-1.00998	0.452854	-0.193847	0.900931	-2.63063	0.0420957	-0.509148	0.193547	17.9282	6	0.00641424	0.00852278
PTGER2	-0.211335	0.94537	-0.634156	0.702219	-2.60875	0.01693	-5.56494	6.46552e-07	-1.45882	0.200611	-1.70807	0.172051	-1.15886	0.389187	-2.62988	0.042096	-0.617866	0.234941	25.7502	6	0.000247806	0.00854144
TLCD4	-1.81654	0.308717	-2.68908	0.0412875	-3.92692	0.000239422	1.65166	0.166044	-6.13378	1.66993e-06	-4.52365	8.53333e-05	-0.653422	0.652457	-2.62996	0.0421097	-0.905833	0.344428	54.3324	6	6.32191e-10	0.00853943
NSDHL	1.72606	0.339062	2.1855	0.107894	5.51614	2.92445e-07	3.55589	0.00129614	3.32329	0.00330624	0.631434	0.661379	-1.1151	0.410477	2.63008	0.0421179	0.770178	0.292834	39.7308	6	5.14501e-07	0.00853636
SLIT2	2.1145	0.215636	3.3405	0.00962126	0.178372	0.892818	0.570296	0.669761	-0.830474	0.483111	3.3598	0.00378011	2.92925	0.0133645	2.63013	0.0421367	0.481245	0.182974	15.9422	6	0.0140674	0.00853516
CEP89	1.31244	0.499994	1.26497	0.392771	-0.333933	0.798169	-0.346415	0.802178	2.31461	0.0383736	2.5296	0.0340923	2.03247	0.101437	2.62906	0.0421804	0.351237	0.133598	8.86022	6	0.181593	0.00856213
CPNE6	-1.06336	0.606624	-1.55079	0.278691	-1.42687	0.213671	-0.926167	0.468322	-1.96488	0.0801866	-1.91531	0.120448	0.466695	0.754336	-2.62876	0.0421945	-0.305568	0.116241	6.94553	6	0.325914	0.00856975
CEP19	2.19768	0.192724	3.19923	0.01321	1.00439	0.393626	2.92701	0.00909982	3.05654	0.00657689	-2.56017	0.0316712	3.4734	0.00293813	2.62793	0.0422052	0.541179	0.205934	20.0527	6	0.00271018	0.0085907
GPR162	-1.37471	0.473447	-0.675491	0.680707	-3.15006	0.00355385	-2.64074	0.0197293	0.718878	0.547499	0.0144841	0.994031	-3.22612	0.00595999	-2.62797	0.0422241	-0.429258	0.163342	12.8698	6	0.0451511	0.00858964
MAP3K21	-0.116675	0.971507	0.191948	0.920711	-2.32066	0.035026	-3.16106	0.00456939	-3.89494	0.000714095	-0.406302	0.788428	-1.87475	0.134655	-2.62814	0.0422257	-0.496695	0.188991	17.3092	6	0.00821151	0.00858521
VEGFA	-1.4444	0.445347	-0.448424	0.797698	-1.66872	0.140094	-4.02619	0.000234712	-0.751229	0.528663	0.599446	0.678927	-2.49408	0.0388152	-2.62815	0.042249	-0.429157	0.163292	12.8237	6	0.045922	0.00858503
EPHA2	-1.37113	0.475235	-2.0221	0.139972	-2.85025	0.00870639	-7.70994	0	-2.66906	0.0170036	0.86129	0.532592	-1.80003	0.153946	-2.62632	0.0423159	-0.922425	0.351224	53.8562	6	7.88652e-10	0.00863143
ALDH1B1	2.87105	0.0706744	2.3835	0.0758238	2.71572	0.0126798	4.33223	6.81739e-05	3.91013	0.000685683	-1.86081	0.132731	0.694551	0.63045	2.62668	0.0423173	0.665774	0.253466	30.0339	6	3.873e-05	0.00862227
AIFM2	0.719249	0.75861	0.330459	0.857798	3.51431	0.00107122	4.61922	2.04327e-05	7.67535	3.61664e-08	2.07213	0.0900519	0.359816	0.812594	2.6268	0.0423259	0.955683	0.36382	61.6961	6	2.03434e-11	0.00861919
PKP4	2.22803	0.185165	3.33038	0.00988101	-1.13054	0.332969	5.05744	2.73632e-06	5.71293	4.78104e-06	1.45486	0.253483	0.64269	0.658705	2.6264	0.0423298	0.801784	0.305278	43.5238	6	9.18663e-08	0.00862929
DDX31	0.188372	0.953272	-1.36134	0.352123	-1.58214	0.163953	-4.10576	0.00016964	-2.40147	0.0316745	-0.366528	0.810085	-0.936816	0.499429	-2.62554	0.0423926	-0.449799	0.171317	14.1461	6	0.0280464	0.00865111
KIAA0040	-2.43812	0.137254	-2.8644	0.0279454	-1.27667	0.269405	-6.23215	0	-1.9065	0.0898029	0.159274	0.920598	-0.522002	0.725299	-2.62457	0.0424958	-0.706218	0.269079	33.2736	6	9.28804e-06	0.0086758
SEC14L1	-0.706859	0.764126	0.489134	0.775843	-7.31195	0	-4.00928	0.000250925	-2.70367	0.0156693	-0.95421	0.481438	-2.29321	0.0603045	-2.62437	0.0424992	-0.928347	0.353741	55.2469	6	4.13273e-10	0.00868101
ECE1	-3.78625	0.0124997	-3.82451	0.00255182	-5.8443	8.92857e-08	-0.36046	0.794172	0.999745	0.392172	-0.596736	0.680461	-3.21864	0.0060872	-2.62415	0.042504	-0.740888	0.282335	36.2139	6	2.50489e-06	0.00868662
HSD17B14	-0.298731	0.916601	-0.0452912	0.982437	-2.5782	0.0183381	-1.52365	0.204932	-0.654498	0.586078	-5.18354	7.5969e-06	-4.2156	0.000282302	-2.62303	0.0426027	-0.663611	0.252994	29.2573	6	5.43818e-05	0.00871515
PHLDB3	-1.18908	0.555595	-0.413673	0.815123	-5.00205	2.73684e-06	0.366195	0.790389	-2.27285	0.0420757	-1.56203	0.216311	-2.54695	0.0343322	-2.62309	0.0426197	-0.552661	0.210691	21.0408	6	0.00180392	0.00871364
IQSEC3	-0.739599	0.75059	-0.882148	0.57402	-4.34751	4.47458e-05	0.17154	0.904246	-1.568	0.167184	-1.53283	0.226219	-1.73109	0.172859	-2.62233	0.0426479	-0.44863	0.171081	14.0512	6	0.0290696	0.00873318
CCS	-2.20142	0.191785	-2.60594	0.0490007	2.02464	0.0688502	-3.74124	0.000675412	-0.550252	0.651331	-4.19577	0.00027422	-5.8375	3.63636e-07	-2.62243	0.042658	-0.743144	0.28338	36.3832	6	2.32198e-06	0.00873053
GPX7	1.54568	0.40851	1.1419	0.447861	1.97787	0.0761298	2.59062	0.0224636	-0.914943	0.436417	2.93303	0.0124623	0.908191	0.51411	2.62141	0.0427445	0.425964	0.162494	12.6715	6	0.048559	0.0087566
KCNE5	0.923016	0.669895	2.15405	0.113225	1.77168	0.115191	2.01932	0.0830346	-0.587164	0.627471	0.849726	0.538431	0.321332	0.833161	2.62081	0.042801	0.293405	0.111952	6.51432	6	0.368103	0.00877221
MT1A	-0.403553	0.882874	-0.0870327	0.96505	-0.0054679	0.996649	-6.55506	0	-4.43093	0.000163315	-2.32013	0.0545503	-3.40351	0.00360946	-2.61875	0.0430524	-0.836904	0.319581	46.521	6	2.33126e-08	0.00882525
FUBP3	-1.21492	0.544219	-1.23607	0.404649	-1.99647	0.0731587	-1.17142	0.345726	-1.13012	0.3286	-0.218878	0.888875	-0.362936	0.811041	-2.61757	0.0431616	-0.277248	0.105918	2.9672	6	0.812952	0.00885595
AFAP1L2	-1.07627	0.600506	0.302764	0.870595	-2.76714	0.0110232	-2.30197	0.0451109	-3.55779	0.00176802	0.123433	0.940611	-1.40248	0.284152	-2.61763	0.043177	-0.455016	0.173827	14.698	6	0.0227404	0.00885424
IRX3	-2.44294	0.135671	-3.02614	0.0196511	-0.911569	0.443635	-2.5888	0.0225623	0.0122588	0.992989	-0.824166	0.552814	0.137951	0.929822	-2.61726	0.0431775	-0.406722	0.1554	11.73	6	0.0682703	0.00886386
EXOG	1.84569	0.296643	1.17552	0.431985	5.0074	2.69496e-06	3.65115	0.000931316	2.28812	0.0407018	-1.42202	0.265806	1.69492	0.182988	2.61687	0.0432042	0.634401	0.242427	27.307	6	0.00012683	0.00887393
ZDHHC3	1.001	0.633282	1.80619	0.194582	5.53789	2.81457e-07	3.29	0.00306683	9.08261	0	-0.549862	0.70642	2.03349	0.101243	2.61611	0.0432822	1.0743	0.41065	76.9711	6	1.5099e-14	0.00889387
TUBA1C	0.994662	0.636861	0.380734	0.832508	5.44297	4.68632e-07	0.575953	0.666382	7.47418	3.09119e-08	3.69835	0.00136676	0.756462	0.595303	2.61507	0.0433981	1.00157	0.382998	67.3718	6	1.41265e-12	0.00892096
OAS2	0.787793	0.730027	0.878716	0.575628	1.11733	0.338877	3.95886	0.00030477	-0.540096	0.657772	0.967868	0.47453	3.26917	0.00526607	2.61405	0.0435108	0.432035	0.165274	13.154	6	0.0406544	0.00894749
EXPH5	-0.859489	0.697056	-0.324117	0.860643	-4.96471	3.15628e-06	-1.47915	0.220333	-4.98657	3.55133e-05	-3.71372	0.00130661	0.369955	0.806921	-2.61372	0.0435308	-0.812799	0.310974	44.989	6	4.70373e-08	0.00895621
GSPT2	-3.11322	0.0461678	-5.38135	1.12281e-05	-0.997231	0.397344	-0.283512	0.840061	-0.279161	0.82613	-4.6345	5.83654e-05	-0.720697	0.615614	-2.61275	0.0436152	-0.724917	0.277454	35.1807	6	3.97557e-06	0.00898176
SLC27A3	0.309114	0.912905	-0.871393	0.579092	-1.8135	0.106203	-1.43672	0.235828	-1.17672	0.308011	0.248271	0.874188	-4.31913	0.000200952	-2.61293	0.0436152	-0.378841	0.144987	10.356	6	0.11044	0.00897701
DHODH	-2.39512	0.146281	-3.05419	0.0184667	2.01986	0.0695092	-4.27076	8.7705e-05	-2.51364	0.024545	-0.784421	0.575221	-2.71201	0.023156	-2.60982	0.0439883	-0.579212	0.221936	23.2199	6	0.000726061	0.00905902
SMIM14	-0.803519	0.722908	-1.90191	0.169149	-3.61808	0.000746983	0.795817	0.541583	-8.14732	0	-5.02427	1.38624e-05	-1.20174	0.36899	-2.60934	0.0440286	-1.04973	0.402295	73.7378	6	6.9833e-14	0.00907161
LURAP1L	-1.46604	0.438462	-1.14834	0.444868	-0.368709	0.774373	-4.47623	3.8028e-05	-9.5256	0	-3.15744	0.00678012	-1.389	0.289549	-2.60882	0.0440761	-1.0824	0.414901	79.7967	6	3.88578e-15	0.00908563
CDKN3	0.829737	0.709569	1.67949	0.23289	4.93136	3.71743e-06	5.86167	2.43161e-07	2.85701	0.0108061	0.711104	0.617524	-0.371123	0.806203	2.60732	0.0442552	0.827416	0.317343	45.6787	6	3.43018e-08	0.00912531
CHEK1	3.46115	0.0245461	4.88215	8.42553e-05	3.30657	0.00215074	3.25332	0.00343981	-1.80307	0.109645	1.52896	0.227399	0.86729	0.535633	2.6062	0.0443846	0.685857	0.263164	32.1014	6	1.56035e-05	0.00915537
B3GNT7	-1.77134	0.323274	-0.14239	0.943885	-4.17055	9.31398e-05	-2.70044	0.0168618	-0.159614	0.901029	-1.49488	0.23924	-0.769948	0.588305	-2.60518	0.0445012	-0.49423	0.189711	17.1163	6	0.00886534	0.00918265
A1CF	-1.39468	0.465251	-1.11061	0.463042	-5.78557	1.0352e-07	0.438497	0.746163	-4.21708	0.00029651	-3.18474	0.00631781	-0.473214	0.751389	-2.60478	0.0445302	-0.786655	0.302004	42.1395	6	1.72573e-07	0.00919321
SHROOM2	-1.35587	0.481716	-1.64617	0.244261	-5.59978	2.10158e-07	1.39011	0.253424	-1.5237	0.180289	-2.49449	0.0369395	-3.73562	0.00133623	-2.60397	0.0446149	-0.669208	0.256996	30.5168	6	3.13426e-05	0.00921515
KDSR	-2.2541	0.178756	-3.44484	0.00726462	-0.5589	0.651302	-3.54728	0.00133056	-6.95369	2.1575e-07	0.911998	0.504378	-1.603	0.211098	-2.60199	0.0447635	-0.763536	0.293443	40.9885	6	2.91077e-07	0.00926844
TCP11L2	-1.141	0.575637	-1.96936	0.152557	-5.72012	1.74927e-07	-2.96665	0.00812184	-0.523668	0.668152	-0.427003	0.776034	-0.916089	0.5103	-2.60222	0.0447818	-0.62621	0.240644	26.9174	6	0.00015006	0.00926218
STRN	-1.25076	0.526814	-2.75685	0.0357563	-5.46317	4.17311e-07	-2.3585	0.0395193	-2.7987	0.0124266	-0.336504	0.827668	0.577492	0.694467	-2.60257	0.0447833	-0.673838	0.258912	31.413	6	2.11377e-05	0.00925276
PLPP1	-1.5938	0.389481	-1.58022	0.267985	0.702568	0.5624	-1.58138	0.18677	-5.25438	1.71769e-05	-3.14009	0.00711819	-1.04354	0.445616	-2.60236	0.0447871	-0.606555	0.233078	26.1698	6	0.000206993	0.00925835
TAS2R10	1.15926	0.568045	0.624689	0.707468	2.88855	0.00780507	1.13058	0.364524	2.11476	0.0590502	-1.17771	0.370061	1.79678	0.154735	2.60199	0.0447887	0.357999	0.137586	9.34246	6	0.155215	0.00926844
CSRNP1	-1.81462	0.308996	-0.840362	0.594973	1.29474	0.262238	-8.61291	0	-9.43133	0	-0.481968	0.745235	-1.32097	0.317031	-2.60083	0.0449003	-1.52505	0.58637	141.889	6	0	0.00929999
PHYHIPL	-1.40083	0.462861	-1.68852	0.230169	0.519371	0.676062	-4.12519	0.000157431	-3.43748	0.00244956	-1.55527	0.218598	-0.354566	0.815753	-2.59981	0.0449936	-0.533388	0.205165	20.1924	6	0.00255922	0.00932767
CACHD1	2.74541	0.0851226	3.06163	0.018101	0.808479	0.500261	3.30241	0.00295387	-0.386563	0.755551	-1.06117	0.426636	2.81774	0.0177487	2.59953	0.0450082	0.466963	0.179634	15.4044	6	0.0173338	0.00933516
RPL4	-1.98499	0.25191	-4.49955	0.000296265	1.42168	0.215492	-2.50847	0.0275948	-2.99997	0.00759992	-0.000727086	0.999559	-2.28693	0.0610383	-2.59986	0.0450109	-0.531566	0.204459	20.0348	6	0.00273016	0.00932612
MVK	1.66918	0.360764	1.93065	0.161808	2.34535	0.0329998	4.22186	0.000108064	5.65853	5.56278e-06	1.3913	0.278025	-1.27387	0.336213	2.5981	0.0451823	0.762091	0.293327	40.9306	6	2.9882e-07	0.00937425
GPR52	2.75767	0.0835965	4.04231	0.00134645	2.7364	0.0119828	0.440265	0.745084	0.0820469	0.950005	-0.411332	0.785234	1.30074	0.325249	2.59764	0.0452199	0.460043	0.1771	15.0617	6	0.0197823	0.00938664
TRIM22	1.47567	0.436071	1.30925	0.373346	2.56252	0.0190842	-0.0768113	0.958058	4.80923	5.80108e-05	-0.783281	0.575785	4.23985	0.000261608	2.59729	0.0452433	0.554018	0.213306	22.0441	6	0.00118881	0.00939627
TRHDE	1.97077	0.256324	4.05962	0.00127188	1.44269	0.207962	5.42631	8.2243e-07	-0.585494	0.628436	0.350861	0.819283	1.67531	0.188687	2.59679	0.0452866	0.627936	0.241812	27.1564	6	0.000135354	0.00940981
CS	1.68794	0.354024	1.95772	0.155316	-1.53252	0.178809	2.97097	0.00802454	8.91449	0	4.49674	9.30983e-05	2.59791	0.0305563	2.59617	0.0453237	1.05496	0.406352	75.6475	6	2.81997e-14	0.00942707
ITGA11	1.13643	0.577774	1.44118	0.320125	3.51166	0.00107916	0.621538	0.640187	0.724337	0.544593	0.85473	0.535753	0.310662	0.838266	2.59624	0.0453383	0.344999	0.132884	8.7378	6	0.18887	0.00942491
CHMP4A	0.525937	0.836943	-1.12633	0.455724	6.003	2.63852e-08	2.0547	0.0772341	2.95511	0.00848435	4.57697	6.94894e-05	1.32318	0.316177	2.59533	0.0454142	0.880742	0.339356	51.5332	6	2.31458e-09	0.00944989
ZNF568	-0.0706164	0.983548	0.231672	0.903941	0.636158	0.602602	2.6662	0.0184521	0.244302	0.847804	0.646367	0.652771	2.22558	0.0694638	2.59292	0.0457025	0.278352	0.107351	6.10222	6	0.411838	0.00951646
IFRD1	-0.725404	0.75626	-0.516445	0.760833	-1.01414	0.388865	-5.33834	9.21502e-07	-2.49393	0.025666	-1.94084	0.114788	-0.722327	0.614835	-2.59306	0.0457089	-0.589313	0.227266	24.3452	6	0.000451141	0.00951273
PREP	1.70907	0.346324	-0.217059	0.909707	0.15578	0.905883	0.547206	0.683391	2.76208	0.0135786	1.67193	0.182216	1.63549	0.201123	2.59239	0.0457502	0.322932	0.124569	7.84812	6	0.249443	0.00953115
MED30	-0.690099	0.772032	-1.40846	0.33303	0.666055	0.584555	-4.11556	0.000163541	-9.74624	0	-3.77911	0.00106573	-3.32331	0.00454203	-2.59176	0.0458119	-1.11059	0.428508	84.1907	6	4.44089e-16	0.00954853
FBXO27	1.95521	0.259896	3.57035	0.00516852	4.1548	9.91549e-05	6.94339	0	5.75296	4.27072e-06	-1.81636	0.143142	0.333803	0.826858	2.59146	0.045829	1.0556	0.407337	71.9491	6	1.62759e-13	0.00955698
NFKBIZ	-0.999583	0.634202	0.823092	0.604024	-4.00841	0.00017513	-7.2471	0	-3.60451	0.00156233	-1.86167	0.132507	-0.752695	0.597724	-2.59095	0.0458756	-0.977134	0.377134	62.6178	6	1.32051e-11	0.0095712
WDR41	1.72817	0.338445	-0.818462	0.606874	4.02366	0.000165051	-0.468195	0.729035	2.67787	0.0166665	3.53215	0.00226471	2.99248	0.0114241	2.59037	0.0459312	0.62173	0.240015	27.0582	6	0.000141219	0.00958716
BLNK	-1.88257	0.285271	-2.42175	0.0703632	2.10762	0.0573816	-4.26256	9.10317e-05	-4.78298	6.18713e-05	-2.09941	0.0853114	-2.03234	0.101413	-2.58912	0.0460872	-0.681867	0.263359	32.6698	6	1.21366e-05	0.00962217
ZBTB43	-0.197059	0.951697	-1.3776	0.345177	-2.79024	0.0103326	-4.40796	4.99934e-05	-2.4069	0.0313154	-1.84878	0.135538	0.559155	0.704521	-2.58766	0.0462684	-0.57695	0.222962	23.5916	6	0.000620735	0.00966295
RNF180	-1.25047	0.526985	-2.16961	0.110444	-1.77053	0.115448	-2.57838	0.0231511	-6.44496	6.90196e-07	-3.27724	0.00484009	1.18119	0.378891	-2.58676	0.046372	-0.795807	0.307646	45.1254	6	4.41925e-08	0.00968831
CILP	2.56606	0.113687	4.04057	0.00135496	1.69836	0.132514	-0.170542	0.904931	4.67397	8.38887e-05	1.95059	0.11302	-0.594885	0.685018	2.58624	0.046421	0.639427	0.247242	29.4177	6	5.07036e-05	0.00970296
ADM2	0.0408499	0.989268	0.706557	0.664203	3.28597	0.00230165	2.88665	0.0101728	3.00365	0.00752822	1.48056	0.244135	-0.159837	0.919794	2.58494	0.0465297	0.500814	0.193743	18.0739	6	0.00605023	0.00973954
TTC21B	-1.69078	0.353336	-1.32198	0.367582	-1.29578	0.261831	-2.99612	0.00745778	-1.91826	0.0877479	-0.217531	0.889309	0.4296	0.7738	-2.58503	0.046542	-0.372989	0.144288	10.2215	6	0.115628	0.00973698
RAMP2	1.69532	0.351563	1.83273	0.187045	2.36976	0.0310764	0.772369	0.553527	-0.952524	0.416349	1.91933	0.119545	0.800888	0.570644	2.58511	0.0465566	0.339325	0.131262	8.54682	6	0.200714	0.00973483
OLFML2A	-1.27958	0.514852	-2.04478	0.13459	-0.332468	0.799244	-3.91063	0.000363735	-3.22982	0.00422315	1.28832	0.321332	-2.11664	0.0861195	-2.5844	0.0465808	-0.48829	0.188937	17.1292	6	0.0088198	0.0097548
FGFR1	-0.937555	0.66288	1.03998	0.496665	-3.99044	0.000187135	-5.73921	4.18848e-07	-5.30577	1.48441e-05	-0.208233	0.893736	-2.79833	0.0186481	-2.58395	0.0466193	-0.857671	0.331923	50.4557	6	3.80897e-09	0.00976765
TMED6	-1.79161	0.317221	-2.33242	0.0834211	-0.418725	0.741836	0.0547286	0.970186	-3.43216	0.00248387	-3.9091	0.000718322	-0.272651	0.860053	-2.58375	0.0466237	-0.541462	0.209565	20.9333	6	0.00188593	0.0097734
CLN6	2.65531	0.0987654	2.20821	0.10396	3.04112	0.0049706	3.91464	0.000358832	5.21597	1.91994e-05	2.0816	0.0883527	-2.31103	0.0581756	2.58356	0.046624	0.827511	0.320298	48.1615	6	1.09701e-08	0.00977854
IP6K2	1.60336	0.385765	2.31457	0.0862673	4.11362	0.000116169	2.72832	0.0156845	5.64783	5.74975e-06	2.412	0.044545	-1.99092	0.109572	2.58317	0.046655	0.829181	0.320994	48.5209	6	9.29739e-09	0.00978979
ZNF579	0.0186651	0.994774	-0.738722	0.648062	-2.07761	0.0613219	-0.831456	0.521322	-2.47413	0.0268781	0.198806	0.898966	-1.06682	0.434007	-2.58179	0.046803	-0.275912	0.106869	6.087	6	0.413515	0.00982889
RBM24	-2.02315	0.242147	-3.09402	0.0169108	0.959555	0.417394	-2.74079	0.0151726	-3.4649	0.00226921	0.746113	0.596923	-2.11564	0.0862551	-2.58195	0.0468061	-0.48744	0.188788	17.1971	6	0.00858556	0.00982448
ZNF805	-1.24511	0.529502	-1.48571	0.303294	-1.01397	0.388892	-4.20986	0.000113251	-4.69637	7.90793e-05	-2.66881	0.0244118	0.993119	0.469763	-2.58044	0.046944	-0.68775	0.266524	33.8044	6	7.33849e-06	0.00986743
CBLB	-2.08464	0.225188	-0.0576972	0.97719	-3.69044	0.000579186	-1.90076	0.105367	-6.0136	2.24909e-06	-0.185821	0.905477	-1.04678	0.444251	-2.58052	0.0469581	-0.683026	0.264685	33.7381	6	7.55772e-06	0.00986513
DPPA4	-1.5469	0.407814	-0.925258	0.552954	-0.136101	0.918572	-1.40952	0.245769	-6.34094	8.76021e-07	-3.85725	0.000845979	-1.0225	0.456664	-2.57971	0.0469715	-0.725049	0.281058	37.7603	6	1.25129e-06	0.00988819
SLC25A37	-0.820622	0.714168	1.08635	0.474696	-5.04717	2.27322e-06	-3.60793	0.00107886	-7.4747	3.09598e-08	-3.77216	0.00108614	-0.377688	0.802737	-2.57978	0.0469882	-1.06017	0.410952	76.4738	6	1.90958e-14	0.00988623
UCP3	0.381823	0.889478	0.425245	0.8099	1.48034	0.1954	0.0335521	0.982703	1.57826	0.164241	1.1698	0.373852	1.74692	0.16844	2.5799	0.0469975	0.27296	0.105803	2.77435	6	0.836588	0.00988299
TBC1D24	2.93725	0.0634252	4.83225	0.000100132	0.789311	0.511511	5.24378	1.15152e-06	-0.65446	0.586056	-0.72802	0.607828	4.09726	0.000418494	2.57902	0.0470467	0.691047	0.26795	32.8102	6	1.14051e-05	0.00990817
KANK1	-1.30252	0.503953	-0.1257	0.950568	-5.00199	2.7354e-06	-0.835535	0.518827	-1.10209	0.341868	-1.11281	0.400031	-2.08912	0.090856	-2.57761	0.047225	-0.50279	0.19506	18.076	6	0.00604514	0.00994851
PPP1R3C	1.50579	0.423574	2.08682	0.126303	2.48787	0.0231664	4.87702	6.36917e-06	7.01576	1.5873e-07	-0.4771	0.748166	0.500929	0.737018	2.57649	0.0473614	0.839657	0.325892	49.9196	6	4.87876e-09	0.00998085
PLSCR1	-2.36952	0.150769	-2.19927	0.105496	0.893333	0.453802	-4.82273	8.0916e-06	-4.95122	3.93523e-05	-1.33876	0.299773	-0.435787	0.771089	-2.57588	0.0473981	-0.702807	0.272841	35.1776	6	3.98108e-06	0.00999849
STIP1	0.8331	0.70778	1.38603	0.341863	1.15862	0.320146	0.352862	0.79846	7.28211	8.08625e-08	4.07501	0.000415455	1.70958	0.17876	2.57592	0.0474192	0.807058	0.313309	46.7044	6	2.14315e-08	0.00999743
MIDEAS	0.731175	0.754208	-0.0608374	0.975951	-5.12543	1.65785e-06	-6.5376	0	-4.56139	0.000113451	-3.48899	0.0025665	-0.0152288	0.993117	-2.57537	0.0474469	-1.06634	0.414051	74.4536	6	4.9738e-14	0.0100132
MCM5	3.81811	0.0120368	5.39978	9.81132e-06	0.180346	0.891539	4.00629	0.000253221	5.72125	4.62254e-06	2.38073	0.0476314	-1.86803	0.136484	2.57487	0.047495	0.954307	0.370624	62.7771	6	1.22542e-11	0.0100279
LIN7C	-2.7849	0.0804054	-2.60034	0.0495473	-5.39412	5.49928e-07	-0.309035	0.823991	-8.19112	0	-4.23839	0.000235783	1.81815	0.149153	-2.57467	0.0474978	-1.18334	0.459609	94.1544	6	0	0.0100336
SLC35B2	1.72374	0.339731	2.41886	0.0708086	7.10167	0	3.02164	0.00692753	4.34433	0.00020711	3.69418	0.00138484	-2.88596	0.0149709	2.57445	0.0475054	1.13315	0.440153	84.0028	6	5.55112e-16	0.0100401
CERK	1.19019	0.555131	0.012653	0.995473	3.34749	0.00187871	4.23726	0.000101115	0.716222	0.548853	0.962478	0.477304	0.977405	0.478106	2.57348	0.0476207	0.50753	0.197215	18.4596	6	0.00518059	0.0100682
LDLRAP1	2.24556	0.180858	2.2924	0.0898927	3.00043	0.00563265	3.57793	0.00119699	8.29465	0	2.62338	0.0272467	-1.74066	0.170044	2.57328	0.047625	1.02367	0.397808	73.686	6	7.14984e-14	0.010074
ANKS1A	-0.0654608	0.984501	0.515362	0.761222	-6.09828	2.96296e-08	-3.00054	0.00736204	-2.02778	0.0705643	-1.91858	0.119698	-2.40911	0.046952	-2.57278	0.0476443	-0.721586	0.28047	36.1536	6	2.57351e-06	0.0100886
COL28A1	-0.552146	0.828226	-0.520855	0.758363	-0.268771	0.838758	-1.56246	0.192818	-2.96143	0.00835782	-0.00404115	0.997913	-1.23441	0.353836	-2.57293	0.0476489	-0.282258	0.109703	6.35256	6	0.384876	0.0100842
CEACAM1	-2.14862	0.206338	-3.90692	0.00196494	-1.20445	0.299962	-4.32308	7.0738e-05	-0.702507	0.557105	-1.60336	0.202638	0.833845	0.553672	-2.57103	0.0478221	-0.591988	0.230253	25.0574	6	0.000333199	0.0101396
NRN1	-2.19445	0.193622	-1.03327	0.500123	-5.10766	1.77829e-06	-0.842907	0.514425	-7.52554	3.18471e-08	-0.273714	0.860256	-1.41493	0.279418	-2.57136	0.0478259	-0.871607	0.338968	54.1366	6	6.92373e-10	0.0101301
KCNC2	-0.311823	0.912283	-1.72378	0.219274	-1.37097	0.233573	-1.01398	0.422295	-1.52203	0.180763	0.791495	0.57146	-1.16157	0.388031	-2.57109	0.0478405	-0.272193	0.105867	3.65817	6	0.722821	0.010138
C6orf120	-4.01442	0.00790328	-4.14601	0.000953898	-5.28392	8.28947e-07	0.907829	0.478898	0.685041	0.567338	-4.1638	0.000307826	-1.24324	0.349964	-2.57022	0.0478876	-0.853199	0.331956	48.8535	6	7.97655e-09	0.0101634
CD37	3.63307	0.0183549	5.05499	3.81818e-05	-0.0973003	0.941327	0.10461	0.943384	3.15567	0.00511117	1.32667	0.304737	0.624698	0.668034	2.57035	0.047895	0.600773	0.233732	26.0572	6	0.000217246	0.0101596
TENM4	0.397954	0.884407	1.2881	0.382168	2.28258	0.0383939	-0.0352023	0.981811	1.58002	0.163785	1.38899	0.278857	0.496738	0.739182	2.568	0.0481894	0.272176	0.105987	5.10683	6	0.530186	0.0102286
MLH1	0.439805	0.870528	0.0657545	0.973695	6.16904	0	3.82537	0.000498666	6.1863	1.48649e-06	-0.640196	0.656638	3.13814	0.0076283	2.5678	0.0481934	0.919797	0.358204	58.1973	6	1.04509e-10	0.0102346
GATD1	3.24915	0.0360821	3.39594	0.00834755	2.19578	0.0470584	4.15105	0.000142298	1.81235	0.107712	4.00983	0.000518875	-2.55195	0.0339788	2.56701	0.0482828	0.831863	0.324059	47.8783	6	1.24967e-08	0.010258
KCNIP3	0.830111	0.709565	1.17715	0.431156	0.0727411	0.956504	3.48115	0.00164972	5.42844	1.04783e-05	1.49077	0.240421	0.883357	0.527086	2.56578	0.0484394	0.597161	0.232741	26.2519	6	0.000199823	0.0102945
RYBP	-2.70868	0.089728	-2.34734	0.0813398	-1.75577	0.118786	-2.85497	0.0111274	-6.03023	2.16514e-06	-0.689438	0.629006	0.994131	0.469549	-2.5651	0.0485141	-0.713854	0.278295	37.3123	6	1.5305e-06	0.0103147
ECM2	-3.57342	0.0202813	-4.18868	0.000847461	-0.433218	0.731765	0.234022	0.868269	-0.0539244	0.966301	-2.05916	0.0922672	-1.66446	0.192107	-2.56442	0.0485892	-0.495048	0.193045	17.7804	6	0.00680504	0.0103347
SCHIP1	1.79882	0.315385	4.35113	0.000489401	5.25373	9.50546e-07	4.99952	3.64896e-06	-1.11109	0.337375	-0.185207	0.905781	1.98656	0.110463	2.56335	0.0486973	0.776373	0.302874	41.212	6	2.63011e-07	0.0103667
CD274	-2.21521	0.188784	-2.11118	0.121463	-3.16051	0.00344177	-4.44934	4.24247e-05	-1.22297	0.288217	-0.30326	0.844927	0.750615	0.598916	-2.56346	0.0487073	-0.582533	0.227245	24.3809	6	0.000444353	0.0103635
GPCPD1	-0.361652	0.895831	-1.5716	0.271023	-0.741069	0.539507	-6.99386	0	-4.80589	5.8501e-05	-0.907239	0.507229	-1.44223	0.268206	-2.56291	0.0487359	-0.847636	0.330732	49.7461	6	5.28546e-09	0.0103798
FOXA1	-0.151688	0.963359	0.288542	0.87735	-1.67448	0.13855	-3.762	0.000627052	-3.66062	0.00134617	-2.50975	0.0357009	-0.68805	0.634055	-2.56248	0.0487746	-0.553633	0.216054	22.3596	6	0.00104193	0.0103928
ITGAD	-0.691111	0.771561	0.580593	0.728716	-4.64606	1.27477e-05	-1.9916	0.0877944	-1.50084	0.187311	-1.95504	0.112068	-1.53659	0.23335	-2.56188	0.0487838	-0.524463	0.204718	19.8903	6	0.00289669	0.0104108
ARMH4	-1.52466	0.416953	-0.806768	0.612182	-4.32491	4.90624e-05	-0.221883	0.875035	-0.578926	0.632581	-1.41553	0.268352	-1.2774	0.33471	-2.56216	0.0487946	-0.428715	0.167326	13.444	6	0.0365029	0.0104022
C12orf75	1.61083	0.382925	0.796008	0.618433	3.30781	0.00214379	0.962406	0.449461	-0.447681	0.716878	3.51461	0.00237531	1.18811	0.375213	2.56197	0.0487975	0.471946	0.184212	16.0871	6	0.0132942	0.0104081
PRCP	1.30137	0.504405	1.95638	0.155552	-1.47769	0.196318	3.35371	0.00251305	1.82431	0.105286	0.64989	0.650687	4.9472	2.30573e-05	2.56064	0.0489406	0.50675	0.1979	18.7616	6	0.00458587	0.010448
SPOCK2	1.85283	0.29452	1.81132	0.192928	-1.66658	0.140611	2.31762	0.0434185	1.56461	0.168152	2.80076	0.0175536	1.70494	0.179959	2.56028	0.0489677	0.433498	0.169317	13.7577	6	0.0324629	0.0104589
ABCC10	1.99146	0.250385	2.23671	0.0988054	-0.213729	0.871614	2.39863	0.035961	5.87558	3.22365e-06	0.915271	0.502548	0.613551	0.673965	2.55997	0.048987	0.610634	0.238532	27.6998	6	0.000107017	0.0104682
TNFRSF25	0.238359	0.935218	1.06921	0.482481	2.13508	0.0540186	2.16802	0.0606768	2.75087	0.0139477	3.13443	0.00722677	-0.591797	0.68664	2.55879	0.0491353	0.486273	0.19004	17.3503	6	0.00807851	0.0105036
SUGCT	-1.20057	0.551139	-1.67467	0.234742	-2.01189	0.070737	0.420992	0.75707	-0.12829	0.920085	-3.71727	0.00129209	-1.95634	0.1165	-2.55828	0.0491601	-0.421356	0.164703	12.9682	6	0.0435431	0.0105191
ITM2B	-0.977396	0.642503	-1.51221	0.292725	-3.74149	0.000481721	0.549668	0.681814	-9.08107	0	-3.65837	0.00155314	-2.05473	0.0971213	-2.55844	0.0491617	-1.01568	0.396993	73.4535	6	7.9825e-14	0.0105142
GSTCD	2.16887	0.199892	3.72942	0.00333971	1.05604	0.368359	5.71216	5.07614e-07	0.718086	0.548024	-1.58435	0.208824	3.91378	0.000759205	2.55671	0.049237	0.663037	0.259332	30.748	6	2.83169e-05	0.0105666
USP54	-0.180617	0.955361	-0.357596	0.845011	-2.24231	0.0421858	-1.14664	0.3571	-1.21441	0.291795	-1.50346	0.236426	-0.805855	0.567895	-2.55705	0.0492404	-0.271048	0.106	4.34931	6	0.629517	0.0105564
CHD1	-2.49224	0.126441	-2.082	0.12719	-5.30655	7.79046e-07	-5.63706	5.5814e-07	-3.25832	0.00392033	-1.35814	0.291683	2.12499	0.08481	-2.55757	0.049242	-0.943588	0.368939	60.8184	6	3.06887e-11	0.0105406
TK1	3.55872	0.0206718	5.14395	2.6875e-05	5.18625	1.28362e-06	5.78335	4.38356e-07	4.08275	0.000428477	0.759948	0.589227	-2.90054	0.0144027	2.5572	0.0492444	1.12044	0.438151	82.621	6	9.99201e-16	0.0105518
CFHR2	-2.96477	0.0605553	-4.15479	0.00092365	2.84277	0.00889314	-1.42277	0.24093	-7.63347	3.47826e-08	-3.00132	0.0104031	-4.79493	3.96233e-05	-2.55649	0.0492447	-0.929485	0.363579	60.5272	6	3.51701e-11	0.0105735
GPSM2	1.4717	0.436998	2.50821	0.0594704	4.85973	5.17013e-06	4.59316	2.26107e-05	-1.63273	0.14938	1.27239	0.327964	1.96725	0.114379	2.55683	0.0492457	0.680717	0.266235	32.5949	6	1.25454e-05	0.010563
ARL6IP1	-1.82952	0.303792	-2.17538	0.109535	-0.636905	0.60214	1.366	0.262407	-6.57389	4.88215e-07	-3.25414	0.00515421	-3.51802	0.00256762	-2.55731	0.0492553	-0.7377	0.288467	39.6551	6	5.32424e-07	0.0105486
MAGED1	1.36407	0.477896	3.7149	0.0034798	1.38399	0.228967	2.21119	0.0553136	3.49288	0.00210478	-0.942128	0.487791	0.212089	0.892044	2.5554	0.0493559	0.487537	0.190787	17.6406	6	0.00719615	0.0106065
TNFRSF1B	-0.360974	0.89605	-0.470043	0.786275	-4.90132	4.24597e-06	-4.27961	8.45687e-05	-2.57945	0.0210556	-0.871814	0.526759	-0.417031	0.780365	-2.55549	0.0493693	-0.657407	0.257252	30.9274	6	2.61707e-05	0.0106037
CCNYL1	-2.34802	0.155676	-3.75133	0.00312582	-0.234945	0.859147	-1.48752	0.217364	-3.17777	0.00482909	-3.77325	0.00108258	1.17551	0.381524	-2.55476	0.0494271	-0.639915	0.25048	29.6899	6	4.50194e-05	0.0106261
BACE2	1.84555	0.296635	2.76308	0.0352425	-1.23864	0.28522	1.12637	0.366498	1.77194	0.116469	4.25808	0.000222193	1.63177	0.202314	2.5533	0.0496203	0.527656	0.206656	20.074	6	0.00268662	0.0106706
SNX9	0.548535	0.830385	-0.0638443	0.97482	-5.22482	1.09572e-06	-2.10076	0.0700653	-4.63792	9.21464e-05	-2.091	0.086761	-1.40041	0.284876	-2.55259	0.0496748	-0.710911	0.278505	36.4803	6	2.22308e-06	0.0106925
HLA-A	1.83338	0.301958	1.73087	0.216967	1.72924	0.124864	1.16788	0.347403	0.834247	0.481147	3.88621	0.000769817	-0.445058	0.765897	2.55275	0.0496773	0.470652	0.184371	16.1585	6	0.0129279	0.0106876
RAB1B	2.4932	0.126506	1.16938	0.434711	-0.00332014	0.997781	4.18969	0.000122682	5.21027	1.94281e-05	2.62635	0.0271045	-0.649112	0.655264	2.55194	0.0497462	0.726388	0.284642	38.4221	6	9.28862e-07	0.0107126
RNF19A	-0.845626	0.701355	-1.0701	0.482409	-3.45373	0.00131762	-3.40597	0.00211931	-4.0058	0.000528492	-0.911236	0.504741	0.764101	0.591316	-2.55048	0.0498614	-0.598871	0.234807	26.4518	6	0.000183373	0.0107576
CREB3L3	-2.85152	0.0724064	-2.14622	0.114639	-4.35413	4.35699e-05	-5.35039	8.981e-07	-3.59191	0.00161266	0.735163	0.603417	0.819882	0.561368	-2.55101	0.0498617	-0.811729	0.318199	46.2083	6	2.69089e-08	0.0107411
CHD4	2.60362	0.106423	2.40306	0.0728786	-0.178362	0.892757	-1.02512	0.416974	6.97921	1.97802e-07	4.81976	2.90785e-05	2.37035	0.0510619	2.55058	0.0498719	0.884401	0.346744	55.5749	6	3.54789e-10	0.0107542
GAS6	1.88201	0.285427	4.02038	0.00142495	2.09409	0.0590995	4.89385	5.96708e-06	9.12838	0	0.0258387	0.989519	-0.0984603	0.95053	2.55065	0.0498886	1.06077	0.415881	79.5967	6	4.32987e-15	0.0107522
COBLL1	-1.24935	0.527434	-0.409645	0.817526	-5.53034	2.79835e-07	0.479582	0.722842	-4.24772	0.000272361	-3.66062	0.00154595	-0.805398	0.568139	-2.54911	0.0499634	-0.778031	0.305216	43.0188	6	1.15649e-07	0.0107997
LAMP3	0.265012	0.92669	3.15632	0.014619	1.8514	0.0983976	3.51049	0.00149695	-1.71986	0.127989	2.21117	0.0684103	2.97488	0.0118898	2.54924	0.0499708	0.509293	0.199783	18.9709	6	0.00421301	0.0107959
GDF6	-0.669944	0.779551	-0.959281	0.536693	-1.29942	0.260509	-0.223131	0.874483	-3.37609	0.00287607	-1.95192	0.112736	-0.431894	0.773121	-2.54938	0.0499761	-0.356666	0.139903	9.71721	6	0.137077	0.0107915
MORF4L1	-1.66317	0.363203	-1.90368	0.168763	-1.76665	0.116318	-0.799378	0.539844	-2.20639	0.0486315	-1.18978	0.364086	0.84425	0.548544	-2.54955	0.049977	-0.349327	0.137015	9.31984	6	0.156373	0.0107862
MCAM	-0.45566	0.86378	-0.254146	0.893307	0.0740349	0.955742	-4.82736	7.84957e-06	-3.93758	0.000636732	-0.786312	0.573993	-3.87124	0.000871637	-2.54883	0.0499795	-0.605376	0.237512	26.8304	6	0.000155794	0.0108085
