# Supplementary material for: Comprehensive meta-analysis reveals distinct gene expression signatures of MASLD progression
Source: Life Sci Alliance. 2024 Apr 2;7(6):e202302517. doi: 10.26508/lsa.202302517 (PMC10987979; doi:10.26508/lsa.202302517)
Supplement: Supplementary file 4 [file LSA-2023-02517_TableS4.xlsx]

## Sheet: Table S4
Table S4. Significant GO functional classes for the DEGS identified in the MASH vs CTL meta-analysis
Group	ONTOLOGY	ID	Description	pvalue	p.adjust	Count	Genes
All DEGs	BP	GO:0030198	extracellular matrix organization	1.3332e-06	0.00330592	63	ADAMTSL2/ADAMTSL3/AEBP1/ANGPTL7/ANXA2/COL10A1/COL11A1/COL11A2/COL14A1/COL1A1/COL1A2/COL22A1/COL28A1/COL3A1/COL4A3/COL4A5/COL5A1/COL5A2/COL5A3/COLQ/COMP/CPB2/CTSG/CTSK/ECM2/EGFLAM/ELN/FAP/FBLN5/FERMT1/FMOD/GAS6/LAMA1/LAMA2/LOXL1/LOXL4/LUM/MMP24/MMP7/MMP9/MPZL3/NID1/NID2/NPNT/NTN4/OLFML2A/P4HA1/QSOX1/RAMP2/SERAC1/SERPINF2/SMOC1/SMPD3/SOX9/SPINT1/SPINT2/SPOCK2/SULF2/TGFB2/TGFBI/TNFRSF1B/TNR/VIPAS39
	BP	GO:0043062	extracellular structure organization	1.3332e-06	0.00330592	63	ADAMTSL2/ADAMTSL3/AEBP1/ANGPTL7/ANXA2/COL10A1/COL11A1/COL11A2/COL14A1/COL1A1/COL1A2/COL22A1/COL28A1/COL3A1/COL4A3/COL4A5/COL5A1/COL5A2/COL5A3/COLQ/COMP/CPB2/CTSG/CTSK/ECM2/EGFLAM/ELN/FAP/FBLN5/FERMT1/FMOD/GAS6/LAMA1/LAMA2/LOXL1/LOXL4/LUM/MMP24/MMP7/MMP9/MPZL3/NID1/NID2/NPNT/NTN4/OLFML2A/P4HA1/QSOX1/RAMP2/SERAC1/SERPINF2/SMOC1/SMPD3/SOX9/SPINT1/SPINT2/SPOCK2/SULF2/TGFB2/TGFBI/TNFRSF1B/TNR/VIPAS39
	BP	GO:0045229	external encapsulating structure organization	1.78473e-06	0.00330592	63	ADAMTSL2/ADAMTSL3/AEBP1/ANGPTL7/ANXA2/COL10A1/COL11A1/COL11A2/COL14A1/COL1A1/COL1A2/COL22A1/COL28A1/COL3A1/COL4A3/COL4A5/COL5A1/COL5A2/COL5A3/COLQ/COMP/CPB2/CTSG/CTSK/ECM2/EGFLAM/ELN/FAP/FBLN5/FERMT1/FMOD/GAS6/LAMA1/LAMA2/LOXL1/LOXL4/LUM/MMP24/MMP7/MMP9/MPZL3/NID1/NID2/NPNT/NTN4/OLFML2A/P4HA1/QSOX1/RAMP2/SERAC1/SERPINF2/SMOC1/SMPD3/SOX9/SPINT1/SPINT2/SPOCK2/SULF2/TGFB2/TGFBI/TNFRSF1B/TNR/VIPAS39
	BP	GO:0000096	sulfur amino acid metabolic process	4.88112e-06	0.0067811	15	ADI1/BLMH/CBS/LOC102724560/CTH/GCLM/GGT1/GNMT/MAT1A/MMUT/MRI1/MTHFD1/MTHFD2L/MTHFR/MTRR
	BP	GO:0010035	response to inorganic substance	7.58958e-06	0.00843506	97	ABAT/ADCY1/ADCY10/ADORA1/ALAD/ALPL/ANKH/AQP1/AQP3/ATF1/BMP6/BRAF/CALM1/CALR/CAPN2/CCND1/CCS/CD14/CDH1/COL1A1/CPNE1/CPNE6/CYP1A2/DAXX/DHFR/DMTN/ECT2/ENPP1/ERN1/FABP4/FBLN5/FGA/FGB/FKBP1B/FOXO1/FOXP1/FXN/GCH1/GPHN/GSS/HAAO/HBA2/HBB/HFE/HMGCS2/HP/IGFBP2/IMPA2/INHBB/KCNB1/KCNC2/KCNK3/KCNMA1/KCNMB4/LCAT/MAP3K5/MEF2A/MET/MMP9/MT1A/MT1E/MT1F/MT1G/MT1M/MT1X/NFE2L2/NQO1/NT5E/PCNA/PDGFA/PDGFRB/PDX1/PLEKHA1…
	BP	GO:0009611	response to wounding	1.71808e-05	0.0159123	101	ABAT/ADRA2A/AJUBA/ANXA2/ANXA5/ANXA6/AQP1/AURKA/BLOC1S4/BRAF/CASK/CCN4/CCR2/CD151/CEACAM1/CHMP4A/COL1A1/COL3A1/COL5A1/COMP/CPB2/CSPG5/CTSG/DHFR/DMTN/ENTPD1/EPHB2/ERBB2/F2RL1/FAP/FERMT1/FERMT2/FGA/FGB/FGFR2/FIBP/FKBP1B/FOXA2/GAS6/GLI1/GNA12/HBB/HPS5/IGF1/IL6ST/INHBB/ITPK1/JAML/JMJD1C/KANK1/KCNB1/KLKB1/LRG1/LYVE1/MAP3K5/MCAM/MFSD2B/MTOR/NFE2L2/NFKBIZ/PABPC4/PDGFA/PDGFRB/PDX1/PLPP3/PLSCR1/PRCP/PRKCE/…
	BP	GO:0000097	sulfur amino acid biosynthetic process	2.16402e-05	0.0171792	10	ADI1/CBS/LOC102724560/CTH/GGT1/MRI1/MTHFD1/MTHFD2L/MTHFR/MTRR
	BP	GO:1901615	organic hydroxy compound metabolic process	2.68287e-05	0.0174834	94	ABAT/ACER3/ACLY/AKR1B10/ALDH1B1/ALPL/APOBR/APOF/ATP8B1/BCO1/BMP6/CETP/CFTR/CLN6/CRYM/CTSB/CTSK/CYB5R2/CYP11A1/CYP1A2/CYP3A4/CYP3A5/CYP7A1/CYP7B1/DAO/DCT/DHFR/DHRS7/DHRS9/EPAS1/FMO5/GATD1/GCH1/GIPC1/GOT1/GPD1/HMGCS1/HMGCS2/HPRT1/IDH2/IGF1/IMPA2/INPP1/IP6K2/IP6K3/IPPK/ITPK1/LBR/LCAT/LDLRAP1/LEPR/MAOA/MBTPS2/MOXD1/MTMR7/MVK/NAAA/NQO1/NR5A2/NSDHL/NUDT10/NUDT4/OCA2/OSBPL6/OSBPL9/PCK1/PER2/PLPP1/PLPP3/…
	BP	GO:0030199	collagen fibril organization	2.8423e-05	0.0174834	20	AEBP1/ANXA2/COL11A1/COL11A2/COL14A1/COL1A1/COL1A2/COL3A1/COL5A1/COL5A2/COL5A3/COMP/FMOD/LOXL1/LOXL4/LUM/P4HA1/SERPINF2/TGFB2/VIPAS39
	BP	GO:0051302	regulation of cell division	3.1462e-05	0.0174834	37	ASPM/AURKA/AURKC/CALM1/CDC14B/CDC6/CENPV/CETN2/CUL3/DCDC1/E2F7/E2F8/ECT2/FGFR2/FSD1/GAREM1/GIPC1/INTU/KIF20A/LBH/PDGFA/PDGFC/PIK3R4/PKP4/PRC1/PRKCE/PTCH1/RAB11A/RACGAP1/RHOA/SGF29/SUSD2/TADA3/TAL1/TGFB2/TP63/VEGFA
	BP	GO:0000727	double-strand break repair via break-induced replication	4.28946e-05	0.0216696	8	CDC45/GINS2/GINS4/MCM2/MCM3/MCM4/MCM5/MCM6
	BP	GO:0043648	dicarboxylic acid metabolic process	5.0731e-05	0.0232562	26	ACLY/ADHFE1/ALDH18A1/AMDHD1/ASPA/DHFR/GCLM/GGT1/GOT1/GPT2/HAAO/HAL/IDH2/KYAT3/KYNU/ME1/MTHFD1/MTHFD1L/MTHFD2L/MTRR/OAT/PCK1/SLC19A1/SLC25A12/SLC25A32/TAT
	BP	GO:0032465	regulation of cytokinesis	5.44054e-05	0.0232562	22	AURKA/AURKC/CALM1/CDC14B/CDC6/CENPV/CETN2/CUL3/DCDC1/E2F7/E2F8/ECT2/FSD1/GIPC1/KIF20A/PIK3R4/PKP4/PRC1/PRKCE/RAB11A/RACGAP1/RHOA
	BP	GO:0044283	small molecule biosynthetic process	6.19075e-05	0.0237823	100	AACS/AASS/ABAT/ACER3/ACLY/ACSM3/ADI1/ALDH18A1/BCAT1/BCO1/BMP6/BRCA1/CASP1/CBS/LOC102724560/CEACAM1/CFTR/CRTC2/CTH/CYP1A2/CYP3A4/CYP7A1/CYP7B1/DHFR/DHRS9/DPYD/DSEL/ELOVL1/ELOVL2/ELOVL6/FADS1/FADS2/FASN/FMO1/FOXO1/G6PC1/GAMT/GATD1/GCH1/GCK/GGT1/GNMT/GOT1/GPD1/HAAO/HACD1/HMGCS1/HMGCS2/HPRT1/IMPA2/IP6K2/IP6K3/IPPK/KDM3A/KYNU/LBR/LEPR/LPL/MBTPS2/MGLL/MID1IP1/MOXD1/MRI1/MTHFD1/MTHFD1L/MTHFD2L/MTHFR/MTR…
	BP	GO:0042060	wound healing	6.41956e-05	0.0237823	80	ABAT/ADRA2A/AJUBA/ANXA2/ANXA5/ANXA6/AQP1/BLOC1S4/CASK/CCN4/CD151/CEACAM1/CHMP4A/COL1A1/COL3A1/COL5A1/COMP/CPB2/CTSG/DMTN/ENTPD1/EPHB2/ERBB2/F2RL1/FAP/FERMT1/FERMT2/FGA/FGB/FGFR2/FIBP/FOXA2/GAS6/GNA12/HBB/HPS5/IGF1/IL6ST/ITPK1/JAML/JMJD1C/KANK1/KLKB1/LRG1/MAP3K5/MCAM/MFSD2B/MTOR/NFE2L2/PABPC4/PDGFA/PDGFRB/PLPP3/PLSCR1/PRCP/PRKCE/PROZ/RAB27A/RHOA/SCUBE1/SELP/SERPINA10/SERPINC1/SERPINE2/SERPINF2/SMA…
	BP	GO:0016053	organic acid biosynthetic process	7.90676e-05	0.0269137	63	AASS/ABAT/ACLY/ACSM3/ADI1/ALDH18A1/BCAT1/BRCA1/CASP1/CBS/LOC102724560/CEACAM1/CTH/CYP1A2/CYP3A4/CYP7A1/CYP7B1/DHFR/DHRS9/DPYD/DSEL/ELOVL1/ELOVL2/ELOVL6/FADS1/FADS2/FASN/FMO1/GAMT/GATD1/GGT1/GOT1/HAAO/HACD1/KYNU/LPL/MGLL/MID1IP1/MRI1/MTHFD1/MTHFD1L/MTHFD2L/MTHFR/MTRR/NANP/OAT/OSBPL6/OSBPL9/PER2/PLP1/PRKAA2/PRKAG1/PRKAG2/PROX1/PTGDS/PTGS1/SCD/SDS/SEPHS1/SIRT1/SLC25A12/SLC27A5/SLC45A3
	BP	GO:0010038	response to metal ion	8.23344e-05	0.0269137	64	ABAT/ADCY1/ALAD/AQP1/AQP3/ATF1/BMP6/BRAF/CALM1/CALR/CCND1/CD14/CDH1/CPNE1/CPNE6/CYP1A2/DAXX/DMTN/ECT2/FABP4/FGA/FGB/FXN/GPHN/GSS/HAAO/HFE/HMGCS2/IGFBP2/IMPA2/INHBB/KCNB1/KCNC2/KCNK3/KCNMA1/KCNMB4/LCAT/MEF2A/MMP9/MT1A/MT1E/MT1F/MT1G/MT1M/MT1X/NFE2L2/NQO1/PCNA/PDX1/PLSCR1/PPIF/PRKAA2/RASAL1/SLC1A1/SLC25A12/SMPD3/SOD1/SYT1/SYT13/SYT7/TAT/TIGAR/TRPC3/TRPM2
	BP	GO:0050667	homocysteine metabolic process	9.77823e-05	0.0301876	8	BLMH/CBS/LOC102724560/CTH/MMUT/MTHFD1/MTHFR/MTRR
	BP	GO:0046394	carboxylic acid biosynthetic process	0.000105304	0.0307985	62	AASS/ABAT/ACLY/ACSM3/ADI1/ALDH18A1/BCAT1/BRCA1/CASP1/CBS/LOC102724560/CEACAM1/CTH/CYP1A2/CYP3A4/CYP7A1/CYP7B1/DHFR/DHRS9/DPYD/DSEL/ELOVL1/ELOVL2/ELOVL6/FADS1/FADS2/FASN/GAMT/GATD1/GGT1/GOT1/HAAO/HACD1/KYNU/LPL/MGLL/MID1IP1/MRI1/MTHFD1/MTHFD1L/MTHFD2L/MTHFR/MTRR/NANP/OAT/OSBPL6/OSBPL9/PER2/PLP1/PRKAA2/PRKAG1/PRKAG2/PROX1/PTGDS/PTGS1/SCD/SDS/SEPHS1/SIRT1/SLC25A12/SLC27A5/SLC45A3
	BP	GO:0071248	cellular response to metal ion	0.000111427	0.0309599	39	ADCY1/ALAD/AQP1/BMP6/BRAF/CALR/CDH1/CPNE1/CPNE6/CYP1A2/DAXX/DMTN/ECT2/FABP4/HFE/INHBB/KCNB1/KCNK3/MEF2A/MMP9/MT1A/MT1E/MT1F/MT1G/MT1M/MT1X/NFE2L2/NQO1/PPIF/PRKAA2/RASAL1/SLC1A1/SMPD3/SOD1/SYT1/SYT13/SYT7/TIGAR/TRPM2
	BP	GO:0006268	DNA unwinding involved in DNA replication	0.000137462	0.036375	10	CDC45/GINS2/GINS3/GINS4/MCM2/MCM3/MCM4/MCM5/MCM6/RECQL4
	BP	GO:1901605	alpha-amino acid metabolic process	0.000149677	0.0378072	45	AASS/ACADSB/ADHFE1/ADI1/ALDH18A1/ALDH6A1/AMDHD1/ASPA/AZIN2/BCAT1/BLMH/CBS/LOC102724560/CRYM/CTH/DAO/DCT/DHFR/GCAT/GCDH/GCLM/GGT1/GNMT/GOT1/GPT2/HAAO/HAL/IL4I1/KYAT3/KYNU/MAT1A/MMUT/MRI1/MTHFD1/MTHFD2L/MTHFR/MTRR/OAT/OCA2/SARDH/SDS/SEPHS1/SLC25A12/TAT/TTC36
	BP	GO:0007596	blood coagulation	0.000196444	0.0455123	47	ABAT/ADRA2A/ANXA2/ANXA5/BLOC1S4/CEACAM1/COL3A1/COMP/CPB2/CTSG/DMTN/ENTPD1/EPHB2/F2RL1/FAP/FGA/FGB/FIBP/FOXA2/GAS6/GNA12/HBB/HPS5/IL6ST/ITPK1/JMJD1C/KLKB1/MFSD2B/NFE2L2/PABPC4/PDGFA/PLSCR1/PROZ/RAB27A/SCUBE1/SELP/SERPINA10/SERPINC1/SERPINE2/SERPINF2/SRF/ST3GAL4/TEC/TFPI/TFPI2/TREML1/VAV2
	BP	GO:0044331	cell-cell adhesion mediated by cadherin	0.000196562	0.0455123	14	BMP6/CDH1/CDH15/CDH19/CDH4/CDH6/CDHR2/EPCAM/FOXA1/FOXA2/MMP24/PTPRU/SERPINF2/VEGFA
	BP	GO:0050817	coagulation	0.000222271	0.0494065	47	ABAT/ADRA2A/ANXA2/ANXA5/BLOC1S4/CEACAM1/COL3A1/COMP/CPB2/CTSG/DMTN/ENTPD1/EPHB2/F2RL1/FAP/FGA/FGB/FIBP/FOXA2/GAS6/GNA12/HBB/HPS5/IL6ST/ITPK1/JMJD1C/KLKB1/MFSD2B/NFE2L2/PABPC4/PDGFA/PLSCR1/PROZ/RAB27A/SCUBE1/SELP/SERPINA10/SERPINC1/SERPINE2/SERPINF2/SRF/ST3GAL4/TEC/TFPI/TFPI2/TREML1/VAV2
	CC	GO:0031012	extracellular matrix	2.68819e-09	9.55422e-07	105	ADAMTSL2/ADAMTSL3/ADAMTSL5/AEBP1/ALPL/ANGPTL1/ANGPTL2/ANGPTL4/ANGPTL7/ANXA2/ANXA4/ANXA5/ANXA6/AZGP1/CALR/CASK/CCN4/CD151/CD248/CFP/CHAD/CILP/COL10A1/COL11A1/COL11A2/COL14A1/COL1A1/COL1A2/COL22A1/COL25A1/COL28A1/COL3A1/COL4A3/COL4A5/COL5A1/COL5A2/COL5A3/COLQ/COMP/CSTB/CTSB/CTSD/CTSG/CTSL/DCN/ECM2/EGFLAM/ELFN2/ELN/ENAM/FBLN5/FBN1/FCN2/FGA/FGB/FGFR2/FMOD/FREM2/GPC4/GPC6/HTRA1/IGFALS/INHBE/ITIH1/L1CA…
	CC	GO:0030312	external encapsulating structure	3.08201e-09	9.55422e-07	105	ADAMTSL2/ADAMTSL3/ADAMTSL5/AEBP1/ALPL/ANGPTL1/ANGPTL2/ANGPTL4/ANGPTL7/ANXA2/ANXA4/ANXA5/ANXA6/AZGP1/CALR/CASK/CCN4/CD151/CD248/CFP/CHAD/CILP/COL10A1/COL11A1/COL11A2/COL14A1/COL1A1/COL1A2/COL22A1/COL25A1/COL28A1/COL3A1/COL4A3/COL4A5/COL5A1/COL5A2/COL5A3/COLQ/COMP/CSTB/CTSB/CTSD/CTSG/CTSL/DCN/ECM2/EGFLAM/ELFN2/ELN/ENAM/FBLN5/FBN1/FCN2/FGA/FGB/FGFR2/FMOD/FREM2/GPC4/GPC6/HTRA1/IGFALS/INHBE/ITIH1/L1CA…
	CC	GO:0005583	fibrillar collagen trimer	1.44652e-07	2.23218e-05	10	COL11A1/COL11A2/COL1A1/COL1A2/COL28A1/COL3A1/COL5A1/COL5A2/COL5A3/LUM
	CC	GO:0098643	banded collagen fibril	1.44652e-07	2.23218e-05	10	COL11A1/COL11A2/COL1A1/COL1A2/COL28A1/COL3A1/COL5A1/COL5A2/COL5A3/LUM
	CC	GO:0071162	CMG complex	1.80015e-07	2.23218e-05	9	CDC45/GINS2/GINS3/GINS4/MCM2/MCM3/MCM4/MCM5/MCM6
	CC	GO:0062023	collagen-containing extracellular matrix	2.86421e-07	2.95969e-05	82	AEBP1/ANGPTL1/ANGPTL2/ANGPTL4/ANGPTL7/ANXA2/ANXA4/ANXA5/ANXA6/AZGP1/CALR/CASK/CD151/CFP/CILP/COL10A1/COL11A1/COL11A2/COL14A1/COL1A1/COL1A2/COL25A1/COL28A1/COL3A1/COL4A3/COL4A5/COL5A1/COL5A2/COL5A3/COLQ/COMP/CSTB/CTSB/CTSD/CTSG/CTSL/DCN/ECM2/EGFLAM/ELN/FBLN5/FBN1/FCN2/FGA/FGB/FGFR2/FMOD/FREM2/GPC4/GPC6/HTRA1/INHBE/ITIH1/L1CAM/LAMA1/LAMA2/LAMA3/LGALS3BP/LGALS4/LOXL1/LOXL4/LTBP1/LUM/MMP9/NID1/NID2/N…
	CC	GO:0098644	complex of collagen trimers	5.25367e-07	4.65325e-05	13	COL10A1/COL11A1/COL11A2/COL1A1/COL1A2/COL28A1/COL3A1/COL4A3/COL4A5/COL5A1/COL5A2/COL5A3/LUM
	CC	GO:0031261	DNA replication preinitiation complex	8.65851e-07	6.71034e-05	9	CDC45/GINS2/GINS3/GINS4/MCM2/MCM3/MCM4/MCM5/MCM6
	CC	GO:0009897	external side of plasma membrane	0.000238891	0.0164569	61	ABCC4/ABCG2/ANXA5/AQP4/ATP1B2/AZGP1/BTN2A2/BTN3A3/BTNL9/CALR/CAPN2/CD14/CD2/CD248/CD27/CD274/CD302/CLEC4G/CLEC4M/COLEC10/CTSB/CTSK/CXCL10/CXCL9/EBI3/ECE1/FAS/FCN2/FGA/FGB/GFRA3/GPC4/GSR/HFE/HLA-A/IL1R1/IL2RG/IL6R/IL6ST/INSR/ITGA11/ITGA6/ITGAD/ITGAV/LEPR/LY9/MAP3K5/MCAM/MR1/NT5E/S1PR1/SCUBE1/SELE/SELP/SERPINE2/SLC22A11/SPA17/ST14/TGFBR3/THY1/VTCN1
	CC	GO:0045177	apical part of cell	0.000467933	0.0290118	73	ABCB4/ABCC4/ABCC5/ABCG2/ACE2/ACVR1/ADCY10/ADGRF5/ADRB2/ANXA13/AQP1/ASPM/ATP1B2/ATP2B1/ATP6V0D1/ATP6V1B2/ATP8B1/CA12/CDHR2/CEACAM1/CETN2/CFTR/CHL1/CLDND1/CTSB/CTSK/CTSL/ECRG4/EMP2/EPCAM/ERBB2/FAP/FAT1/FZD3/HFE/HOMER2/IGFBP2/IL6R/ITPK1/KCNB1/KCNC2/KCNK1/KCNMA1/MSN/MTCL1/MYO1B/MYO5B/NIN/PARD3B/PDGFRB/PFKM/PLPP1/PSEN2/PTCH1/PTH1R/RAB27A/RHCG/SHROOM2/SLC16A1/SLC17A4/SLC19A1/SLC1A1/SLC22A11/SLC22A5/SLC…
	CC	GO:0000793	condensed chromosome	0.000557281	0.0314104	49	AURKC/BRCA1/BUB1/BUB1B/CCNB1IP1/CEBPB/CENPF/CENPI/CENPK/CENPM/CENPU/CENPV/CHEK1/CHMP4A/DCTN2/DSN1/DYNC1I1/FAM9B/FBXO28/HJURP/HMGB1/HORMAD2/HUS1/KIF18A/KNTC1/MACROH2A1/MAD2L1/MKI67/MLH1/NCAPG/NEK2/ORC2/PHF2/PMF1/PSEN2/SEH1L/SEPTIN6/SGO2/SMARCD1/SMC2/SPAG5/SPDL1/SUN2/SYN1/TOP2A/TP53BP1/TUBG1/UBE2I/ZWINT
	CC	GO:0000228	nuclear chromosome	0.000797532	0.0392261	42	BRCA1/CCNB1IP1/CDC45/CHD1/CHEK1/FAM9B/FIGNL1/GINS2/GINS3/GINS4/HDAC8/HORMAD2/HUS1/ING1/MACROH2A1/MACROH2A2/MCM10/MCM2/MCM3/MCM4/MCM5/MCM6/MLH1/MMS22L/MORF4L1/NCAPG/NEK2/NUFIP1/ORC1/ORC2/PCNA/POLA2/POLD3/RBBP4/SMARCAL1/SMC2/SUN2/SYN1/TOP2A/TUBG1/UBE2I/WDHD1
	CC	GO:0045178	basal part of cell	0.000877859	0.0392261	50	ABCA8/ABCC10/ABCC4/ABCC5/ADCY10/ADORA1/ADRA2A/ALPK2/ANXA2/AQP1/AQP3/AQP4/ATP2B1/AURKA/CA12/CADM1/CASK/CEACAM1/CLDN11/CXADR/ENPP1/EPCAM/ERBB2/FAP/HFE/KCNC2/KCNJ16/LDLRAP1/LEPR/LIN7C/MAP4K2/MET/MSN/MYO1C/PLPP3/PRCP/PTH1R/RHCG/SLC16A1/SLC16A10/SLC19A1/SLC22A11/SLC22A5/SLC22A7/SLC22A9/SLC27A5/SLCO1A2/SLCO1B3/ST14/TSHR
	CC	GO:0005581	collagen trimer	0.000949019	0.0392261	21	COL10A1/COL11A1/COL11A2/COL14A1/COL1A1/COL1A2/COL22A1/COL25A1/COL28A1/COL3A1/COL4A3/COL4A5/COL5A1/COL5A2/COL5A3/COLEC10/COLQ/FCN2/GLDN/LUM/WDR33
	CC	GO:0005604	basement membrane	0.000949019	0.0392261	21	ANXA2/CASK/CD151/COL28A1/COL4A3/COL4A5/COL5A1/COLQ/FBN1/FREM2/LAMA1/LAMA2/LAMA3/LOXL1/NID1/NID2/NPNT/NTN4/SMOC1/TGFBI/THBS2
	MF	GO:0005201	extracellular matrix structural constituent	1.11182e-06	0.00109848	40	AEBP1/CILP/COL10A1/COL11A1/COL11A2/COL14A1/COL1A1/COL1A2/COL22A1/COL25A1/COL28A1/COL3A1/COL4A3/COL4A5/COL5A1/COL5A2/COL5A3/COLQ/COMP/DCN/ELN/ENAM/FBLN5/FBN1/FGA/FGB/FMOD/LAMA1/LAMA2/LAMA3/LTBP1/LUM/NID1/NID2/NPNT/PODN/TFPI2/TGFBI/THBS2/TINAGL1
	MF	GO:0072341	modified amino acid binding	3.41393e-06	0.00168648	25	ANXA13/ANXA2/ANXA5/ANXA6/CBS/LOC102724560/CD300LF/CPNE1/CPNE6/DHFR/FASN/GAS6/GNMT/GRAMD1B/HMGB1/MMUT/MTHFR/SLC19A1/SMPD3/SYT1/SYT13/SYT7/SYTL2/TREM2/TYMS
	MF	GO:0005518	collagen binding	7.51892e-05	0.0247623	20	ADGRG6/AEBP1/COL14A1/COL5A3/COMP/CTSB/CTSK/CTSL/ECM2/ITGA11/LUM/MMP9/MRC2/NID1/NID2/PCOLCE2/PDGFA/PODN/SMAD4/TGFBI
	MF	GO:0019838	growth factor binding	0.000244675	0.0496144	31	ACVR1/ACVR1C/ACVR2B/CEP57/COL1A1/COL1A2/COL3A1/COL5A1/EPHA2/ERBB2/FGFR1/FGFR2/FIBP/HTRA1/IGFALS/IGFBP1/IGFBP2/IGFBP5/IL1R1/IL2RG/IL6R/IL6ST/INSR/ITGA6/ITGAV/LTBP1/PDGFA/PDGFRB/SORT1/TGFBR3/TSKU
	MF	GO:0016814	hydrolase activity, acting on carbon-nitrogen (but not peptide) bonds, in cyclic amidines	0.000251085	0.0496144	12	ADARB2/ADAT1/ADAT2/AMPD1/APOBEC3B/APOBEC3D/APOBEC3G/GCH1/GDA/LACC1/MTHFD1/MTHFD2L
Downregulated in NASH	BP	GO:0000096	sulfur amino acid metabolic process	1.93332e-09	6.68097e-06	14	ADI1/BLMH/CBS/LOC102724560/CTH/GCLM/GNMT/MAT1A/MMUT/MRI1/MTHFD1/MTHFD2L/MTHFR/MTRR
	BP	GO:1901605	alpha-amino acid metabolic process	2.8089e-09	6.68097e-06	36	AASS/ACADSB/ADHFE1/ADI1/ALDH6A1/AMDHD1/ASPA/BLMH/CBS/LOC102724560/CTH/DCT/GCAT/GCDH/GCLM/GNMT/GOT1/GPT2/HAAO/HAL/KYAT3/KYNU/MAT1A/MMUT/MRI1/MTHFD1/MTHFD2L/MTHFR/MTRR/OAT/SARDH/SDS/SEPHS1/SLC25A12/TAT/TTC36
	BP	GO:0009063	amino acid catabolic process	4.19718e-08	6.65533e-05	24	AASS/ABAT/ACADSB/ADHFE1/ALDH6A1/AMDHD1/ASPA/BLMH/CBS/LOC102724560/ENOSF1/GCAT/GOT1/GPT2/HAAO/HAL/KYAT3/KYNU/MAT1A/MTRR/OAT/SARDH/SDS/TAT
	BP	GO:0010035	response to inorganic substance	7.24593e-08	8.61722e-05	60	ABAT/ADCY1/ADCY10/ALPL/AQP3/ATF1/BMP6/BRAF/CALM1/CCS/CD14/CPNE1/CPNE6/CYP1A2/ENPP1/ERN1/FGA/FGB/FOXO1/FOXP1/FXN/GCH1/GPHN/HAAO/HMGCS2/HP/IGFBP2/IMPA2/INHBB/KCNC2/KCNK3/KCNMA1/KCNMB4/LCAT/MAP3K5/MEF2A/MET/MT1A/MT1E/MT1F/MT1G/MT1M/MT1X/NFE2L2/NT5E/PLEKHA1/PLSCR1/PPP1R15B/PTCH1/RHOB/SCN11A/SIRT1/SLC1A1/SLC25A12/SLC38A2/SOD1/SYT1/TAT/TRPC3/ZFAND1
	BP	GO:0009066	aspartate family amino acid metabolic process	1.96998e-07	0.000187423	14	AASS/ADI1/ASPA/GCAT/GNMT/GOT1/MAT1A/MRI1/MTHFD1/MTHFD2L/MTHFR/MTRR/SDS/SLC25A12
	BP	GO:0050667	homocysteine metabolic process	2.88417e-07	0.000198249	8	BLMH/CBS/LOC102724560/CTH/MMUT/MTHFD1/MTHFR/MTRR
	BP	GO:0000097	sulfur amino acid biosynthetic process	2.91726e-07	0.000198249	9	ADI1/CBS/LOC102724560/CTH/MRI1/MTHFD1/MTHFD2L/MTHFR/MTRR
	BP	GO:1901606	alpha-amino acid catabolic process	4.15949e-07	0.000228825	20	AASS/ACADSB/ADHFE1/ALDH6A1/ASPA/BLMH/CBS/LOC102724560/GCAT/GOT1/GPT2/HAAO/KYAT3/KYNU/MAT1A/MTRR/OAT/SARDH/SDS/TAT
	BP	GO:0006520	amino acid metabolic process	4.32925e-07	0.000228825	40	AASS/ABAT/ACADSB/ADHFE1/ADI1/ALDH6A1/AMDHD1/ASPA/BLMH/CBS/LOC102724560/CTH/DCT/DPYD/ENOSF1/GCAT/GCDH/GCLM/GNMT/GOT1/GPT2/HAAO/HAL/KYAT3/KYNU/MAT1A/MMUT/MRI1/MTHFD1/MTHFD2L/MTHFR/MTRR/OAT/SARDH/SDS/SEPHS1/SLC25A12/TARS3/TAT/TTC36
	BP	GO:0006555	methionine metabolic process	2.42e-06	0.00115119	8	ADI1/GNMT/MAT1A/MRI1/MTHFD1/MTHFD2L/MTHFR/MTRR
	BP	GO:0008652	amino acid biosynthetic process	2.98971e-06	0.00129291	17	AASS/ABAT/ADI1/CBS/LOC102724560/CTH/DPYD/GOT1/MRI1/MTHFD1/MTHFD2L/MTHFR/MTRR/OAT/SDS/SEPHS1/SLC25A12
	BP	GO:0010038	response to metal ion	3.41823e-06	0.00131305	40	ABAT/ADCY1/AQP3/ATF1/BMP6/BRAF/CALM1/CD14/CPNE1/CPNE6/CYP1A2/FGA/FGB/FXN/GPHN/HAAO/HMGCS2/IGFBP2/IMPA2/INHBB/KCNC2/KCNK3/KCNMA1/KCNMB4/LCAT/MEF2A/MT1A/MT1E/MT1F/MT1G/MT1M/MT1X/NFE2L2/PLSCR1/SLC1A1/SLC25A12/SOD1/SYT1/TAT/TRPC3
	BP	GO:0006956	complement activation	3.58833e-06	0.00131305	14	C1R/C1RL/C4BPA/C5/C6/C9/CFD/CFHR2/CFHR4/CFHR5/CFP/COLEC10/FCN2/MASP2
	BP	GO:0043648	dicarboxylic acid metabolic process	5.47603e-06	0.00186068	18	ADHFE1/AMDHD1/ASPA/GCLM/GOT1/GPT2/HAAO/HAL/KYAT3/KYNU/MTHFD1/MTHFD2L/MTRR/OAT/PCK1/SLC25A12/SLC25A32/TAT
	BP	GO:0071294	cellular response to zinc ion	1.07148e-05	0.00339801	7	KCNK3/MT1A/MT1E/MT1F/MT1G/MT1M/MT1X
	BP	GO:1901615	organic hydroxy compound metabolic process	1.37666e-05	0.00409299	53	ABAT/ALPL/APOF/BMP6/CETP/CTSB/CYP1A2/CYP3A4/CYP3A5/CYP7B1/DCT/EPAS1/FMO5/GCH1/GOT1/HMGCS2/HPRT1/IGF1/IMPA2/INPP1/IPPK/LBR/LCAT/LEPR/MAOA/MBTPS2/MTMR7/NAAA/NR5A2/NUDT10/NUDT4/OSBPL6/OSBPL9/PCK1/PER2/PLPP1/PLPP3/PNPLA4/PRKAG2/PROX1/PTH1R/RDH12/RNF180/SIRT1/SLC16A10/SLC1A1/SLC25A12/SLC27A5/SOAT1/SOD1/SRD5A1/SULT2A1/TSKU
	BP	GO:0009067	aspartate family amino acid biosynthetic process	1.87573e-05	0.00498704	8	AASS/ADI1/GOT1/MRI1/MTHFD1/MTHFD2L/MTHFR/MTRR
	BP	GO:1901607	alpha-amino acid biosynthetic process	1.88705e-05	0.00498704	15	AASS/ADI1/CBS/LOC102724560/CTH/GOT1/MRI1/MTHFD1/MTHFD2L/MTHFR/MTRR/OAT/SDS/SEPHS1/SLC25A12
	BP	GO:0005977	glycogen metabolic process	2.64578e-05	0.00662419	14	AGL/ENPP1/G6PC1/GNMT/GYS2/IGF1/IL6ST/INSR/IRS2/LEPR/PER2/PPP1R1A/PRKAG2/SORBS1
	BP	GO:0006073	cellular glucan metabolic process	3.21668e-05	0.00709477	14	AGL/ENPP1/G6PC1/GNMT/GYS2/IGF1/IL6ST/INSR/IRS2/LEPR/PER2/PPP1R1A/PRKAG2/SORBS1
	BP	GO:0044042	glucan metabolic process	3.21668e-05	0.00709477	14	AGL/ENPP1/G6PC1/GNMT/GYS2/IGF1/IL6ST/INSR/IRS2/LEPR/PER2/PPP1R1A/PRKAG2/SORBS1
	BP	GO:0006112	energy reserve metabolic process	3.28116e-05	0.00709477	15	ADGRF5/AGL/ENPP1/G6PC1/GNMT/GYS2/IGF1/IL6ST/INSR/IRS2/LEPR/PER2/PPP1R1A/PRKAG2/SORBS1
	BP	GO:0046688	response to copper ion	4.33298e-05	0.0088453	9	LCAT/MT1A/MT1E/MT1F/MT1G/MT1M/MT1X/NFE2L2/SOD1
	BP	GO:0009086	methionine biosynthetic process	4.78335e-05	0.0088453	6	ADI1/MRI1/MTHFD1/MTHFD2L/MTHFR/MTRR
	BP	GO:0016054	organic acid catabolic process	4.87652e-05	0.0088453	31	AASS/ABAT/ACADSB/ADHFE1/ALDH6A1/AMDHD1/ASPA/BLMH/CBS/LOC102724560/ENOSF1/GCAT/GCDH/GOT1/GPT2/HAAO/HAL/IRS2/KYAT3/KYNU/LPIN2/MAT1A/MTRR/OAT/PCK1/PON3/SARDH/SDS/SLC16A1/SULT2A1/TAT
	BP	GO:0046395	carboxylic acid catabolic process	4.87652e-05	0.0088453	31	AASS/ABAT/ACADSB/ADHFE1/ALDH6A1/AMDHD1/ASPA/BLMH/CBS/LOC102724560/ENOSF1/GCAT/GCDH/GOT1/GPT2/HAAO/HAL/IRS2/KYAT3/KYNU/LPIN2/MAT1A/MTRR/OAT/PCK1/PON3/SARDH/SDS/SLC16A1/SULT2A1/TAT
	BP	GO:0044283	small molecule biosynthetic process	5.02046e-05	0.0088453	55	AASS/ABAT/ACSM3/ADI1/BMP6/CBS/LOC102724560/CEACAM1/CRTC2/CTH/CYP1A2/CYP3A4/CYP7B1/DPYD/DSEL/FOXO1/G6PC1/GAMT/GCH1/GNMT/GOT1/HAAO/HMGCS2/HPRT1/IMPA2/IPPK/KDM3A/KYNU/LBR/LEPR/MBTPS2/MRI1/MTHFD1/MTHFD2L/MTHFR/MTRR/NANP/NNMT/NT5E/OAT/OSBPL6/OSBPL9/PCK1/PER2/PLP1/PPARGC1A/PRKAG2/PROX1/PTH1R/SDS/SEPHS1/SIRT1/SLC25A12/SLC27A5/SOD1
	BP	GO:0040008	regulation of growth	6.92029e-05	0.0117527	54	ADRB2/AGTR1/ARMC12/CDH4/CDKN2AIP/CEACAM1/CPNE6/CXADR/DNPH1/DUSP10/ENPP1/FHL1/FOXP1/FXN/GAMT/GATA6/HEY2/IFRD1/IGF1/IGFBP1/IGFBP5/IL17RB/ING1/INSR/ITCH/JADE3/KDM2B/L1CAM/MT1A/MT1E/MT1F/MT1G/MT1M/MT1X/PROX1/PTCH1/RICTOR/RND2/SEMA6C/SGK3/SIRT1/SMAD4/SMURF1/SOCS2/SOCS6/SOD1/SRF/STAT5B/SYT1/TGFBR3/TNR/TOMM70/VEGFA/VIL1
	BP	GO:0016051	carbohydrate biosynthetic process	7.1648e-05	0.0117527	25	AGL/CRTC2/DSEL/ENPP1/FOXO1/G6PC1/GNMT/GOT1/GYS2/IGF1/IMPA2/INSR/IRS2/LEPR/NNMT/PCK1/PER2/PPARGC1A/PTH1R/SDS/SIRT1/SLC25A12/SORBS1/ST3GAL4/ST3GAL6
	BP	GO:0044262	cellular carbohydrate metabolic process	9.03738e-05	0.0143303	32	AGL/BRAF/ENOSF1/ENPP1/FOXA2/FOXO1/G6PC1/GNE/GNMT/GOT1/GYS2/IGF1/IL6ST/IMPA2/INPP1/INSR/IPPK/IRS2/LEPR/MTMR7/NCOR1/NNMT/PCK1/PER2/PPARGC1A/PPP1R1A/PRKAG2/PTH1R/RORA/SIRT1/SLC25A12/SORBS1
	BP	GO:0003018	vascular process in circulatory system	9.58879e-05	0.0147142	29	ABCG2/ADRB2/AGTR1/AKAP12/ATP1B2/ATP2B1/BMP6/CBS/LOC102724560/CEACAM1/ECE1/FERMT2/FGA/FGB/GCH1/GCLM/INSR/KCNMB4/LEPR/PER2/SERPINF2/SLC16A1/SLC1A1/SLC1A2/SLC38A2/SLC7A2/SOD1/VEGFA/YES1
	BP	GO:0046394	carboxylic acid biosynthetic process	0.000117489	0.017021	35	AASS/ABAT/ACSM3/ADI1/CBS/LOC102724560/CEACAM1/CTH/CYP1A2/CYP3A4/CYP7B1/DPYD/DSEL/GAMT/GOT1/HAAO/KYNU/MRI1/MTHFD1/MTHFD2L/MTHFR/MTRR/NANP/OAT/OSBPL6/OSBPL9/PER2/PLP1/PRKAG2/PROX1/SDS/SEPHS1/SIRT1/SLC25A12/SLC27A5
	BP	GO:0071280	cellular response to copper ion	0.000118077	0.017021	7	MT1A/MT1E/MT1F/MT1G/MT1M/MT1X/NFE2L2
	BP	GO:0031016	pancreas development	0.000137777	0.0192602	12	ACVR2B/BMP6/FOXA2/GATA6/IL6R/INSR/MEIS2/MET/NR5A2/PROX1/TCF7L2/ZNF800
	BP	GO:0016053	organic acid biosynthetic process	0.000145517	0.0192602	35	AASS/ABAT/ACSM3/ADI1/CBS/LOC102724560/CEACAM1/CTH/CYP1A2/CYP3A4/CYP7B1/DPYD/DSEL/GAMT/GOT1/HAAO/KYNU/MRI1/MTHFD1/MTHFD2L/MTHFR/MTRR/NANP/OAT/OSBPL6/OSBPL9/PER2/PLP1/PRKAG2/PROX1/SDS/SEPHS1/SIRT1/SLC25A12/SLC27A5
	BP	GO:0008202	steroid metabolic process	0.000145757	0.0192602	34	APOF/BMP6/CETP/CYP1A2/CYP2B6/CYP2C19/CYP3A4/CYP3A5/CYP7B1/DHRS2/FMO5/G6PC1/HMGCS2/HSD17B11/HSD17B14/LBR/LCAT/LEPR/MBTPS2/NR5A2/OSBPL6/OSBPL9/PLEKHA1/PRKAG2/PROX1/RORA/SIRT1/SLC27A5/SOAT1/SOD1/SRD5A1/STAT5B/SULT2A1/TSKU
	BP	GO:0006790	sulfur compound metabolic process	0.00015662	0.0201363	34	AASS/ACSM3/ADI1/AHCY/B3GNT7/BLMH/CBS/LOC102724560/CHST7/CTH/DSEL/EGFLAM/ENPP1/FXN/GCDH/GCLM/GLRX5/GNMT/HMGCS2/HS3ST3B1/MAT1A/MMUT/MRI1/MTHFD1/MTHFD2L/MTHFR/MTRR/SLC19A2/ST3GAL1/ST3GAL4/ST3GAL6/STAT5B/SULT2A1/TCF7L2
	BP	GO:0001702	gastrulation with mouth forming second	0.000171557	0.0214762	7	ACVR1/ACVR2B/ETS2/FOXA2/PLPP3/SMAD4/SRF
	BP	GO:0010907	positive regulation of glucose metabolic process	0.000180455	0.0220108	9	FOXO1/IGF1/INSR/IRS2/NNMT/PPARGC1A/SIRT1/SLC25A12/SORBS1
	BP	GO:0000098	sulfur amino acid catabolic process	0.000215997	0.0247899	5	BLMH/CBS/LOC102724560/MAT1A/MTRR
	BP	GO:0009068	aspartate family amino acid catabolic process	0.000218873	0.0247899	6	AASS/ASPA/GCAT/GOT1/MAT1A/SDS
	BP	GO:0046500	S-adenosylmethionine metabolic process	0.000218873	0.0247899	6	AHCY/GNMT/MAT1A/MRI1/MTHFR/MTRR
	BP	GO:0010676	positive regulation of cellular carbohydrate metabolic process	0.000270989	0.0299789	10	FOXO1/IGF1/INSR/IRS2/NNMT/PPARGC1A/PTH1R/SIRT1/SLC25A12/SORBS1
	BP	GO:0010828	positive regulation of glucose transmembrane transport	0.000293893	0.0317738	9	BRAF/CREBL2/IGF1/INSR/IRS2/MEF2A/NFE2L2/SLC1A2/SORBS1
	BP	GO:0044272	sulfur compound biosynthetic process	0.000312712	0.0330572	20	ADI1/B3GNT7/CBS/LOC102724560/CHST7/CTH/DSEL/GCDH/HS3ST3B1/MAT1A/MMUT/MRI1/MTHFD1/MTHFD2L/MTHFR/MTRR/ST3GAL1/ST3GAL4/ST3GAL6/TCF7L2
	BP	GO:0010827	regulation of glucose transmembrane transport	0.000333538	0.0340766	12	BRAF/CREBL2/ENPP1/IGF1/INSR/IRS2/MEF2A/NFE2L2/PRKAG2/SLC1A2/SORBS1/YES1
	BP	GO:0015813	L-glutamate transmembrane transport	0.000336683	0.0340766	7	ARL6IP1/PER2/SLC1A1/SLC1A2/SLC25A12/SLC25A18/SLC3A1
	BP	GO:0005976	polysaccharide metabolic process	0.000375779	0.0372412	15	AGL/CHST7/ENPP1/G6PC1/GNMT/GYS2/IGF1/IL6ST/INSR/IRS2/LEPR/PER2/PPP1R1A/PRKAG2/SORBS1
	BP	GO:0006094	gluconeogenesis	0.000420887	0.0408604	13	CRTC2/FOXO1/G6PC1/GNMT/GOT1/LEPR/NNMT/PCK1/PER2/PPARGC1A/SDS/SIRT1/SLC25A12
	BP	GO:0044264	cellular polysaccharide metabolic process	0.000431091	0.041014	14	AGL/ENPP1/G6PC1/GNMT/GYS2/IGF1/IL6ST/INSR/IRS2/LEPR/PER2/PPP1R1A/PRKAG2/SORBS1
	BP	GO:0031667	response to nutrient levels	0.000445697	0.0415722	43	ACVR1C/ADRB2/AGL/ALPL/AQP3/ATP2B1/BCHE/BNIP2/CBS/LOC102724560/CPEB4/EIF2A/FOXA2/FOXO1/FOXO3/GCLM/HMGCS2/IGFBP2/INHBB/JMY/KICS2/KYNU/MAP3K5/MTHFR/NFE2L2/NFKBIZ/PCK1/PIK3R4/PPARGC1A/PRKAG2/PROX1/RICTOR/RNF152/RRAGD/SEH1L/SIRT1/SLC16A1/SLC38A2/SOD1/SRD5A1/SRF/UPP1/WDR59
	BP	GO:0051938	L-glutamate import	0.000457155	0.0418209	7	ARL6IP1/PER2/SLC1A1/SLC1A2/SLC25A12/SLC25A18/SLC3A1
	BP	GO:0009125	nucleoside monophosphate catabolic process	0.000483814	0.0429861	6	DNPH1/DPYD/HPRT1/NT5C2/NT5E/UPP1
	BP	GO:0046326	positive regulation of glucose import	0.000487965	0.0429861	8	CREBL2/IGF1/INSR/IRS2/MEF2A/NFE2L2/SLC1A2/SORBS1
	CC	GO:0072562	blood microparticle	5.62343e-05	0.0278922	18	ANGPTL4/BCHE/C1R/C4BPA/C9/CP/EIF2A/FCN2/FGA/FGB/HP/HPR/ITIH1/ORM1/PZP/SERPINC1/SERPINF2/STOM
	MF	GO:0030170	pyridoxal phosphate binding	3.01557e-06	0.0015402	14	ABAT/ALAS1/CBS/LOC102724560/CTH/GCAT/GOT1/GPT2/KYAT3/KYNU/MTARC2/OAT/SDS/TAT
	MF	GO:0070279	vitamin B6 binding	3.86014e-06	0.0015402	14	ABAT/ALAS1/CBS/LOC102724560/CTH/GCAT/GOT1/GPT2/KYAT3/KYNU/MTARC2/OAT/SDS/TAT
	MF	GO:0032452	histone demethylase activity	7.80807e-05	0.0155771	8	JMJD1C/KDM2B/KDM3A/KDM6A/KDM7A/PHF2/PHF8/RSBN1
	MF	GO:0140457	protein demethylase activity	7.80807e-05	0.0155771	8	JMJD1C/KDM2B/KDM3A/KDM6A/KDM7A/PHF2/PHF8/RSBN1
	MF	GO:0032451	demethylase activity	0.000161113	0.0257137	9	CYP1A2/JMJD1C/KDM2B/KDM3A/KDM6A/KDM7A/PHF2/PHF8/RSBN1
	MF	GO:0042887	amide transmembrane transporter activity	0.000330864	0.039847	9	ABCG2/AQP3/DISP1/SLC19A2/SLC1A1/SLC1A2/SLC25A12/SLC25A18/SLC25A32
	MF	GO:0032454	histone H3K9 demethylase activity	0.000349535	0.039847	5	JMJD1C/KDM3A/KDM7A/PHF2/PHF8
Upregulated in NASH	BP	GO:0030198	extracellular matrix organization	3.36027e-09	7.24041e-06	47	ADAMTSL2/AEBP1/ANGPTL7/ANXA2/COL10A1/COL11A1/COL14A1/COL1A1/COL1A2/COL22A1/COL3A1/COL4A3/COL4A5/COL5A1/COL5A2/COL5A3/COLQ/COMP/CTSG/CTSK/FAP/FBLN5/FERMT1/FMOD/GAS6/LAMA1/LAMA2/LOXL1/LOXL4/LUM/MMP24/MMP7/MMP9/MPZL3/NPNT/QSOX1/RAMP2/SERAC1/SMPD3/SOX9/SPINT1/SPINT2/SPOCK2/SULF2/TGFB2/TGFBI/VIPAS39
	BP	GO:0043062	extracellular structure organization	3.36027e-09	7.24041e-06	47	ADAMTSL2/AEBP1/ANGPTL7/ANXA2/COL10A1/COL11A1/COL14A1/COL1A1/COL1A2/COL22A1/COL3A1/COL4A3/COL4A5/COL5A1/COL5A2/COL5A3/COLQ/COMP/CTSG/CTSK/FAP/FBLN5/FERMT1/FMOD/GAS6/LAMA1/LAMA2/LOXL1/LOXL4/LUM/MMP24/MMP7/MMP9/MPZL3/NPNT/QSOX1/RAMP2/SERAC1/SMPD3/SOX9/SPINT1/SPINT2/SPOCK2/SULF2/TGFB2/TGFBI/VIPAS39
	BP	GO:0045229	external encapsulating structure organization	4.39612e-09	7.24041e-06	47	ADAMTSL2/AEBP1/ANGPTL7/ANXA2/COL10A1/COL11A1/COL14A1/COL1A1/COL1A2/COL22A1/COL3A1/COL4A3/COL4A5/COL5A1/COL5A2/COL5A3/COLQ/COMP/CTSG/CTSK/FAP/FBLN5/FERMT1/FMOD/GAS6/LAMA1/LAMA2/LOXL1/LOXL4/LUM/MMP24/MMP7/MMP9/MPZL3/NPNT/QSOX1/RAMP2/SERAC1/SMPD3/SOX9/SPINT1/SPINT2/SPOCK2/SULF2/TGFB2/TGFBI/VIPAS39
	BP	GO:0006260	DNA replication	8.14435e-08	0.000100603	44	ADRA2A/BRCA1/CCDC88A/CDC45/CDC6/CHAF1A/CHAF1B/CHEK1/DONSON/DTD1/DTL/E2F7/E2F8/ENPP7/FAM111A/FAM111B/FEN1/GINS2/GINS3/GINS4/GLI1/GLI2/MCM10/MCM2/MCM3/MCM4/MCM5/MCM6/MMS22L/ORC1/PCNA/POLA2/POLD3/POLH/RBBP4/RECQL4/RFC4/RFWD3/RMI2/RRM1/RRM2/RRM2B/SMARCAL1/WDHD1
	BP	GO:0030199	collagen fibril organization	3.13065e-07	0.000269284	17	AEBP1/ANXA2/COL11A1/COL14A1/COL1A1/COL1A2/COL3A1/COL5A1/COL5A2/COL5A3/COMP/FMOD/LOXL1/LOXL4/LUM/TGFB2/VIPAS39
	BP	GO:0000280	nuclear division	3.48201e-07	0.000269284	52	ANLN/ASPM/AURKA/BUB1/BUB1B/C11orf80/CALR/CCNB2/CDC20/CDC23/CDCA2/CDCA5/CDK5RAP2/CENPF/CENPK/CHEK1/CHMP4A/DCTN2/DSN1/FANCA/FIGNL1/HDAC8/KIF18A/KIF4A/KIFC1/KNTC1/MACROH2A1/MAD2L1/MKI67/MLH1/MND1/NCAPG/NEK2/NUSAP1/PDGFRB/PRC1/RACGAP1/RAD51AP1/RAD51D/RAD54L/RHOA/SGO2/SMC2/SMPD3/SPAG5/SPDL1/TOP2A/TRIP13/TUBG1/TUBG2/WNT4/ZWINT
	BP	GO:0000727	double-strand break repair via break-induced replication	3.815e-07	0.000269284	8	CDC45/GINS2/GINS4/MCM2/MCM3/MCM4/MCM5/MCM6
	BP	GO:0006261	DNA-templated DNA replication	4.65107e-07	0.000285273	29	BRCA1/CDC45/CDC6/DONSON/E2F7/E2F8/FAM111A/FEN1/GINS2/GINS3/GINS4/MCM10/MCM2/MCM3/MCM4/MCM5/MCM6/MMS22L/ORC1/PCNA/POLA2/POLD3/RECQL4/RFC4/RFWD3/RRM1/RRM2B/SMARCAL1/WDHD1
	BP	GO:0006268	DNA unwinding involved in DNA replication	5.19623e-07	0.000285273	10	CDC45/GINS2/GINS3/GINS4/MCM2/MCM3/MCM4/MCM5/MCM6/RECQL4
	BP	GO:0098813	nuclear chromosome segregation	6.25287e-07	0.000308954	44	ASPM/AURKA/BUB1/BUB1B/CCNB2/CDC20/CDC23/CDC6/CDCA5/CDK5RAP2/CENPF/CENPK/CHMP4A/DCTN2/DSN1/ECT2/HDAC8/KIF18A/KIF4A/KIFC1/KNTC1/MACROH2A1/MAD2L1/MLH1/MND1/NCAPG/NEK2/NUSAP1/PRC1/RACGAP1/RHOA/RMI2/SGO2/SMARCD1/SMC2/SPAG5/SPDL1/TACC3/TOP2A/TRIP13/TTL/TUBG1/TUBG2/ZWINT
	BP	GO:0048285	organelle fission	9.66067e-07	0.00043394	55	ANLN/ASPM/AURKA/BUB1/BUB1B/C11orf80/CALR/CCNB2/CDC20/CDC23/CDCA2/CDCA5/CDK5RAP2/CENPF/CENPK/CHEK1/CHMP4A/DCN/DCTN2/DDHD1/DNM1L/DSN1/FANCA/FIGNL1/HDAC8/KIF18A/KIF4A/KIFC1/KNTC1/MACROH2A1/MAD2L1/MKI67/MLH1/MND1/NCAPG/NEK2/NUSAP1/PDGFRB/PRC1/RACGAP1/RAD51AP1/RAD51D/RAD54L/RHOA/SGO2/SMC2/SMPD3/SPAG5/SPDL1/TOP2A/TRIP13/TUBG1/TUBG2/WNT4/ZWINT
	BP	GO:0000819	sister chromatid segregation	1.05914e-06	0.000436102	37	BUB1/BUB1B/CDC20/CDC23/CDC6/CDCA5/CDK5RAP2/CENPF/CENPK/CHMP4A/DCTN2/DSN1/HDAC8/KIF18A/KIF4A/KIFC1/KNTC1/MACROH2A1/MAD2L1/NCAPG/NEK2/NUSAP1/PRC1/RACGAP1/RHOA/RMI2/SGO2/SMARCD1/SMC2/SPAG5/SPDL1/TACC3/TOP2A/TRIP13/TUBG1/TUBG2/ZWINT
	BP	GO:0000070	mitotic sister chromatid segregation	2.29629e-06	0.000872767	31	BUB1/BUB1B/CDC20/CDC23/CDCA5/CDK5RAP2/CENPF/CENPK/CHMP4A/DCTN2/DSN1/HDAC8/KIF18A/KIF4A/KIFC1/KNTC1/MACROH2A1/MAD2L1/NCAPG/NEK2/NUSAP1/PRC1/RACGAP1/RHOA/SMC2/SPAG5/SPDL1/TRIP13/TUBG1/TUBG2/ZWINT
	BP	GO:0045787	positive regulation of cell cycle	4.72175e-06	0.00166644	41	AURKA/CALR/CCND1/CDC23/CDC25A/CDC6/CDCA5/CHEK1/DTL/E2F7/E2F8/ECT2/FEN1/FGFR2/GIPC1/GLI1/GPSM2/MACROH2A1/MAD2L1/NCAPG/NUSAP1/PDGFRB/PKP4/PLK4/PRKCE/PTK6/RACGAP1/RAD51AP1/RHOA/RRM1/RRM2/RRM2B/SMC2/SMPD3/SPAG5/STIL/TGFB2/TRIM21/TRIM32/TTL/WNT4
	BP	GO:0140014	mitotic nuclear division	5.73976e-06	0.00189068	38	ANLN/AURKA/BUB1/BUB1B/CDC20/CDC23/CDCA2/CDCA5/CDK5RAP2/CENPF/CENPK/CHEK1/CHMP4A/DCTN2/DSN1/HDAC8/KIF18A/KIF4A/KIFC1/KNTC1/MACROH2A1/MAD2L1/MKI67/NCAPG/NEK2/NUSAP1/PDGFRB/PRC1/RACGAP1/RHOA/SMC2/SMPD3/SPAG5/SPDL1/TRIP13/TUBG1/TUBG2/ZWINT
	BP	GO:0007059	chromosome segregation	8.74611e-06	0.00270091	50	ASPM/AURKA/BRCA1/BUB1/BUB1B/CCNB2/CDC20/CDC23/CDC6/CDCA2/CDCA5/CDK5RAP2/CENPF/CENPK/CHMP4A/DCTN2/DSN1/ECT2/GPSM2/HDAC8/HJURP/KIF18A/KIF4A/KIFC1/KNTC1/MACROH2A1/MAD2L1/MKI67/MLH1/MND1/NCAPG/NEK2/NUSAP1/PRC1/RACGAP1/RHOA/RMI2/SGO2/SMARCD1/SMC2/SPAG5/SPDL1/STIL/TACC3/TOP2A/TRIP13/TTL/TUBG1/TUBG2/ZWINT
	BP	GO:0090329	regulation of DNA-templated DNA replication	9.65494e-06	0.00280618	14	DONSON/E2F7/E2F8/GINS2/GINS3/GINS4/MCM2/MCM3/MCM4/MCM5/MCM6/PCNA/RFC4/SMARCAL1
	BP	GO:0051783	regulation of nuclear division	1.07361e-05	0.00294705	22	AURKA/BUB1/BUB1B/CALR/CDC20/CDC23/CDCA2/CDK5RAP2/CENPF/CHEK1/KNTC1/MAD2L1/MKI67/NEK2/NUSAP1/PDGFRB/RAD51AP1/SMPD3/SPDL1/TRIP13/WNT4/ZWINT
	BP	GO:0090068	positive regulation of cell cycle process	1.22611e-05	0.00318854	33	AURKA/CCND1/CDC23/CDC25A/CDC6/CDCA5/DTL/E2F7/E2F8/ECT2/FEN1/GIPC1/GLI1/GPSM2/MACROH2A1/MAD2L1/NCAPG/NUSAP1/PDGFRB/PKP4/PLK4/PRKCE/RACGAP1/RAD51AP1/RHOA/RRM1/RRM2/RRM2B/SMC2/SMPD3/SPAG5/STIL/WNT4
	BP	GO:0006270	DNA replication initiation	2.3966e-05	0.0059208	11	CDC45/CDC6/GINS3/MCM10/MCM2/MCM3/MCM4/MCM5/MCM6/ORC1/POLA2
	BP	GO:0007088	regulation of mitotic nuclear division	2.78839e-05	0.00656067	19	AURKA/BUB1/BUB1B/CDC20/CDC23/CDCA2/CDK5RAP2/CENPF/CHEK1/KNTC1/MAD2L1/MKI67/NEK2/NUSAP1/PDGFRB/SMPD3/SPDL1/TRIP13/ZWINT
	BP	GO:1903046	meiotic cell cycle process	5.03111e-05	0.0112994	24	ASPM/AURKA/BUB1/BUB1B/C11orf80/CALR/CCNB2/CDC20/CDC25A/FANCA/FIGNL1/KIF18A/MLH1/MND1/RAD51AP1/RAD51D/RAD54L/SGO2/SMC2/TOP2A/TRIP13/TUBG1/TUBG2/WNT4
	BP	GO:0044786	cell cycle DNA replication	7.62164e-05	0.0163733	11	CDC45/DONSON/E2F7/E2F8/FEN1/GINS3/MCM2/MCM3/MCM4/MCM6/PCNA
	BP	GO:0050829	defense response to Gram-negative bacterium	8.78526e-05	0.0180867	12	AQP1/CTSG/DEFB1/DEFB132/F2RL1/H2BC12/LTF/LYZ/MR1/OPTN/SELP/TREM2
	BP	GO:0006739	NADP metabolic process	9.90029e-05	0.0195669	11	FMO1/GCK/IDH2/KCNAB2/ME1/MTOR/NQO1/PGAM1/PGD/TIGAR/TP53I3
	BP	GO:0051321	meiotic cell cycle	0.00010368	0.0197032	29	ASPM/AURKA/BUB1/BUB1B/C11orf80/CALR/CCNB2/CDC20/CDC23/CDC25A/EXO1/FANCA/FIGNL1/KIF18A/MLH1/MND1/MNS1/NEK2/RAD51AP1/RAD51D/RAD54L/SGO2/SMC2/TOP2A/TRIP13/TUBG1/TUBG2/WNT4/XRCC2
	BP	GO:0007094	mitotic spindle assembly checkpoint signaling	0.000139273	0.023076	10	BUB1/BUB1B/CDC20/CDK5RAP2/CENPF/KNTC1/MAD2L1/SPDL1/TRIP13/ZWINT
	BP	GO:0071173	spindle assembly checkpoint signaling	0.000139273	0.023076	10	BUB1/BUB1B/CDC20/CDK5RAP2/CENPF/KNTC1/MAD2L1/SPDL1/TRIP13/ZWINT
	BP	GO:0071174	mitotic spindle checkpoint signaling	0.000139273	0.023076	10	BUB1/BUB1B/CDC20/CDK5RAP2/CENPF/KNTC1/MAD2L1/SPDL1/TRIP13/ZWINT
	BP	GO:0032392	DNA geometric change	0.000140109	0.023076	16	ASCC3/CDC45/CHD1L/DTD1/GINS2/GINS3/GINS4/HMGB3/MCM2/MCM3/MCM4/MCM5/MCM6/RECQL4/RFC4/TOP2A
	BP	GO:0031577	spindle checkpoint signaling	0.000181947	0.028177	10	BUB1/BUB1B/CDC20/CDK5RAP2/CENPF/KNTC1/MAD2L1/SPDL1/TRIP13/ZWINT
	BP	GO:0032508	DNA duplex unwinding	0.000182486	0.028177	15	ASCC3/CDC45/CHD1L/DTD1/GINS2/GINS3/GINS4/MCM2/MCM3/MCM4/MCM5/MCM6/RECQL4/RFC4/TOP2A
	BP	GO:1902969	mitotic DNA replication	0.000195362	0.0292511	6	CDC45/GINS3/MCM2/MCM3/MCM4/MCM6
	BP	GO:0048525	negative regulation of viral process	0.000225351	0.0297848	16	APOBEC3B/APOBEC3D/APOBEC3G/FAM111A/LTF/MID2/MX1/OAS2/OAS3/RNASEL/STAT1/TRIM14/TRIM21/TRIM31/TRIM32/UBP1
	BP	GO:0140013	meiotic nuclear division	0.000227407	0.0297848	21	ASPM/AURKA/BUB1/BUB1B/C11orf80/CALR/CCNB2/CDC20/FANCA/FIGNL1/KIF18A/MLH1/MND1/RAD51AP1/RAD51D/RAD54L/SGO2/SMC2/TOP2A/TRIP13/WNT4
	BP	GO:0033046	negative regulation of sister chromatid segregation	0.000235096	0.0297848	10	BUB1/BUB1B/CDC20/CDK5RAP2/CENPF/KNTC1/MAD2L1/SPDL1/TRIP13/ZWINT
	BP	GO:0033048	negative regulation of mitotic sister chromatid segregation	0.000235096	0.0297848	10	BUB1/BUB1B/CDC20/CDK5RAP2/CENPF/KNTC1/MAD2L1/SPDL1/TRIP13/ZWINT
	BP	GO:0045841	negative regulation of mitotic metaphase/anaphase transition	0.000235096	0.0297848	10	BUB1/BUB1B/CDC20/CDK5RAP2/CENPF/KNTC1/MAD2L1/SPDL1/TRIP13/ZWINT
	BP	GO:2000816	negative regulation of mitotic sister chromatid separation	0.000235096	0.0297848	10	BUB1/BUB1B/CDC20/CDK5RAP2/CENPF/KNTC1/MAD2L1/SPDL1/TRIP13/ZWINT
	BP	GO:0051983	regulation of chromosome segregation	0.000251837	0.0302488	19	BUB1/BUB1B/CDC20/CDC23/CDC6/CDCA2/CDK5RAP2/CENPF/KNTC1/MAD2L1/MKI67/NCAPG/RMI2/SMARCD1/SMC2/SPDL1/TACC3/TRIP13/ZWINT
	BP	GO:1905818	regulation of chromosome separation	0.000252705	0.0302488	13	BUB1/BUB1B/CDC20/CDC23/CDK5RAP2/CENPF/KNTC1/MAD2L1/NCAPG/SMC2/SPDL1/TRIP13/ZWINT
	BP	GO:0045839	negative regulation of mitotic nuclear division	0.000257124	0.0302488	11	BUB1/BUB1B/CDC20/CDK5RAP2/CENPF/CHEK1/KNTC1/MAD2L1/SPDL1/TRIP13/ZWINT
	BP	GO:0009611	response to wounding	0.000271527	0.0312004	58	ADRA2A/AJUBA/ANXA2/ANXA5/ANXA6/AQP1/AURKA/CASK/CCN4/CCR2/CD151/CHMP4A/COL1A1/COL3A1/COL5A1/COMP/CSPG5/CTSG/DHFR/DMTN/ENTPD1/EPHB2/ERBB2/F2RL1/FAP/FERMT1/FGFR2/FIBP/FKBP1B/GAS6/GLI1/GNA12/HBB/HPS5/ITPK1/JAML/KCNB1/MFSD2B/MTOR/PDGFA/PDGFRB/PDX1/PRCP/PRKCE/RHOA/RTN4RL1/SCUBE1/SELP/SERPINE2/SPP1/SULF2/SYT7/TGFB2/THY1/TREM2/TREML1/VAV2/WNT4
	BP	GO:0051985	negative regulation of chromosome segregation	0.000300661	0.0318037	10	BUB1/BUB1B/CDC20/CDK5RAP2/CENPF/KNTC1/MAD2L1/SPDL1/TRIP13/ZWINT
	BP	GO:1902100	negative regulation of metaphase/anaphase transition of cell cycle	0.000300661	0.0318037	10	BUB1/BUB1B/CDC20/CDK5RAP2/CENPF/KNTC1/MAD2L1/SPDL1/TRIP13/ZWINT
	BP	GO:1905819	negative regulation of chromosome separation	0.000300661	0.0318037	10	BUB1/BUB1B/CDC20/CDK5RAP2/CENPF/KNTC1/MAD2L1/SPDL1/TRIP13/ZWINT
	BP	GO:0046782	regulation of viral transcription	0.000304377	0.0318037	7	MDFIC/MID2/TRIM14/TRIM21/TRIM31/TRIM32/UBP1
	BP	GO:0000226	microtubule cytoskeleton organization	0.000308961	0.0318037	59	ASPM/ATF5/AURKA/BRCA1/CCDC88A/CCNB2/CDC20/CDK5RAP2/CEP19/CETN2/CHEK1/CHMP4A/CKAP2/DCTN2/DNAH2/DYNLT1/DZIP1/EPHA3/FIGN/FIGNL1/GAPDH/GPSM2/IQCG/KIF18A/KIF20A/KIF4A/KIFC1/MAD2L1/MID1IP1/MLH1/MNS1/MTCL1/NAV3/NEK2/NIN/NUSAP1/PARD3B/PLK4/PRC1/PRKAA2/PRUNE1/RACGAP1/RHOA/SPAG5/SPDL1/STIL/STMN2/STMN3/TACC3/TRPV4/TTL/TTLL3/TUBA1B/TUBA1C/TUBB4A/TUBG1/TUBG2/WDR62/XRCC2
	BP	GO:0015669	gas transport	0.000320142	0.0322821	6	AQP1/AQP4/HBA2/HBB/HBG1/MB
	BP	GO:0006334	nucleosome assembly	0.000362958	0.0358676	13	ASF1B/CHAF1A/CHAF1B/DAXX/DNAJC9/H4C8/H4C15/MACROH2A1/MACROH2A2/MCM2/NAP1L4/RBBP4/SOX9
	BP	GO:0010965	regulation of mitotic sister chromatid separation	0.000394836	0.0382526	11	BUB1/BUB1B/CDC20/CDC23/CDK5RAP2/CENPF/KNTC1/MAD2L1/SPDL1/TRIP13/ZWINT
	BP	GO:0071103	DNA conformation change	0.000406538	0.0386289	16	ASCC3/CDC45/CHD1L/DTD1/GINS2/GINS3/GINS4/HMGB3/MCM2/MCM3/MCM4/MCM5/MCM6/RECQL4/RFC4/TOP2A
	BP	GO:0051784	negative regulation of nuclear division	0.000484103	0.0451312	11	BUB1/BUB1B/CDC20/CDK5RAP2/CENPF/CHEK1/KNTC1/MAD2L1/SPDL1/TRIP13/ZWINT
	BP	GO:0032897	negative regulation of viral transcription	0.000499689	0.0457216	6	MID2/TRIM14/TRIM21/TRIM31/TRIM32/UBP1
	CC	GO:0071162	CMG complex	7.24344e-10	2.33086e-07	9	CDC45/GINS2/GINS3/GINS4/MCM2/MCM3/MCM4/MCM5/MCM6
	CC	GO:0031012	extracellular matrix	1.16523e-09	2.33086e-07	69	ADAMTSL2/ADAMTSL5/AEBP1/ANGPTL2/ANGPTL7/ANXA2/ANXA4/ANXA5/ANXA6/CALR/CASK/CCN4/CD151/CD248/CILP/COL10A1/COL11A1/COL14A1/COL1A1/COL1A2/COL22A1/COL3A1/COL4A3/COL4A5/COL5A1/COL5A2/COL5A3/COLQ/COMP/CSTB/CTSD/CTSG/DCN/ELFN2/ENAM/FBLN5/FBN1/FGFR2/FMOD/FREM2/GPC4/GPC6/HTRA1/INHBE/LAMA1/LAMA2/LAMA3/LAMC3/LGALS3BP/LGALS4/LOXL1/LOXL4/LTBP1/LUM/MMP24/MMP7/MMP9/NPNT/PKM/PODN/RTN4RL1/SERAC1/SERPINE2/SPOCK2/TG…
	CC	GO:0030312	external encapsulating structure	1.29014e-09	2.33086e-07	69	ADAMTSL2/ADAMTSL5/AEBP1/ANGPTL2/ANGPTL7/ANXA2/ANXA4/ANXA5/ANXA6/CALR/CASK/CCN4/CD151/CD248/CILP/COL10A1/COL11A1/COL14A1/COL1A1/COL1A2/COL22A1/COL3A1/COL4A3/COL4A5/COL5A1/COL5A2/COL5A3/COLQ/COMP/CSTB/CTSD/CTSG/DCN/ELFN2/ENAM/FBLN5/FBN1/FGFR2/FMOD/FREM2/GPC4/GPC6/HTRA1/INHBE/LAMA1/LAMA2/LAMA3/LAMC3/LGALS3BP/LGALS4/LOXL1/LOXL4/LTBP1/LUM/MMP24/MMP7/MMP9/NPNT/PKM/PODN/RTN4RL1/SERAC1/SERPINE2/SPOCK2/TG…
	CC	GO:0031261	DNA replication preinitiation complex	3.71544e-09	5.03441e-07	9	CDC45/GINS2/GINS3/GINS4/MCM2/MCM3/MCM4/MCM5/MCM6
	CC	GO:0098644	complex of collagen trimers	7.56411e-08	8.1995e-06	11	COL10A1/COL11A1/COL1A1/COL1A2/COL3A1/COL4A3/COL4A5/COL5A1/COL5A2/COL5A3/LUM
	CC	GO:0062023	collagen-containing extracellular matrix	1.17102e-07	1.05782e-05	54	AEBP1/ANGPTL2/ANGPTL7/ANXA2/ANXA4/ANXA5/ANXA6/CALR/CASK/CD151/CILP/COL10A1/COL11A1/COL14A1/COL1A1/COL1A2/COL3A1/COL4A3/COL4A5/COL5A1/COL5A2/COL5A3/COLQ/COMP/CSTB/CTSD/CTSG/DCN/FBLN5/FBN1/FGFR2/FMOD/FREM2/GPC4/GPC6/HTRA1/INHBE/LAMA1/LAMA2/LAMA3/LGALS3BP/LGALS4/LOXL1/LOXL4/LTBP1/LUM/MMP9/NPNT/PKM/PODN/SERPINE2/TGFB2/TGFBI/THBS2
	CC	GO:0098687	chromosomal region	1.57545e-07	1.21985e-05	52	BUB1/BUB1B/CDCA5/CENPF/CENPI/CENPK/CENPM/CENPU/CHD4/CHEK1/CHMP4A/DAXX/DCLRE1B/DCTN2/DSN1/FEN1/H4C8/H4C15/HELLS/HJURP/KIF18A/KNTC1/MACROH2A1/MACROH2A2/MAD2L1/MCM2/MCM3/MCM4/MCM5/MCM6/MSH2/NCAPG/NEK2/ORC1/PCNA/PSEN2/RAD51AP1/RAD51D/RBBP4/RECQL4/RNF8/SEPTIN6/SGO2/SMARCD1/SPAG5/SPDL1/SUV39H2/TOP2A/TP53BP1/ZNF618/ZNF827/ZWINT
	CC	GO:0005583	fibrillar collagen trimer	3.89182e-07	2.34374e-05	8	COL11A1/COL1A1/COL1A2/COL3A1/COL5A1/COL5A2/COL5A3/LUM
	CC	GO:0098643	banded collagen fibril	3.89182e-07	2.34374e-05	8	COL11A1/COL1A1/COL1A2/COL3A1/COL5A1/COL5A2/COL5A3/LUM
	CC	GO:0005657	replication fork	2.27619e-05	0.00120537	15	CHEK1/DONSON/MCM10/MCM3/MMS22L/PCNA/POLA2/POLD3/POLH/RAD51D/RFC4/SMARCAL1/TP53BP1/WDHD1/XRCC2
	CC	GO:0000775	chromosome, centromeric region	2.44632e-05	0.00120537	33	BUB1/BUB1B/CDCA5/CENPF/CENPI/CENPK/CENPM/CENPU/CHMP4A/DAXX/DCTN2/DSN1/H4C8/H4C15/HELLS/HJURP/KIF18A/KNTC1/MACROH2A1/MAD2L1/NCAPG/NEK2/PSEN2/SEPTIN6/SGO2/SMARCD1/SPAG5/SPDL1/SUV39H2/TOP2A/TP53BP1/ZNF618/ZWINT
	CC	GO:0000228	nuclear chromosome	4.85752e-05	0.00219398	30	BRCA1/CDC45/CHEK1/FIGNL1/GINS2/GINS3/GINS4/HDAC8/MACROH2A1/MACROH2A2/MCM10/MCM2/MCM3/MCM4/MCM5/MCM6/MLH1/MMS22L/NCAPG/NEK2/ORC1/PCNA/POLA2/POLD3/RBBP4/SMARCAL1/SMC2/TOP2A/TUBG1/WDHD1
	CC	GO:0005604	basement membrane	0.000103508	0.0043155	16	ANXA2/CASK/CD151/COL4A3/COL4A5/COL5A1/COLQ/FBN1/FREM2/LAMA1/LAMA2/LAMA3/LOXL1/NPNT/TGFBI/THBS2
	CC	GO:0000922	spindle pole	0.000113159	0.00438088	25	ASPM/AURKA/CDC20/CDC6/CDK5RAP2/CENPF/CEP128/CEP19/CEP89/CKAP2/GPSM2/KNTC1/MAD2L1/MTCL1/NEK2/NIN/PKP4/PLEKHG6/PRC1/SPAG5/SPDL1/TACC3/TUBG1/UNC119/WDR62
	CC	GO:0005775	vacuolar lumen	0.000174994	0.00622839	25	ACLY/ANXA2/CAP1/CSPG5/CTSD/CTSG/CTSK/DCN/DSN1/EPDR1/FMOD/GLA/GM2A/GPC4/GPC6/IFI30/LAMP2/LUM/LYZ/NCAN/NSG2/PDGFRB/PPT1/PSMD1/PYGB
	CC	GO:0000781	chromosome, telomeric region	0.000183864	0.00622839	23	CHD4/CHEK1/DCLRE1B/FEN1/H4C8/H4C15/MACROH2A1/MACROH2A2/MCM2/MCM3/MCM4/MCM5/MCM6/MSH2/ORC1/PCNA/RAD51AP1/RAD51D/RBBP4/RECQL4/RNF8/TP53BP1/ZNF827
	CC	GO:0000776	kinetochore	0.000230065	0.00673391	23	BUB1/BUB1B/CENPF/CENPI/CENPK/CENPM/CENPU/CHMP4A/DCTN2/DSN1/HJURP/KIF18A/KNTC1/MAD2L1/NEK2/PSEN2/SEPTIN6/SGO2/SMARCD1/SPAG5/SPDL1/TP53BP1/ZWINT
	CC	GO:0043202	lysosomal lumen	0.00023602	0.00673391	17	CSPG5/CTSD/CTSK/DCN/EPDR1/FMOD/GLA/GM2A/GPC4/GPC6/IFI30/LAMP2/LUM/NCAN/NSG2/PDGFRB/PPT1
	CC	GO:0000779	condensed chromosome, centromeric region	0.00023606	0.00673391	24	BUB1/BUB1B/CENPF/CENPI/CENPK/CENPM/CENPU/CHMP4A/DCTN2/DSN1/HJURP/KIF18A/KNTC1/MAD2L1/NCAPG/NEK2/PSEN2/SEPTIN6/SGO2/SMARCD1/SPAG5/SPDL1/TP53BP1/ZWINT
	CC	GO:0000793	condensed chromosome	0.00025348	0.0068693	32	BRCA1/BUB1/BUB1B/CENPF/CENPI/CENPK/CENPM/CENPU/CHEK1/CHMP4A/DCTN2/DSN1/HJURP/KIF18A/KNTC1/MACROH2A1/MAD2L1/MKI67/MLH1/NCAPG/NEK2/PSEN2/SEPTIN6/SGO2/SMARCD1/SMC2/SPAG5/SPDL1/TOP2A/TP53BP1/TUBG1/ZWINT
	CC	GO:0005581	collagen trimer	0.000357311	0.00922202	15	COL10A1/COL11A1/COL14A1/COL1A1/COL1A2/COL22A1/COL3A1/COL4A3/COL4A5/COL5A1/COL5A2/COL5A3/COLQ/GLDN/LUM
	CC	GO:0032993	protein-DNA complex	0.000581023	0.0143143	21	BRF2/CDC45/DONSON/GINS2/GINS3/GINS4/H2BC12/H4C8/H4C15/LEF1/MACROH2A1/MACROH2A2/MCM2/MCM3/MCM4/MCM5/MCM6/NFYA/PCNA/POLA2/POLD3
	CC	GO:0045178	basal part of cell	0.00116357	0.0274197	31	ABCC10/ABCC4/ABCC5/ADORA1/ADRA2A/ALPK2/ANXA2/AQP1/AQP4/AURKA/CA12/CADM1/CASK/CLDN11/EPCAM/ERBB2/FAP/HFE/KCNJ16/LDLRAP1/MAP4K2/MSN/MYO1C/PRCP/RHCG/SLC19A1/SLC22A11/SLC22A5/SLC22A7/SLC22A9/ST14
	CC	GO:0005819	spindle	0.00138587	0.0312977	43	ARL2BP/ASPM/AURKA/BUB1B/CAPG/CDC20/CDC6/CDK5RAP2/CENPF/CEP128/CEP19/CEP89/CHMP4A/CKAP2/DCDC2/DYNLT1/ECT2/GPSM2/HMMR/KIF18A/KIF20A/KIF4A/KIFC1/KNTC1/MAD2L1/MTCL1/NEK2/NIN/NUSAP1/PKP4/PLEKHG6/PRC1/RACGAP1/SEPTIN6/SPAG5/SPDL1/TACC3/TTL/TUBB4A/TUBG1/TUBG2/UNC119/WDR62
	CC	GO:0045177	apical part of cell	0.00154767	0.0335534	43	ABCB4/ABCC4/ABCC5/ACE2/ANXA13/AQP1/ASPM/ATP6V0D1/ATP6V1B2/ATP8B1/CA12/CDHR2/CETN2/CFTR/CTSK/EPCAM/ERBB2/FAP/FAT1/FZD3/HFE/ITPK1/KCNB1/MSN/MTCL1/MYO5B/NIN/PARD3B/PDGFRB/PFKM/PSEN2/RHCG/SLC17A4/SLC19A1/SLC22A11/SLC22A5/SLC34A2/SLC6A8/SPTBN5/THY1/TRPV4/TUBG1/WDPCP
	CC	GO:0043596	nuclear replication fork	0.00169906	0.0354188	8	MCM10/MCM3/MMS22L/PCNA/POLA2/POLD3/SMARCAL1/WDHD1
	CC	GO:0005874	microtubule	0.00192147	0.0385718	43	ASPM/AURKA/CASP1/CDK5RAP2/CHMP4A/CKAP2/DCDC2/DCTN2/DNAH2/DNM1L/DPYSL2/DYNLT1/FIGN/KCNAB2/KIF18A/KIF20A/KIF4A/KIFC1/KNTC1/MID1IP1/MID2/MNS1/MX1/NAV3/NEK2/NICN1/NIN/NUSAP1/PRC1/RACGAP1/RIBC2/RPGRIP1L/SCTR/SPAG5/TPGS2/TRPV4/TTL/TTLL3/TUBA1B/TUBA1C/TUBB4A/TUBG1/TUBG2
	CC	GO:0005796	Golgi lumen	0.00230052	0.0441515	13	ABCC5/CSPG5/DCN/DEFB1/FMOD/GAS6/GPC4/GPC6/LUM/NCAN/PDGFA/PPIL2/WNT4
	CC	GO:0072686	mitotic spindle	0.00236235	0.0441515	22	ASPM/AURKA/CAPG/CDC6/CDK5RAP2/CKAP2/DCDC2/ECT2/GPSM2/KIF18A/KIFC1/MAD2L1/NIN/NUSAP1/PKP4/PRC1/RACGAP1/SPAG5/TACC3/TUBB4A/TUBG1/WDR62
	CC	GO:0070820	tertiary granule	0.00253408	0.0457824	20	CSTB/CTSD/DBNL/HBB/KCNAB2/LAIR1/LAMP2/LTF/LYZ/MMP9/NFASC/OLR1/PRCP/QSOX1/RHOA/SNAP25/TBC1D10C/TMEM63A/TRPM2/VAMP1
	CC	GO:0030496	midbody	0.0027303	0.0477362	24	ANLN/ANXA2/ARL2BP/ASPM/AURKA/CAPG/CENPF/CHMP4A/ECT2/EXOC2/GNAI2/KIF20A/KIF4A/MICAL1/MTCL1/NEK2/PKP4/PRC1/RACGAP1/RAP2A/RHOA/RNF8/SEPTIN6/SPAG5
	MF	GO:0005201	extracellular matrix structural constituent	3.79924e-08	3.23316e-05	30	AEBP1/CILP/COL10A1/COL11A1/COL14A1/COL1A1/COL1A2/COL22A1/COL3A1/COL4A3/COL4A5/COL5A1/COL5A2/COL5A3/COLQ/COMP/DCN/ENAM/FBLN5/FBN1/FMOD/LAMA1/LAMA2/LAMA3/LTBP1/LUM/NPNT/PODN/TGFBI/THBS2
	MF	GO:0072341	modified amino acid binding	4.33744e-05	0.0120232	16	ANXA13/ANXA2/ANXA5/ANXA6/CD300LF/DHFR/FASN/GAS6/GRAMD1B/SLC19A1/SMPD3/SYT13/SYT7/SYTL2/TREM2/TYMS
	MF	GO:0051861	glycolipid binding	4.71169e-05	0.0120232	9	CLN6/EPDR1/LAMA1/MANF/PIGU/PPT1/SELP/THY1/TREM2
	MF	GO:0048407	platelet-derived growth factor binding	5.65133e-05	0.0120232	6	COL1A1/COL1A2/COL3A1/COL5A1/PDGFA/PDGFRB
	MF	GO:0030020	extracellular matrix structural constituent conferring tensile strength	9.00509e-05	0.0153267	11	COL10A1/COL11A1/COL14A1/COL1A1/COL1A2/COL3A1/COL4A3/COL4A5/COL5A1/COL5A2/COL5A3
	MF	GO:0008094	ATP-dependent activity, acting on DNA	0.000162668	0.0230718	20	ASCC3/CHD1L/CHD4/HELLS/MCM2/MCM3/MCM4/MCM5/MCM6/MLH1/MSH2/RAD51D/RAD54L/RBBP4/RECQL4/RFC4/SMARCAL1/TOP2A/TTF2/XRCC2
	MF	GO:0001786	phosphatidylserine binding	0.000289089	0.0281776	12	ANXA13/ANXA2/ANXA5/ANXA6/CD300LF/GAS6/GRAMD1B/SMPD3/SYT13/SYT7/SYTL2/TREM2
	MF	GO:0005509	calcium ion binding	0.000308553	0.0281776	56	ACER3/ANKEF1/ANXA13/ANXA2/ANXA4/ANXA5/ANXA6/ASTN2/CALR/CAPN2/CAPNS1/CD248/CDH1/CDH15/CDH6/CDHR2/CETN2/COMP/CRACR2A/EFCAB11/EPDR1/ESYT1/ESYT3/FAT1/FBLN5/FBN1/FKBP14/GAS6/KCNIP3/LPL/LTBP1/MELK/MEX3B/NCAN/NELL2/NIN/NKD1/NOL3/NPNT/PLA2G4C/RASEF/RET/S100A14/SCUBE1/SELP/SLIT2/SPOCK2/SULF2/SVEP1/SYT13/SYT7/THBS2/TRPM2/TUBB4A/UNC13B/VLDLR
	MF	GO:0015318	inorganic molecular entity transmembrane transporter activity	0.000340606	0.0281776	53	ABCC10/ABCC4/ABCC5/ANKH/ANO10/ANO9/ANXA2/ANXA6/AQP1/AQP4/ATP6V0D1/ATP6V1B2/ATP6V1E2/CACHD1/CACNB3/CATSPER2/CFTR/CLIC6/FKBP1B/GABRB3/GABRE/GRIA3/HCN1/ITGAV/KCNAB2/KCNB1/KCNE5/KCNIP3/KCNJ16/KCNJ5/MCOLN3/NALCN/NIPAL2/NIPAL3/OCA2/RHCG/SLC17A4/SLC17A5/SLC1A7/SLC22A11/SLC28A1/SLC28A3/SLC34A2/SLC38A7/SLC39A7/SLC45A3/SLC5A9/SLC6A2/SLC6A8/TMCO3/TMEM63A/TRPM2/TRPV4
	MF	GO:0005544	calcium-dependent phospholipid binding	0.000349941	0.0281776	10	ANXA13/ANXA2/ANXA4/ANXA5/ANXA6/ESYT1/ESYT3/PLA2G4C/SYT13/SYT7
	MF	GO:0003697	single-stranded DNA binding	0.000364223	0.0281776	19	CDC45/FAM111A/MCM10/MCM2/MCM3/MCM4/MCM5/MCM6/MLH1/MMS22L/MSH2/NEIL3/RAD51AP1/RAD51D/RAD54L/RECQL4/SMARCAL1/SMC2/TDP1
	MF	GO:0022836	gated channel activity	0.000505304	0.033078	26	ANO10/ANXA6/AQP1/CACHD1/CACNB3/CATSPER2/CFTR/CLIC6/FKBP1B/GABRB3/GABRE/GRIA3/HCN1/ITGAV/KCNAB2/KCNB1/KCNE5/KCNIP3/KCNJ16/KCNJ5/MCOLN3/NALCN/SLC1A7/TMEM63A/TRPM2/TRPV4
	MF	GO:0022839	monoatomic ion gated channel activity	0.000505304	0.033078	26	ANO10/ANXA6/AQP1/CACHD1/CACNB3/CATSPER2/CFTR/CLIC6/FKBP1B/GABRB3/GABRE/GRIA3/HCN1/ITGAV/KCNAB2/KCNB1/KCNE5/KCNIP3/KCNJ16/KCNJ5/MCOLN3/NALCN/SLC1A7/TMEM63A/TRPM2/TRPV4
	MF	GO:0019239	deaminase activity	0.000574062	0.0342975	8	ADAT1/ADAT2/AMPD1/APOBEC3B/APOBEC3D/APOBEC3G/GDA/LACC1
	MF	GO:0005178	integrin binding	0.000604539	0.0342975	21	CALR/CCN4/CD151/COL3A1/COL4A3/COL5A1/COMP/FAP/FBLN5/FBN1/FERMT1/GPNMB/ITGA11/ITGA6/ITGAV/ITGBL1/JAML/NPNT/SPP1/TGFBI/THY1
	MF	GO:0003688	DNA replication origin binding	0.000707746	0.0376433	6	CDC45/CDC6/MCM10/MCM2/MCM5/ORC1
	MF	GO:0005539	glycosaminoglycan binding	0.000781915	0.0391418	26	ADAMTSL5/ANXA6/CCN4/COL11A1/COL5A1/COL5A3/COLQ/COMP/CTSG/CXCL10/DCN/FBN1/FGFR2/GPNMB/HMMR/LPL/LTF/NCAN/RTN4RL1/SELP/SERPINE2/SLIT2/SPOCK2/SULF2/THBS2/TREM2
	MF	GO:0140097	catalytic activity, acting on DNA	0.00085305	0.0403303	29	ASCC3/CHD1L/CHD4/DCLRE1B/EXO1/EXOG/FEN1/HELLS/MCM2/MCM3/MCM4/MCM5/MCM6/MLH1/MSH2/NEIL3/PCNA/POLD3/POLH/RAD51D/RAD54L/RBBP4/RECQL4/RFC4/SMARCAL1/TDP1/TOP2A/TTF2/XRCC2
	MF	GO:0016814	hydrolase activity, acting on carbon-nitrogen (but not peptide) bonds, in cyclic amidines	0.000971054	0.043493	8	ADAT1/ADAT2/AMPD1/APOBEC3B/APOBEC3D/APOBEC3G/GDA/LACC1
	MF	GO:0050839	cell adhesion molecule binding	0.00114261	0.047549	55	ANLN/ANXA2/ARHGEF16/CADM1/CALR/CAPG/CCN4/CCNB2/CD151/CDH1/CDH15/CDH6/CDHR2/CIP2A/COL3A1/COL4A3/COL5A1/COMP/CTNND2/DBNL/EIF4G2/EPCAM/FAP/FASN/FBLN5/FBN1/FERMT1/GIPC1/GLDN/GPNMB/ITGA11/ITGA6/ITGAV/ITGBL1/JAML/KIRREL1/LASP1/MMP24/MSN/NFASC/NIBAN2/NPNT/OLA1/PACSIN2/PFN1/PKM/PKP4/SND1/SPP1/STAT1/STK38/TENM4/TGFBI/THY1/VSIG10
	MF	GO:0005518	collagen binding	0.00117336	0.047549	12	AEBP1/COL14A1/COL5A3/COMP/CTSK/ITGA11/LUM/MMP9/MRC2/PDGFA/PODN/TGFBI
