# Supplementary material for: Comprehensive meta-analysis reveals distinct gene expression signatures of MASLD progression
Source: Life Sci Alliance. 2024 Apr 2;7(6):e202302517. doi: 10.26508/lsa.202302517 (PMC10987979; doi:10.26508/lsa.202302517)
Supplement: Supplementary file 5 [file LSA-2023-02517_TableS5.xlsx]

## Sheet: Table S5
Table S5. DEGs obtained from the MASH vs MASLD meta-analysis
Gene Symbol	Z score	FDR	Z score	FDR	Z score	FDR	Z score	FDR	Z score	FDR	Z score	FDR	Z score	FDR	Z score	FDR	Z score	FDR	Z score	FDR	zSco	FDR
HPR	-3.29391	0.0227093	-1.97619	0.352579	-1.74118	0.517816	-2.96793	0.0888515	-3.36452	0.133987	-1.33163	0.450339	-4.33591	7.57979e-05	-4.58068	0.000592673	-3.20443	0.0166975	-4.85457	1.51676e-05	-10.2651	0	-0.776856	0.0756795	7.935	9	0.54071	0
LACC1	3.55112	0.014204	1.78656	0.401254	1.00033	0.745941	2.72916	0.130063	2.58657	0.334426	2.60709	0.0919777	4.57092	2.86531e-05	4.61355	0.00053875	1.91146	0.18989	4.20576	0.000210111	9.75268	0	0.735255	0.07539	6.14391	9	0.725433	0
APOF	-4.61681	0.000910769	-2.62916	0.23566	-2.93749	0.242369	-3.51833	0.0370623	-2.04134	0.523338	-4.21958	0.00521643	-5.06883	3.50438e-06	-4.26245	0.00149209	-2.26735	0.10878	-3.27906	0.00458644	-9.51677	0	-0.858759	0.0902364	11.5636	9	0.239044	0
PDIA5	-4.05043	0.0046177	-1.37412	0.534704	-1.17606	0.688241	-2.44077	0.193879	-1.97071	0.543183	-0.979397	0.605757	-4.48085	4.25923e-05	-5.60691	2.16667e-05	-1.48226	0.338233	-4.2287	0.000192289	-8.89448	0	-0.718565	0.0807877	9.96055	9	0.353688	0
AAMP	-2.67924	0.0697077	-2.42544	0.270337	-0.735259	0.829131	-2.0234	0.31218	-1.78063	0.606287	-2.85338	0.0632915	-4.31481	8.28745e-05	-4.26416	0.00148901	-1.60744	0.289986	-5.23983	2.75753e-06	-8.30984	0	-0.694995	0.0836352	10.5167	9	0.310297	1.11022e-16
MAT1A	-4.3751	0.00176667	-2.23669	0.301786	-0.549235	0.878624	-5.17336	0.00127	-3.78729	0.0756	-0.729347	0.715646	-4.71873	1.49697e-05	-5.08479	0.0001355	-3.35663	0.0113139	-5.13586	4.29197e-06	-8.2654	0	-0.891579	0.107869	15.7824	9	0.0715662	1.11022e-16
UBP1	3.25357	0.0243505	2.84309	0.233513	3.12497	0.210736	3.34679	0.0487907	1.06427	0.851578	1.82554	0.268536	3.99254	0.000279226	4.62316	0.000520842	1.99332	0.167986	1.62601	0.194112	8.23021	0	0.668821	0.0812642	10.0854	9	0.343617	2.22045e-16
OAT	-2.9198	0.044906	-2.9651	0.217158	-1.11991	0.70689	-4.04252	0.0149648	-1.2518	0.790487	-1.27231	0.476145	-4.895	7.08419e-06	-2.69335	0.0517215	-2.34188	0.0959288	-4.43978	8.7156e-05	-8.01499	0	-0.691728	0.0863043	11.0451	9	0.27263	1.11022e-15
TADA3	-2.41952	0.107005	-1.88795	0.376136	-2.82558	0.26083	-1.79554	0.390528	-0.926554	0.888432	-1.18059	0.514765	-3.88108	0.000420585	-4.16588	0.00193307	-1.80975	0.221758	-2.60315	0.0281011	-7.68442	0	-0.572702	0.0745277	6.29721	9	0.709843	1.53211e-14
GNMT	-3.18137	0.0278402	-1.95537	0.357613	-1.26261	0.659544	-2.53975	0.170674	-2.94206	0.237192	-3.04338	0.0441882	-5.58261	1.27932e-07	-2.96072	0.0310692	-2.83294	0.0375565	-4.77131	2.23581e-05	-7.58059	0	-0.775539	0.102306	14.5829	9	0.103048	3.44169e-14
TARBP1	2.77702	0.0575608	2.50864	0.25126	1.20715	0.676853	2.26052	0.239476	1.17178	0.819985	0.687966	0.732869	2.19672	0.0568589	3.17018	0.0211156	2.61478	0.0568729	4.26558	0.000166948	7.42452	0	0.552678	0.0744396	7.20318	9	0.615975	1.13243e-13
DTNA	3.78146	0.00897011	1.88496	0.377168	1.10418	0.71354	3.25965	0.0564733	3.9844	0.117065	3.84198	0.0103974	6.56171	0	6.58868	0	2.57771	0.0614167	3.48536	0.00244879	7.27919	0	0.960382	0.131935	23.0225	9	0.00614596	3.35842e-13
ITGBL1	2.2067	0.151306	1.43662	0.51552	1.51415	0.574189	1.66704	0.435773	2.7515	0.289516	2.10444	0.188586	4.99112	4.85482e-06	6.23714	0	2.81321	0.0388959	4.47891	7.57204e-05	7.24629	0	0.757589	0.104549	15.3016	9	0.0829779	4.28324e-13
NIPAL2	1.83618	0.249576	1.57516	0.47116	0.340584	0.930098	3.74713	0.0241918	1.04657	0.85652	3.26683	0.0286049	4.82537	9.47267e-06	4.46406	0.0008605	0.680516	0.709203	3.49924	0.00234709	7.19605	0	0.64334	0.0894018	11.7821	9	0.225875	6.19838e-13
GAMT	-3.17633	0.0282016	-0.360772	0.905128	-1.3372	0.637152	-2.20847	0.252124	-0.713099	0.93011	-1.52429	0.371567	-4.1338	0.000165123	-3.57398	0.00890703	-2.38382	0.0886248	-5.72037	4.63918e-07	-7.17743	0	-0.64504	0.0898706	11.892	9	0.219467	7.10321e-13
KNTC1	1.61566	0.321839	2.33052	0.287586	2.34102	0.352124	2.1239	0.281185	1.59807	0.679381	2.70493	0.0802468	3.57782	0.00121195	2.36547	0.0917846	0.842432	0.631172	3.26065	0.00485412	7.16098	0	0.532682	0.0743867	6.36149	9	0.703264	8.01026e-13
SLC27A5	-4.59229	0.000951429	-2.82161	0.233074	-1.81766	0.489654	-1.30084	0.582657	-1.56666	0.69782	-1.94606	0.231215	-5.12206	2.56275e-06	-5.81031	8.57143e-06	-2.32231	0.0991966	-5.2338	2.89308e-06	-7.15821	0	-0.823506	0.115044	18.1174	9	0.0338352	8.17346e-13
TMEM143	-1.77143	0.269765	-2.26386	0.296682	-1.62291	0.543024	-3.17139	0.0648729	-2.44539	0.380244	-1.76215	0.287621	-2.93314	0.00884282	-1.48014	0.327575	-2.25328	0.110676	-3.51393	0.00223504	-7.15493	0	-0.532255	0.0743899	7.06569	9	0.630281	8.37108e-13
SFXN2	-3.30132	0.0222866	-1.21017	0.593698	-1.34644	0.634419	-3.29067	0.054139	-0.731954	0.925415	-1.05978	0.569324	-1.61989	0.174459	-2.54313	0.0676042	-2.56834	0.0625723	-3.77407	0.000948556	-7.11502	0	-0.528764	0.0743167	5.97163	9	0.742754	1.11899e-12
RAP2A	2.85152	0.0510343	1.72465	0.422764	1.04604	0.735217	1.90394	0.347829	1.03672	0.8591	1.17771	0.51599	2.00275	0.0850786	4.11891	0.00216234	3.00574	0.0260067	5.177	3.71814e-06	7.09124	0	0.596222	0.0840787	10.7308	9	0.29461	1.32916e-12
ECT2	2.82649	0.0530358	2.73174	0.236301	3.53632	0.170075	1.85554	0.368986	2.10907	0.497248	1.3927	0.424971	5.87761	0	3.97918	0.00325266	1.63444	0.279662	3.87551	0.000673182	7.08217	0	0.746618	0.105422	15.4912	9	0.078297	1.4192e-12
IMPA2	-2.45207	0.10172	-0.463069	0.871638	-0.822617	0.806077	-3.45632	0.0415313	-2.08968	0.504829	-1.17448	0.517515	-2.95636	0.00830052	-2.45328	0.0787394	-1.4712	0.342506	-3.36883	0.00349143	-7.02405	0	-0.521457	0.0742387	3.53087	9	0.939497	2.15528e-12
DNAJC12	-3.49794	0.0155535	-2.69202	0.238405	-2.99634	0.232568	-3.51143	0.0372578	-2.89425	0.249613	-2.52223	0.105134	-6.77694	0	-4.53421	0.00068	-4.38435	0.00080371	-2.4674	0.0386191	-6.98449	0	-0.95205	0.136309	24.5858	9	0.00346524	2.85905e-12
E2F8	2.07892	0.182282	1.0195	0.664968	1.15268	0.697965	1.5267	0.492539	1.19988	0.807722	2.22508	0.160277	4.52003	3.61248e-05	3.36647	0.0137928	1.68247	0.264608	2.46369	0.0389373	6.97006	0	0.518172	0.0743426	7.49408	9	0.58582	3.16813e-12
RALGPS1	3.74592	0.00961176	2.07835	0.336703	1.54913	0.565284	2.08997	0.292518	0.780527	0.911931	3.5479	0.0180056	3.78697	0.000585484	3.17973	0.0208242	3.61638	0.00613229	3.41269	0.00305195	6.96777	0	0.677723	0.0972654	13.4806	9	0.142039	3.21998e-12
SARDH	-3.46839	0.0162834	-1.90631	0.372043	-1.25544	0.661072	-1.51846	0.49666	-1.77836	0.60822	-0.192058	0.93308	-2.374	0.0378373	-4.60268	0.000557551	-2.28605	0.105188	-4.59514	4.66287e-05	-6.90496	0	-0.596656	0.0864097	11.2094	9	0.261627	5.02187e-12
HELLS	1.86648	0.239647	2.15817	0.31824	2.445	0.331663	2.00604	0.31852	2.54136	0.352962	3.59908	0.0156911	4.40956	5.67864e-05	3.10969	0.0234123	0.783504	0.659178	2.67225	0.0237566	6.87521	0	0.613079	0.0891724	11.7215	9	0.229469	6.18983e-12
CD2	1.05807	0.543688	1.10427	0.630943	1.5578	0.565169	2.31764	0.22146	0.875885	0.895837	3.2803	0.029048	2.88351	0.0102055	3.12333	0.0227832	2.98709	0.0272043	2.59317	0.0287511	6.86284	0	0.509991	0.074312	8.28315	9	0.505883	6.7506e-12
AHCY	-3.86444	0.00767395	-1.08185	0.641099	-1.09224	0.717038	-1.6446	0.443742	-2.30503	0.420302	-2.117	0.185559	-5.35257	5.65724e-07	-5.19932	8.75e-05	-3.63634	0.00589822	-5.80003	1.68539e-07	-6.85834	0	-0.81416	0.118711	19.2414	9	0.023217	6.96643e-12
TCF7L1	-1.53081	0.35133	-2.54812	0.246901	-1.63614	0.539221	-3.27058	0.055241	-0.786405	0.911781	-0.930357	0.627126	-3.69871	0.000800748	-3.44408	0.0116547	0.158288	0.93902	-2.37832	0.0470015	-6.84572	0	-0.508381	0.0742626	8.05363	9	0.528751	7.60914e-12
CENPU	2.11799	0.171725	3.08259	0.208636	2.21487	0.387698	1.78035	0.394254	2.84529	0.256579	1.89951	0.24595	3.11047	0.00527614	2.72299	0.0488308	1.27445	0.426492	2.08906	0.0859054	6.82128	0	0.515423	0.0755611	9.19773	9	0.419226	9.02345e-12
JAML	1.01393	0.561503	1.29586	0.562609	2.14046	0.408327	3.08732	0.0764391	2.67617	0.309519	1.5487	0.362768	4.33904	7.48547e-05	4.74566	0.00037027	3.34771	0.0116139	2.0411	0.0943795	6.79971	0	0.640332	0.0941706	12.8498	9	0.169521	1.04832e-11
ITIH1	-4.57707	0.000963111	-1.65127	0.446212	-0.383397	0.920017	-3.24311	0.057505	-2.43513	0.379864	-2.82691	0.0660529	-1.77209	0.132988	-5.05895	0.000149268	-2.19976	0.120961	-6.41872	0	-6.77457	0	-0.769954	0.113653	17.8601	9	0.036832	1.24776e-11
EPHX2	-2.73864	0.0626962	-1.48273	0.500537	-0.660644	0.844796	-1.45633	0.519915	-1.01706	0.866285	-0.538374	0.79634	-2.16265	0.0610915	-3.05006	0.0262705	-2.00791	0.163992	-4.77747	2.17124e-05	-6.74387	0	-0.500766	0.074255	8.93625	9	0.44318	1.54222e-11
PCK1	-1.73859	0.280799	-2.20604	0.306231	-1.98026	0.451832	-3.76274	0.0243934	-1.76144	0.617602	-0.943739	0.620989	-1.97738	0.0894379	-1.33914	0.384309	-2.04442	0.155199	-3.62955	0.00153859	-6.7396	0	-0.500344	0.0742395	7.59668	9	0.575245	1.5882e-11
CYB5D2	-1.19146	0.483969	-1.69273	0.433475	-2.42536	0.336944	-2.77422	0.120796	-1.28179	0.776086	-1.95244	0.229614	-5.01081	4.49704e-06	-2.67808	0.0527963	-3.02973	0.0248159	-5.49205	7.53968e-07	-6.71084	0	-0.686494	0.102296	14.8147	9	0.0961523	1.93502e-11
VPS8	2.81072	0.0540226	1.06221	0.64753	0.833469	0.802028	2.77639	0.1202	0.165225	0.994159	3.21542	0.0325119	3.78821	0.000583131	2.20186	0.11907	2.73327	0.0447581	3.19195	0.00592779	6.70001	0	0.554946	0.0828276	10.4901	9	0.312283	2.08408e-11
BBX	2.87708	0.048952	0.92518	0.701749	0.996555	0.748088	2.21286	0.251137	0.371388	0.984113	2.73386	0.0768707	4.25982	0.000102267	2.1006	0.140074	0.836127	0.634491	3.99557	0.000444611	6.68543	0	0.53717	0.0803493	10.0406	9	0.347204	2.30242e-11
PMM1	-3.61528	0.0121479	-2.07465	0.338045	-1.43762	0.606245	-1.81722	0.383443	-1.33792	0.768945	-1.87521	0.252616	-6.41282	0	-5.73107	1.25e-05	-1.93677	0.183475	-5.55673	5.9448e-07	-6.63658	0	-0.8055	0.121373	20.1806	9	0.0168299	3.21037e-11
GABRE	3.15746	0.0292191	1.80392	0.396639	1.16559	0.692341	3.2034	0.0616834	1.51487	0.715113	0.545275	0.793572	3.95861	0.000314851	5.28765	6.64e-05	2.99578	0.0266336	1.59496	0.203704	6.60965	0	0.625211	0.0945907	13.0047	9	0.162393	3.85233e-11
HMCN1	1.39091	0.402901	0.849248	0.732006	2.61001	0.302068	3.04223	0.08026	1.04729	0.856316	-0.235642	0.915852	3.00627	0.00718065	2.85016	0.0377535	0.431605	0.824353	3.53626	0.00207571	6.55858	0	0.486352	0.0741551	6.71312	9	0.666959	5.43223e-11
CFAP221	0.563273	0.772485	2.54808	0.246413	2.02693	0.436513	2.8762	0.105075	2.52398	0.35705	2.05111	0.203116	3.9891	0.000282531	4.973	0.0001848	4.31336	0.000964414	3.68597	0.0012753	6.55506	0	0.728627	0.111155	17.1122	9	0.046987	5.562e-11
MRAS	4.05498	0.00469193	2.61353	0.236865	2.6402	0.297044	2.03257	0.310157	1.69289	0.648721	3.86637	0.0107184	6.40024	0	3.77686	0.00538509	4.25746	0.00116089	3.5495	0.00199275	6.53891	0	0.920475	0.140769	26.3785	9	0.00177092	6.19684e-11
ABCC4	2.2395	0.143849	2.26052	0.296726	1.4842	0.585787	2.59644	0.157849	0.960923	0.881022	2.66265	0.0838703	6.0586	0	4.73668	0.0003832	3.71198	0.00501286	3.1984	0.00582551	6.52261	0	0.752032	0.115296	18.3249	9	0.0315856	6.90931e-11
EXO1	1.46388	0.376005	1.71058	0.428729	2.4776	0.320738	1.74358	0.407173	1.76616	0.614656	3.39412	0.0230491	3.43147	0.00195714	4.64535	0.000508182	0.74925	0.677071	1.82474	0.139882	6.48343	0	0.560243	0.0864115	11.2293	9	0.260316	8.96606e-11
VPS45	3.38784	0.0192314	2.57299	0.240701	0.0967622	0.982828	3.14881	0.0682335	0.926253	0.888658	3.47741	0.0195329	4.03225	0.00023973	3.64332	0.00750309	2.7644	0.0424076	2.29296	0.0564575	6.47133	0	0.646003	0.0998254	14.1958	9	0.115527	9.71454e-11
TTC38	-3.27238	0.0236409	-1.80695	0.395954	-1.80035	0.495189	-1.15295	0.64141	-2.38209	0.394817	-1.66622	0.318504	-3.09804	0.00546765	-3.26086	0.0178672	-1.05266	0.529386	-6.00256	0	-6.45265	0	-0.63471	0.0983643	13.9217	9	0.125138	1.09912e-10
MELK	1.77437	0.268701	1.04009	0.656032	2.14672	0.406058	1.74784	0.40488	1.11667	0.831902	2.43161	0.119375	4.38967	6.11297e-05	4.9482	0.000200385	0.872179	0.614634	1.77816	0.152007	6.44126	0	0.555304	0.0862106	11.212	9	0.261459	1.18489e-10
CD96	1.22773	0.469422	1.27517	0.569992	1.41003	0.612076	1.73878	0.407866	0.894562	0.893003	2.83063	0.0657705	3.72718	0.000725419	2.03056	0.155166	2.80439	0.03958	3.10479	0.0075725	6.4173	0	0.490128	0.0763761	9.35541	9	0.405134	1.38714e-10
FAM111A	1.46211	0.376433	2.23163	0.301468	1.29101	0.651083	3.02349	0.0815788	1.07525	0.849281	2.17155	0.17078	1.49889	0.212436	2.90161	0.0345702	2.4674	0.0756728	2.34729	0.0503127	6.40571	0	0.474427	0.0740632	5.02867	9	0.831802	1.49671e-10
CD14	-2.26432	0.139244	-2.02124	0.34707	-3.24864	0.211907	-3.12353	0.0710733	0.164272	0.993775	-1.36755	0.436865	-1.96061	0.0923897	-3.42946	0.0120684	-0.0888589	0.966907	-4.97412	8.44893e-06	-6.37353	0	-0.567221	0.0889963	11.7937	9	0.225189	1.84724e-10
SMC4	2.29523	0.132137	1.78391	0.402207	1.43693	0.606271	0.805415	0.772584	1.3912	0.756378	0.150745	0.94904	3.74752	0.000677403	3.23239	0.0189891	1.12205	0.496794	4.04607	0.000372512	6.34958	0	0.499886	0.0787273	9.78163	9	0.368451	2.159e-10
SPATS2	2.22087	0.147948	2.41134	0.270627	2.07782	0.424757	1.49692	0.504588	1.94655	0.552803	2.56967	0.0971572	4.22799	0.000115087	3.02594	0.027352	2.41667	0.0836475	1.50077	0.234762	6.33394	0	0.558759	0.0882167	11.59	9	0.237425	2.38975e-10
CENPV	-2.73706	0.0628991	-1.95462	0.357404	-1.63143	0.540417	-1.96891	0.329015	-3.02743	0.210669	-2.57573	0.0967323	-6.54341	0	-4.43149	0.000907576	-2.45673	0.0773876	-2.80498	0.0170141	-6.32963	0	-0.766402	0.121082	20.1304	9	0.0171244	2.4575e-10
ACE2	0.848062	0.639786	2.38678	0.278215	1.54597	0.565315	2.46277	0.187235	0.76094	0.916321	1.75763	0.288826	3.73451	0.000708254	2.97119	0.0305226	1.59753	0.29374	1.76064	0.156413	6.32377	0	0.468638	0.0741073	6.9759	9	0.639629	2.55251e-10
SMPDL3A	-2.68387	0.0691087	-0.713056	0.78182	-1.7264	0.519369	-2.32073	0.220774	-0.884318	0.894817	0.400726	0.852015	-3.48573	0.00163778	-3.04926	0.0262451	-1.29593	0.416586	-2.39565	0.0451305	-6.31155	0	-0.467596	0.0740858	6.05167	9	0.734736	2.76261e-10
BCAT1	3.31482	0.0218725	1.78842	0.400301	3.06737	0.215382	3.51286	0.0375763	2.8709	0.256358	3.04343	0.0442676	6.9606	0	2.58683	0.0628457	2.94197	0.0300221	2.53974	0.0326267	6.30748	0	0.855152	0.135578	24.8319	9	0.00316282	2.83617e-10
ABCB4	2.85284	0.0508727	1.44629	0.513365	1.33339	0.639104	2.0034	0.319275	2.04738	0.519897	3.22084	0.0320345	3.81179	0.000533901	1.65747	0.263846	2.08322	0.14609	1.99448	0.102598	6.27628	0	0.51941	0.0827576	10.501	9	0.311465	3.46766e-10
SLC39A5	-1.17542	0.490324	-1.97823	0.353284	-1.66705	0.53357	-0.981985	0.704141	-0.53687	0.963909	-2.31304	0.140059	-3.99882	0.000272578	-2.95469	0.0314298	-1.60112	0.292309	-4.08661	0.000324624	-6.26801	0	-0.51862	0.0827408	10.5261	9	0.309594	3.65697e-10
PDE7A	2.36345	0.118089	2.34449	0.286699	1.71637	0.521463	2.13264	0.278617	1.38231	0.758367	0.787051	0.691284	1.13043	0.361821	2.40396	0.0854509	1.27823	0.424457	3.89128	0.000637614	6.26616	0	0.463976	0.0740447	5.67488	9	0.771965	3.7005e-10
CNPY3	-3.7334	0.00972551	-2.84189	0.23095	-2.34403	0.352476	-3.03174	0.0813083	-2.28542	0.427192	0.449942	0.83157	-5.50859	1.98413e-07	-3.19511	0.0203229	-1.65123	0.274171	-3.50522	0.00230021	-6.24889	0	-0.693334	0.110953	17.1619	9	0.0462402	4.13389e-10
EFNA1	-2.3898	0.112992	-2.08568	0.336269	-2.32599	0.357593	-3.76149	0.0242219	-0.2199	0.993831	-1.12406	0.541213	-3.091	0.00558889	-2.88088	0.0359239	1.01103	0.548125	-4.20879	0.000207551	-6.20453	0	-0.544834	0.0878123	11.5559	9	0.239516	5.48615e-10
AGXT	-4.20475	0.00309262	-2.00532	0.346366	-0.955537	0.765043	-1.88727	0.355222	-1.32278	0.772979	0.236409	0.915664	-3.41714	0.00204911	-4.08157	0.00246649	-1.2022	0.458739	-4.42132	9.2623e-05	-6.19974	0	-0.586797	0.0946486	13.0685	9	0.159531	5.65561e-10
CCDC88A	1.1969	0.481947	1.19931	0.596945	1.67957	0.52906	2.62914	0.150897	0.850936	0.900578	-0.568821	0.783084	3.10449	0.00536974	2.59325	0.0623869	1.25043	0.43687	4.61756	4.25581e-05	6.18829	0	0.483796	0.0781794	9.69889	9	0.375407	6.08218e-10
FIGN	1.57051	0.336449	2.08545	0.336196	1.22882	0.670117	3.40264	0.0443164	0.641547	0.948971	1.71378	0.302652	1.45878	0.226008	3.39397	0.0130234	0.63755	0.728322	2.2655	0.0597836	6.1804	0	0.457047	0.073951	4.24093	9	0.894852	6.39403e-10
MAGEE1	2.92858	0.044059	1.34396	0.544286	0.397019	0.916661	1.46346	0.517083	0.0820757	0.995766	2.66219	0.083907	3.2504	0.00343783	2.63741	0.0574164	0.804605	0.648923	2.88377	0.0138409	6.17675	0	0.457782	0.0741138	8.10845	9	0.523256	6.54339e-10
TMEM19	1.46846	0.374401	2.14666	0.32013	1.81719	0.489054	3.232	0.0584176	1.40174	0.752374	0.538137	0.796227	2.04607	0.0778717	2.97112	0.030504	-0.333824	0.865412	2.77578	0.0182949	6.16771	0	0.456374	0.0739941	5.55671	9	0.783333	6.92872e-10
RNF152	-2.42018	0.107053	-2.53407	0.249082	-1.53822	0.568724	-3.38829	0.0459705	-1.05367	0.854851	-0.763679	0.700141	-3.26212	0.00331607	-2.03933	0.153155	-2.46347	0.0761583	-1.16533	0.372437	-6.15222	0	-0.476259	0.0774126	9.55294	9	0.387873	7.6407e-10
BUB1B	1.59207	0.330117	1.595	0.464207	1.85531	0.481833	1.23337	0.613156	1.65753	0.665433	1.31315	0.458147	3.70371	0.000786217	3.98414	0.00319767	1.0105	0.548198	1.0731	0.418542	6.12672	0	0.453872	0.0740807	8.74056	9	0.46156	8.97084e-10
CCL22	1.49309	0.364772	0.670744	0.797691	2.17031	0.401676	3.6306	0.029445	1.5089	0.716775	1.79258	0.278933	4.03324	0.000239179	3.38196	0.0133667	0.673298	0.712264	0.668631	0.634775	6.1201	0	0.497061	0.0812178	10.2534	9	0.330367	9.35156e-10
AKR1B10	3.47156	0.0161782	2.80154	0.232547	2.31272	0.364255	3.2136	0.0604161	3.25785	0.162407	5.37285	0.00015	6.12709	0	5.00437	0.000170213	5.05283	0.000152632	1.87096	0.128961	6.1144	0	1.0814	0.176862	40.7753	9	5.49549e-06	9.6919e-10
OGFRL1	2.41597	0.107711	1.37897	0.532405	2.94981	0.24217	0.705805	0.80231	1.86133	0.581711	0.476307	0.821695	3.14467	0.00476405	3.62018	0.00790427	1.51542	0.325444	1.79379	0.148061	6.10878	0	0.469385	0.0768378	9.45743	9	0.396164	1.00397e-09
WDHD1	2.51851	0.0913569	2.41847	0.269732	2.47342	0.321325	0.480363	0.875412	3.04245	0.20529	1.83736	0.265324	4.50426	3.88134e-05	3.18433	0.0207074	2.52386	0.0675549	3.39621	0.00321022	6.10683	0	0.647777	0.106074	15.8689	9	0.0696706	1.01627e-09
ZDHHC18	-1.10118	0.525943	-2.18168	0.313026	-1.13731	0.702225	-2.12115	0.281627	-1.25547	0.788852	-0.954884	0.617251	-3.59095	0.0011609	-2.4373	0.0807203	-0.508552	0.788941	-2.97785	0.0107427	-6.06247	0	-0.448619	0.0739994	5.4611	9	0.792405	1.34046e-09
RFX7	2.26393	0.139187	1.14181	0.61785	0.726819	0.831231	4.5327	0.00403765	0.0278015	0.998259	-0.126831	0.957348	1.99202	0.0868255	3.86298	0.00438821	0.923864	0.591009	3.00967	0.00987846	6.05844	0	0.491685	0.0811571	10.2691	9	0.329145	1.37449e-09
FNBP1L	2.15113	0.162981	2.60705	0.238073	1.80717	0.493733	1.79288	0.390502	0.283021	0.989853	1.0659	0.566736	2.44167	0.0320955	2.34763	0.0943395	0.0879319	0.967368	3.60735	0.0016479	6.05381	0	0.448127	0.074024	6.96577	9	0.640683	1.41459e-09
IL27	-2.02374	0.19651	-2.08233	0.337013	-1.59571	0.552172	-0.682414	0.810726	-0.470674	0.973072	-2.26942	0.151037	-3.90481	0.000384686	-3.10202	0.0236909	-2.28447	0.105383	-2.40843	0.0440336	-6.04565	0	-0.490711	0.0811676	10.2349	9	0.331806	1.48812e-09
GPAT3	-1.67654	0.301607	-1.62872	0.451847	-0.78877	0.815531	-2.318	0.221439	-1.50397	0.716944	-3.58802	0.0160392	-2.0621	0.0753842	-2.05764	0.149145	-2.24297	0.112358	-2.16559	0.0734408	-6.04362	0	-0.447741	0.074085	8.27621	9	0.506568	1.50696e-09
ERICH5	3.77869	0.00897849	2.38126	0.278097	1.0341	0.739774	2.1304	0.279437	2.19794	0.461452	3.5372	0.0178101	4.14129	0.000160538	1.98566	0.166542	1.98241	0.171116	2.22219	0.0652435	6.01744	0	0.621502	0.103283	15.1363	9	0.0872602	1.77198e-09
ME1	4.89777	0.0003328	2.67026	0.237979	1.55158	0.564182	2.45175	0.190026	2.4532	0.378965	2.92605	0.0552937	4.15029	0.000154799	3.13014	0.0224882	1.01998	0.543869	1.50492	0.233575	5.97059	2.35294e-07	0.670305	0.112268	17.6058	9	0.0400327	2.36403e-09
MRPL37	-2.75608	0.0603399	-0.462285	0.871953	-1.23311	0.668052	-1.33933	0.565655	-0.967346	0.87929	-1.95751	0.228694	-4.94222	5.95652e-06	-4.23028	0.00162055	-0.851012	0.626346	-5.21555	3.13178e-06	-5.9784	2.38095e-07	-0.609859	0.10201	14.9274	9	0.0929502	2.25333e-09
TBC1D2	-2.00109	0.202474	-0.814372	0.743125	-1.93381	0.461526	-1.17442	0.633725	-0.933657	0.886534	-1.78261	0.281465	-4.50525	3.87106e-05	-2.01979	0.157736	-1.14015	0.488925	-2.24277	0.0626796	-5.988	2.40964e-07	-0.443745	0.0741057	8.68651	9	0.466701	2.12434e-09
PRKAA2	1.72274	0.286404	2.5673	0.241646	1.4004	0.614244	2.40911	0.199264	0.84707	0.900731	2.76119	0.0732469	4.43106	5.19121e-05	4.72306	0.000404474	1.43869	0.356311	1.32085	0.304695	5.99117	2.43902e-07	0.578066	0.0964863	13.5244	9	0.140278	2.08336e-09
CDK5RAP2	3.12517	0.0310172	2.612	0.23681	2.093	0.41856	4.20521	0.0100084	1.1648	0.823835	2.13027	0.181824	0.591282	0.656324	1.77254	0.227362	1.69663	0.260174	4.35268	0.000121016	6.00721	2.46914e-07	0.57785	0.0961928	13.452	9	0.143196	1.88744e-09
ACER3	2.29767	0.131992	2.63869	0.236082	0.564327	0.874291	2.17714	0.263483	1.23222	0.797712	1.21698	0.498726	4.46815	4.47156e-05	3.54956	0.00936086	0.20818	0.920872	2.17968	0.0713013	6.01346	2.5e-07	0.507732	0.0844326	10.8763	9	0.284283	1.81603e-09
STK39	0.993194	0.571636	2.11858	0.328045	1.50443	0.577017	1.33813	0.565914	1.40837	0.751018	1.05821	0.570061	4.22081	0.000118576	3.37115	0.0136805	3.50745	0.00791751	3.58535	0.00177366	5.74236	3.7037e-07	0.558414	0.0972448	13.7109	9	0.132989	9.33676e-09
NT5E	-2.62946	0.0760583	-1.27612	0.569535	-1.80362	0.493211	-1.53252	0.489763	-2.91261	0.247636	-1.68153	0.312121	-2.46407	0.0304399	-2.39171	0.0874601	-0.652845	0.720919	-1.43025	0.259868	-5.75927	3.73832e-07	-0.426047	0.073976	6.54963	9	0.683895	8.44804e-09
CAP2	3.03259	0.0367828	2.68216	0.241337	0.990867	0.748728	1.7806	0.394523	1.69193	0.648558	2.65367	0.0845514	5.3155	7.0626e-07	3.75289	0.00575684	3.56293	0.00686272	1.92719	0.116415	5.76197	3.77358e-07	0.688869	0.119555	19.8203	9	0.0190541	8.31399e-09
COL1A1	3.14928	0.0297364	1.94238	0.361572	2.56511	0.307448	3.14222	0.0688793	2.51045	0.360487	3.51009	0.0186213	7.82745	0	4.87959	0.000242034	3.34524	0.0117042	1.71966	0.167283	5.76975	3.80952e-07	0.922996	0.159972	34.3845	9	7.64676e-05	7.9391e-09
CCND1	1.51818	0.355228	2.9629	0.217274	1.92099	0.464856	1.5069	0.501356	0.859592	0.897162	2.07663	0.195696	4.19985	0.000129177	2.52369	0.0699062	0.474012	0.804369	2.47784	0.0377098	5.78495	3.84615e-07	0.487452	0.084262	10.846	9	0.286415	7.25328e-09
EPDR1	0.622613	0.745439	1.43114	0.516266	1.01505	0.744278	2.86922	0.10676	0.929929	0.886916	2.1337	0.181041	5.41215	3.21429e-07	2.94871	0.031767	2.11293	0.139359	3.04326	0.00903304	5.78603	3.8835e-07	0.558587	0.0965408	13.5583	9	0.138929	7.20712e-09
UBD	1.12537	0.514525	2.51468	0.249183	2.65248	0.298167	2.83694	0.111247	1.89047	0.568936	4.64056	0.00202	7.45583	0	4.21741	0.0016692	3.28255	0.0136823	4.02285	0.00040503	5.7936	3.92157e-07	0.923795	0.159451	34.0259	9	8.83939e-05	6.88915e-09
SRD5A1	-0.63903	0.737689	-0.557709	0.835769	-2.15413	0.407473	-2.63809	0.148587	-1.41336	0.749222	-1.82742	0.267985	-3.76335	0.000638713	-2.65286	0.055601	-3.44552	0.00916625	-1.82645	0.139509	-5.79698	3.9604e-07	-0.497618	0.0858409	11.1583	9	0.265017	6.75192e-09
VCAN	1.43238	0.38736	1.91338	0.369989	1.51841	0.572783	1.593	0.464736	2.87821	0.256642	1.95113	0.230005	5.65072	4.53515e-08	3.70254	0.00659	3.2523	0.0148757	2.91732	0.0126612	5.80217	4e-07	0.669952	0.115466	18.5899	9	0.0289145	6.54632e-09
LYZ	1.60893	0.323908	1.09816	0.633547	0.804455	0.8122	2.90646	0.099803	0.795985	0.910485	3.60443	0.0158363	4.5564	3.0744e-05	4.19857	0.00173631	-0.0272675	0.990844	2.70949	0.0216644	5.80475	4.0404e-07	0.561052	0.0966538	13.5786	9	0.138125	6.44608e-09
AQP3	-1.76934	0.270551	-1.13851	0.618391	-0.545942	0.879264	-1.75189	0.404405	-1.74127	0.625424	-0.730871	0.714715	-4.81013	1.01794e-05	-4.12456	0.00213635	-0.543045	0.774988	-4.41079	9.64448e-05	-5.81856	4.08163e-07	-0.549107	0.0943717	13.0744	9	0.159268	5.93573e-09
BCL9	1.87013	0.23832	1.73238	0.420192	0.297996	0.941605	2.83426	0.111307	0.688957	0.935905	0.851124	0.665184	2.08462	0.0720155	1.88081	0.196308	1.8246	0.216399	3.40838	0.00309142	5.82747	4.12371e-07	0.430657	0.0739013	4.68937	9	0.860503	5.62755e-09
ZDHHC16	-0.493705	0.804028	-0.332567	0.91274	-1.52309	0.573177	-2.78979	0.118653	-1.14809	0.826541	-2.47265	0.112599	-3.93713	0.000341249	-3.13915	0.0222199	0.364658	0.851945	-4.00047	0.000437259	-5.86678	4.16667e-07	-0.504863	0.0860546	11.2252	9	0.260585	4.44331e-09
SOBP	2.72248	0.0644858	2.28494	0.29223	1.61367	0.544476	3.1341	0.0698995	1.18087	0.816758	1.99501	0.219333	4.43064	5.2024e-05	2.21406	0.116705	1.30706	0.411256	0.825736	0.547548	5.88068	4.21053e-07	0.52109	0.0886106	11.7382	9	0.228476	4.08587e-09
EPB41L4A	1.29721	0.442198	1.30567	0.559696	0.654792	0.845826	2.45184	0.190185	1.4568	0.735877	4.44001	0.00324533	3.29484	0.00300557	4.41786	0.000951642	0.647333	0.723767	4.47871	7.57414e-05	5.88208	4.25532e-07	0.606877	0.103174	15.1792	9	0.0861303	4.05133e-09
ZNF468	1.7933	0.262319	1.76922	0.407212	1.65728	0.536322	2.39833	0.201448	0.443608	0.978134	-0.0876101	0.971745	1.91882	0.10029	2.63953	0.0571558	0.0929949	0.965328	3.97054	0.000487773	5.88526	4.30108e-07	0.435223	0.0739512	6.83555	9	0.654236	3.97419e-09
PDGFA	3.67936	0.0109164	1.74101	0.415378	0.525429	0.883314	2.31638	0.221823	1.70087	0.644655	3.37403	0.0239534	5.4238	2.54083e-07	5.46226	4.11765e-05	1.40933	0.36761	2.00957	0.0999204	5.90702	4.34783e-07	0.696558	0.11792	19.3603	9	0.0222981	3.48357e-09
MAD2L1	0.964736	0.584829	1.76909	0.407148	1.70456	0.522953	1.04132	0.682976	2.27186	0.429555	2.20315	0.163758	2.99573	0.00741144	3.10298	0.0237088	1.07159	0.52065	1.96851	0.107805	5.91616	4.3956e-07	0.437776	0.0739965	6.69077	9	0.669279	3.29541e-09
ZMAT3	2.39362	0.112053	3.02927	0.220389	2.26742	0.376203	2.39177	0.202525	2.42749	0.383076	5.66686	2e-05	5.67797	0	5.44161	4.22222e-05	1.28516	0.42154	2.86597	0.0144937	5.91789	4.44444e-07	0.878717	0.148485	29.5489	9	0.000523354	3.26089e-09
TMCO6	-3.33468	0.0212782	-2.13795	0.320667	-2.32067	0.361776	-1.04603	0.683119	-1.97168	0.543964	-2.24816	0.155458	-4.81368	1.00284e-05	-3.343	0.0145805	-1.74463	0.244173	-1.52548	0.226554	-5.91987	4.49438e-07	-0.600661	0.101465	14.7305	9	0.0986103	3.22198e-09
OGFOD3	-1.83905	0.248476	-1.60649	0.461511	-0.901949	0.780041	-2.97392	0.0881941	-0.254594	0.993719	-2.34128	0.134286	-1.38373	0.253387	-3.26653	0.0176237	0.195328	0.926424	-2.68516	0.0230304	-5.92167	4.54545e-07	-0.437793	0.0739307	5.93396	9	0.746509	3.18682e-09
ITGAV	2.93629	0.0432384	2.37755	0.277395	1.15985	0.695	1.04585	0.683063	1.62046	0.673327	2.31848	0.139176	5.48512	1.95313e-07	5.12182	0.000128571	3.49391	0.0080947	3.08086	0.00810902	5.92466	4.5977e-07	0.721428	0.121767	20.5058	9	0.015035	3.12953e-09
CEBPD	-1.5252	0.353315	-2.666	0.235628	-1.7539	0.511648	-2.90947	0.0992747	-0.842876	0.900515	-2.189	0.166937	-2.32451	0.0424463	-1.0157	0.529411	-0.663083	0.716891	-4.1369	0.000270187	-5.92612	4.65116e-07	-0.475971	0.0803174	10.0932	9	0.342992	3.10176e-09
ZFP82	1.36628	0.413983	1.1524	0.614939	2.02692	0.436159	2.11864	0.282837	-1.07468	0.849872	0.72217	0.719018	3.07549	0.0058467	3.10187	0.0236799	2.08774	0.145051	2.07838	0.0875978	5.7234	5.40541e-07	0.423357	0.0739694	8.46945	9	0.487614	1.04411e-08
RUSF1	-2.37648	0.115663	-2.92754	0.227529	-3.03805	0.222207	-2.14334	0.274905	-1.77054	0.611774	0.833015	0.671942	-3.81243	0.000533169	-4.74588	0.000375342	-2.48751	0.0726597	-2.6007	0.0282392	-5.72796	5.45455e-07	-0.617672	0.107835	16.4338	9	0.0583572	1.01643e-08
SAP30BP	-1.43427	0.386821	-1.44899	0.51255	-0.985002	0.750964	-1.70467	0.420338	-1.1664	0.822465	-1.92446	0.238416	-3.3769	0.00232217	-2.15172	0.128696	-1.58831	0.297544	-2.20395	0.067875	-5.72806	5.50459e-07	-0.423233	0.0738877	3.69974	9	0.930041	1.01586e-08
PRDX6	-2.1799	0.1565	-0.59553	0.823224	-0.462687	0.901997	-3.79737	0.0238378	-1.37584	0.760815	-0.384044	0.858354	-4.15517	0.000152053	-2.27276	0.106367	-3.57897	0.00659143	-4.14709	0.000261022	-5.6552	6.77966e-07	-0.571909	0.10113	14.6999	9	0.0995168	1.55669e-08
HAX1	-1.51961	0.35499	-2.87641	0.228649	-2.35547	0.348002	-1.35484	0.560267	-1.45383	0.736579	-1.93666	0.234811	-5.45836	1.89036e-07	-3.43193	0.0119964	-0.840826	0.631829	-5.27201	2.23663e-06	-5.66259	6.83761e-07	-0.662508	0.116997	19.1502	9	0.0239458	1.49106e-08
LCAT	-2.86748	0.0493683	-1.2762	0.569843	-1.10769	0.711388	-0.999723	0.698209	-1.60895	0.676533	-1.20078	0.506894	-5.60217	8.69565e-08	-5.09606	0.000130256	-2.94848	0.0296771	-5.46846	8.13953e-07	-5.67124	6.89655e-07	-0.707022	0.124668	21.588	9	0.0102807	1.41765e-08
SLC1A1	-1.437	0.385517	-1.83514	0.392692	-1.38185	0.62041	-1.8514	0.370917	-1.84958	0.586157	-2.04622	0.204699	-1.63055	0.171372	-2.30213	0.101846	-2.58993	0.0599038	-2.03486	0.0953706	-5.67708	6.95652e-07	-0.419488	0.0738916	4.95555	9	0.838166	1.37017e-08
SULT1C2	-0.159446	0.940301	0.491028	0.860093	0.628877	0.854107	2.44369	0.192914	1.09029	0.841466	2.08195	0.193799	3.41205	0.00208148	2.88001	0.0359716	1.9258	0.186007	2.16793	0.0730625	5.6786	7.01754e-07	0.419968	0.0739562	8.25553	9	0.508614	1.35799e-08
FAP	2.6373	0.0751749	1.65878	0.445654	0.855152	0.796978	1.38147	0.551071	1.81081	0.598273	4.03008	0.00770208	5.63753	4.4843e-08	5.54412	2.85714e-05	4.40816	0.000747059	3.82588	0.000797339	5.68611	7.07965e-07	0.822962	0.144732	28.3877	9	0.000821463	1.29965e-08
DFFB	-2.42106	0.106853	-1.09131	0.637312	-1.9126	0.465105	-0.465163	0.879911	-2.52584	0.357115	-1.11843	0.543898	-2.81133	0.0124644	-2.53416	0.0685655	-2.17766	0.125565	-1.79781	0.146869	-5.70128	7.14286e-07	-0.421905	0.0740017	8.35285	9	0.499016	1.18908e-08
NPR3	2.17104	0.158734	0.0913384	0.980344	1.28221	0.654711	2.2583	0.240294	2.03306	0.523523	0.638268	0.754758	4.47817	4.29404e-05	1.33016	0.387882	2.07703	0.147463	3.48126	0.00247832	5.63042	8.33333e-07	0.492255	0.0874279	11.5141	9	0.242105	1.79775e-08
FAT1	3.82495	0.00820131	2.93703	0.223259	2.6289	0.292892	2.60004	0.157897	2.2263	0.447497	3.18021	0.0338616	7.90013	0	5.10639	0.000126842	2.81399	0.0388536	1.64608	0.188141	5.63514	8.40336e-07	0.935117	0.165944	37.007	9	2.62428e-05	1.74918e-08
FAM111B	1.5288	0.351872	2.31921	0.284865	2.21134	0.388958	2.81563	0.113133	1.13882	0.828299	3.72239	0.0125818	5.34337	6.29139e-07	3.74935	0.00579332	0.640713	0.72716	1.69077	0.175013	5.59955	9.44882e-07	0.628417	0.112226	17.7109	9	0.0386796	2.14912e-08
RUNX2	1.61481	0.321934	1.26263	0.573705	1.43612	0.606426	2.19385	0.257218	1.4458	0.742296	-1.2247	0.496152	2.66242	0.0185365	3.51148	0.0100688	0.631799	0.731318	2.2672	0.0595646	5.60881	9.52381e-07	0.414557	0.0739118	8.1671	9	0.517398	2.03719e-08
CFP	-2.74311	0.0620858	-2.16363	0.316297	-1.58399	0.55716	-2.24592	0.242568	-0.178457	0.994571	-1.35355	0.44212	-0.390063	0.775993	-5.05783	0.000147619	-1.88108	0.198689	-4.16735	0.000241442	-5.61728	9.6e-07	-0.538362	0.0958403	13.4627	9	0.142761	1.93985e-08
DTL	2.94654	0.0424047	2.18415	0.312466	2.12028	0.414732	1.49478	0.505204	2.9104	0.247782	3.75836	0.011853	5.04142	3.80024e-06	3.08038	0.0248502	-0.105684	0.960169	2.80119	0.0172051	5.61907	9.67742e-07	0.661831	0.117783	19.2971	9	0.0227817	1.91992e-08
LUM	2.84339	0.0514691	2.05701	0.339787	1.31968	0.6429	1.67239	0.434044	3.71276	0.0827863	3.38998	0.0231707	5.77734	0	6.22973	0	4.88958	0.000255172	2.41256	0.0436283	5.61909	9.7561e-07	0.921676	0.164026	36.0351	9	3.90826e-05	1.91968e-08
BHLHE41	0.833686	0.64643	2.71763	0.238692	1.69962	0.524551	0.966539	0.710909	3.29989	0.150698	1.88258	0.250297	4.5733	2.82691e-05	4.07676	0.00248528	1.55807	0.308786	3.771	0.000958479	5.62202	9.83607e-07	0.624708	0.111118	17.3886	9	0.0429666	1.88742e-08
NFASC	2.5078	0.0930351	1.5355	0.484921	0.367585	0.922975	1.56046	0.479351	2.6579	0.315299	3.15355	0.0354486	5.85496	0	4.35776	0.00111133	1.6381	0.27869	2.88923	0.0136339	5.6226	9.91736e-07	0.667397	0.118699	19.6512	9	0.0201912	1.881e-08
RCAN3	-0.627535	0.743336	2.28562	0.292373	1.64356	0.539168	3.73563	0.0242191	1.80602	0.600236	2.64444	0.085676	2.26914	0.0482934	3.79854	0.00510515	0.578273	0.758466	3.65479	0.00141386	5.58155	1.22137e-06	0.533244	0.095537	13.3597	9	0.146993	2.38388e-08
TPRA1	-0.0136102	0.995085	-2.47656	0.259834	-2.11964	0.414142	-1.35083	0.560716	-0.82494	0.90418	-0.860279	0.66142	-2.68545	0.0174848	-2.98363	0.0297446	-0.907694	0.598956	-3.66186	0.00138279	-5.58187	1.23077e-06	-0.434259	0.077798	9.66144	9	0.378582	2.37943e-08
DEDD2	-0.732682	0.693239	-1.07416	0.643644	-1.67298	0.531674	-1.84997	0.370927	0.253582	0.993922	-2.22377	0.160408	-1.84319	0.116364	-2.73578	0.0475691	-0.1166	0.955839	-3.88182	0.000657711	-5.58285	1.24031e-06	-0.412578	0.073901	7.71712	9	0.562885	2.36615e-08
COL14A1	2.08291	0.181547	1.487	0.500021	1.73255	0.517863	1.84926	0.371189	2.25165	0.436086	1.54695	0.363384	6.09654	0	3.50364	0.0101833	2.93025	0.0307465	2.12839	0.0794606	5.58339	1.25e-06	0.642722	0.115113	18.5809	9	0.029002	2.35876e-08
NCAPG	1.64083	0.31344	1.37383	0.534587	1.18224	0.686218	1.49263	0.50583	1.2749	0.77858	3.25648	0.0289085	4.12635	0.000169512	3.24459	0.0185627	1.86543	0.203264	1.20587	0.354371	5.57818	1.35338e-06	0.492417	0.0882755	11.6905	9	0.231325	2.43052e-08
ZNF585B	1.89272	0.23228	2.79224	0.232593	0.215238	0.958093	2.42876	0.196131	1.03603	0.858872	1.44221	0.40405	1.98945	0.0872299	3.97582	0.00327465	-0.64817	0.723315	3.34902	0.00371011	5.57965	1.36364e-06	0.465979	0.0835141	10.7421	9	0.293799	2.41002e-08
RND2	-3.2421	0.0248175	-1.19871	0.597193	-2.57521	0.305381	-1.48064	0.510679	-0.622633	0.954467	-2.15562	0.174981	-2.68735	0.0173953	-1.32076	0.392415	-2.01123	0.163157	-1.43687	0.257207	-5.51641	1.43885e-06	-0.419849	0.0761092	9.35217	9	0.405421	3.46004e-08
VPS13C	1.16351	0.49561	2.00335	0.346204	2.11004	0.415559	1.3987	0.544002	1.53273	0.709873	3.77612	0.0113908	2.73948	0.0151243	2.31807	0.0991939	0.209008	0.920783	3.89889	0.000621178	5.51785	1.44928e-06	0.508117	0.092086	12.5226	9	0.185424	3.43178e-08
ZNF408	-2.39649	0.111404	-0.189859	0.95418	-0.736242	0.829216	-1.20033	0.623145	-0.933663	0.886703	-3.05162	0.0437652	-1.42392	0.238603	-3.03437	0.0270028	-1.77192	0.23455	-2.30795	0.0547771	-5.52483	1.45985e-06	-0.408264	0.0738962	7.12373	9	0.624239	3.29809e-08
DHODH	-2.18374	0.155556	-2.14578	0.320019	-1.27278	0.656223	-2.75695	0.124779	-2.25182	0.436587	-1.14408	0.531845	-2.23201	0.0524139	-1.07993	0.499848	-1.54287	0.314535	-1.79621	0.147341	-5.53308	1.47059e-06	-0.408856	0.0738929	6.11332	9	0.728525	3.14647e-08
DHRS9	3.91918	0.00646294	1.20205	0.596478	2.00006	0.442704	3.31948	0.0508618	1.64076	0.66419	1.80597	0.274453	5.08638	3.21019e-06	3.92491	0.0037343	0.729154	0.686362	0.561305	0.69662	5.55136	1.48148e-06	0.609502	0.109793	17.0935	9	0.0472718	2.83448e-08
COA7	3.02396	0.0373853	1.99298	0.348704	1.70012	0.524981	2.69497	0.135806	0.709345	0.931444	2.44437	0.117253	1.67291	0.158933	2.62273	0.0590284	-0.272019	0.891951	0.911968	0.500129	5.5665	1.49254e-06	0.413844	0.0743456	9.06451	9	0.431341	2.59912e-08
EPHA3	2.93683	0.0432092	1.22274	0.588856	0.597697	0.861246	1.82636	0.380362	2.74248	0.289809	1.24405	0.487693	5.14913	2.21323e-06	5.50482	3e-05	4.47197	0.000686526	3.05495	0.00873981	5.49374	1.5493e-06	0.726594	0.132258	24.0445	9	0.00423157	3.93505e-08
ADRB2	-1.90861	0.226971	-1.70737	0.428923	-1.26619	0.658534	-0.812428	0.771345	-2.09321	0.502609	-2.75186	0.0744247	-1.98123	0.0886627	-3.02898	0.0272966	-3.26202	0.0144672	-2.03611	0.0951854	-5.50489	1.56028e-06	-0.473052	0.0859331	11.1947	9	0.262598	3.69403e-08
COPG2	3.04714	0.0359126	1.95824	0.357746	1.8907	0.471316	2.05149	0.304438	0.726827	0.926112	2.5227	0.10525	3.22697	0.0036967	0.582729	0.741806	0.506877	0.789203	3.19175	0.00592757	5.50602	1.57143e-06	0.471322	0.0856013	11.1402	9	0.266219	3.67035e-08
DCAF11	-3.78374	0.00893355	-1.54934	0.480323	-1.44779	0.602218	-1.36049	0.558142	-3.53379	0.111018	-1.05355	0.572289	-6.97793	0	-4.76609	0.000346479	-2.55736	0.0637805	-3.78066	0.000929507	-5.47183	1.95804e-06	-0.794089	0.145123	28.7601	9	0.000711257	4.454e-08
CYTH1	-1.82969	0.251522	-1.82314	0.393443	-1.29646	0.64833	-0.645946	0.823806	-0.75078	0.919994	-0.11143	0.962819	-1.97192	0.0903415	-4.30191	0.00132444	-0.971701	0.567623	-2.29926	0.0557835	-5.4486	2.06897e-06	-0.402343	0.0738434	8.28419	9	0.50578	5.07675e-08
ARPC5	4.29354	0.00231946	1.15923	0.611592	1.76068	0.510425	1.35319	0.560691	1.2002	0.807731	-0.48719	0.817675	3.02238	0.00683019	3.81351	0.00497194	1.75214	0.242011	2.4159	0.0433093	5.45288	2.08333e-06	0.506027	0.0928001	12.7198	9	0.175699	4.95619e-08
SHTN1	3.20183	0.0268337	1.4501	0.512614	1.28017	0.655044	2.73032	0.130023	0.113052	0.996669	2.65872	0.0842299	5.43414	1.84162e-07	4.81	0.000313125	-0.508094	0.788963	2.99949	0.0101657	5.42887	2.19178e-06	0.609731	0.112313	17.8133	9	0.037402	5.6712e-08
SLC16A14	1.99848	0.202583	1.633	0.451214	0.923933	0.773521	1.21478	0.619449	2.263	0.4309	1.26153	0.479619	1.29771	0.287289	3.51541	0.0100145	0.907184	0.599175	1.91604	0.118599	5.40634	2.26667e-06	0.398941	0.0737913	5.01038	9	0.833403	6.43252e-08
FKBP8	-2.61121	0.0781842	-0.92167	0.703479	-1.02561	0.741929	-1.35224	0.560675	-0.742872	0.922212	-1.11717	0.544324	-3.33962	0.00260894	-4.56403	0.000618095	0.201012	0.924258	-1.54402	0.220157	-5.41618	2.28188e-06	-0.440986	0.0814201	10.3512	9	0.322812	6.08844e-08
FUBP1	1.13604	0.50928	2.21597	0.30363	3.26416	0.214899	1.4676	0.515475	1.58112	0.688754	1.33135	0.450398	0.591467	0.656298	3.00438	0.0285477	0.929265	0.588329	3.79635	0.000880986	5.41637	2.2973e-06	0.456107	0.084209	10.8774	9	0.284205	6.08214e-08
ZNF607	1.84573	0.246454	1.00957	0.670984	0.964758	0.761753	2.34521	0.215905	0.106077	0.99644	-0.264216	0.905419	2.67275	0.0180586	5.11038	0.000129189	0.516255	0.785611	2.7502	0.019499	5.4179	2.31293e-06	0.45604	0.0841729	10.9108	9	0.281872	6.03031e-08
CETP	-2.59583	0.080269	-2.84648	0.233283	-2.67311	0.295162	-3.13256	0.0698035	0.52756	0.967864	-0.986916	0.60273	-0.792309	0.541953	-4.41101	0.000959854	-1.24215	0.440704	-4.69536	3.09016e-05	-5.39973	2.36842e-06	-0.56515	0.104663	15.7018	9	0.0733766	6.67411e-08
ACTG2	-3.07188	0.0344379	-0.937346	0.697312	-1.26364	0.659507	-1.97068	0.328519	0.841108	0.901514	-1.5843	0.348031	-1.72773	0.144184	-3.10165	0.0236737	-0.912022	0.596986	-1.84172	0.135863	-5.4007	2.38411e-06	-0.398807	0.0738435	6.67435	9	0.670982	6.63803e-08
POMT1	-3.03364	0.0367519	-0.34269	0.910167	-0.450634	0.904231	-0.7671	0.784339	-1.78153	0.606685	-1.2151	0.499665	-2.99434	0.00744083	-2.59409	0.0623968	-0.970288	0.568162	-2.11557	0.0814999	-5.39161	2.5641e-06	-0.398308	0.0738756	6.80527	9	0.657385	6.98301e-08
EFEMP1	1.4224	0.39083	1.88696	0.375996	1.92043	0.464831	1.24135	0.608942	2.97812	0.226221	2.70366	0.0803945	6.16483	0	3.97484	0.00327474	1.26817	0.429297	2.91827	0.0126374	5.39264	2.58065e-06	0.670375	0.124313	21.5123	9	0.0105602	6.94284e-08
PCNX2	-0.432052	0.829561	1.6807	0.436911	0.796829	0.81417	1.7832	0.393592	1.2744	0.778574	1.13753	0.53558	2.54893	0.0247658	2.79932	0.0420927	0.809568	0.647022	3.49034	0.00241035	5.39364	2.5974e-06	0.398341	0.0738538	7.82393	9	0.551983	6.90453e-08
SOX9	1.93256	0.220586	2.72134	0.237517	1.91216	0.464948	0.373469	0.906207	1.6932	0.648666	3.53154	0.0178507	4.374	6.50983e-05	4.34856	0.00115258	4.30829	0.000974558	3.43713	0.00284505	5.39528	2.61438e-06	0.738845	0.136943	25.7293	9	0.00226201	6.84164e-08
FOCAD	2.69802	0.0674005	0.850582	0.731675	1.17543	0.687878	2.02852	0.311208	1.16115	0.82523	1.88305	0.250107	2.33959	0.0410822	0.49355	0.786778	2.86296	0.0354104	2.43854	0.0412132	5.37659	2.85714e-06	0.400261	0.0744451	9.08317	9	0.429633	7.59098e-08
PIK3CB	2.62461	0.0764965	1.09445	0.635547	0.534082	0.881814	1.51853	0.496742	0.161275	0.993724	3.98884	0.00833481	3.6533	0.000937489	3.1712	0.0211357	0.756889	0.673335	3.62673	0.00154667	5.37741	2.875e-06	0.526075	0.0978306	13.9009	9	0.125894	7.5565e-08
DOCK8	1.71112	0.289859	0.993334	0.6775	1.14403	0.700669	0.723353	0.797339	2.32331	0.411691	1.78155	0.281624	5.07015	3.43358e-06	2.63771	0.057399	2.14199	0.132911	4.05479	0.000361408	5.37966	2.89308e-06	0.559132	0.103934	15.4933	9	0.0782462	7.46286e-08
FAIM	2.29477	0.132231	3.16646	0.228504	1.27922	0.654798	1.48565	0.509295	1.74872	0.622135	2.84852	0.0637777	1.16582	0.345397	2.97073	0.0304441	2.54713	0.0650555	1.95938	0.109601	5.38099	2.91139e-06	0.489219	0.0909162	12.262	9	0.198937	7.40793e-08
ZNF260	2.03691	0.193719	1.82389	0.393538	-0.0970248	0.983012	1.79201	0.390594	0.429005	0.979316	1.88821	0.248531	1.10699	0.373041	2.33224	0.0968794	1.91953	0.187568	3.30248	0.00428633	5.38124	2.92994e-06	0.397332	0.0738365	6.74355	9	0.6638	7.39737e-08
KLHL3	0.383959	0.850046	2.91774	0.227832	1.34324	0.634213	2.12911	0.279966	0.434938	0.978103	2.40973	0.123372	3.38918	0.00223989	3.92787	0.00372694	0.450083	0.8156	2.21982	0.0655927	5.35779	3.41463e-06	0.475213	0.0886957	11.8185	9	0.223735	8.42453e-08
ZDHHC12	-1.46082	0.377135	-0.461753	0.871924	-0.74694	0.82617	-1.45697	0.519422	-0.331378	0.984583	-0.965026	0.612804	-1.99524	0.0863331	-3.1981	0.0201844	-0.674751	0.711641	-3.4647	0.002606	-5.35895	3.43558e-06	-0.395201	0.0737459	4.01884	9	0.910168	8.37048e-08
HERC1	0.757587	0.680703	0.2072	0.948819	1.31937	0.642918	2.3094	0.223696	0.507954	0.969232	1.77625	0.283467	2.74031	0.0150945	1.0046	0.535169	1.71109	0.254952	3.67423	0.00132501	5.36003	3.45679e-06	0.39593	0.0738671	7.32039	9	0.6038	8.32093e-08
EIF3L	-3.27011	0.0236513	0.0465436	0.989176	-0.381726	0.919769	-2.14496	0.27397	-1.31807	0.77303	-1.13593	0.535775	-3.6002	0.00112467	-2.72589	0.048518	0.483841	0.799589	-4.22	0.00019865	-5.34147	3.49398e-06	-0.480201	0.0899005	12.0911	9	0.208221	9.2195e-08
MYO6	2.66688	0.0711982	2.38611	0.278339	2.40201	0.341428	0.977998	0.705306	-0.155706	0.993965	2.02647	0.210106	4.17728	0.000140629	2.90637	0.0343513	2.82748	0.0379423	2.06255	0.09036	5.34462	3.51515e-06	0.543	0.101597	14.8405	9	0.0954128	9.06068e-08
STMN2	3.06692	0.0346365	2.15557	0.317815	1.24658	0.662812	1.45424	0.52024	2.89638	0.251167	3.79248	0.0113596	5.30373	7.63116e-07	7.13528	0	6.11139	0	3.24435	0.00509163	5.32424	3.5503e-06	1.00429	0.188625	47.032	9	3.87109e-07	1.01374e-07
SHF	-2.89395	0.0474698	-1.31548	0.556579	-1.26428	0.659427	-1.2773	0.593445	-1.7322	0.629073	-1.18548	0.511956	-5.00878	4.51004e-06	-3.01957	0.0276658	0.296394	0.881563	-2.83948	0.0155743	-5.32546	3.57143e-06	-0.508732	0.0955282	13.3739	9	0.146403	1.00696e-07
JTB	-1.09926	0.527014	-0.797209	0.749811	-1.1634	0.693492	-2.2376	0.244063	-1.35584	0.768466	-2.16666	0.171745	-5.49102	1.96078e-07	-3.49626	0.0103406	-3.00286	0.0261402	-6.36895	0	-5.32837	3.59281e-06	-0.681608	0.12792	22.7807	9	0.00670803	9.90963e-08
MRPL2	-1.63649	0.314971	-1.3576	0.540494	-0.147559	0.974524	-1.91358	0.344849	-0.649506	0.947444	-2.67328	0.0829438	-3.30784	0.00288705	-3.78886	0.00520445	-2.96463	0.0287783	-6.11957	0	-5.31802	3.64706e-06	-0.609577	0.114625	18.5551	9	0.0292535	1.04903e-07
CCNA2	2.05073	0.190465	2.0395	0.343059	1.93536	0.46147	1.66292	0.437202	2.06267	0.51656	4.0031	0.008095	3.68304	0.000845548	3.75145	0.00577612	1.14705	0.485135	0.78452	0.570704	5.31567	3.74269e-06	0.56605	0.106487	16.1473	9	0.0638684	1.06265e-07
NAAA	-4.60744	0.000907317	-1.53405	0.48479	-1.00544	0.744616	-3.87456	0.0204355	-3.2493	0.165018	0.203514	0.928146	-6.57247	0	-5.72663	1e-05	-2.85115	0.0361576	-2.20227	0.0680761	-5.31175	3.83721e-06	-0.801953	0.150977	31.073	9	0.000287612	1.08578e-07
MSH2	1.74252	0.279927	1.59848	0.463094	1.40539	0.613321	2.50716	0.178128	0.086235	0.994714	1.20941	0.502875	4.26243	0.000101229	1.66292	0.261977	-0.35895	0.854947	3.5024	0.00232403	5.30992	3.93064e-06	0.450885	0.0849137	11.0301	9	0.273653	1.09672e-07
SPP1	1.76461	0.272088	2.07324	0.33847	3.48757	0.150097	3.48254	0.0391119	1.69286	0.648382	3.27992	0.0289976	6.31249	0	4.59727	0.000565859	3.01265	0.0256593	0.413856	0.777787	5.2925	4.22857e-06	0.79096	0.149449	30.6496	9	0.000339907	1.20658e-07
MT1A	-0.436481	0.828034	-1.45064	0.51251	-1.87939	0.473323	-1.92558	0.341586	-0.818077	0.906212	-3.65119	0.0140401	-1.91641	0.100745	-2.16045	0.126836	-1.89113	0.19557	-4.34369	0.000124953	-5.29412	4.25287e-06	-0.491652	0.0928675	12.7397	9	0.174741	1.19588e-07
GPC4	2.65601	0.072905	1.17098	0.606586	1.0651	0.728686	1.32843	0.571166	2.50137	0.367456	3.03414	0.0447805	6.26856	0	4.14157	0.00200657	4.24959	0.00116914	2.8083	0.0168807	5.28017	4.40678e-06	0.760065	0.143947	28.3833	9	0.000822852	1.29065e-07
PACSIN3	-4.07669	0.00441981	-1.84922	0.388057	-1.92046	0.465119	-1.39007	0.548184	-2.08601	0.506617	-3.35139	0.0249921	-7.93791	0	-4.89148	0.000241429	-2.31958	0.0997335	-2.92675	0.0123833	-5.28322	4.43182e-06	-0.863864	0.163511	36.3288	9	3.46589e-05	1.26931e-07
C11orf80	2.25008	0.141675	2.04672	0.340829	0.694022	0.835824	1.23953	0.61045	1.86014	0.581534	0.808494	0.682306	5.02545	4.1247e-06	3.6099	0.00806905	2.17205	0.126585	1.87953	0.126861	5.26698	4.49438e-06	0.528252	0.100295	14.5592	9	0.103779	1.38687e-07
ZNF813	1.76906	0.270648	1.03376	0.659363	1.17411	0.688625	0.389001	0.901861	0.903069	0.890806	0.090138	0.970597	2.45098	0.0314279	2.41226	0.0841175	1.91935	0.187592	3.62008	0.00158125	5.2572	4.66667e-06	0.388157	0.0738334	7.5288	9	0.582237	1.46266e-07
SMARCD1	2.32555	0.125679	0.776117	0.756724	0.353638	0.926563	1.42462	0.532839	0.295697	0.989158	1.60767	0.338697	3.41656	0.00205237	1.36192	0.374575	0.535384	0.778619	3.25009	0.00500712	5.25786	4.69274e-06	0.388372	0.073865	7.56962	9	0.57803	1.45743e-07
NEMP1	1.04141	0.550174	1.56524	0.473854	0.111306	0.9813	2.78834	0.118327	0.955793	0.880486	3.18432	0.0335096	3.37944	0.00230594	3.83365	0.00468973	0.748523	0.677339	1.23515	0.341204	5.25714	4.75138e-06	0.46208	0.0878958	11.6592	9	0.233213	1.46314e-07
ZNF395	-3.09733	0.0326943	-1.69622	0.432431	-1.58428	0.557263	-0.260178	0.938614	-3.16959	0.181583	-3.06735	0.0428231	-5.67497	0	-3.63985	0.00751832	-0.768008	0.667061	-4.22346	0.000196175	-5.24501	4.80874e-06	-0.693651	0.13225	24.2446	9	0.00393088	1.56278e-07
PRAMEF10	4.27316	0.00248658	1.84611	0.390473	2.2896	0.371389	1.29786	0.583823	1.63639	0.667574	3.66263	0.0137379	4.84408	8.95201e-06	4.02603	0.00283278	2.01862	0.161008	0.745752	0.592538	5.24769	4.83516e-06	0.686515	0.130822	23.775	9	0.0046716	1.54015e-07
LOXL4	3.53357	0.0145818	1.51838	0.489788	1.21128	0.67524	1.03249	0.686907	3.46031	0.109517	3.05487	0.0435214	7.10981	0	4.88966	0.000238246	3.76348	0.0044595	2.74067	0.0200022	5.23523	5.24064e-06	0.862836	0.164813	36.858	9	2.78985e-05	1.64778e-07
ITGA6	1.80204	0.260171	1.65036	0.446582	0.739329	0.828844	1.59054	0.466444	0.274276	0.990466	2.90692	0.0577565	5.61418	8.75274e-08	3.20024	0.0201302	1.51868	0.324443	4.14266	0.000264829	5.23532	5.26882e-06	0.586017	0.111935	17.7541	9	0.0381357	1.64696e-07
FIGNL1	1.21337	0.475271	2.32946	0.287311	2.41215	0.339643	1.79855	0.389589	2.46928	0.376231	4.02294	0.007658	2.73312	0.0154031	2.54923	0.0669512	-0.129941	0.950119	2.61859	0.0271371	5.23547	5.2973e-06	0.530908	0.101406	14.7692	9	0.0974752	1.64567e-07
INPP1	-1.44366	0.383282	-0.5483	0.839477	-1.5553	0.565033	-2.48245	0.183301	-2.64396	0.318368	-1.27474	0.474678	-1.0406	0.406752	-2.21048	0.117385	-0.121552	0.95385	-2.57182	0.030272	-5.23552	5.32609e-06	-0.386202	0.0737659	4.76926	9	0.853941	1.64525e-07
WDR45	-1.56766	0.33762	-1.23121	0.584893	-0.650373	0.846855	-1.34035	0.564881	-1.36524	0.763546	-2.25371	0.154475	-2.5226	0.026477	-3.09075	0.0243419	-0.944291	0.579962	-5.98199	0	-5.2287	5.50265e-06	-0.521859	0.0998068	14.5002	9	0.105613	1.7071e-07
SCD	1.95279	0.215448	1.75501	0.411931	1.91274	0.46527	1.69115	0.426171	0.0263417	0.998097	1.40353	0.420615	3.45873	0.00178801	2.0876	0.142961	1.32961	0.400508	0.956396	0.476288	5.22874	5.53191e-06	0.386124	0.0738465	7.04637	9	0.632292	1.70673e-07
MOXD1	1.9164	0.224767	2.43797	0.267638	1.47814	0.589381	1.41271	0.538471	2.86754	0.254383	2.72467	0.0777336	5.56094	1.25786e-07	4.04385	0.00271172	5.46509	2.66667e-05	2.98784	0.0104582	5.22706	5.57895e-06	0.827213	0.158256	33.8673	9	9.4235e-05	1.7223e-07
SLC44A3	2.17298	0.158214	2.31994	0.284655	0.777286	0.817271	2.0331	0.310309	0.537125	0.964111	3.79798	0.0114321	3.15817	0.00457935	2.65697	0.0551064	4.04698	0.00207316	2.66749	0.0239961	5.22564	5.65445e-06	0.594701	0.113804	18.164	9	0.0333179	1.73552e-07
KPNA4	5.33213	0.00015	1.7213	0.423415	1.75242	0.512249	0.767454	0.784291	0.792815	0.910827	0.927972	0.628487	2.94402	0.00859726	3.78702	0.00522827	1.26789	0.42937	4.07979	0.000331272	5.21818	5.69948e-06	0.585244	0.112155	17.8369	9	0.0371142	1.80688e-07
NPM2	2.05074	0.190537	1.04391	0.653975	0.687008	0.83805	1.38077	0.55106	-0.411961	0.981507	1.19886	0.507167	2.83424	0.0117061	3.72875	0.00617379	2.36312	0.0921604	1.10749	0.401225	5.2182	5.72917e-06	0.395486	0.0757896	9.32822	9	0.407545	1.80668e-07
R3HDM1	1.66203	0.305522	0.46192	0.872037	0.944954	0.766303	1.33315	0.568797	0.540782	0.96376	-0.303267	0.888982	1.4103	0.243511	2.75296	0.0464429	1.11701	0.499088	4.45186	8.3468e-05	5.21519	5.84615e-06	0.387294	0.0742627	9.07283	9	0.430579	1.83634e-07
ZNF827	0.148629	0.944434	1.08401	0.640365	0.797802	0.814055	3.17524	0.0644754	1.35405	0.768092	1.79979	0.276267	3.41337	0.00207251	2.07705	0.145069	3.6781	0.00540202	3.21259	0.00559134	5.21651	5.87629e-06	0.50043	0.0959319	13.4621	9	0.142788	1.82326e-07
CD82	-3.39208	0.0190193	-2.8767	0.229686	-1.36396	0.627524	-1.39574	0.545858	-2.29956	0.423018	-0.855435	0.662939	-1.91969	0.100127	-4.13387	0.00206664	-0.151993	0.941809	-1.70219	0.171967	-5.21084	6.09137e-06	-0.481993	0.0924983	12.6722	9	0.17801	1.87991e-07
CLPP	-2.58241	0.0820196	-0.786664	0.753158	-1.55704	0.564532	-1.55668	0.481319	-0.517232	0.967488	-2.47468	0.112351	-4.65005	2.05012e-05	-4.66668	0.000476667	-0.0168826	0.994768	-6.21456	0	-5.21229	6.12245e-06	-0.625092	0.119926	20.2469	9	0.0164481	1.8652e-07
CNKSR2	-3.52738	0.0146974	-0.935233	0.698328	-0.358936	0.924302	-1.9302	0.340668	-2.54202	0.353318	-1.20221	0.506082	-2.97659	0.00783427	-1.76251	0.230183	-2.15153	0.130921	-1.23319	0.34194	-5.20152	6.46465e-06	-0.435122	0.0836528	10.7621	9	0.292369	1.97665e-07
BTBD10	1.77754	0.267502	1.69104	0.434198	2.29416	0.371588	0.88178	0.746927	1.84832	0.587456	2.51171	0.106331	1.74814	0.138887	2.22981	0.114263	0.476651	0.803308	1.8027	0.145466	5.19493	6.53266e-06	0.383486	0.0738194	6.30263	9	0.709289	2.04801e-07
PRKX	2.07953	0.182149	1.19223	0.597699	1.54099	0.567433	0.378268	0.905336	1.20174	0.807825	3.67467	0.0135357	3.23541	0.00359495	2.25286	0.110163	2.84111	0.036958	3.38779	0.00329373	5.18437	7.0297e-06	0.528333	0.101909	14.9441	9	0.0924833	2.16751e-07
PTPN22	0.873802	0.627606	0.350132	0.907577	1.13535	0.702986	1.46659	0.515886	2.19368	0.460024	0.251613	0.909744	1.94235	0.0958682	2.55041	0.0668909	1.35406	0.388994	3.21769	0.00551138	5.18478	7.06468e-06	0.38236	0.0737466	4.784	9	0.852717	2.1627e-07
FUZ	-0.667552	0.725111	-1.44286	0.514623	-0.710002	0.833352	-2.38166	0.206032	-1.53478	0.708508	-1.22829	0.494536	-3.05687	0.00617474	-3.50466	0.0101828	0.13391	0.948326	-0.84264	0.538463	-5.1775	7.0936e-06	-0.382118	0.0738035	8.11672	9	0.522428	2.24879e-07
MASP2	-1.0745	0.536839	-1.69169	0.433758	-1.29656	0.648382	-3.29606	0.0538297	-0.693571	0.935052	0.805856	0.683159	-4.30509	8.61037e-05	-3.05267	0.0261162	-2.23485	0.114024	-2.5363	0.032891	-5.18509	7.1e-06	-0.483977	0.0933401	12.8797	9	0.168125	2.15906e-07
NR1I3	-3.77109	0.00916383	-2.41017	0.270293	-2.90952	0.240669	-0.141126	0.968775	-2.67178	0.311351	-3.53136	0.0177685	-5.67249	0	-2.89435	0.0351492	-1.53848	0.315906	-2.61695	0.0272475	-5.16924	7.41463e-06	-0.742153	0.143571	28.4158	9	0.000812598	2.3505e-07
KLF15	-1.9707	0.210239	-0.785944	0.753288	-0.596937	0.861731	-1.93509	0.339897	-1.08419	0.84461	-0.817191	0.67849	-4.07788	0.000202226	-1.72379	0.243254	-0.0184214	0.994064	-2.03912	0.0946304	-5.17163	7.45098e-06	-0.381903	0.0738458	7.45873	9	0.589472	2.32064e-07
MEOX1	1.78592	0.264678	0.912928	0.707543	0.0769815	0.985842	1.98462	0.323904	2.27098	0.428462	2.10514	0.188591	4.80583	1.03195e-05	3.43565	0.0118672	3.37435	0.0108028	1.84869	0.13423	5.16308	7.47573e-06	0.556944	0.10787	16.562	9	0.0560342	2.42917e-07
PTGFR	3.35935	0.0201222	1.62299	0.454901	1.17488	0.688366	0.0138754	0.996592	2.34973	0.401189	1.88173	0.250721	2.25509	0.0497985	4.63568	0.00051087	1.46961	0.343039	2.12699	0.0796962	5.15243	8.01932e-06	0.506959	0.0983922	14.1195	9	0.118136	2.57133e-07
SLC16A10	-3.6603	0.010973	-2.22601	0.30351	-1.1102	0.709657	-3.37525	0.0464805	-2.41061	0.389729	-2.14588	0.17783	-5.446	1.87617e-07	-3.19892	0.0201497	-3.78435	0.00424241	-0.328797	0.827345	-5.14589	8.07692e-06	-0.720021	0.139921	27.0432	9	0.00137594	2.66249e-07
HERC4	0.749254	0.685335	1.37708	0.53322	0.273849	0.945462	0.93304	0.72675	0.287087	0.989612	2.46028	0.114191	2.24392	0.0510018	3.66554	0.0071049	0.670841	0.713253	2.4329	0.0416885	5.14011	8.19048e-06	0.379272	0.0737868	7.95838	9	0.538346	2.74579e-07
TTL	2.84283	0.0514105	1.32883	0.551233	2.47901	0.320755	0.311095	0.923381	1.68966	0.650666	2.09655	0.189805	5.16643	1.90871e-06	4.37302	0.00106575	1.17017	0.473222	1.85688	0.132328	5.14176	8.22967e-06	0.584542	0.113685	18.3272	9	0.0315612	2.72184e-07
SKAP2	3.00534	0.0383623	1.40477	0.524049	1.24771	0.663139	0.851161	0.756618	0.23654	0.99276	0.0594461	0.980761	3.44297	0.00188324	2.02639	0.156007	2.31734	0.100136	2.63419	0.0261107	5.13892	8.34123e-06	0.417695	0.0812807	10.3151	9	0.325585	2.76328e-07
ZNF678	1.52198	0.354337	0.860497	0.728201	1.67405	0.531426	1.08932	0.667486	-0.858116	0.897935	1.2271	0.495132	1.46344	0.224508	2.44426	0.0800015	2.17163	0.126632	3.51264	0.00224399	5.12531	8.73239e-06	0.378311	0.0738124	8.18999	9	0.515119	2.9705e-07
OLA1	2.80318	0.0547711	1.89922	0.373322	0.426808	0.90925	1.16906	0.635622	-0.0572714	0.99914	0.783756	0.692594	1.51448	0.207524	3.12632	0.0226461	-0.2063	0.921319	3.02669	0.00944958	5.12897	8.77358e-06	0.378545	0.0738053	8.59591	9	0.475379	2.91335e-07
ABCB1	1.61296	0.322625	1.79867	0.398965	1.04616	0.73551	2.92525	0.0971798	1.57804	0.691159	2.22698	0.159875	5.43222	1.83824e-07	1.75239	0.233289	2.07234	0.148473	1.5011	0.234641	5.10912	9.53704e-06	0.541966	0.106078	16.113	9	0.0645599	3.23666e-07
MCM10	1.57613	0.334397	2.02118	0.346878	2.15618	0.407528	0.837597	0.761509	0.543239	0.964177	1.66561	0.318668	4.58821	2.68769e-05	3.56241	0.00905379	1.16862	0.474024	1.51326	0.230584	5.11119	9.5814e-06	0.478098	0.0935395	12.9342	9	0.165607	3.20138e-07
S1PR1	-1.99261	0.203938	-0.821313	0.740152	-1.76702	0.507052	-2.18502	0.259893	-1.89113	0.568977	-1.54333	0.36407	-1.70485	0.150288	-1.17984	0.45426	-2.23166	0.114602	-1.68355	0.177012	-5.11152	9.62617e-06	-0.377021	0.0737591	4.48546	9	0.876662	3.19569e-07
CHD1L	2.47879	0.0975998	1.81915	0.393805	1.29941	0.646597	1.40232	0.542059	1.98277	0.542729	2.60325	0.0926541	3.24833	0.00345657	1.71098	0.246835	0.895828	0.603894	0.694857	0.620819	5.10666	9.67742e-06	0.406009	0.0795057	9.97585	9	0.352444	3.27899e-07
KCNJ8	-0.613577	0.749884	-0.176126	0.957592	-2.4203	0.33677	-2.34408	0.216175	0.182501	0.994206	-2.59835	0.0932014	-2.31737	0.0431486	-1.60489	0.281361	-0.842619	0.631082	-2.53517	0.0329743	-5.10564	9.81651e-06	-0.376902	0.0738207	7.5602	9	0.579	3.29678e-07
TIMM17B	-1.20159	0.479451	-1.20255	0.596076	-2.01238	0.436201	-0.606336	0.834364	-1.11976	0.831582	-0.887629	0.64714	-4.33041	7.7575e-05	-2.82863	0.0395182	-0.0853632	0.969281	-2.91496	0.0127246	-5.10406	9.86301e-06	-0.429403	0.0841297	10.8871	9	0.283524	3.32439e-07
CLDN14	-2.44927	0.102222	-1.08386	0.640281	-0.215823	0.958426	-2.00982	0.317433	-1.15074	0.826076	-0.297991	0.890764	-3.60627	0.00110221	-2.19228	0.120625	-0.463972	0.808148	-1.46195	0.248277	-5.09569	1.01818e-05	-0.376075	0.0738026	6.87042	9	0.650609	3.47471e-07
CFAP20	-0.920482	0.607172	0.327055	0.914541	0.340958	0.930014	-2.0281	0.311158	-0.410546	0.981688	-1.80753	0.273897	-2.72035	0.0159356	-2.6771	0.0528612	-2.64268	0.0540562	-2.56888	0.0304951	-5.0919	1.04977e-05	-0.385813	0.07577	9.32678	9	0.407673	3.54497e-07
RAP2B	2.55807	0.0859767	1.90504	0.372339	2.43905	0.33151	1.41656	0.5369	1.5567	0.701166	0.0335253	0.988921	3.33366	0.00265471	3.04084	0.0266909	0.825068	0.638809	0.622765	0.661308	5.08598	1.08929e-05	0.421672	0.0829088	10.6368	9	0.301426	3.6574e-07
MET	-3.8181	0.00819734	-2.25873	0.296527	-2.89058	0.243183	-4.58336	0.00388857	-2.57203	0.337564	-2.03054	0.209	-0.764248	0.557228	-2.6147	0.0600567	-1.73752	0.246262	-0.67471	0.632176	-5.08849	1.09009e-05	-0.600956	0.118101	19.6555	9	0.0201617	3.60924e-07
SLC66A2	-1.71981	0.287374	-0.636182	0.80977	-0.706356	0.833462	-0.98386	0.703449	-0.889967	0.893293	-1.39398	0.424372	-4.57654	2.78452e-05	-3.10839	0.023468	-1.76446	0.237353	-5.14404	4.15813e-06	-5.08639	1.09417e-05	-0.524975	0.103212	15.3974	9	0.0805835	3.64936e-07
THY1	2.26396	0.139243	2.23791	0.301757	2.40179	0.341028	2.55975	0.165838	3.37315	0.132177	2.06451	0.199168	6.47315	0	4.93611	0.000210566	4.44246	0.000741782	0.596595	0.67616	5.08422	1.10222e-05	0.846487	0.166493	37.7647	9	1.92097e-05	3.69149e-07
FBLN5	0.492413	0.804725	1.57449	0.471496	0.883059	0.784381	3.45236	0.0411259	2.96584	0.230508	2.98018	0.0496683	6.58155	0	4.71428	0.000411282	4.74395	0.000393333	2.78028	0.0180695	5.08244	1.10619e-05	0.821521	0.161639	35.508	9	4.84597e-05	3.72613e-07
COL5A1	3.01753	0.0376693	1.72946	0.42149	2.03115	0.434948	1.64738	0.442899	2.74378	0.289943	3.20776	0.0330126	7.34596	0	5.21419	8.6e-05	3.50002	0.00800775	1.32836	0.301454	5.07916	1.11013e-05	0.849733	0.167298	38.2064	9	1.60061e-05	3.79101e-07
PRC1	1.69475	0.29567	1.84012	0.391132	1.76503	0.507946	0.372064	0.906191	1.72362	0.634934	3.71971	0.0125137	3.34586	0.00255695	3.73661	0.00602868	1.48351	0.337799	1.63012	0.193035	5.07818	1.11404e-05	0.514097	0.101236	14.8053	9	0.0964239	3.81063e-07
VPS50	1.42596	0.389838	2.20689	0.30613	1.11684	0.708511	1.91738	0.343846	0.0878077	0.994701	1.94906	0.230652	4.82674	9.47166e-06	2.20546	0.118385	0.295509	0.881955	2.92615	0.0124039	5.07755	1.1179e-05	0.469882	0.0925411	12.6969	9	0.176809	3.82335e-07
CDC20	1.45461	0.37885	0.503598	0.856127	0.717239	0.83287	1.36421	0.5566	2.12571	0.495055	2.52053	0.105152	4.51307	3.7424e-05	2.81956	0.040232	1.8567	0.206476	1.35427	0.290011	5.06846	1.15152e-05	0.465239	0.0917908	12.5156	9	0.185776	4.0104e-07
PYROXD2	2.45959	0.100387	1.65641	0.445709	-0.00919225	0.998304	2.9034	0.0999026	1.21388	0.803257	2.19291	0.165861	0.0935762	0.947455	2.58152	0.0633326	1.14605	0.485503	1.63882	0.190264	5.07103	1.15652e-05	0.374232	0.0737981	8.46226	9	0.488314	3.95659e-07
STOML2	-1.15482	0.500154	-1.12719	0.621411	-0.852114	0.798145	-0.892066	0.743983	-0.365946	0.98528	-2.73203	0.0769693	-3.71758	0.000749277	-3.21955	0.0194033	0.0515551	0.982752	-3.53067	0.00211375	-5.05743	1.20513e-05	-0.442774	0.0875491	11.6042	9	0.236555	4.24949e-07
TMEM87B	1.06056	0.543068	2.0465	0.340769	1.04972	0.734976	1.38432	0.550597	1.38044	0.759143	3.54507	0.0180087	4.67382	1.82149e-05	2.08397	0.14389	1.51794	0.324663	2.74265	0.0199073	5.05961	1.2069e-05	0.524094	0.103584	15.4147	9	0.0801565	4.20119e-07
B4GALT3	-1.74125	0.280091	-1.67903	0.43781	-1.42772	0.609624	-3.87606	0.0209793	0.233886	0.993578	-2.80118	0.068108	-3.23972	0.00354911	-2.73409	0.0476976	1.20215	0.458708	-3.89786	0.000623157	-5.05785	1.2103e-05	-0.507079	0.100256	14.5746	9	0.103304	4.24e-07
IGFALS	-0.911268	0.610976	-1.04095	0.65582	-0.56816	0.873092	-1.80249	0.388869	-0.491164	0.968567	-3.25712	0.0289195	-3.54197	0.00135878	-3.92753	0.00371938	-3.83685	0.00366438	-4.97287	8.60377e-06	-5.05574	1.22553e-05	-0.603682	0.119405	20.0108	9	0.0178459	4.28718e-07
ZBTB33	4.27816	0.002472	2.89604	0.233389	1.38601	0.620187	1.20184	0.622611	1.34184	0.770716	1.8955	0.247003	7.01194	0	4.76896	0.000348286	0.674494	0.711719	4.01518	0.000416179	5.04929	1.2827e-05	0.750212	0.148578	30.3849	9	0.000377221	4.43451e-07
LAMA2	2.20605	0.15143	2.17622	0.313136	1.34591	0.634687	1.46352	0.517463	2.72675	0.286139	2.87889	0.0610568	3.11402	0.00521841	2.04746	0.15122	4.99875	0.000185455	2.8994	0.0132671	5.04436	1.28333e-05	0.662408	0.131317	23.7847	9	0.00465508	4.55043e-07
CFHR5	-3.00119	0.0386587	-0.954351	0.690934	-2.01101	0.435897	-2.82309	0.112201	-3.01988	0.210722	-1.18307	0.513281	-3.0229	0.00681929	-2.20671	0.118247	-2.19496	0.121814	-0.0520948	0.973932	-5.04595	1.28571e-05	-0.491928	0.0974897	13.8613	9	0.127344	4.51281e-07
PCK2	-3.86639	0.00766305	-0.958911	0.688796	-0.0441005	0.992225	-1.32643	0.571565	-1.33442	0.768472	-0.340187	0.874607	-2.26125	0.0491811	-5.28809	6.91667e-05	-1.9321	0.184673	-3.51029	0.00226099	-5.04138	1.28631e-05	-0.520611	0.103268	15.4278	9	0.0798353	4.62183e-07
MCM6	1.39161	0.402528	2.3819	0.277996	2.71978	0.285567	1.25694	0.602741	2.55795	0.345971	3.77925	0.0114551	6.18518	0	2.68922	0.0519497	2.26262	0.109218	2.18583	0.0704612	5.04975	1.28814e-05	0.722107	0.142998	28.2431	9	0.000868616	4.42379e-07
ANO10	2.79864	0.0552062	1.53303	0.485022	0.778688	0.817026	1.62687	0.451016	0.178727	0.994773	2.81775	0.0665432	5.54642	1.22951e-07	2.66984	0.0535972	2.05182	0.153344	2.40718	0.0441376	5.04491	1.2887e-05	0.56053	0.111108	17.5344	9	0.0409757	4.5374e-07
ASL	-3.27905	0.0235427	-1.12883	0.620897	0.99108	0.74862	-1.87572	0.360237	-0.670281	0.9427	-2.89324	0.0590326	-3.96287	0.000309586	-3.22085	0.0193832	-0.966316	0.569618	-3.46723	0.00258728	-5.03493	1.2898e-05	-0.513145	0.101917	15.0031	9	0.0908501	4.7803e-07
ALPL	-3.3834	0.0191812	-0.715136	0.780972	-0.893268	0.782805	-2.05173	0.304445	-2.13762	0.488559	-0.410704	0.848734	-1.29084	0.28993	-2.14371	0.130471	0.726263	0.687268	-3.30673	0.00423086	-5.03527	1.29508e-05	-0.399245	0.0792897	9.95393	9	0.354228	4.77183e-07
MAJIN	-1.93964	0.218606	0.358823	0.905392	-0.74302	0.828043	-2.20203	0.254639	-0.439307	0.977795	-2.80868	0.0673185	-1.97481	0.0899148	-3.85301	0.004488	-0.232425	0.910042	-1.04989	0.429436	-5.03718	1.30041e-05	-0.387118	0.0768522	9.52339	9	0.390427	4.72444e-07
CASP2	1.52018	0.355061	0.852178	0.731065	0.506739	0.887169	2.28976	0.229421	0.282814	0.989761	3.03517	0.0447005	1.66942	0.159992	1.16136	0.463045	0.442567	0.818888	3.38183	0.00335652	5.0372	1.30579e-05	0.371803	0.0738114	8.22414	9	0.511726	4.72393e-07
TCHP	0.755122	0.681747	1.48947	0.499512	0.870367	0.790245	2.39303	0.202612	0.862678	0.897562	2.24531	0.156085	2.71244	0.016288	1.90763	0.188443	1.29702	0.415976	1.39623	0.273396	5.03095	1.30894e-05	0.370885	0.0737208	4.37616	9	0.884958	4.88068e-07
CLEC2D	0.10847	0.96171	1.63001	0.451433	2.58587	0.305466	2.76904	0.122103	0.769024	0.913782	1.2195	0.498479	1.28813	0.290863	2.51033	0.0716581	-0.745428	0.678661	2.95307	0.011495	5.02345	1.35223e-05	0.38202	0.0760473	9.38101	9	0.402873	5.07514e-07
SLC37A4	-3.16189	0.0289594	-0.0693558	0.984298	-0.991863	0.748677	-1.25509	0.604142	-2.65484	0.313467	-0.159977	0.946532	-1.1582	0.348893	-3.49784	0.0102968	-2.05236	0.153236	-4.27962	0.000158406	-5.01953	1.38956e-05	-0.478215	0.095271	13.3589	9	0.147027	5.17991e-07
SVEP1	2.33423	0.12408	1.67065	0.440795	1.24142	0.664892	1.22186	0.616409	1.54536	0.704667	1.93635	0.234899	6.09735	0	3.17341	0.0210948	4.39361	0.000784098	3.39401	0.0032326	5.01957	1.39516e-05	0.693241	0.138107	26.3638	9	0.00178083	5.17865e-07
EPHB2	2.62839	0.076133	1.88996	0.376199	1.59978	0.550432	1.04702	0.682792	2.69616	0.29875	2.29356	0.144995	4.42644	5.30989e-05	3.46763	0.0110506	3.66351	0.00559494	0.768381	0.579789	5.01791	1.4e-05	0.61977	0.123512	21.3382	9	0.0112305	5.22355e-07
CNKSR1	0.111465	0.960861	0.89628	0.71318	1.51925	0.572839	1.8991	0.349692	1.53124	0.710403	2.33003	0.136351	1.51746	0.206431	3.80281	0.00506452	1.15531	0.481362	0.86881	0.524043	5.01533	1.42629e-05	0.369936	0.0737611	8.20429	9	0.513698	5.2943e-07
AZGP1	-4.64305	0.000823684	-0.931621	0.699596	-0.720185	0.832628	-0.751547	0.788861	-2.47623	0.373319	-3.28799	0.0287283	-7.10768	0	-4.46326	0.000856033	-2.00643	0.164387	-4.80204	1.93103e-05	-5.01225	1.44444e-05	-0.806368	0.160879	35.3985	9	5.06706e-05	5.37964e-07
PTBP3	2.24458	0.143069	1.34292	0.544669	1.95693	0.460352	0.578882	0.843956	1.30787	0.772627	1.05976	0.569263	1.50638	0.210029	2.35572	0.0931843	1.91402	0.189444	2.04602	0.0935615	5.00656	1.49407e-05	0.369074	0.0737181	4.44248	9	0.879956	5.54111e-07
RARRES1	2.62705	0.0761598	2.36977	0.281133	4.2818	0.15626	1.08855	0.667806	1.37412	0.76054	1.3478	0.444852	4.13031	0.000167108	1.70279	0.249392	0.736646	0.683225	2.78194	0.0180014	4.99638	1.53257e-05	0.558728	0.111827	17.7179	9	0.0385917	5.84163e-07
CBS	-2.28827	0.133768	-2.3992	0.275485	-1.85768	0.479803	-1.37751	0.551958	-0.432563	0.979308	-0.282146	0.89756	-3.97456	0.000298043	-1.22858	0.433204	-1.01166	0.547808	-3.06162	0.00858128	-4.99358	1.53435e-05	-0.433173	0.086746	11.4232	9	0.247813	5.92696e-07
RTN1	2.59553	0.0802844	2.20435	0.307006	2.91019	0.243028	1.79378	0.391047	2.36587	0.395371	4.41283	0.00297789	6.37527	0	2.87288	0.0364556	2.49853	0.0712487	1.00708	0.449911	4.99681	1.53846e-05	0.78456	0.157012	33.8716	9	9.40711e-05	5.82877e-07
COL3A1	2.91388	0.0454852	1.66005	0.445126	2.02895	0.436576	3.24519	0.057766	2.42005	0.386132	1.9589	0.228353	7.49301	0	4.47877	0.000827521	3.63927	0.00591617	0.843707	0.538165	4.99941	1.54086e-05	0.810467	0.162112	36.0297	9	3.91682e-05	5.75048e-07
TES	2.56933	0.084089	1.53047	0.486001	1.4987	0.578753	1.16411	0.637094	0.916305	0.889128	1.48541	0.38685	3.62331	0.00103982	2.54121	0.0677807	-1.23545	0.443101	2.3054	0.0551172	4.99812	1.5444e-05	0.414073	0.0828459	10.6282	9	0.302058	5.78928e-07
SAT1	-2.44306	0.103188	-0.486964	0.86144	-0.95178	0.765721	-1.87154	0.362672	-0.246277	0.992882	-2.1038	0.188643	-5.27982	9.6124e-07	-1.7711	0.227655	-2.30024	0.102703	-4.2315	0.000189894	-4.99962	1.54687e-05	-0.544999	0.109008	16.9666	9	0.0492409	5.74445e-07
CYP3A4	-1.60187	0.326699	-1.39955	0.524262	0.0995977	0.982701	-3.69122	0.026355	-0.896138	0.892961	-1.7887	0.279839	-2.39756	0.0357104	-0.582209	0.742118	-1.6794	0.265736	-2.04966	0.0928184	-4.99825	1.55039e-05	-0.377646	0.0755556	9.2938	9	0.410607	5.78517e-07
KLF9	-1.35441	0.418844	-1.70665	0.428895	-0.757902	0.824661	-2.56406	0.164825	-1.05815	0.85343	-0.860106	0.661497	-3.42425	0.00200148	-0.841552	0.6156	-1.6975	0.259802	-1.71556	0.168266	-5.00008	1.55294e-05	-0.368942	0.0737873	7.0129	9	0.635776	5.73066e-07
DOK6	-2.07878	0.182272	-1.36518	0.537714	-0.691225	0.837065	-0.930812	0.727261	0.0841962	0.995122	-1.51743	0.374049	-2.57682	0.0231055	-3.3654	0.0138263	-0.539071	0.776978	-1.61545	0.197386	-4.98984	1.55894e-05	-0.367842	0.0737181	5.80669	9	0.759099	6.04298e-07
CD1E	1.45663	0.378468	-0.227989	0.943726	0.134612	0.977722	1.16797	0.635601	0.0840173	0.995191	0.999213	0.597932	3.4161	0.00205473	3.22234	0.0193542	0.85728	0.622827	2.34573	0.0504281	5.00026	1.55906e-05	0.368877	0.0737715	7.84951	9	0.549381	5.72526e-07
CRADD	-1.67636	0.301573	0.136642	0.968483	-2.43647	0.333327	-1.84032	0.373961	-0.498108	0.969965	-3.69449	0.0129662	-3.46553	0.00174987	-2.36549	0.0918164	-3.7172	0.0049933	-2.6641	0.0242287	-4.98694	1.58333e-05	-0.551885	0.110666	17.324	9	0.0438773	6.13441e-07
ASPM	1.02014	0.559055	1.82695	0.392892	2.34484	0.352235	1.26586	0.60008	2.38525	0.392889	2.02865	0.209478	3.94535	0.000331184	2.18975	0.121005	-0.0689933	0.975538	1.62968	0.193158	4.98605	1.58491e-05	0.439266	0.088099	11.6967	9	0.230952	6.16268e-07
SGIP1	0.314204	0.87895	1.12696	0.621531	1.32249	0.642441	0.76491	0.785243	1.87373	0.575164	1.74114	0.294512	2.88873	0.0100548	1.9738	0.169814	2.88747	0.0335438	2.37053	0.0477811	4.98401	1.59398e-05	0.386881	0.0776244	9.64692	9	0.379817	6.228e-07
RGS5	-3.64936	0.0110997	-3.50561	0.175589	-2.86777	0.249362	-0.669026	0.814388	-0.893182	0.893972	-2.47027	0.112622	-3.71255	0.000763463	-3.66609	0.00710616	-0.217241	0.916607	-2.03568	0.0952331	-4.98024	1.62687e-05	-0.5906	0.118589	19.7566	9	0.0194751	6.35053e-07
PDK2	-2.03525	0.194142	0.15396	0.963639	-0.302631	0.940028	-1.93189	0.34053	-2.39895	0.390826	-0.742582	0.709204	-1.54373	0.197752	-3.20246	0.020143	-2.34248	0.0958529	-0.982032	0.463059	-4.98048	1.63296e-05	-0.367478	0.0737835	8.58134	9	0.476781	6.34259e-07
DCDC2	0.633989	0.740066	2.25547	0.297194	1.82369	0.489793	2.16572	0.267426	2.06991	0.511694	3.67069	0.0134709	4.95786	5.67297e-06	2.70272	0.0508168	5.15043	0.000112	2.94938	0.0116025	4.97743	1.63569e-05	0.754734	0.151631	31.4091	9	0.000251797	6.44342e-07
PHLPP1	-3.36023	0.0201489	-0.902306	0.71141	-0.456869	0.902751	-1.9561	0.333582	-1.70312	0.645322	-0.60147	0.769914	-1.8754	0.109258	-2.59155	0.0624372	-2.59168	0.0597203	-0.680213	0.629112	-4.9765	1.63704e-05	-0.388378	0.0780425	9.72579	9	0.373137	6.47452e-07
DECR2	-2.67245	0.0706047	-0.917639	0.705428	-1.79718	0.496494	-1.20597	0.621694	-1.10107	0.839264	-0.942768	0.621636	-2.03732	0.0791991	-2.48065	0.0750076	-0.758731	0.672286	-5.9965	0	-4.97457	1.64576e-05	-0.499468	0.100404	14.6952	9	0.0996548	6.53929e-07
FCN2	-1.0757	0.536619	-2.54988	0.247153	-1.0216	0.742614	-1.67337	0.433782	-1.52694	0.710147	-0.00182126	0.999405	-0.584738	0.66012	-2.95914	0.0311264	-0.31487	0.873889	-3.3231	0.0040183	-4.97275	1.66912e-05	-0.368706	0.0741452	9.06325	9	0.431456	6.60102e-07
TSKU	-0.15245	0.942931	-1.82901	0.392779	-1.50713	0.576346	-2.43589	0.194689	-1.15829	0.826184	-0.550137	0.791285	-1.76381	0.134908	-2.85577	0.0373589	-1.1042	0.505002	-1.77801	0.152032	-4.96649	1.72161e-05	-0.365854	0.0736644	4.1988	9	0.897847	6.81755e-07
BTBD6	-2.47687	0.0978989	-0.28932	0.927621	0.157545	0.97172	-1.87245	0.362093	-2.36824	0.395083	-2.24105	0.156532	-2.88067	0.0102806	-1.7285	0.241521	0.0238072	0.99226	-4.23501	0.000187821	-4.95688	1.78339e-05	-0.450096	0.0908022	12.315	9	0.196128	7.16335e-07
CTNNBL1	-2.4965	0.0950952	-0.581062	0.82785	0.33469	0.932539	-0.599135	0.837229	-0.465497	0.97354	-0.898009	0.64279	-3.07778	0.00580694	-2.38401	0.0887304	-2.06488	0.150299	-2.88202	0.0138906	-4.95935	1.78909e-05	-0.378746	0.07637	9.43392	9	0.398221	7.07279e-07
ERP29	-3.51602	0.0149329	-3.35108	0.232912	-0.861837	0.795491	-1.68975	0.426168	-1.64444	0.665089	0.440461	0.834858	-3.66518	0.000899589	-2.42521	0.0823064	-2.3056	0.101678	-4.87822	1.40968e-05	-4.9571	1.78986e-05	-0.591148	0.119253	19.9848	9	0.0180061	7.15531e-07
DDX5	2.78274	0.0568236	-0.0979286	0.9794	0.419693	0.911515	1.86055	0.366506	1.15163	0.826354	3.08181	0.0416746	2.82268	0.012089	3.1836	0.0207349	1.27788	0.424583	0.677489	0.63056	4.96014	1.79562e-05	0.419936	0.0846621	10.9949	9	0.276057	7.04419e-07
IGSF8	-2.24013	0.143742	-1.63691	0.450107	-1.94673	0.462026	-1.6032	0.4611	-0.506146	0.968977	0.856005	0.663013	-2.82864	0.0118903	-1.86354	0.200239	-0.500654	0.791895	-4.00025	0.00043732	-4.95481	1.79856e-05	-0.414076	0.0835706	10.7853	9	0.29071	7.24026e-07
SERPINA10	-0.507198	0.798046	-2.01646	0.347362	-1.24879	0.663037	-3.3536	0.0483099	-2.55521	0.344584	-2.3214	0.138456	-1.96976	0.0906897	-0.680374	0.692943	-1.18888	0.464521	-2.44195	0.0409328	-4.95166	1.80783e-05	-0.41816	0.0844485	10.9497	9	0.279175	7.35827e-07
IKZF2	1.96449	0.212501	0.416455	0.886904	1.53862	0.56869	1.23188	0.612965	0.714121	0.93014	-0.830181	0.672969	1.73711	0.141652	3.81534	0.00496449	1.26231	0.432237	4.12758	0.00027992	4.95188	1.81429e-05	0.418892	0.0845926	11.0142	9	0.27474	7.35014e-07
GLIPR2	2.41601	0.10782	0.720669	0.777748	1.37886	0.621123	0.36159	0.909047	1.57224	0.692759	1.3147	0.457283	4.28903	9.15015e-05	2.31045	0.100533	1.92675	0.185804	1.58438	0.20666	4.94879	1.8156e-05	0.427155	0.0863151	11.3347	9	0.253465	7.46777e-07
TRPV4	1.98214	0.207079	1.45097	0.512323	1.43789	0.606324	2.86102	0.108664	1.00924	0.868565	1.70833	0.303805	3.38582	0.00226501	1.2557	0.42189	-0.403174	0.836932	0.796531	0.56415	4.95209	1.82079e-05	0.369382	0.0745912	9.12712	9	0.425624	7.34206e-07
EIF4G3	3.41054	0.0183888	0.555622	0.83626	0.522438	0.884982	1.14919	0.643604	1.92536	0.559672	0.781428	0.693239	2.06329	0.0752205	1.37928	0.366866	2.1087	0.14015	4.25606	0.000173116	4.94549	1.83039e-05	0.443345	0.0896464	12.0626	9	0.209804	7.59539e-07
SMOC1	-3.15247	0.0294963	-1.82483	0.393267	-0.872596	0.789116	-2.64024	0.148065	-2.87422	0.256726	0.718161	0.720419	-2.13165	0.0652587	-1.55758	0.29842	-2.27376	0.107261	-2.69027	0.0227416	-4.94161	1.84561e-05	-0.462275	0.0935475	12.9161	9	0.16644	7.74802e-07
SULF2	3.98147	0.005644	4.15213	0.0820467	1.72265	0.520773	4.31153	0.00717778	2.46079	0.377119	2.49352	0.109305	0.341674	0.804425	4.20081	0.00174594	2.93474	0.0304209	1.0396	0.434088	4.94301	1.85211e-05	0.720857	0.145833	29.3277	9	0.000570494	7.6925e-07
CTNNA3	-1.67181	0.302937	-1.17171	0.606319	-0.802906	0.812964	-1.42435	0.532825	-0.202736	0.995784	-1.06791	0.565704	-3.05459	0.00621595	-1.99559	0.163797	-2.29315	0.104022	-1.69863	0.172904	-4.94031	1.85315e-05	-0.364218	0.0737237	5.07288	9	0.82791	7.79972e-07
GPT2	-1.42558	0.38996	-1.45435	0.51055	-0.896253	0.78212	-2.75252	0.125643	-2.13016	0.494413	-0.996342	0.599364	-0.0437629	0.975888	-1.95415	0.175153	-1.17146	0.472551	-2.66969	0.0238737	-4.93813	1.88153e-05	-0.364005	0.0737131	5.99235	9	0.740684	7.88754e-07
TRAF3IP3	0.864303	0.63205	2.16724	0.315909	2.06348	0.429494	1.80487	0.388497	1.29884	0.774732	-1.07854	0.56114	2.17384	0.059718	2.52024	0.0701898	2.32249	0.0992322	2.92854	0.0123153	4.93503	1.93056e-05	0.407674	0.0826083	10.5864	9	0.30513	8.01402e-07
ASCC3	2.79691	0.0553062	2.85713	0.233466	2.11273	0.414374	0.590341	0.840229	0.506581	0.968971	1.05948	0.569246	5.81729	0	3.34539	0.0144938	2.19052	0.122605	3.43624	0.00284795	4.92931	1.93793e-05	0.621879	0.126159	22.2936	9	0.00799356	8.25203e-07
SLC43A1	-1.47397	0.372358	-2.01239	0.347309	-1.70793	0.523918	0.168914	0.960998	-1.79573	0.602301	-2.75836	0.0735686	-2.16804	0.0604563	-2.63576	0.0575708	-2.44837	0.0787696	-4.35128	0.000121764	-4.92903	1.93814e-05	-0.511192	0.10371	15.5031	9	0.0780116	8.26375e-07
FZD3	2.53843	0.0883133	1.36525	0.537927	1.04261	0.736192	0.62013	0.831384	1.15651	0.826932	2.10454	0.18862	0.796988	0.539297	2.53886	0.0679097	3.18376	0.017559	2.6098	0.0276392	4.93034	1.94464e-05	0.408195	0.0827925	10.6175	9	0.302842	8.20874e-07
CD3E	0.073752	0.973349	0.742829	0.769506	0.884157	0.784801	2.07611	0.295891	0.863403	0.897436	2.65764	0.0843514	1.61326	0.176393	1.39771	0.358668	2.47312	0.0746826	2.99199	0.010344	4.92682	1.96575e-05	0.363599	0.0737999	8.80868	9	0.455119	8.35797e-07
TXNRD1	3.40756	0.0184994	2.31109	0.285978	2.28445	0.373973	1.80234	0.388831	1.1467	0.826102	1.21549	0.499587	6.02926	0	4.19265	0.00177469	2.17166	0.12667	0.805638	0.559042	4.92509	1.9727e-05	0.645535	0.131071	24.035	9	0.00424629	8.43223e-07
VPS41	1.97646	0.208308	2.20302	0.307484	0.903802	0.779225	0.934905	0.725454	1.37509	0.759683	-0.0965283	0.967736	4.62803	2.28276e-05	3.24509	0.018553	1.17144	0.472488	2.59564	0.0286082	4.92353	1.97279e-05	0.465476	0.0945412	13.1916	9	0.154127	8.49971e-07
NIN	2.72157	0.0645601	1.35381	0.54134	1.52433	0.572579	0.365565	0.907784	0.896938	0.892587	2.01301	0.214137	5.59995	8.65801e-08	6.52841	0	1.7707	0.234897	5.56857	6.03448e-07	4.91605	2.04746e-05	0.703586	0.14312	28.5403	9	0.000774432	8.83061e-07
RASA1	1.44296	0.383402	1.51201	0.49228	0.877277	0.786855	1.44169	0.525744	0.640986	0.949238	0.748228	0.706004	2.76912	0.0139622	1.51548	0.314122	2.43444	0.0809974	2.24964	0.0618377	4.90882	2.08108e-05	0.361857	0.0737157	5.04271	9	0.830569	9.16283e-07
NFKBIA	-1.21702	0.473708	-1.37222	0.535395	0.0217098	0.997273	-1.13188	0.651198	-0.629722	0.952055	-1.46142	0.395781	-2.07277	0.0737753	-2.3115	0.10037	-1.84779	0.209137	-2.90666	0.013006	-4.90704	2.10774e-05	-0.361561	0.0736821	4.60134	9	0.867585	9.24592e-07
RNF157	0.777189	0.670305	0.38255	0.898457	2.03291	0.43492	0.382348	0.904699	1.35786	0.767439	1.70319	0.305101	3.19668	0.00405781	4.87148	0.000246333	1.91028	0.190255	2.10602	0.0830595	4.90197	2.13378e-05	0.460717	0.0939861	13.095	9	0.158355	9.48811e-07
HPN	-2.93905	0.0429859	-1.49174	0.498164	-1.22297	0.671098	-0.707908	0.801377	-0.978627	0.878414	-3.61484	0.0155498	-4.39032	6.10797e-05	-4.04113	0.00272971	-0.958911	0.572934	-6.93809	0	-4.90236	2.13423e-05	-0.684508	0.139628	27.1559	9	0.00131805	9.46897e-07
CCNJ	2.128	0.168946	-0.234689	0.941853	-0.276258	0.944728	2.36524	0.211217	0.808924	0.908074	2.18378	0.168108	1.27164	0.298286	1.82296	0.21249	1.27832	0.424459	2.82967	0.0159673	4.90017	2.15333e-05	0.36126	0.073724	6.24709	9	0.714956	9.57523e-07
CPSF4	-2.70399	0.0666582	-1.35544	0.542016	-1.56008	0.564924	0.211174	0.949718	-0.285465	0.989722	-1.8041	0.274936	-3.75054	0.000670361	-2.98879	0.0294406	-0.77279	0.664356	-2.72182	0.0209811	-4.89854	2.16556e-05	-0.436794	0.0891682	11.9673	9	0.21516	9.65501e-07
GRPEL1	0.627149	0.743367	-0.165387	0.961072	-1.74061	0.517941	-2.27699	0.2342	-1.16876	0.821138	-2.48634	0.110549	-3.3904	0.00223288	-2.13372	0.132559	-0.769247	0.666085	-3.2043	0.0057275	-4.89914	2.16611e-05	-0.416839	0.0850841	11.0918	9	0.26947	9.62576e-07
PLEKHF1	-1.89069	0.232628	-1.58017	0.470438	-0.520114	0.884837	-1.67901	0.431175	-1.64839	0.665251	-1.06032	0.5691	-1.22656	0.318181	-1.08716	0.496184	-0.66458	0.716229	-3.78569	0.000913598	-4.89749	2.17162e-05	-0.36109	0.0737297	6.4768	9	0.691411	9.70699e-07
NOB1	-2.48032	0.0976504	-0.679207	0.795537	-0.736144	0.829207	-0.285682	0.932142	-1.13445	0.829283	-2.28313	0.147386	-2.18028	0.0588768	-3.29803	0.0164448	-0.0102392	0.997419	-1.62679	0.193914	-4.89364	2.21711e-05	-0.360959	0.0737609	8.06599	9	0.52751	9.89904e-07
AGXT2	-3.82793	0.00819253	-1.52593	0.487399	-1.30724	0.644858	-1.73174	0.411202	-1.91184	0.560109	0.662023	0.744377	-2.21137	0.0549843	-3.83613	0.00465702	-0.934883	0.585463	-1.3824	0.278633	-4.89221	2.22951e-05	-0.444141	0.0907854	12.3234	9	0.195685	9.97097e-07
FMNL3	1.26342	0.455423	0.609711	0.818333	1.52043	0.573746	1.77852	0.394358	3.60002	0.101473	2.73757	0.0765831	5.68784	0	2.31724	0.0993753	3.12843	0.0198534	2.53889	0.0326992	4.88643	2.23529e-05	0.64783	0.132577	24.4311	9	0.00366928	1.02682e-06
THAP11	-0.52697	0.788302	-1.24315	0.580195	-2.30463	0.366402	-0.467872	0.879604	-1.22904	0.798481	-1.68093	0.312357	-3.47757	0.00167827	-2.21992	0.115759	-0.865403	0.618591	-4.47979	7.55095e-05	-4.8845	2.24026e-05	-0.453859	0.0929182	12.827	9	0.170591	1.03694e-06
SERPINF2	-2.35829	0.119266	-2.03383	0.344	-1.22723	0.669366	-1.05685	0.679964	-1.54658	0.70388	0.0604211	0.980276	-4.52749	3.47851e-05	-4.64758	0.000514186	-2.55862	0.0636113	-6.61828	0	-4.88542	2.24104e-05	-0.657647	0.134614	25.3326	9	0.0026245	1.0321e-06
IMP3	-0.852262	0.638409	-0.720714	0.777804	-1.6219	0.543028	-1.03033	0.686663	-1.209	0.805571	-1.50987	0.377361	-4.22818	0.000115161	-2.99565	0.0291027	-1.14002	0.488879	-5.66746	4.87805e-07	-4.86963	2.47896e-05	-0.524044	0.107615	16.6608	9	0.0543008	1.11809e-06
LNX1	1.05761	0.543689	1.27049	0.57104	0.14987	0.973924	2.05131	0.304391	1.07243	0.848535	0.765565	0.699645	3.31204	0.00284759	1.73827	0.238113	0.534955	0.778856	2.33248	0.0519277	4.86187	2.52733e-05	0.35828	0.0736918	4.77929	9	0.853108	1.16284e-06
CCN4	1.9384	0.218876	1.2605	0.574478	1.43139	0.608445	4.05795	0.0143634	1.86532	0.578494	2.49495	0.109095	5.3583	5.69514e-07	4.54436	0.000661111	2.15663	0.129705	-0.177714	0.910755	4.86206	2.53548e-05	0.630075	0.12959	23.6033	9	0.00497456	1.16169e-06
SLC13A5	-1.67515	0.301958	-2.1461	0.320029	-3.51601	0.158073	-0.514074	0.864604	-2.4564	0.378229	-0.709222	0.723923	-1.71879	0.146475	-3.3616	0.0139373	-0.997165	0.554504	-1.98868	0.10368	-4.85555	2.57508e-05	-0.447235	0.0921079	12.602	9	0.181456	1.20053e-06
PTPN11	2.95967	0.0413972	1.72574	0.422098	1.21576	0.673852	1.71034	0.41843	0.495552	0.970314	-0.25709	0.908151	2.80191	0.0128003	0.882387	0.596405	0.82971	0.636899	3.61272	0.00161729	4.85648	2.57692e-05	0.395822	0.081504	10.3825	9	0.320419	1.19491e-06
ZNF511	-2.04097	0.192887	-1.31405	0.55697	0.380791	0.920404	-2.50029	0.179319	-1.52736	0.710177	-3.73144	0.0121914	-6.81915	0	-5.15932	0.000110909	-1.98007	0.171889	-7.00137	0	-4.852	2.6051e-05	-0.79557	0.163967	36.778	9	2.88301e-05	1.22223e-06
SIRPG	0.320288	0.876334	2.3397	0.288236	1.05438	0.73405	1.06128	0.677577	2.24628	0.439081	1.55125	0.362008	2.92026	0.00918355	1.80846	0.217103	2.71054	0.0465414	2.54948	0.0319161	4.84795	2.60568e-05	0.419439	0.0865187	11.3712	9	0.251123	1.24741e-06
CAPRIN1	2.88192	0.0486446	1.58639	0.468714	0.956301	0.765249	1.6564	0.440362	0.208685	0.99439	2.674	0.0830194	6.85204	0	3.53737	0.00963446	1.39084	0.37521	4.57261	5.0855e-05	4.84841	2.61392e-05	0.662662	0.136676	26.0244	9	0.00202432	1.24457e-06
PBX1	1.63935	0.314021	2.45173	0.264177	2.64981	0.297713	4.36876	0.00733	0.442189	0.977852	1.15498	0.526792	0.730378	0.576464	1.64077	0.269271	0.314455	0.8741	2.92581	0.0124067	4.84625	2.61635e-05	0.446195	0.0920701	12.6298	9	0.180087	1.25815e-06
LRG1	-2.48437	0.097066	-2.01799	0.347469	-1.30511	0.644937	-2.62545	0.151698	-2.02245	0.526988	-1.61956	0.333662	-0.317832	0.818353	-0.880781	0.596973	-0.142403	0.94472	-2.51203	0.0347986	-4.84854	2.62222e-05	-0.35964	0.0741748	9.06404	9	0.431384	1.24371e-06
NIPAL3	0.0277788	0.990124	1.17465	0.605844	1.14832	0.699033	0.70975	0.801237	0.668841	0.942783	1.62987	0.330756	3.26658	0.00327112	1.78262	0.224291	1.62916	0.280845	3.00723	0.00994652	4.84464	2.62696e-05	0.357434	0.0737794	8.38212	9	0.496143	1.26844e-06
CCDC146	1.32552	0.431276	1.54146	0.484185	0.301293	0.940569	1.4628	0.517296	1.31696	0.772306	3.65155	0.0141154	2.94265	0.00862734	4.32507	0.00124397	4.76887	0.000378947	4.20939	0.000207137	4.84031	2.6625e-05	0.652305	0.134765	25.15	9	0.00280961	1.29637e-06
DNMT1	2.51325	0.0921668	0.341961	0.910508	1.31493	0.643549	2.61224	0.155953	1.04874	0.855901	3.27574	0.0290942	5.91605	0	1.44394	0.340071	1.09742	0.508173	3.42459	0.00294875	4.83812	2.70405e-05	0.582231	0.120342	20.4208	9	0.0154859	1.31074e-06
PNPLA2	-1.0886	0.531081	-2.48845	0.255057	-1.42604	0.61004	-2.16561	0.267313	-0.357199	0.984702	0.151694	0.948713	-3.60365	0.001111	-2.48542	0.074478	-0.430855	0.82488	-4.64774	3.75913e-05	-4.83402	2.73292e-05	-0.463161	0.0958128	13.5223	9	0.140361	1.33803e-06
GC	-3.39373	0.0190421	-0.230989	0.943024	-0.663483	0.844496	-2.11638	0.283694	-2.26737	0.42993	-0.0574895	0.981262	-0.429992	0.752553	-2.51724	0.0705925	-2.26464	0.109014	-2.99094	0.0103761	-4.83277	2.75542e-05	-0.41343	0.0855473	11.1878	9	0.263053	1.34648e-06
C12orf4	0.59539	0.757566	0.335069	0.912032	0.150766	0.973474	1.65042	0.441339	0.99781	0.871432	2.23042	0.158976	3.6885	0.000828512	3.14571	0.0220292	0.213974	0.918352	4.38783	0.000105427	4.83195	2.75926e-05	0.445726	0.0922456	12.6852	9	0.177376	1.35201e-06
ACADSB	-3.29085	0.0228727	-2.03263	0.343321	-2.65609	0.298768	-2.88962	0.102412	-1.4657	0.734128	-0.792137	0.689236	-6.47705	0	-4.8456	0.000264444	-3.51146	0.00786018	-0.414351	0.77765	-4.82943	2.79385e-05	-0.736026	0.152404	32.1432	9	0.000188091	1.36921e-06
NR0B2	-0.710105	0.704418	-2.03879	0.342929	-2.24296	0.380131	-2.12545	0.280842	-1.61742	0.67346	-0.997227	0.598805	-0.893277	0.485034	-2.53958	0.0679	-0.88678	0.608145	-1.54801	0.218846	-4.82695	2.80734e-05	-0.355585	0.0736666	4.95046	9	0.838605	1.38639e-06
SAT2	-2.87544	0.0491084	0.0777031	0.983164	-2.22144	0.385222	-1.25425	0.604065	-0.598668	0.956537	-1.63023	0.330759	-5.8847	0	-3.56036	0.00909047	-1.16885	0.473914	-5.64085	4.68384e-07	-4.82763	2.80982e-05	-0.619677	0.12836	23.1234	9	0.00592508	1.38166e-06
PLSCR4	-2.29581	0.132129	-0.786697	0.753228	-0.960718	0.762872	-2.03716	0.308727	-1.78502	0.6043	-2.01492	0.213553	-3.23226	0.00363273	-0.623437	0.721386	-1.4919	0.334213	-0.866295	0.525143	-4.81741	2.8997e-05	-0.355589	0.0738133	8.81378	9	0.454639	1.45433e-06
GRAMD2B	-2.04527	0.192019	-2.02187	0.346767	-2.42633	0.337281	-1.87554	0.360217	-0.718695	0.928515	-0.491856	0.815679	-4.72906	1.43509e-05	-0.957039	0.559808	-1.00931	0.54876	-2.78378	0.0179176	-4.8182	2.90244e-05	-0.467991	0.0971298	13.822	9	0.128799	1.44859e-06
ATP6V1E2	1.59889	0.327539	-0.928273	0.700468	-0.165852	0.969871	1.77394	0.395388	2.374	0.395778	1.54398	0.36394	2.64937	0.019194	2.29488	0.103002	0.368489	0.850229	2.14316	0.0769821	4.81125	2.94578e-05	0.354912	0.0737671	8.47865	9	0.48672	1.49986e-06
CSTF2	2.07594	0.183062	0.319756	0.915746	-0.11393	0.980858	2.79835	0.116601	2.34635	0.398843	0.980509	0.605427	4.02439	0.000246548	0.947129	0.564494	0.964535	0.570402	2.83426	0.0157938	4.81128	2.95468e-05	0.42788	0.0889327	11.9136	9	0.218226	1.49966e-06
ATP11A	2.72752	0.0641267	-0.43144	0.881242	1.20007	0.678235	0.664607	0.816189	0.587643	0.959717	1.88036	0.251101	3.81633	0.000526782	1.58942	0.286788	1.79982	0.225053	2.91205	0.0128152	4.81133	2.96364e-05	0.41693	0.086656	11.4172	9	0.248191	1.49932e-06
CACHD1	1.9794	0.207715	1.06018	0.648031	1.00634	0.744703	3.80534	0.0237625	1.55266	0.699332	1.07944	0.560933	2.1497	0.0628057	1.49948	0.320625	-0.175867	0.932823	0.627403	0.658672	4.80856	3.02703e-05	0.354604	0.0737444	8.28324	9	0.505874	1.52022e-06
EXOSC5	-1.34794	0.420906	-1.51167	0.492164	-2.12883	0.411163	-1.94841	0.335962	0.0459382	0.998578	-2.12788	0.182201	-1.14644	0.354486	-2.73076	0.0480383	0.476173	0.803268	-4.68302	3.26144e-05	-4.80237	3.08982e-05	-0.431944	0.089944	12.1584	9	0.204528	1.56802e-06
CYP3A5	-1.15144	0.501631	-2.16757	0.315924	-2.10558	0.417001	-1.78803	0.392045	-1.96713	0.544374	-2.86608	0.0618745	-3.12312	0.00507272	-0.88287	0.596214	-1.85514	0.206941	-1.20008	0.356741	-4.79957	3.12239e-05	-0.434963	0.0906255	12.2566	9	0.199228	1.59011e-06
POLR2C	-2.14514	0.164454	-0.518279	0.851942	-2.02262	0.436021	-0.640807	0.826146	-2.88208	0.254954	-1.50068	0.381943	-2.9245	0.00907736	-1.96515	0.172173	-0.680123	0.709166	-5.4239	9.73783e-07	-4.79803	3.14286e-05	-0.514723	0.107278	16.5335	9	0.056542	1.6023e-06
FGB	-3.8575	0.00770538	-1.03295	0.659405	-1.81768	0.489918	-1.6421	0.445275	-2.61944	0.32554	-0.482937	0.818958	-2.18253	0.058638	-1.45634	0.335265	0.0698813	0.975195	-1.97167	0.107152	-4.79596	3.19881e-05	-0.407568	0.0849813	11.0581	9	0.271749	1.61894e-06
ELK1	0.225921	0.913665	-2.54334	0.247842	-1.95335	0.460516	-1.39117	0.547919	-2.81975	0.265579	-0.830932	0.67287	-2.81384	0.0123906	-4.23565	0.00159856	-0.508026	0.788946	-3.80059	0.000869366	-4.78464	3.33923e-05	-0.501518	0.104818	15.8343	9	0.0704243	1.71295e-06
ABHD15	-1.57105	0.336239	-0.994827	0.676371	-1.33254	0.638852	-0.898478	0.741984	-3.83556	0.0833491	-0.697762	0.728963	-4.49647	3.99292e-05	-2.99343	0.0291894	-2.88607	0.0335893	-5.5921	5.33333e-07	-4.77969	3.34111e-05	-0.638338	0.133552	24.8752	9	0.00311239	1.75562e-06
RFX5	2.9141	0.0455029	2.68211	0.240632	2.24779	0.378652	2.39182	0.202696	1.59781	0.679403	4.89976	0.000995	7.96736	0	4.60731	0.000550515	2.80172	0.0398077	0.989942	0.458637	4.77916	3.34302e-05	0.914384	0.191327	49.6663	9	1.24456e-07	1.76029e-06
RMI2	2.08571	0.180641	1.86611	0.383047	2.22258	0.384533	0.633581	0.827477	1.59488	0.682252	3.61351	0.015537	3.51353	0.0014917	2.31512	0.0997498	0.690744	0.704567	1.27639	0.322646	4.78058	3.34503e-05	0.475621	0.0994902	14.3803	9	0.109425	1.74789e-06
SNAP25	1.51861	0.355076	3.08392	0.209772	2.79473	0.267159	4.3391	0.0067752	0.825088	0.904933	1.49559	0.383747	3.52144	0.00145668	2.65627	0.0551893	3.73998	0.00469103	0.359865	0.809682	4.78142	3.34897e-05	0.616312	0.128897	23.2284	9	0.00570322	1.7406e-06
TLR7	2.04876	0.190813	0.825659	0.739177	0.754568	0.825518	0.989782	0.701053	2.1943	0.460595	3.81328	0.0111458	6.20561	0	3.00081	0.0287369	2.69638	0.047921	3.33477	0.0038757	4.78496	3.34911e-05	0.66626	0.13924	26.9554	9	0.00142271	1.71022e-06
F2RL1	2.82674	0.0530954	2.41174	0.270737	1.78941	0.499915	2.2165	0.250272	1.82822	0.594439	3.0637	0.0429379	4.9759	5.15909e-06	3.2828	0.0169198	1.41048	0.367077	-0.202732	0.897716	4.78283	3.35294e-05	0.599816	0.12541	22.1243	9	0.00849316	1.72847e-06
TPGS2	3.1103	0.0319489	1.93507	0.364511	1.01196	0.744915	0.831231	0.764264	1.47191	0.73276	4.40364	0.002973	2.7927	0.0131309	1.94689	0.177239	1.76608	0.23674	2.12257	0.0803266	4.77289	3.37572e-05	0.525	0.109996	17.2018	9	0.0456477	1.81604e-06
HSD17B14	-0.803949	0.660131	-1.15408	0.613544	-0.782214	0.815728	-0.47337	0.879286	-1.94966	0.55161	-3.34904	0.025046	-4.94294	5.93239e-06	-3.96169	0.00340708	-3.2682	0.0142007	-4.43043	8.99339e-05	-4.77368	3.37971e-05	-0.635074	0.133037	24.7282	9	0.00328698	1.80892e-06
CAMSAP3	-0.37935	0.851226	-1.4664	0.504952	-1.05409	0.734244	-0.882366	0.746989	-0.0757388	0.996091	-0.909952	0.637427	-2.56951	0.0235291	-2.41369	0.0839288	-1.46613	0.344244	-2.97257	0.0109047	-4.76427	3.46398e-05	-0.351007	0.0736748	5.73339	9	0.766277	1.89539e-06
CCDC142	-1.59795	0.327862	0.220184	0.945404	-1.4427	0.603841	-1.4459	0.523732	-0.584105	0.959974	-1.16487	0.521791	-3.52438	0.00144311	-1.96018	0.173397	-0.0568744	0.980633	-1.93792	0.114023	-4.76264	3.48851e-05	-0.351041	0.0737073	5.81158	9	0.758618	1.91077e-06
DCAF6	-2.17276	0.158168	-0.747972	0.766896	-2.91536	0.240337	-2.05265	0.304311	-3.89317	0.101386	-0.749671	0.705585	-4.13306	0.000165725	-3.50718	0.0101606	-4.70637	0.000438696	-1.25637	0.332019	-4.76183	3.48997e-05	-0.682942	0.14342	28.3384	9	0.00083723	1.91842e-06
GNRH2	-0.647749	0.734521	-1.833	0.392859	-1.73359	0.518254	-2.04652	0.306485	-1.07209	0.848409	-1.33735	0.448668	-1.98236	0.0884463	-2.4537	0.078751	0.132726	0.94878	-1.59002	0.205043	-4.75689	3.57265e-05	-0.350238	0.0736275	3.77919	9	0.925336	1.96603e-06
CENPM	0.213169	0.919015	0.37669	0.90026	2.29365	0.371567	2.1612	0.268623	1.49309	0.723638	2.27432	0.150014	3.27379	0.00320378	3.40879	0.012667	0.568835	0.76318	0.528093	0.714811	4.75689	3.58286e-05	0.404365	0.0850061	11.0895	9	0.269621	1.96601e-06
NAV1	1.98465	0.206637	-0.736813	0.771803	0.792503	0.815602	1.76137	0.399981	-0.0355209	0.997603	1.05338	0.572358	3.78825	0.000583197	1.42691	0.347473	1.18119	0.468179	2.09443	0.0850111	4.74564	3.76136e-05	0.350153	0.0737841	8.97077	9	0.439977	2.07849e-06
SMDT1	-0.848002	0.639761	-1.45882	0.508564	-1.01838	0.743666	-1.48889	0.507583	-0.539222	0.964185	-2.419	0.121678	-5.47001	1.92308e-07	-3.79546	0.00513833	-0.543433	0.77479	-4.6588	3.59041e-05	-4.74461	3.76771e-05	-0.553296	0.116616	19.3231	9	0.0225819	2.08912e-06
APOA5	-0.118104	0.958214	-1.47392	0.503077	-1.32469	0.642344	-4.347	0.006795	-0.897925	0.892987	-0.247806	0.911317	-3.03647	0.00654992	-2.77806	0.0441812	-2.13822	0.134026	-5.91117	0	-4.74105	3.83051e-05	-0.549464	0.115895	19.1441	9	0.0239949	2.12611e-06
PCYOX1L	1.57464	0.334951	1.23518	0.582687	0.57276	0.870665	0.0605201	0.988536	1.24359	0.792882	2.19583	0.165494	4.06722	0.000209817	3.17308	0.0210945	0.701662	0.699938	2.2882	0.0569893	4.73891	3.89296e-05	0.417804	0.0881647	11.761	9	0.22712	2.14876e-06
ELL	-1.49331	0.364771	-1.16107	0.610284	-0.84411	0.800272	-0.863801	0.752426	-1.16692	0.8224	-2.94337	0.0540197	-1.50548	0.210274	-2.107	0.138472	-2.66881	0.0510392	-1.46092	0.248669	-4.73408	3.98876e-05	-0.349211	0.0737653	8.61304	9	0.473733	2.20047e-06
PODN	1.52991	0.351717	1.53518	0.484914	1.18918	0.682203	1.78377	0.393587	3.11437	0.181962	2.26056	0.153215	6.59601	0	3.6668	0.00710297	5.34016	5.33333e-05	2.77418	0.0183561	4.72648	4.12291e-05	0.805366	0.170394	39.5709	9	9.08642e-06	2.28441e-06
RCL1	-2.93999	0.0429972	-1.86857	0.382266	0.285696	0.943567	-2.27153	0.235282	-1.143	0.827184	-3.28923	0.0286802	-2.8544	0.0110642	-2.31843	0.09925	-4.53352	0.000593	-2.50723	0.0351822	-4.72732	4.12885e-05	-0.586881	0.124147	21.5165	9	0.0105445	2.27501e-06
PGBD1	0.542934	0.781644	1.52004	0.489066	1.12811	0.703985	1.58139	0.470677	1.48273	0.729995	1.22889	0.494285	3.44485	0.00187157	3.25234	0.0182473	-0.872517	0.614644	1.43051	0.259774	4.7231	4.23955e-05	0.370921	0.0785335	9.8351	9	0.363999	2.32281e-06
GPATCH2	1.68536	0.298694	2.31733	0.284941	0.460997	0.901632	2.86467	0.107859	0.666303	0.943507	1.95953	0.228083	1.65483	0.164244	3.24408	0.0185472	-1.28142	0.422957	4.22292	0.000196446	4.72122	4.29444e-05	0.448472	0.0949907	13.3299	9	0.148238	2.34431e-06
SHARPIN	-0.684714	0.718069	-1.69658	0.432266	-0.554009	0.876542	-0.64116	0.825986	-0.248795	0.993529	-0.542378	0.794689	-2.29489	0.0455383	-2.7452	0.0469385	-0.243891	0.905369	-3.65827	0.00139833	-4.71988	4.32133e-05	-0.347891	0.0737077	8.38916	9	0.495453	2.35987e-06
FABP4	5.23394	0.00019	2.10046	0.332508	3.7955	0.17609	2.83139	0.111884	2.25146	0.434913	2.80352	0.0680302	4.75914	1.24281e-05	4.76283	0.000347778	3.19127	0.017214	-1.19384	0.359442	4.70981	4.47514e-05	0.833076	0.176881	43.0912	9	2.07411e-06	2.47953e-06
CDC7	2.03097	0.194868	2.67793	0.240816	1.7847	0.502454	0.561455	0.849126	1.3393	0.770651	0.466954	0.824129	4.66426	1.92289e-05	3.03203	0.0271918	1.25874	0.433767	1.83128	0.138342	4.70679	4.54545e-05	0.477308	0.101408	14.9246	9	0.093029	2.5165e-06
BNIP3	-0.645825	0.735323	0.802297	0.748028	-1.27338	0.65569	-4.13939	0.0121924	-1.78285	0.606493	-0.488556	0.816907	-3.1219	0.00509315	-2.47685	0.0754719	-3.50483	0.00794435	-3.39565	0.00321395	-4.70452	4.5589e-05	-0.498336	0.105927	16.122	9	0.0643781	2.54458e-06
ZFP69B	3.45875	0.0166199	0.693987	0.789127	0.507644	0.887145	2.10503	0.287461	0.518435	0.968069	0.646944	0.750295	3.78226	0.000595737	1.20009	0.44575	0.156366	0.939803	3.62761	0.00154508	4.70491	4.56593e-05	0.428561	0.0910881	12.4156	9	0.190882	2.53982e-06
LMF1	-2.56192	0.0853575	-1.73653	0.418105	-1.57749	0.559518	-0.59672	0.837902	-0.913455	0.889615	-0.626235	0.759834	-1.39598	0.248924	-3.106	0.0236091	-0.061257	0.979601	-1.73314	0.163679	-4.70242	4.57923e-05	-0.346405	0.0736652	6.14085	9	0.725743	2.57093e-06
PPP1R21	1.12476	0.514643	2.85553	0.233493	1.02257	0.742479	2.9026	0.0997255	0.890048	0.893355	-0.825248	0.675293	3.08163	0.00574198	1.92269	0.184229	1.39331	0.373993	2.23858	0.0631669	4.70163	4.6158e-05	0.400792	0.0852452	11.1339	9	0.266642	2.5809e-06
COL1A2	2.71918	0.0648822	1.8616	0.383692	1.88718	0.470566	2.53074	0.17154	3.16068	0.180566	3.93858	0.00931607	8.11753	0	5.26228	7.25926e-05	4.52175	0.000609639	0.489301	0.73653	4.69917	4.65217e-05	0.973022	0.207062	57.8193	9	3.52039e-09	2.61217e-06
FKRP	-1.42742	0.38922	-1.13348	0.619898	-0.296448	0.941622	-2.075	0.296513	-0.0364015	0.997919	-1.36659	0.437033	-1.43544	0.23433	-2.40461	0.0853703	-0.536036	0.778338	-2.62449	0.0267819	-4.69106	4.89431e-05	-0.345145	0.073575	2.59665	9	0.97817	2.718e-06
SLC6A8	3.02843	0.0371619	1.68326	0.436718	1.00285	0.745114	0.29398	0.930771	1.94293	0.55419	1.86828	0.254334	4.46854	4.47051e-05	3.23855	0.0187464	3.21042	0.0164374	1.25082	0.334531	4.68486	5.05405e-05	0.548735	0.117129	19.4347	9	0.0217399	2.80146e-06
ANLN	1.78693	0.264465	0.713264	0.781908	0.739416	0.828983	0.286207	0.93218	1.78988	0.602897	3.12848	0.037736	4.48507	4.1868e-05	3.41896	0.0123345	1.32696	0.401552	2.06008	0.0908596	4.6811	5.14286e-05	0.486512	0.103931	15.6039	9	0.0756272	2.85333e-06
TSTD2	2.37393	0.115912	2.38578	0.277782	1.77471	0.504359	2.07094	0.296726	0.894793	0.892868	2.7952	0.0690307	3.2875	0.00307054	1.61693	0.276726	0.40146	0.837615	0.439622	0.763453	4.67895	5.16129e-05	0.423412	0.0904931	12.2506	9	0.199546	2.88354e-06
PLA2G4C	0.75605	0.6813	1.84298	0.390318	2.79934	0.265666	3.2132	0.0602725	1.31473	0.771935	2.81372	0.0671781	3.58468	0.00118363	1.92444	0.183679	2.57441	0.0617883	0.176954	0.911012	4.67673	5.17112e-05	0.516969	0.110541	17.4414	9	0.0422358	2.91492e-06
PON3	-3.99295	0.00554942	-1.36521	0.537822	-3.17361	0.217878	-0.352422	0.912001	-1.84701	0.587018	-2.07483	0.196087	-6.0578	0	-3.06284	0.0256919	-2.04602	0.155029	-1.59181	0.204506	-4.67682	5.18499e-05	-0.667225	0.142666	28.4186	9	0.000811723	2.91359e-06
NTHL1	-2.55029	0.086665	0.354614	0.906846	-0.0448219	0.992186	-2.4577	0.188091	-0.428399	0.979068	-3.12182	0.0383233	-4.81437	9.97151e-06	-3.89226	0.00410198	-3.32018	0.0124388	-6.66459	0	-4.67364	5.25333e-05	-0.669163	0.143178	28.4444	9	0.000803675	2.95907e-06
GLI1	2.24112	0.143568	0.760757	0.761535	1.68533	0.527652	1.03189	0.686453	1.45893	0.735484	1.64934	0.32444	2.57187	0.0233907	1.24678	0.425466	-0.0679259	0.976191	2.03888	0.0946502	4.67213	5.25729e-05	0.344233	0.0736778	4.85712	9	0.846581	2.9809e-06
MACO1	-3.32632	0.0214732	-1.32335	0.554154	-3.72973	0.185754	-2.00037	0.320335	-3.61533	0.0991192	-2.38201	0.128268	-3.87966	0.000422642	-1.90124	0.190383	-1.99232	0.168247	-0.00335883	0.99809	-4.67263	5.26064e-05	-0.635133	0.135926	25.7898	9	0.0022111	2.97364e-06
CDK6	1.17602	0.490058	1.67015	0.440938	1.60939	0.545534	2.62794	0.151218	0.436651	0.978061	0.926658	0.629278	-0.3464	0.802174	3.54758	0.00939469	2.62387	0.0559465	2.17824	0.0715084	4.67081	5.28042e-05	0.391583	0.0838363	10.8664	9	0.284978	3.00018e-06
JAK3	1.04781	0.548239	0.120652	0.973716	1.61529	0.543759	1.31889	0.57518	2.08902	0.505092	0.525192	0.801553	3.66092	0.000913274	1.28804	0.407781	2.16162	0.128715	1.56585	0.212798	4.66725	5.32454e-05	0.355705	0.0762129	9.41115	9	0.400218	3.05259e-06
ABAT	-4.11714	0.00398969	-1.05283	0.650516	-1.39085	0.618636	-1.18499	0.630539	-1.954	0.550322	-0.439272	0.835374	-1.31435	0.280424	-2.95069	0.0317142	-1.7648	0.237237	-1.01076	0.448173	-4.66282	5.37533e-05	-0.407235	0.0873367	11.5731	9	0.238457	3.11903e-06
LANCL2	1.58996	0.330381	2.09689	0.333664	1.3485	0.634534	1.96073	0.331874	0.0703178	0.996551	0.948699	0.619428	2.51375	0.0270356	0.347721	0.854758	1.17737	0.470222	2.76827	0.0186096	4.66311	5.38947e-05	0.343716	0.0737097	7.23759	9	0.612398	3.1147e-06
MYO16	-2.76845	0.058613	-1.28391	0.567795	-0.943505	0.766898	-1.96073	0.3317	-0.690174	0.935685	-0.764436	0.69994	-2.16204	0.0611677	-2.44765	0.0794563	-2.14493	0.13228	0.12865	0.935182	-4.66035	5.39062e-05	-0.343627	0.0737341	8.67189	9	0.468096	3.15665e-06
AMT	-3.75497	0.00950691	-1.92432	0.365825	-2.13319	0.409546	0.321619	0.919727	-0.984114	0.875241	-2.33637	0.135161	-4.63414	2.22629e-05	-2.36551	0.0918854	-2.27703	0.106791	-5.93466	0	-4.66096	5.39948e-05	-0.666247	0.142942	28.5822	9	0.000761977	3.14738e-06
HKDC1	1.62199	0.319494	1.75483	0.411921	0.0689407	0.987426	1.33427	0.568342	2.35605	0.39865	3.84401	0.0104283	6.54825	0	4.20597	0.00171707	4.00295	0.00232032	2.87423	0.0142	4.65882	5.40779e-05	0.757713	0.16264	36.4015	9	3.3642e-05	3.1802e-06
DPYSL2	1.89463	0.231627	-0.541688	0.842075	0.45316	0.903351	1.57619	0.472407	2.46315	0.379281	3.99663	0.00818792	6.36648	0	4.35788	0.00111732	3.351	0.0115206	4.15258	0.000255428	4.66125	5.40838e-05	0.720866	0.154651	32.9267	9	0.000137535	3.14291e-06
RETREG1	-1.80414	0.259407	-0.0899735	0.980781	-0.714147	0.832707	-2.62923	0.151071	-1.77375	0.610976	-1.84698	0.262394	-3.34869	0.00253837	-0.480167	0.791991	-2.31353	0.100461	-1.40828	0.268096	-4.65824	5.40933e-05	-0.384379	0.082516	10.5805	9	0.305561	3.18921e-06
MMS22L	0.535824	0.784294	2.56646	0.241206	3.10897	0.211384	0.656263	0.819899	1.75257	0.619136	3.5022	0.0189453	1.52933	0.202478	2.79851	0.0421417	1.0459	0.531948	3.38182	0.00335523	4.65619	5.4677e-05	0.506087	0.108691	16.8772	9	0.0506739	3.22108e-06
ADRA2A	0.279039	0.892854	1.2564	0.575746	1.51627	0.572988	0.707967	0.80142	1.4136	0.749168	2.01296	0.214073	3.52923	0.00141973	2.76736	0.0451753	3.57155	0.00669135	2.42395	0.0425184	4.65463	5.50515e-05	0.4647	0.0998362	14.494	9	0.105807	3.24569e-06
YWHAZ	4.55682	0.000994167	2.20649	0.306161	1.47389	0.590127	0.779933	0.779921	0.0578662	0.998807	3.0138	0.0464623	4.98468	5.02884e-06	3.5768	0.00885049	0.0117026	0.996859	3.44199	0.00280424	4.65342	5.52699e-05	0.60761	0.130573	23.8799	9	0.00449521	3.26482e-06
GRAMD4	-1.18604	0.485583	-2.49011	0.255203	-1.89386	0.470009	-2.59725	0.158116	-0.829765	0.903682	-1.19702	0.507722	-0.761967	0.558609	-3.09105	0.0243405	1.20615	0.45684	-3.1168	0.00732692	-4.65257	5.52821e-05	-0.398017	0.0855476	11.2122	9	0.261443	3.27816e-06
SEPTIN11	1.97801	0.207902	2.24323	0.300634	1.21802	0.672183	0.368039	0.90705	-0.0700097	0.996401	1.51208	0.376377	3.30192	0.00294103	1.82596	0.211537	1.43369	0.358346	4.33102	0.000131068	4.65107	5.55499e-05	0.442577	0.0951559	13.3761	9	0.146314	3.30218e-06
DCK	2.09135	0.179318	0.650759	0.804919	0.357089	0.924608	-0.0514925	0.990251	2.06044	0.515984	1.71634	0.302237	3.32621	0.00272179	2.9036	0.0345041	1.98522	0.170304	1.64857	0.187389	4.64975	5.57653e-05	0.39445	0.0848327	11.053	9	0.272095	3.32346e-06
BARD1	1.98882	0.205445	2.13605	0.321134	1.38358	0.620607	0.190766	0.95522	0.321453	0.987129	0.725325	0.717403	3.95881	0.000314729	2.04917	0.150769	2.06252	0.150848	2.78864	0.0177335	4.6489	5.58779e-05	0.422031	0.0907808	12.3361	9	0.195018	3.33711e-06
TTF2	1.79914	0.260879	-0.226144	0.944471	0.257754	0.948719	2.57009	0.163637	0.258422	0.993406	4.5747	0.00193833	4.24773	0.000106991	3.1075	0.0235156	1.74056	0.24522	3.93257	0.000556955	4.64464	5.60101e-05	0.556133	0.119736	20.1856	9	0.0168012	3.40663e-06
ERBB3	-3.34357	0.0208652	-1.7926	0.399642	-2.59694	0.305397	0.363667	0.908328	-1.7476	0.622904	-2.70953	0.0798724	-3.80509	0.000547439	-2.2952	0.102957	-1.02476	0.541911	-1.91763	0.118242	-4.64742	5.60406e-05	-0.519259	0.111731	17.8082	9	0.0374651	3.36107e-06
CGN	-3.26022	0.0239048	-1.60544	0.461376	-1.1533	0.697698	0.279221	0.934345	-1.68934	0.65074	-0.803852	0.683845	-3.44728	0.0018562	-2.47735	0.0754672	-1.44335	0.354046	-4.67031	3.42281e-05	-4.64608	5.60506e-05	-0.501676	0.107978	16.7794	9	0.0522851	3.38308e-06
CCS	-3.93658	0.00621261	-2.53533	0.24916	0.36978	0.922707	-0.745536	0.79057	-0.266583	0.991129	-4.34014	0.0032712	-5.17969	1.73669e-06	-4.54047	0.000667156	-4.41566	0.000748596	-5.65627	4.79616e-07	-4.63883	5.75315e-05	-0.826363	0.17814	43.1797	9	1.99793e-06	3.50389e-06
PXMP2	-2.3134	0.129094	0.249038	0.938083	-0.62808	0.853878	-1.28754	0.588095	-2.49473	0.370747	-3.15342	0.035381	-6.98113	0	-4.11939	0.00216643	-2.5342	0.0665267	-5.51889	6.50407e-07	-4.63709	5.76884e-05	-0.731883	0.157832	34.373	9	7.68249e-05	3.53346e-06
CHI3L1	2.37476	0.115835	2.17398	0.314109	1.53671	0.568573	1.41861	0.5357	3.15957	0.179048	0.740522	0.71021	5.79014	0	4.71655	0.000411169	0.161696	0.93791	1.94903	0.111765	4.63263	5.86967e-05	0.602531	0.130062	23.7429	9	0.0047269	3.61041e-06
ST6GALNAC6	-4.75922	0.000574667	-1.74608	0.415157	-1.76746	0.507635	-1.17496	0.633552	-2.08019	0.51068	-1.77516	0.283817	-3.86106	0.000450223	-2.94756	0.0318348	1.07762	0.517376	-2.48342	0.0372586	-4.63104	5.9e-05	-0.541447	0.116917	19.3496	9	0.0223789	3.63827e-06
PGAP4	3.14118	0.0300177	0.564324	0.834889	1.21399	0.674003	0.555604	0.850724	2.39582	0.389276	3.28282	0.029134	1.56521	0.190378	2.74053	0.0472611	2.1926	0.122346	1.31573	0.306413	4.62925	5.9202e-05	0.450903	0.097403	13.8745	9	0.12686	3.66992e-06
NTN4	-2.40067	0.110476	-2.15817	0.318524	-0.929354	0.772479	-1.14865	0.643922	-0.838701	0.902537	-2.88012	0.0608967	-1.20155	0.329258	-3.61791	0.00794094	-2.28957	0.104698	-0.743555	0.593608	-4.6277	5.95025e-05	-0.422295	0.0912537	12.4405	9	0.189601	3.69747e-06
XAB2	-2.84815	0.0511844	-2.30436	0.287474	-1.42626	0.610368	-0.449442	0.882048	-0.664702	0.944757	-3.04189	0.0440723	-0.463116	0.732933	-4.17176	0.0019027	-1.35362	0.389035	-3.04626	0.0089581	-4.6269	5.97519e-05	-0.478572	0.103433	15.4916	9	0.0782889	3.71184e-06
PEX5	-0.851358	0.638743	-0.0691163	0.984419	0.186685	0.964336	-1.6603	0.438344	-0.547474	0.964051	-1.53396	0.367952	-1.41963	0.240206	-2.40415	0.0854416	-1.03831	0.535363	-3.46465	0.00260535	-4.62622	5.97525e-05	-0.340626	0.0736295	5.64904	9	0.774464	3.724e-06
ZC2HC1A	2.23179	0.145298	1.34708	0.542609	0.228198	0.954616	1.57141	0.473915	1.87699	0.573919	1.782	0.281685	1.81448	0.122965	0.189151	0.925756	1.93335	0.184339	2.63455	0.0260897	4.62506	5.97531e-05	0.34109	0.0737481	8.63112	9	0.471998	3.74483e-06
SHMT2	-3.30143	0.0223244	0.264192	0.934392	-0.810867	0.81028	-0.105596	0.97808	-1.28239	0.776694	-2.41478	0.122587	-3.71451	0.000758015	-4.34155	0.00118197	-1.37932	0.379638	-5.25893	2.44767e-06	-4.62299	6.03448e-05	-0.557725	0.120642	20.6513	9	0.0142918	3.78244e-06
BUB1	2.24931	0.141761	0.940965	0.696379	1.08855	0.719132	0.653151	0.821788	1.13287	0.82914	3.14986	0.0355985	5.47187	1.9305e-07	4.62387	0.000524681	0.508238	0.78899	2.56139	0.0310144	4.61999	6.10811e-05	0.560221	0.12126	20.8239	9	0.0134558	3.83763e-06
AACS	0.891177	0.620367	2.59158	0.241896	2.67525	0.297287	2.07224	0.297063	0.158402	0.993926	2.15669	0.174997	3.88535	0.000414057	2.74271	0.0471237	1.48911	0.335341	0.538832	0.708999	4.61737	6.16667e-05	0.462387	0.100141	14.5921	9	0.102768	3.88634e-06
WDR59	-1.1444	0.505134	-0.627955	0.81292	-1.3696	0.624777	-0.467782	0.879504	-1.11141	0.833384	-2.85755	0.0625779	-3.08664	0.00566236	-1.32909	0.388374	-0.639004	0.727701	-2.19523	0.069023	-4.61097	6.31785e-05	-0.340081	0.0737547	8.45957	9	0.488576	4.00793e-06
SMIM19	-1.79246	0.262511	0.326039	0.914803	0.0656609	0.988239	-2.00978	0.317282	-2.23844	0.443013	-1.97949	0.22363	-5.59317	8.62069e-08	-3.40681	0.0127196	-1.7656	0.236874	-2.54877	0.0319733	-4.60945	6.33659e-05	-0.524835	0.11386	18.4531	9	0.0302657	4.03729e-06
HAP1	-2.14159	0.165118	-1.04376	0.653674	-0.877736	0.786588	-0.727635	0.795717	-0.723026	0.926918	-1.59061	0.345883	-2.91041	0.00945111	-1.53384	0.307111	-1.52414	0.322066	-1.66722	0.181618	-4.60829	6.3747e-05	-0.339432	0.0736569	4.71796	9	0.858169	4.06e-06
PDX1	1.62406	0.318825	1.00525	0.672566	0.956734	0.765022	0.194087	0.954465	1.81662	0.599696	2.73306	0.0768936	2.09984	0.0697354	3.161	0.0214846	1.28892	0.420041	0.826657	0.547016	4.6029	6.5534e-05	0.353781	0.0768603	9.53495	9	0.389427	4.16641e-06
C4orf33	2.01978	0.197688	1.2859	0.566931	1.7053	0.52387	1.4446	0.524446	1.25275	0.7901	2.46086	0.114341	0.789209	0.54312	2.1086	0.138179	-0.178601	0.932045	1.7331	0.163667	4.59877	6.66344e-05	0.3387	0.0736503	5.30912	9	0.806572	4.25002e-06
DNAJC6	1.70722	0.290911	0.965567	0.686473	1.86928	0.477486	0.33719	0.916645	1.34971	0.767084	0.918444	0.634181	2.6132	0.0210456	2.94983	0.0317529	0.182831	0.930846	1.20635	0.354173	4.59657	6.72464e-05	0.338564	0.0736557	6.01059	9	0.738858	4.29493e-06
TREM2	4.60768	0.0009295	1.63202	0.45116	2.4848	0.318761	0.733715	0.793276	1.84539	0.586573	2.64467	0.0857853	6.13168	0	4.91425	0.000226296	2.91329	0.0317053	0.448659	0.758478	4.59463	6.72727e-05	0.75192	0.163652	37.1785	9	2.44563e-05	4.33516e-06
SDHAF4	-0.852834	0.638378	-1.3545	0.542005	-0.228771	0.954527	-2.19655	0.256569	0.74861	0.920347	-2.77902	0.0705574	-3.30282	0.00293181	-2.2229	0.115311	-2.62286	0.0560216	-3.81434	0.000827019	-4.5963	6.72771e-05	-0.458606	0.0997771	14.5016	9	0.105569	4.3006e-06
LRRC47	-0.735101	0.692235	-1.57323	0.472081	0.539691	0.8804	-1.28602	0.588989	-0.637721	0.951254	-1.81412	0.271755	-1.73754	0.141555	-2.87142	0.036573	-2.75949	0.0427819	-3.49295	0.00239245	-4.59486	6.74341e-05	-0.39284	0.0854955	11.2008	9	0.262197	4.33033e-06
WNT4	2.45724	0.100762	1.32882	0.551112	0.680584	0.838972	0.113065	0.976124	3.20585	0.174637	2.20827	0.163023	5.22131	1.35095e-06	4.80881	0.000309846	3.78304	0.0042441	2.17984	0.0712858	4.59507	6.75481e-05	0.673425	0.146554	29.8859	9	0.000458772	4.32603e-06
ATR	2.20469	0.151761	1.43349	0.516499	0.899267	0.78089	1.29468	0.584789	1.18347	0.816898	-0.771635	0.697605	2.70254	0.0167262	1.8006	0.219742	1.61886	0.284915	1.76092	0.156344	4.58958	6.84487e-05	0.338183	0.0736849	6.59962	9	0.678725	4.44143e-06
GPNMB	2.05173	0.190366	-0.114156	0.975992	1.15045	0.698554	1.65384	0.440835	2.9373	0.234069	4.09709	0.00707	6.39727	0	4.06538	0.00256809	2.11052	0.139832	1.98185	0.105162	4.58714	6.89311e-05	0.682041	0.148685	30.6633	9	0.000338082	4.49357e-06
TRUB2	-1.91991	0.223809	0.516303	0.852514	-1.71773	0.521715	-0.459814	0.880286	0.17421	0.995207	-0.184847	0.936337	-1.67347	0.158785	-3.05297	0.026113	-1.5422	0.3147	-3.36744	0.00350481	-4.58731	6.90476e-05	-0.353718	0.077108	9.58832	9	0.384828	4.48991e-06
LXN	0.182642	0.930357	1.1924	0.598021	1.66546	0.5337	2.47681	0.184374	1.33514	0.767969	2.38702	0.127012	5.23818	1.22024e-06	2.04077	0.152711	4.58731	0.000516286	3.63067	0.00153243	4.57762	7.16114e-05	0.632039	0.138071	26.5308	9	0.00167174	4.70287e-06
LPL	5.56858	4e-05	1.53098	0.485807	2.44546	0.333835	1.24291	0.608245	1.82964	0.593354	3.45168	0.0206356	6.16063	0	5.20925	8.64516e-05	0.933811	0.585863	0.851794	0.533461	4.57257	7.31915e-05	0.766991	0.167738	38.9146	9	1.19365e-05	4.81785e-06
MTCL1	1.99562	0.203187	0.961536	0.687366	1.77544	0.504626	-0.258843	0.939315	1.36398	0.764003	0.90618	0.63931	2.06884	0.074388	1.93361	0.181016	2.86145	0.0354776	2.41453	0.0434362	4.56895	7.42453e-05	0.35988	0.0787664	9.87484	9	0.360712	4.90168e-06
SLC6A16	-3.02095	0.0375681	-2.57942	0.241919	-2.55526	0.311784	-0.609968	0.833353	-1.77566	0.609941	-2.8443	0.0641492	-2.53932	0.0253921	-3.26492	0.0176791	-2.88078	0.0339063	-0.0544252	0.97281	-4.56815	7.42588e-05	-0.559296	0.122434	21.1488	9	0.012006	4.92049e-06
WDR83	-3.05245	0.0357488	-0.490867	0.85988	0.0113786	0.997715	-0.676434	0.812589	-0.567771	0.960799	-0.408003	0.849561	-2.25273	0.0500151	-3.26161	0.0178428	-0.160805	0.937964	-1.76704	0.15495	-4.56634	7.44522e-05	-0.336507	0.073693	8.51465	9	0.483226	4.9632e-06
DUSP23	-2.34415	0.122155	-0.498784	0.857293	-0.388177	0.918349	-1.50141	0.502851	-0.915445	0.889056	-2.13456	0.180887	-4.02763	0.000243729	-3.15962	0.0214688	-0.150498	0.9423	-6.10137	0	-4.56742	7.44601e-05	-0.52925	0.115875	19.1647	9	0.0238286	4.93771e-06
FHL2	1.28163	0.44744	1.57013	0.473521	1.15418	0.697292	1.74181	0.407767	1.12557	0.831052	1.58981	0.34603	4.14197	0.000160317	3.05384	0.0260863	2.58298	0.0608267	0.13431	0.932398	4.56701	7.44731e-05	0.440362	0.0964223	13.6831	9	0.134053	4.94721e-06
HSPA4L	1.96499	0.212471	1.77161	0.406674	0.313427	0.938314	1.23861	0.610886	1.41091	0.750194	2.87128	0.0616231	3.23928	0.00355279	4.48647	0.000806724	1.83298	0.213922	0.403969	0.783464	4.56639	7.45794e-05	0.474839	0.103986	15.6619	9	0.0742856	4.96201e-06
KLHDC3	-2.86563	0.0495168	-0.242947	0.94026	-0.551954	0.877651	-1.20668	0.621205	-2.40394	0.389439	-2.18935	0.166866	-4.65642	1.97886e-05	-4.40288	0.000978849	0.943741	0.580215	-4.13949	0.000267834	-4.56212	7.46667e-05	-0.542008	0.118806	20.0011	9	0.0179055	5.06392e-06
G6PC1	-0.644955	0.735556	-2.10384	0.331802	-2.25135	0.378492	-3.91782	0.0186021	-0.0906105	0.99497	-1.6713	0.316467	-0.730275	0.576487	-1.68779	0.25401	-0.489621	0.796441	-1.90251	0.121693	-4.56272	7.47465e-05	-0.370718	0.0812493	10.3559	9	0.322452	5.0494e-06
CTSK	-1.0272	0.556113	2.30915	0.286455	2.08198	0.425494	2.33942	0.217728	2.64104	0.320138	2.69541	0.0807507	3.17605	0.00434357	3.38197	0.0133857	3.43461	0.009319	1.76148	0.156225	4.56314	7.47806e-05	0.571553	0.125254	22.0294	9	0.00878618	5.03944e-06
XPO1	2.62506	0.0765071	2.07035	0.338585	1.63877	0.539011	-0.463913	0.87973	0.973874	0.877445	0.792312	0.689155	2.64353	0.0194757	2.57089	0.0644617	1.75925	0.239229	4.46235	8.01019e-05	4.56366	7.48492e-05	0.465242	0.101945	15.1258	9	0.087539	5.02683e-06
ZNF568	1.42059	0.391784	1.2865	0.566572	1.06618	0.728011	1.08736	0.668194	0.513794	0.968459	0.330122	0.878604	0.157923	0.910325	3.36822	0.0137264	1.99183	0.168396	2.48561	0.0370529	4.56338	7.48611e-05	0.336008	0.0736314	7.05628	9	0.63126	5.03365e-06
KLKB1	-1.8176	0.255494	-0.623148	0.814128	-2.01161	0.435607	-1.3261	0.571482	-1.6515	0.665203	-2.32916	0.136524	-1.93328	0.097527	-2.80016	0.0420098	-2.62864	0.0555634	0.0458235	0.976932	-4.56412	7.50233e-05	-0.387497	0.0849006	11.0646	9	0.271307	5.01584e-06
XPOT	2.26931	0.138339	1.41761	0.519879	0.60087	0.860115	0.646578	0.823871	1.21887	0.801047	2.81009	0.0672701	1.14632	0.354479	1.51823	0.31332	-0.0957655	0.963947	2.95809	0.0113393	4.55794	7.61927e-05	0.33607	0.0737329	8.92446	9	0.444276	5.16574e-06
HAAO	-3.84284	0.00809456	-1.22094	0.5892	-1.4153	0.612772	0.643778	0.825022	-0.977705	0.877804	-2.79983	0.0681469	-6.09579	0	-5.39988	4.8e-05	-2.80049	0.03985	-4.99894	7.62274e-06	-4.55331	7.8032e-05	-0.736998	0.16186	36.3548	9	3.42917e-05	5.28072e-06
ACOX2	-2.39641	0.111366	-0.86743	0.726285	-1.3951	0.617227	0.336333	0.916917	-2.81742	0.264709	-1.13717	0.535731	-4.27042	9.82233e-05	-2.45865	0.0780091	-2.74035	0.0441457	-3.16111	0.00646066	-4.55053	7.89498e-05	-0.519254	0.114109	18.5394	9	0.029407	5.35122e-06
IL2RG	1.38499	0.405017	-0.635439	0.809942	1.37563	0.621596	1.93103	0.341036	1.35683	0.767574	2.31765	0.139253	4.83324	9.20696e-06	1.24523	0.426012	2.57269	0.0620731	3.06064	0.00860122	4.54509	8.04072e-05	0.486802	0.107105	16.4806	9	0.0574982	5.49118e-06
CPXM1	1.58774	0.330949	0.225614	0.944702	2.36952	0.343413	1.3416	0.564431	3.4867	0.106234	0.679426	0.736513	3.36507	0.00241107	3.84983	0.00453466	2.37885	0.0895013	0.720301	0.605972	4.5455	8.04082e-05	0.490675	0.107947	16.7042	9	0.053554	5.48048e-06
PDSS1	1.94189	0.218102	0.985571	0.679554	0.803608	0.812419	2.81986	0.112698	2.12277	0.495703	2.52689	0.104356	0.445668	0.743204	2.00452	0.161528	-0.19107	0.927981	0.996921	0.455144	4.5461	8.05467e-05	0.3351	0.0737115	8.81105	9	0.454896	5.46478e-06
MS4A1	-0.38437	0.849915	1.41687	0.520343	1.38547	0.620439	1.40365	0.541432	-0.521156	0.968521	1.3027	0.462171	2.41288	0.0344024	2.74675	0.0468025	0.658354	0.718544	2.57637	0.0299455	4.54568	8.05909e-05	0.334875	0.0736688	7.78812	9	0.555631	5.47575e-06
OPTN	2.91818	0.045046	2.53216	0.247987	1.83572	0.487681	3.23209	0.0586281	0.690157	0.935566	0.212503	0.925407	4.10413	0.000184311	1.05054	0.513757	0.482925	0.79995	1.49261	0.237539	4.5428	8.12641e-05	0.456388	0.100464	14.7033	9	0.0994158	5.55107e-06
TSPAN3	3.02304	0.0374036	2.59623	0.240769	1.20638	0.676949	2.77038	0.12181	2.09387	0.502351	2.17894	0.16928	0.922181	0.468939	2.12607	0.134095	0.778222	0.661618	0.312579	0.83672	4.54103	8.17568e-05	0.416391	0.0916953	12.5413	9	0.184485	5.59792e-06
RABEPK	-1.33137	0.42814	-0.575079	0.83019	-0.101485	0.982808	-0.352578	0.911944	-1.73103	0.629535	-2.36015	0.131079	-2.88219	0.010241	-3.52235	0.00983823	-3.45067	0.00908923	-4.21055	0.00020615	-4.53849	8.26517e-05	-0.503192	0.110872	17.577	9	0.040411	5.66591e-06
ABCD4	-1.13957	0.507594	-1.58136	0.470076	-0.33146	0.933708	-0.932128	0.72714	0.0894875	0.995097	-1.22486	0.496107	-3.87222	0.0004337	-3.67505	0.00699099	-2.21669	0.117723	-4.92717	1.0688e-05	-4.53765	8.29148e-05	-0.48959	0.107895	16.7789	9	0.0522934	5.68838e-06
ALDH3A1	2.0769	0.182845	3.97857	0.0793257	4.03248	0.24853	1.40346	0.541341	0.399099	0.98337	2.17552	0.170073	5.93536	0	4.0222	0.00286743	0.713252	0.69389	1.92937	0.115882	4.53342	8.36607e-05	0.692416	0.152736	32.27	9	0.000178822	5.80361e-06
ACMSD	-2.27093	0.13801	-0.0783592	0.982928	-0.682364	0.838939	-2.53519	0.171444	-1.66165	0.66475	-1.71552	0.302441	-4.15231	0.000153613	-1.11292	0.48451	-3.03477	0.0245094	-1.23192	0.34256	-4.53426	8.36689e-05	-0.451623	0.0996023	14.4603	9	0.106867	5.78051e-06
GRIA3	2.89913	0.0468234	1.92979	0.365278	0.267225	0.946307	3.5798	0.0335387	0.77996	0.911594	1.89326	0.24745	3.02146	0.00684663	2.57009	0.0644498	-1.11616	0.499418	1.26863	0.325903	4.5321	8.37333e-05	0.429519	0.0947727	13.2828	9	0.150223	5.84007e-06
DLD	2.80426	0.0548392	2.39314	0.276926	1.44681	0.602778	0.994166	0.699951	-0.0378602	0.998323	1.14355	0.532055	2.54537	0.0250106	2.35082	0.0938654	-0.795467	0.653509	3.83446	0.0007753	4.53223	8.39198e-05	0.417114	0.092033	12.6371	9	0.179727	5.83649e-06
ANKEF1	0.747627	0.685933	2.62204	0.234814	1.59245	0.553901	1.65768	0.439649	-0.56554	0.960594	2.3647	0.129965	3.15777	0.0045809	2.54985	0.0669314	0.000167275	1.00002	4.24744	0.000178836	4.53102	8.40355e-05	0.452968	0.0999703	14.5736	9	0.103334	5.86984e-06
EIF4G2	3.19406	0.0272104	0.98443	0.680078	0.983123	0.751764	0.709076	0.801522	-0.784652	0.911873	3.13003	0.0376932	2.49935	0.0279374	3.11396	0.0232158	0.510908	0.787656	3.63159	0.00152825	4.52439	8.60927e-05	0.450544	0.0995811	14.4736	9	0.106447	6.05698e-06
KCNAB2	1.00382	0.566163	1.79107	0.399921	2.20511	0.389301	0.901192	0.740461	2.88269	0.256127	3.20323	0.0333151	3.96766	0.000304887	2.44206	0.0803559	3.44236	0.00921734	0.807369	0.557994	4.52386	8.61233e-05	0.582196	0.128694	23.2227	9	0.00571512	6.07205e-06
SOX4	3.43512	0.0175726	1.48482	0.500096	1.13395	0.702481	1.33322	0.569008	2.83041	0.263586	2.40131	0.124432	6.27617	0	4.84582	0.000268065	2.15723	0.129548	0.44632	0.759546	4.52463	8.61504e-05	0.684358	0.151252	31.9473	9	0.000203348	6.05006e-06
RPL41	-1.99355	0.203838	-0.681033	0.794544	-1.89904	0.468987	-0.939992	0.72305	-0.0551891	0.998598	-1.46893	0.392803	-4.84488	8.9107e-06	-2.38554	0.0885425	-0.705858	0.697992	-5.04921	6.12686e-06	-4.52284	8.61538e-05	-0.502936	0.111199	17.7412	9	0.0382979	6.10147e-06
PRKCQ	0.795379	0.663328	0.426277	0.882928	1.27909	0.653931	0.490447	0.872167	1.95301	0.549618	0.66877	0.740803	2.93628	0.0087679	1.55972	0.297729	0.298463	0.880595	3.13355	0.00697512	4.51836	8.73203e-05	0.33296	0.0736906	7.49962	9	0.585248	6.23219e-06
TOP2A	2.07472	0.183475	1.00716	0.672381	1.38985	0.618684	1.6368	0.447372	1.34497	0.770456	4.57855	0.00206727	6.42567	0	3.50695	0.0101512	1.49334	0.33379	1.9336	0.114962	4.51944	8.74561e-05	0.656042	0.14516	29.3512	9	0.000565287	6.2003e-06
NFE2L1	-0.952496	0.590841	-0.63466	0.809856	-1.52333	0.573313	-2.01069	0.317131	-1.88961	0.568699	-0.52758	0.800745	-1.47554	0.220332	-1.77492	0.226818	-0.415431	0.831041	-2.36894	0.0479465	-4.51838	8.74672e-05	-0.332329	0.0735506	2.21872	9	0.987518	6.23156e-06
CYP2C19	-3.74147	0.00959468	-0.362995	0.90424	-1.71751	0.521199	-0.169945	0.960846	-1.68493	0.651706	-4.61591	0.00204667	-3.5782	0.00121054	-3.90409	0.0039751	-3.40872	0.00986818	-1.69091	0.174987	-4.51865	8.74836e-05	-0.65171	0.144226	28.9424	9	0.000662701	6.22338e-06
SOAT2	-2.01877	0.197742	-0.937481	0.697393	0.0638161	0.988252	-1.23539	0.612238	-1.2071	0.805964	-2.3034	0.142204	-4.70362	1.60513e-05	-1.46139	0.333556	-0.879633	0.611088	-3.5497	0.00199183	-4.51401	8.88696e-05	-0.453363	0.100434	14.7111	9	0.0991845	6.36119e-06
CHST9	4.98527	0.000270476	2.87819	0.231107	1.14107	0.70105	-1.43925	0.526292	2.26529	0.429586	3.90059	0.00995765	4.85498	8.43564e-06	5.00261	0.000167917	2.92466	0.0310913	3.61376	0.00161238	4.51154	8.91342e-05	0.81623	0.180921	45.1122	9	8.79616e-07	6.43583e-06
MTHFD1L	3.32992	0.0213729	2.51582	0.249779	1.98898	0.447271	0.759916	0.787156	1.26987	0.781366	2.38706	0.127081	4.55266	3.11342e-05	1.54669	0.302701	2.5	0.0710888	0.88573	0.514154	4.51229	8.91974e-05	0.551838	0.122296	21.1367	9	0.0120572	6.41301e-06
CRYBG3	3.95411	0.00605847	1.24024	0.580517	-0.126649	0.977817	1.3477	0.562098	0.732476	0.925492	3.93387	0.00937323	4.45903	4.63308e-05	2.62505	0.0588447	0.443224	0.818766	4.50875	6.63213e-05	4.50889	9.00216e-05	0.580428	0.12873	23.2786	9	0.00560003	6.51682e-06
CFTR	0.358395	0.859643	2.52425	0.24839	1.20882	0.677146	2.41734	0.199155	2.49509	0.371357	1.24199	0.488407	4.70196	1.62116e-05	1.38811	0.362785	4.36629	0.000836923	3.50057	0.00233804	4.50773	9.02586e-05	0.621071	0.137779	26.4485	9	0.00172465	6.55261e-06
SGTB	1.5126	0.357604	1.84986	0.388674	0.0798334	0.985223	0.846468	0.757897	1.18268	0.817116	0.762414	0.70039	2.27848	0.0472435	1.36255	0.374335	2.08047	0.146722	4.33281	0.000130231	4.50712	9.04946e-05	0.389226	0.086358	11.3933	9	0.24971	6.57144e-06
PLPP4	0.471915	0.813149	2.34804	0.286195	2.30711	0.367138	2.60265	0.15777	2.92889	0.237549	1.16379	0.522578	4.04159	0.000231531	5.59072	2.15385e-05	3.21413	0.0163178	0.172487	0.912707	4.50417	9.16309e-05	0.635142	0.141012	27.8751	9	0.00100081	6.66328e-06
EFCAB11	0.502849	0.799524	1.2715	0.571042	1.85737	0.479849	0.66758	0.815167	2.45535	0.378436	3.41304	0.0224345	2.40763	0.0348368	2.84052	0.038488	0.22583	0.912577	1.93794	0.114038	4.50363	9.17773e-05	0.413441	0.0918016	12.5573	9	0.18368	6.68016e-06
DONSON	2.07208	0.184036	2.27466	0.293665	1.88662	0.46995	1.85113	0.370799	1.07711	0.847711	3.40271	0.0228037	0.106946	0.939684	3.16499	0.02138	-0.372607	0.848573	4.16516	0.000243177	4.50162	9.2735e-05	0.480021	0.106633	16.3654	9	0.0596319	6.74385e-06
NPNT	0.000284094	0.999773	1.07626	0.642964	0.419197	0.911528	1.92959	0.340804	3.23643	0.165251	0.671042	0.739758	1.99409	0.0865356	2.06568	0.14712	2.30431	0.10195	2.99443	0.0102916	4.49558	9.45106e-05	0.389953	0.0867413	11.451	9	0.246056	6.93792e-06
BICC1	-0.05161	0.982295	2.17471	0.313798	1.64117	0.538842	1.82393	0.381257	2.75242	0.290038	2.69166	0.0812778	4.94594	5.89266e-06	2.86597	0.0368954	-0.0395213	0.986687	2.47434	0.0380415	4.4956	9.47122e-05	0.528429	0.117543	19.5823	9	0.0206724	6.93733e-06
HAO2	-3.13135	0.030685	-1.41961	0.518709	-1.13463	0.702606	-0.491707	0.87168	-0.934471	0.886154	-0.118162	0.960351	-4.71991	1.49913e-05	-3.28975	0.0166865	-3.91845	0.00300371	-3.50361	0.0023139	-4.49152	9.63482e-05	-0.566289	0.12608	22.371	9	0.00777457	7.07171e-06
ISM1	2.97045	0.0405901	3.11949	0.223785	3.54384	0.17212	4.61847	0.003825	1.54162	0.707794	1.78448	0.281054	2.64322	0.0194824	1.33212	0.387347	-1.06065	0.525186	2.00619	0.100378	4.48558	9.91102e-05	0.56719	0.126447	22.4738	9	0.00749273	7.27165e-06
AGTPBP1	2.3716	0.116273	0.318047	0.916047	0.473908	0.898933	1.6165	0.454489	0.566618	0.960487	-0.400409	0.852056	2.29072	0.0459886	1.17544	0.455921	0.961894	0.571552	3.20011	0.00579686	4.48432	9.97886e-05	0.330302	0.0736572	6.73058	9	0.665147	7.3147e-06
MYO5C	1.98703	0.205896	0.689621	0.79125	1.62339	0.543389	0.100925	0.978953	1.17609	0.819258	4.54402	0.00201286	3.49369	0.0015929	2.66826	0.0538207	2.116	0.138647	2.69299	0.0225821	4.4838	0.0001	0.527356	0.117614	19.5785	9	0.0206992	7.33245e-06
FOXO1	-2.41439	0.107943	-1.77704	0.405534	-1.17668	0.688297	-2.86257	0.108356	-2.06512	0.513877	-0.639104	0.754563	-1.75926	0.136082	-0.913348	0.582109	-2.80526	0.0395247	-0.69111	0.623085	-4.47929	0.000101132	-0.384901	0.0859291	11.2802	9	0.256992	7.48934e-06
CNKSR3	-1.906	0.227846	-1.73253	0.420233	-0.536188	0.882296	-2.50508	0.178132	-1.01279	0.867146	-1.05867	0.569731	-2.85002	0.0111992	-0.903488	0.587201	-2.91452	0.031627	-0.819598	0.55069	-4.47977	0.000101134	-0.365825	0.0816616	10.4233	9	0.317316	7.47245e-06
SIRT2	-1.42297	0.39072	-2.44048	0.267894	-2.96579	0.244659	0.305149	0.92575	-1.8856	0.569987	-1.64674	0.325306	-3.35818	0.00246463	-2.89645	0.0350164	0.0248743	0.99186	-3.60496	0.00165996	-4.47992	0.000101179	-0.487878	0.108903	17.0222	9	0.0483698	7.46711e-06
CA12	2.60374	0.0790282	1.45006	0.5125	0.481682	0.897188	0.404579	0.896638	2.44261	0.380582	2.51843	0.105476	6.3589	0	4.05054	0.00265355	3.5928	0.0064507	2.24553	0.0623414	4.47779	0.000101967	0.682497	0.152418	32.3458	9	0.000173495	7.54215e-06
MPI	-1.35088	0.419902	-1.96566	0.356159	-1.16624	0.692046	-1.17542	0.633459	-2.12239	0.495569	0.267338	0.904361	-1.1859	0.336272	-2.96676	0.0307165	-1.50922	0.327712	-5.05201	6.02442e-06	-4.47684	0.000102171	-0.4434	0.0990432	14.3819	9	0.109373	7.57556e-06
THBS2	2.28895	0.133723	1.69311	0.433281	1.5862	0.556395	1.55906	0.479935	3.20103	0.175327	2.35149	0.132911	7.84221	0	5.53341	2.8e-05	3.93037	0.00289413	1.12616	0.392052	4.47408	0.000103333	0.845242	0.18892	48.9882	9	1.66828e-07	7.67426e-06
ANKRD29	3.60926	0.0123004	1.27795	0.569211	0.979538	0.753706	-0.280465	0.933896	0.748338	0.920099	2.42241	0.121076	4.92568	6.48936e-06	5.00133	0.000165306	2.29609	0.10349	2.46856	0.0385096	4.47343	0.000103534	0.590192	0.131933	24.5624	9	0.00349533	7.69738e-06
NALCN	1.64815	0.311057	1.58575	0.469176	0.857636	0.796192	2.30203	0.225631	3.10016	0.185654	-0.394622	0.85446	6.74332	0	5.33561	5.72727e-05	1.80265	0.224252	3.40472	0.0031281	4.46889	0.000106183	0.658876	0.147436	30.2954	9	0.000390725	7.86247e-06
TMEM179B	-1.37481	0.409598	0.296327	0.92506	-0.769712	0.820092	-0.527269	0.858622	-0.0293009	0.997909	-0.800059	0.685708	-2.43075	0.0329656	-3.67112	0.00703523	-0.581391	0.756545	-2.01487	0.0989531	-4.46736	0.000106708	-0.328896	0.0736221	7.31544	9	0.604314	7.91909e-06
PSMD14	3.81083	0.00835691	1.93627	0.364762	-0.127081	0.977608	0.245125	0.942673	1.96586	0.545571	2.45941	0.11423	3.03624	0.00655353	3.21067	0.0198354	0.491777	0.795737	2.16391	0.0736736	4.46607	0.000107066	0.470756	0.105407	16.0306	9	0.0662448	7.96694e-06
HMGCL	-1.57361	0.335267	0.659946	0.802387	-0.309379	0.938794	-0.861824	0.752946	-1.53946	0.707298	-1.03743	0.579138	-3.04237	0.00644344	-3.40765	0.0127019	-1.81046	0.221632	-4.99461	7.7635e-06	-4.46467	0.00010734	-0.452292	0.101305	14.98	9	0.091488	8.01927e-06
FCAMR	2.98288	0.0398272	3.16146	0.229284	3.49295	0.156457	3.3135	0.0517356	1.23019	0.798245	3.73373	0.012175	6.35298	0	3.64185	0.00749573	0.237652	0.90792	-0.0494529	0.974916	4.46393	0.000107449	0.747089	0.167361	38.7461	9	1.28003e-05	8.04695e-06
CDH11	1.40041	0.398644	1.43741	0.515302	1.86181	0.479726	1.31657	0.575638	2.34821	0.400588	2.25452	0.154563	4.62834	2.2814e-05	0.903078	0.587406	4.57196	0.000544444	2.90841	0.0129442	4.46292	0.000107787	0.61482	0.137762	26.4791	9	0.00170479	8.08519e-06
SLFN13	0.927665	0.603099	1.68275	0.436165	0.762076	0.823233	1.46377	0.517363	2.0758	0.510484	-0.897858	0.642756	3.5493	0.0013272	3.38542	0.0132943	0.37855	0.847094	2.46096	0.0391851	4.46299	0.000107885	0.394816	0.0884644	11.8471	9	0.222067	8.08245e-06
EIF2A	-0.938075	0.59785	-0.50965	0.853912	-1.03091	0.741197	-2.13663	0.276761	-1.20696	0.805937	-0.691982	0.731879	-2.19249	0.0573991	-2.64707	0.0562195	0.397519	0.839442	-1.54429	0.220104	-4.46235	0.000107894	-0.328183	0.0735451	3.14762	9	0.958153	8.10673e-06
RRM2	1.58511	0.331561	1.66856	0.441605	1.64352	0.538981	0.755542	0.787777	1.36545	0.763792	4.88557	0.000848	4.90445	6.92228e-06	3.39064	0.0131433	1.32139	0.404361	1.85134	0.133647	4.45745	0.00011049	0.599133	0.134411	25.2879	9	0.0026687	8.29387e-06
TENT4A	-0.20679	0.920725	-2.8003	0.231468	-2.06655	0.428931	-1.72209	0.414809	-0.14214	0.994948	-3.35207	0.0251971	-3.35111	0.00251886	-3.39829	0.0128597	-2.5719	0.0621508	-1.19434	0.359316	-4.4564	0.000110754	-0.509959	0.114433	18.6052	9	0.0287666	8.3346e-06
MXI1	-2.30697	0.130162	-0.340382	0.910951	-0.679074	0.839494	-1.35698	0.559483	-3.83041	0.0721554	-1.71884	0.301354	-5.27301	1.01695e-06	-2.16945	0.125036	-1.43205	0.359281	-2.33085	0.0521035	-4.45296	0.00011252	-0.538954	0.121033	20.6846	9	0.0141267	8.46936e-06
ANXA4	-0.248998	0.904428	3.23899	0.239388	2.14201	0.407549	4.35408	0.00685391	0.571412	0.960776	0.884231	0.648596	3.36257	0.00242945	1.57263	0.292712	2.19187	0.122355	5.00324	7.58442e-06	4.45144	0.000112632	0.571199	0.128318	23.2152	9	0.00573073	8.52982e-06
EMB	1.95289	0.215471	0.124072	0.972547	0.167781	0.969177	1.92957	0.340647	-0.0755283	0.996022	0.860075	0.66135	2.05012	0.0772225	3.47789	0.0107912	-1.0663	0.522919	3.31491	0.0041204	4.45178	0.000112698	0.362824	0.0815009	10.4219	9	0.31742	8.516e-06
ZNF267	1.57909	0.33339	1.13951	0.618191	0.415759	0.912158	0.403139	0.897479	1.29898	0.774779	0.457542	0.82861	3.06234	0.00607433	2.21347	0.116723	-0.758969	0.672147	2.87668	0.0141058	4.44878	0.000113697	0.329967	0.0741702	9.07879	9	0.430033	8.63589e-06
AURKA	0.881848	0.622862	1.42271	0.518722	1.63088	0.540592	1.51236	0.499012	-0.846046	0.90157	2.05539	0.201593	3.27948	0.00314946	2.35641	0.0931238	2.03822	0.156355	0.960728	0.473986	4.44752	0.000113843	0.363654	0.0817657	10.4469	9	0.31553	8.68678e-06
GPX8	0.959828	0.587563	0.603389	0.820429	1.35586	0.631177	0.714303	0.800164	0.59733	0.957461	2.73948	0.0761968	3.99483	0.000276741	2.74773	0.0467507	3.62032	0.00608739	2.28172	0.0577652	4.44762	0.000113992	0.480275	0.107985	16.7193	9	0.0532975	8.68261e-06
PPP1R3B	1.47733	0.370631	1.85968	0.384428	0.83753	0.801063	2.90599	0.0995141	0.818009	0.906141	2.87862	0.0610194	2.98308	0.00768578	3.60398	0.00822484	-1.83348	0.213906	2.31973	0.0534535	4.44613	0.000114337	0.448157	0.100797	14.7828	9	0.097077	8.743e-06
RNF5	0.0722782	0.97402	-0.966157	0.686525	-1.72007	0.520358	-1.32468	0.572115	-1.15338	0.825857	-1.30764	0.459859	-4.96853	5.34386e-06	-2.22917	0.114332	-1.08391	0.514589	-3.14846	0.00669141	-4.44441	0.00011495	-0.441586	0.0993577	14.45	9	0.107195	8.81339e-06
TMEM169	0.921231	0.60691	0.751235	0.765024	1.34883	0.634694	3.05037	0.0789776	0.479534	0.971702	0.184704	0.936379	-0.100193	0.943443	2.69875	0.0511261	0.826309	0.638077	2.31213	0.0543045	4.44266	0.00011552	0.326929	0.0735886	6.38593	9	0.700757	8.88525e-06
HAL	-2.30759	0.130204	-1.40502	0.524218	-2.03091	0.434836	-0.979993	0.70472	-1.07458	0.849607	-1.36446	0.437724	-1.15661	0.349586	-1.59006	0.286703	-0.48486	0.799054	-1.92599	0.116619	-4.43459	0.00012012	-0.32631	0.0735827	3.54547	9	0.938709	9.22462e-06
FOXN4	4.00864	0.00526891	1.35106	0.542234	1.26935	0.656867	0.453501	0.881337	1.29528	0.775576	3.2762	0.0291329	4.98962	4.86674e-06	2.91965	0.0335494	0.0273809	0.990907	2.2939	0.0563636	4.43313	0.000120876	0.554108	0.124992	22.0652	9	0.00867477	9.28735e-06
TULP4	3.09414	0.0329585	-0.912562	0.707487	0.559128	0.87556	0.433352	0.887911	1.28451	0.777102	3.20145	0.0332701	3.65532	0.000931562	2.80942	0.0410577	2.0111	0.163161	3.99064	0.000451322	4.43134	0.000121551	0.505907	0.114166	18.5659	9	0.0291473	9.36506e-06
ABCA8	-3.11536	0.031579	-0.723023	0.777223	-1.60579	0.547159	-1.56838	0.475278	-0.0613104	0.998459	-0.205421	0.927617	-1.50708	0.209849	-1.7881	0.223189	-1.74061	0.24525	-1.31705	0.30596	-4.42981	0.000122183	-0.326193	0.073636	5.92226	9	0.747673	9.4317e-06
ORMDL3	-2.62876	0.0761032	-1.99034	0.349605	-0.017692	0.997387	-0.559531	0.849012	-2.2135	0.455712	-0.0429257	0.985762	-4.64384	2.13033e-05	-3.17228	0.021105	-1.38282	0.378518	-4.4211	9.26781e-05	-4.4275	0.000123208	-0.521022	0.117679	19.7092	9	0.0197946	9.53316e-06
NELL2	1.94888	0.216564	2.02829	0.344869	1.52644	0.572028	-0.755487	0.78762	1.47567	0.733144	2.07091	0.197211	4.34552	7.261e-05	3.21018	0.0198467	2.17667	0.125801	2.30371	0.0552848	4.42659	0.000123281	0.502213	0.113454	18.4062	9	0.0307433	9.57361e-06
TTLL5	1.25812	0.457221	-0.676798	0.795421	0.431917	0.907915	1.74212	0.407659	0.0863167	0.994811	0.389554	0.856946	3.87598	0.000427948	2.15259	0.128495	0.419285	0.830327	2.48816	0.0368613	4.42424	0.000124418	0.341015	0.0770789	9.58362	9	0.385232	9.67829e-06
RASSF9	1.74796	0.278077	-0.0701261	0.984049	0.592112	0.862915	2.07126	0.296677	1.23158	0.797676	1.54947	0.362459	3.19804	0.00404853	0.109863	0.958341	2.45995	0.0767073	2.58671	0.0292182	4.42352	0.000124606	0.369708	0.0835779	10.8106	9	0.288916	9.71075e-06
SLC22A15	0.585997	0.760789	1.39604	0.525282	1.09475	0.716345	1.61615	0.454503	2.58235	0.335506	1.06881	0.56514	3.1819	0.00426549	3.13766	0.0222142	3.77912	0.00426975	1.01493	0.446051	4.41868	0.000127073	0.465228	0.105287	15.9598	9	0.0677265	9.93078e-06
CBX7	-2.11185	0.173494	-1.95232	0.358541	-1.97731	0.453315	-1.35463	0.560198	-2.42629	0.382642	0.386493	0.857846	-1.36346	0.261256	-3.8046	0.00506838	0.799997	0.651366	-3.04599	0.00895765	-4.41589	0.000128353	-0.416187	0.0942477	13.1699	9	0.155067	1.00595e-05
TP53BP1	0.547233	0.780371	0.477942	0.8654	0.792343	0.815414	1.47001	0.515001	0.757506	0.917802	2.82092	0.0663791	3.29963	0.00296224	0.845562	0.614134	1.87987	0.198978	3.6484	0.001446	4.41433	0.000129472	0.400987	0.0908377	12.3715	9	0.193167	1.01323e-05
RBM10	-1.48316	0.3687	-1.62769	0.45218	-0.930173	0.772605	-0.463164	0.880091	-1.20506	0.806556	-2.08394	0.193144	-0.501082	0.710165	-2.9124	0.0340519	-0.156958	0.939611	-4.1303	0.0002769	-4.41219	0.000130409	-0.376767	0.0853924	11.2071	9	0.261777	1.02332e-05
VPS13D	1.28931	0.444656	1.00722	0.672431	1.51818	0.572643	2.71092	0.132677	0.203883	0.99573	-0.0589253	0.980951	2.33955	0.0410802	1.14961	0.467873	-0.344922	0.860677	2.48141	0.0374081	4.41244	0.000130547	0.32482	0.0736146	5.9776	9	0.742158	1.0221e-05
BAG6	-1.25926	0.457337	-2.58556	0.240718	0.249275	0.950652	-1.63482	0.448117	-1.26399	0.783699	-0.987407	0.602539	-0.515927	0.701077	-3.00115	0.0287279	-0.127471	0.951429	-3.23827	0.00518478	-4.40447	0.000134903	-0.351521	0.0798101	10.094	9	0.342932	1.06042e-05
TMEM165	4.21764	0.00299634	1.56707	0.473966	1.55164	0.564531	-0.545403	0.854273	1.9079	0.562612	2.39439	0.125758	3.67844	0.000859947	4.27921	0.00140627	2.46617	0.0757924	1.199	0.357093	4.40399	0.000135223	0.580956	0.131916	24.5696	9	0.00348603	1.06278e-05
NAB2	-2.3742	0.115888	-0.342402	0.910264	-1.17086	0.690703	-2.14533	0.273899	0.644685	0.948737	-0.585567	0.776939	-0.0917265	0.948274	-1.95167	0.175792	-0.473826	0.8043	-3.39651	0.00320935	-4.40155	0.000135761	-0.324221	0.0736606	8.69054	9	0.466317	1.07481e-05
CASK	1.49224	0.36507	2.28149	0.293278	1.65133	0.538103	0.447447	0.882792	-0.661268	0.944633	3.19271	0.0335743	4.73159	1.41145e-05	3.63279	0.00767327	1.1348	0.4913	4.11097	0.000298008	4.40188	0.00013583	0.548152	0.124527	21.9131	9	0.00915839	1.07319e-05
CFHR2	-2.4414	0.103431	0.394554	0.894848	-3.00868	0.231975	-1.64886	0.441996	-2.87107	0.257865	0.462085	0.826564	-1.97208	0.090333	-1.81503	0.215107	-2.39174	0.0875459	-4.45699	8.2027e-05	-4.40225	0.000135861	-0.491921	0.111743	17.8215	9	0.0373017	1.07132e-05
PIEZO2	1.97266	0.209549	2.97261	0.227552	1.06093	0.731363	3.91979	0.018785	-0.424518	0.979877	1.46542	0.394313	3.49122	0.0016074	2.51311	0.0711911	-0.919455	0.593119	2.45564	0.039663	4.40261	0.000135891	0.45947	0.104363	15.7441	9	0.0724227	1.06955e-05
SFRP4	0.6449	0.735526	1.44428	0.513928	2.26219	0.373956	-0.37644	0.905541	2.27485	0.431067	2.25421	0.154436	4.76593	1.21053e-05	3.62962	0.00773313	3.78351	0.00424709	3.00327	0.0100567	4.39894	0.000137462	0.609607	0.13858	26.9271	9	0.00143814	1.08782e-05
ADCY1	-1.7192	0.287525	-1.94186	0.361598	-0.436918	0.907957	-1.03299	0.686867	-1.19371	0.810101	-0.627003	0.759448	-1.4577	0.226315	-3.36381	0.013867	-1.93283	0.184408	-0.499768	0.73068	-4.39823	0.00013762	-0.323835	0.0736286	7.88377	9	0.5459	1.09137e-05
NABP1	1.22572	0.470427	0.0639193	0.985449	1.41082	0.611903	1.01045	0.694206	1.57367	0.692732	0.0550353	0.982326	1.402	0.246781	3.70168	0.00654662	-0.588901	0.753696	2.02191	0.0978077	4.39642	0.000138429	0.323636	0.0736134	7.77176	9	0.557301	1.1005e-05
CALM1	-2.35595	0.119335	-1.28141	0.568142	-2.3765	0.342955	-1.34262	0.564785	-1.91594	0.560311	-0.810792	0.681169	-3.76919	0.000625837	-3.80624	0.00506252	-2.46847	0.0755107	0.377522	0.799447	-4.39466	0.000139197	-0.487695	0.110974	17.6765	9	0.0391173	1.10945e-05
WDR81	-2.09285	0.179145	-1.27648	0.569823	-0.564099	0.874321	-0.0077319	0.998176	-0.140947	0.995222	-1.34477	0.445952	-2.78807	0.0132878	-3.68205	0.00688434	-3.33321	0.0120505	-2.92573	0.0124062	-4.38755	0.000143359	-0.440542	0.100407	14.714	9	0.0990984	1.14633e-05
FERMT1	1.72822	0.284644	1.0545	0.65016	-0.273232	0.945238	0.531155	0.857525	2.51763	0.357752	1.19853	0.507274	4.07752	0.000202343	3.22223	0.0193376	3.24817	0.0150065	2.52487	0.0338156	4.38416	0.000144545	0.485539	0.110748	17.5458	9	0.0408246	1.16433e-05
C16orf86	-0.764153	0.677689	-1.73641	0.418041	-0.424376	0.909263	-0.60735	0.834127	-0.542155	0.963558	-0.0795774	0.974679	-3.748	0.000676261	-3.38828	0.0132178	-1.41947	0.363663	-2.30817	0.0547794	-4.38481	0.000144563	-0.372626	0.0849812	11.1186	9	0.267667	1.16088e-05
ATP8B1	2.13868	0.165727	1.49259	0.498215	0.282687	0.943617	0.990002	0.701176	0.103494	0.995969	4.33126	0.00329308	4.9615	5.55184e-06	4.95201	0.000200392	1.67042	0.267839	2.6933	0.0225667	4.38423	0.00014482	0.592194	0.135074	25.6075	9	0.00236781	1.16399e-05
C8orf82	-1.50731	0.359643	-1.79866	0.398787	-1.11724	0.708206	-0.324289	0.918905	-1.11795	0.832006	-1.73254	0.297252	-5.70317	0	-4.28281	0.00139892	-2.26894	0.108406	-6.61798	0	-4.38484	0.000144838	-0.661542	0.15087	31.9028	9	0.000206979	1.16073e-05
EPS15	1.98268	0.206958	1.7685	0.407507	2.73308	0.282577	1.18823	0.629345	0.655496	0.945696	-0.586589	0.776568	1.56862	0.189382	1.84572	0.205495	-0.333203	0.865729	2.87381	0.0142105	4.38195	0.000145585	0.339833	0.0775527	9.66635	9	0.378165	1.17619e-05
STK40	-1.5482	0.345122	-1.77787	0.405332	-1.58486	0.557263	-0.459141	0.880479	-2.51812	0.358249	-0.0838751	0.972467	-1.36315	0.261377	-2.68614	0.05225	-0.470487	0.805447	-1.67194	0.180366	-4.38258	0.000145595	-0.322749	0.0736438	7.51159	9	0.584013	1.17284e-05
COL10A1	-1.059	0.543528	2.23828	0.302098	1.91376	0.465425	2.21822	0.249905	2.3387	0.402258	3.2462	0.0298213	5.35673	5.68562e-07	3.11828	0.0230626	1.89844	0.193303	2.1865	0.070382	4.38027	0.000145816	0.599456	0.136854	26.2753	9	0.00184143	1.18533e-05
SAMD3	1.19346	0.48311	1.75504	0.412091	0.494772	0.890502	1.00071	0.697393	1.86321	0.580491	0.317045	0.883174	2.37162	0.0380635	1.243	0.426858	1.2103	0.45464	2.57267	0.030212	4.38087	0.000145876	0.322475	0.0736098	5.38384	9	0.799647	1.18204e-05
PPP6R2	-2.32947	0.124986	-2.51491	0.249495	-1.7237	0.520101	0.421079	0.892072	-0.917857	0.890721	-0.629112	0.758308	-2.62219	0.020581	-4.45454	0.000878211	-0.660986	0.717473	-3.13527	0.00694359	-4.38056	0.000145902	-0.453091	0.103432	15.5657	9	0.076524	1.18377e-05
DHPS	-1.58423	0.331849	-2.69937	0.23744	-1.23433	0.668414	-1.55714	0.481027	-1.29224	0.776436	-1.72681	0.29915	-3.25311	0.0034119	-3.70207	0.00658533	1.38611	0.377134	-5.46202	8.42912e-07	-4.37818	0.000146742	-0.519852	0.118737	20.0321	9	0.0177156	1.19674e-05
C1RL	-2.82451	0.0529166	-1.4058	0.524133	-1.51311	0.574559	-1.5444	0.486147	-3.57851	0.0989571	0.62935	0.758338	-1.0427	0.405673	-2.42688	0.0820665	-2.44543	0.0793212	-2.50282	0.0355272	-4.37727	0.000146991	-0.446135	0.101921	15.0447	9	0.0897167	1.20174e-05
UBA6	2.46074	0.100177	1.74358	0.414964	1.66226	0.534708	0.63235	0.827524	0.774847	0.91246	0.41725	0.845784	3.9657	0.00030694	2.72104	0.0490347	-0.693485	0.703319	2.09423	0.085037	4.37297	0.000148976	0.395136	0.0903588	12.2686	9	0.198585	1.22567e-05
THEMIS	0.91622	0.609213	2.04837	0.340907	2.27237	0.375268	1.72179	0.414916	-0.463662	0.973706	1.69634	0.307657	3.92783	0.000352932	1.1104	0.485736	3.13082	0.0198139	2.78689	0.0177963	4.3731	0.000149216	0.467476	0.106898	16.4284	9	0.0584559	1.22494e-05
THPO	-1.54926	0.344856	-1.35073	0.542156	-0.62002	0.8559	-1.31814	0.575676	-1.55138	0.700532	-0.520337	0.803995	-3.51928	0.00146533	-0.343946	0.85676	-2.2504	0.111099	-3.42581	0.0029411	-4.36874	0.000152045	-0.392273	0.0897909	12.1433	9	0.205353	1.24964e-05
METTL25B	-1.85283	0.244439	-2.05641	0.34005	-2.41242	0.339998	0.0776778	0.984689	-1.44084	0.743817	-0.56468	0.784871	-4.22268	0.000117552	-3.06558	0.0255526	-0.436268	0.822092	-5.17936	3.66366e-06	-4.36611	0.000153506	-0.524924	0.120227	20.5863	9	0.0146194	1.26476e-05
MPZL1	3.78428	0.00896484	1.2412	0.579906	1.60614	0.546985	1.17403	0.633747	0.689022	0.936105	2.78204	0.0703024	4.96602	5.46067e-06	3.18193	0.020761	1.28186	0.422833	0.374998	0.800803	4.36526	0.000154037	0.533835	0.122292	21.2293	9	0.0116703	1.26971e-05
MT1E	-1.51235	0.357548	-0.852413	0.730923	-0.308985	0.938895	-1.00463	0.695852	-3.83205	0.0776	-2.92994	0.0550064	-5.07181	3.3877e-06	-2.49922	0.0730278	-1.48218	0.33822	-6.05055	0	-4.36388	0.000154713	-0.651999	0.149408	31.152	9	0.00027877	1.27777e-05
ROR2	1.5087	0.359278	1.75891	0.4105	0.80721	0.811685	0.411924	0.894581	1.69846	0.646552	1.82337	0.268658	5.11745	2.6087e-06	3.84322	0.00460527	4.63847	0.00044254	2.56359	0.0308836	4.36125	0.000156531	0.620212	0.14221	28.2271	9	0.000873993	1.29324e-05
MNDA	2.41415	0.10789	0.44649	0.87586	0.691268	0.83713	1.55891	0.479776	1.02389	0.863686	1.51068	0.376914	2.52158	0.0265354	1.84604	0.205398	-0.540252	0.776366	1.27989	0.321346	4.35651	0.000160074	0.320642	0.0736007	4.98312	9	0.835777	1.32151e-05
LRRC61	-1.99971	0.202713	-1.22465	0.588014	-0.00812458	0.998383	-1.16889	0.635678	-0.449063	0.976885	-1.41335	0.416672	-1.56826	0.189448	-1.7907	0.222494	-0.0545016	0.981498	-2.96095	0.0112438	-4.35577	0.000160331	-0.320454	0.07357	4.52776	9	0.873382	1.326e-05
ATF7IP	0.855242	0.637168	2.67822	0.241335	1.54007	0.568075	3.45305	0.0412706	0.389161	0.983384	0.954499	0.617434	3.13469	0.00490363	1.02013	0.527281	-0.2489	0.903102	4.21984	0.000198539	4.35484	0.000160624	0.443932	0.10194	15.1413	9	0.0871262	1.33167e-05
IQCG	-0.0856991	0.970219	1.57963	0.470644	1.20659	0.677028	2.47108	0.185928	1.61417	0.674271	1.59174	0.345407	0.280872	0.84075	1.09675	0.492276	1.35904	0.386981	3.42489	0.0029477	4.35112	0.000163077	0.335056	0.0770046	9.57556	9	0.385925	1.35445e-05
GBP2	1.30137	0.440256	1.4559	0.509734	0.651708	0.847061	2.56753	0.164433	-0.00578176	0.999751	0.800417	0.685802	2.33417	0.0415463	1.88816	0.194144	-0.884089	0.608983	1.89243	0.123992	4.34992	0.000163656	0.320123	0.0735928	5.92546	9	0.747355	1.36186e-05
IL6R	-1.51663	0.355927	-0.79078	0.752594	-0.652174	0.846887	-1.08649	0.667737	-1.05563	0.854331	0.321131	0.882194	-4.05965	0.000215747	-2.21374	0.116724	-2.76706	0.0422517	-2.16852	0.0729656	-4.34681	0.00016573	-0.390186	0.0897638	12.1283	9	0.20617	1.38134e-05
SMUG1	-1.28793	0.445119	-1.35291	0.5413	-0.788967	0.815796	0.624487	0.830447	-0.657252	0.945357	-2.21173	0.162607	-2.14985	0.0628021	-2.5344	0.0685499	-1.43753	0.356844	-3.11018	0.00745153	-4.34269	0.000168962	-0.351303	0.0808952	10.2982	9	0.32689	1.40748e-05
SOS2	2.08617	0.180575	0.284887	0.929069	1.06975	0.727951	0.249039	0.941438	1.02606	0.863415	2.67371	0.083007	1.91376	0.101285	1.97103	0.170644	-0.642254	0.726378	2.39945	0.0447565	4.34025	0.000169855	0.319812	0.0736851	8.72071	9	0.463444	1.4232e-05
MEX3C	2.12696	0.169183	1.78489	0.401861	1.59465	0.552495	0.247187	0.942005	1.68421	0.65197	-0.0341824	0.988938	2.64105	0.0195894	2.15693	0.127468	-0.498782	0.792578	3.54513	0.00201776	4.34082	0.000170036	0.376567	0.0867502	11.4822	9	0.244095	1.4195e-05
INTS6L	0.753529	0.682718	0.692482	0.790294	0.833109	0.802186	0.442208	0.884662	0.315868	0.987054	1.26742	0.477576	1.59135	0.18276	2.58647	0.0628144	-0.511895	0.787789	3.82684	0.000794853	4.34037	0.000170054	0.319643	0.0736441	8.93326	9	0.443458	1.42245e-05
ABCC5	2.88554	0.0483337	-1.40486	0.524094	0.0730802	0.986618	1.32677	0.571627	2.34893	0.401323	2.42596	0.120165	2.17952	0.0589639	2.4409	0.0804065	2.07907	0.146944	4.2816	0.000157676	4.33708	0.000172333	0.467688	0.107835	16.7044	9	0.0535508	1.44388e-05
STX3	2.49875	0.0946015	1.41155	0.521449	0.383168	0.919865	1.03072	0.686481	1.24729	0.792367	2.24769	0.155488	3.48859	0.00162036	4.16977	0.00191045	0.522736	0.78316	0.332113	0.826056	4.33463	0.000174116	0.425068	0.0980633	14.1485	9	0.117141	1.46009e-05
PSPC1	1.74847	0.27792	0.529342	0.847325	0.94494	0.766184	2.14777	0.273334	1.47594	0.733062	1.79881	0.276445	1.63964	0.168609	0.871157	0.601469	0.129946	0.950193	2.06685	0.0895601	4.3315	0.000176036	0.318589	0.0735517	3.23149	9	0.954406	1.48094e-05
COMMD2	2.14738	0.163787	3.141	0.226819	1.14069	0.701182	2.6865	0.137195	-0.577997	0.960792	0.473133	0.822479	1.12794	0.362988	3.45468	0.0113678	0.0461086	0.984568	4.13657	0.00027038	4.32522	0.000180899	0.43736	0.101119	14.9154	9	0.0932869	1.52378e-05
TAOK1	3.17053	0.0284069	2.31333	0.284919	3.46048	0.161983	1.05199	0.682184	0.90205	0.891809	3.04392	0.0442759	2.69114	0.0172301	2.24434	0.111558	-1.34817	0.391682	5.02989	6.56085e-06	4.32477	0.000181113	0.569408	0.131662	24.3422	9	0.00379188	1.52694e-05
NDUFAF3	-0.164266	0.937776	-1.17765	0.604455	-1.50096	0.57797	-1.7967	0.390518	-0.453255	0.976336	-0.771761	0.697746	-1.02284	0.415831	-2.01409	0.159317	-0.965128	0.569962	-4.86365	1.47552e-05	-4.32378	0.000181324	-0.36972	0.0855085	11.2469	9	0.259164	1.53376e-05
VAV2	3.7639	0.00935105	2.2446	0.300814	2.00303	0.441278	2.88208	0.104012	0.705391	0.932883	2.65591	0.0842994	3.86978	0.000436916	0.194943	0.923237	0.0353459	0.987916	1.77572	0.152654	4.32432	0.000181326	0.506936	0.117229	19.5692	9	0.0207654	1.53005e-05
CARMIL2	0.52229	0.790172	0.531214	0.846669	0.833725	0.802238	2.84881	0.110429	2.76093	0.2905	0.70521	0.725499	1.47852	0.219249	0.970158	0.552683	2.81565	0.0388196	2.35026	0.0500175	4.32202	0.000182179	0.364148	0.0842542	10.9474	9	0.279333	1.54607e-05
KATNAL1	1.41159	0.395432	1.96191	0.357859	3.15497	0.207737	2.9381	0.0945187	-0.0124854	0.999138	0.401121	0.851818	0.281436	0.840637	2.7826	0.0437324	0.221258	0.915077	1.80889	0.143962	4.32085	0.000183066	0.365372	0.0845602	11.0257	9	0.273949	1.55429e-05
TMEM176A	-0.830957	0.647616	0.180144	0.957016	-0.13022	0.977792	-1.90612	0.347434	-1.68658	0.651241	-0.797465	0.686952	-2.29049	0.0460094	-2.05868	0.148899	-1.65033	0.27458	-5.20298	3.42508e-06	-4.31941	0.000183808	-0.412824	0.0955741	13.5392	9	0.139687	1.56447e-05
PDE8B	1.13616	0.509262	-0.176165	0.95764	1.32209	0.642553	1.91478	0.344398	1.58564	0.686673	0.386479	0.857776	2.46839	0.0301073	1.83309	0.209523	1.26321	0.431833	1.21728	0.348803	4.31682	0.000185542	0.317483	0.0735454	3.29552	9	0.951418	1.58291e-05
TRAT1	1.17168	0.491683	0.536753	0.842975	-0.379501	0.920535	2.00082	0.320175	-0.428124	0.979253	1.78578	0.280656	3.29724	0.00298397	2.50221	0.0726447	2.73805	0.0443219	4.3977	0.000101364	4.31526	0.000186099	0.439256	0.101791	15.0912	9	0.088462	1.59416e-05
CDIPT	-0.321042	0.875822	-2.0702	0.338457	-2.20672	0.389032	-2.68143	0.138059	-1.06435	0.85187	-1.32707	0.452122	-1.37564	0.256649	-2.10709	0.138483	1.02949	0.539465	-4.22567	0.000194459	-4.31491	0.000186195	-0.405465	0.0939683	13.1243	9	0.157063	1.59667e-05
SLC1A7	2.25219	0.141144	1.31472	0.556958	0.443152	0.907066	2.53452	0.171358	0.689503	0.93594	0.976357	0.606559	2.43108	0.0329403	1.60001	0.28291	3.8572	0.00345975	1.01315	0.446977	4.31317	0.000187244	0.400681	0.0928972	12.826	9	0.170638	1.6093e-05
DLG1	0.589444	0.759803	1.52594	0.487549	1.28255	0.654475	2.37575	0.20819	0.451624	0.976275	0.819081	0.677915	0.952986	0.452559	2.62575	0.0587545	0.373354	0.848693	1.68229	0.17735	4.31259	0.000187337	0.316968	0.0734983	3.01374	9	0.963748	1.61357e-05
BORA	1.03161	0.554837	1.87244	0.380615	-0.170293	0.968476	0.905108	0.738929	0.544853	0.96419	0.483199	0.819049	2.61501	0.0209631	1.3561	0.377239	2.04598	0.154995	2.80647	0.0169591	4.31031	0.000188838	0.317467	0.073653	8.10964	9	0.523137	1.63025e-05
GLS	2.21761	0.148673	1.48954	0.49959	-0.0129497	0.998327	0.207829	0.950676	2.52898	0.356835	1.37263	0.434824	5.11171	2.68229e-06	3.95602	0.00346326	4.59041	0.000513623	3.70933	0.0011788	4.30499	0.000193111	0.648315	0.150596	31.5685	9	0.000236375	1.66996e-05
PLAU	1.9041	0.228484	1.88496	0.376966	2.388	0.345303	0.63778	0.826512	2.47552	0.373134	2.55163	0.10029	6.01221	0	3.53461	0.00966353	1.92118	0.187152	0.410707	0.779534	4.30343	0.000193555	0.620408	0.144166	29.2255	9	0.000593648	1.68175e-05
SERPINC1	-1.9255	0.222282	1.02898	0.661412	-1.2404	0.66542	-1.09434	0.665779	-3.8677	0.099445	-0.592026	0.774829	-2.51642	0.0268596	-3.76718	0.00552658	-2.06325	0.150669	-4.66779	3.45821e-05	-4.30299	0.000193671	-0.513466	0.119328	20.1689	9	0.0168982	1.68509e-05
H2AZ1	1.7662	0.271442	1.81352	0.394338	1.34736	0.634793	0.904016	0.738935	0.556021	0.962993	0.73685	0.711802	0.0959199	0.94593	2.35554	0.093079	0.465193	0.807987	3.01667	0.00968415	4.30357	0.000193825	0.316669	0.073583	6.2468	9	0.714986	1.68069e-05
EPCAM	0.0753844	0.973257	1.26584	0.572985	-0.0441543	0.99226	0.945878	0.719799	2.85146	0.255799	3.16168	0.0348832	4.66214	1.93622e-05	4.24146	0.00157539	2.24358	0.112308	2.86704	0.0144607	4.30033	0.000195637	0.557935	0.129743	23.735	9	0.00474053	1.70548e-05
PARN	3.25227	0.0244198	1.88118	0.377882	1.81895	0.48936	1.86209	0.366075	0.817718	0.905579	0.597809	0.771838	6.0758	0	1.68945	0.253455	0.0999151	0.962742	3.60427	0.00166326	4.29911	0.000195896	0.544913	0.12675	22.7353	9	0.00681898	1.71486e-05
GCDH	-3.23588	0.0249653	-0.582932	0.82739	-0.78997	0.816008	0.617549	0.831813	-2.82725	0.263364	-2.25131	0.15498	-4.96414	5.5157e-06	-4.22103	0.0016687	-1.03068	0.538749	-5.05824	5.89359e-06	-4.29915	0.000196237	-0.611341	0.142201	28.4449	9	0.000803494	1.71458e-05
PLCH2	1.00319	0.566241	0.13414	0.9696	0.117608	0.980663	1.25879	0.60203	-0.211818	0.994708	0.127427	0.957404	2.59817	0.0218482	2.97678	0.0301423	1.51195	0.326521	2.04167	0.0943175	4.29613	0.000198056	0.316111	0.0735805	6.29323	9	0.710249	1.73805e-05
ELMO3	-1.16012	0.497164	0.437357	0.879353	-0.147906	0.974472	-2.95677	0.0912867	-0.293635	0.989904	-0.513964	0.807103	-1.26464	0.301303	-1.91144	0.187436	0.386787	0.84369	-3.22624	0.00537662	-4.2956	0.000198094	-0.316192	0.0736082	8.01083	9	0.533056	1.74218e-05
AQP11	-3.43291	0.0176735	-0.047139	0.989472	-0.915699	0.776497	0.168465	0.961141	-2.12759	0.497131	-2.41309	0.122935	-4.52543	3.51418e-05	-2.55381	0.0663733	-3.15768	0.0185921	-2.40354	0.0444487	-4.29419	0.000199135	-0.544503	0.1268	22.7049	9	0.00689432	1.75336e-05
BCL11B	1.83226	0.250737	1.64237	0.448713	1.02394	0.742305	0.22811	0.946076	0.256373	0.993355	0.476177	0.821566	3.13929	0.00483961	1.7635	0.229957	2.93153	0.0306432	2.47044	0.0383666	4.28864	0.000203454	0.369613	0.0861842	11.3519	9	0.252354	1.7977e-05
XRCC5	-2.48227	0.0972279	-0.160136	0.962236	-0.843753	0.799792	-0.716091	0.799663	-0.984723	0.874973	-2.40724	0.123575	-1.33575	0.271751	-4.70481	0.000409024	-1.33979	0.395516	-1.00948	0.448858	-4.28698	0.000204207	-0.393073	0.0916899	12.6151	9	0.180811	1.81116e-05
SCLT1	2.75104	0.06109	-0.904443	0.710905	0.9317	0.772187	1.01015	0.694169	1.2601	0.785625	1.42637	0.410659	4.4133	5.60787e-05	2.08093	0.144569	0.817208	0.643166	1.92213	0.117291	4.28625	0.000204406	0.400512	0.0934411	12.9833	9	0.163363	1.81711e-05
LOXL1	2.1497	0.163232	1.51163	0.492041	1.1304	0.70343	1.00055	0.697445	2.03808	0.523664	2.52226	0.105212	5.5601	1.25523e-07	3.89235	0.00411424	4.25267	0.00116925	0.510704	0.724161	4.28513	0.000205155	0.646693	0.150916	31.8324	9	0.00021286	1.82631e-05
GLYCTK	-4.67389	0.000791176	-2.0942	0.33515	-1.57271	0.561071	1.25998	0.602282	-1.36785	0.76249	-2.88819	0.0597875	-4.97214	5.22624e-06	-4.23726	0.00159609	-1.41337	0.366009	-5.81376	1.7094e-07	-4.28436	0.000205308	-0.713143	0.166453	38.6711	9	1.32046e-05	1.83269e-05
CLEC4M	-1.60125	0.326965	-3.10651	0.220713	-3.24623	0.210168	-0.49605	0.870698	0.0722547	0.996315	-0.784332	0.692219	-1.99372	0.0865733	-3.21802	0.0194562	-3.7167	0.00497817	-3.43607	0.00284761	-4.28449	0.000205455	-0.534866	0.124838	21.9463	9	0.0090508	1.83162e-05
SEMA6D	0.790764	0.665592	-0.208026	0.949084	0.495355	0.890505	3.64438	0.0286763	0.904778	0.889576	1.33667	0.44906	2.63561	0.0198556	0.665119	0.700262	1.06255	0.524571	1.30336	0.311594	4.28346	0.000205709	0.315475	0.0736495	8.6693	9	0.468344	1.84008e-05
GTF3C5	-1.44011	0.384242	-0.867258	0.726249	-0.0627344	0.988512	-0.938845	0.723457	0.235632	0.993053	0.0270765	0.990457	-1.67376	0.15873	-3.306	0.0161292	-0.906284	0.599507	-4.00239	0.000434836	-4.28204	0.000205952	-0.34843	0.08137	10.4104	9	0.318293	1.85184e-05
ADAMTSL2	3.12308	0.0311509	1.54658	0.480849	1.8606	0.478964	1.42148	0.533686	2.20747	0.459094	3.26995	0.028862	7.321	0	2.7823	0.043745	5.25593	7.45455e-05	0.908069	0.502172	4.28207	0.000206235	0.845295	0.197403	53.4079	9	2.44582e-08	1.85164e-05
FANCI	1.00771	0.564291	2.89454	0.231796	2.72937	0.284773	0.696108	0.80479	0.607966	0.956194	2.88887	0.0597393	1.10822	0.372538	1.92559	0.183387	1.26499	0.431028	2.43846	0.0412137	4.2821	0.000206553	0.403142	0.0941459	13.1178	9	0.157349	1.85135e-05
GAREM1	-3.04235	0.0361602	-2.16464	0.316897	-1.38712	0.62	-3.50925	0.0370599	-2.58154	0.334162	-2.06159	0.200146	-0.791647	0.542282	0.0790344	0.970644	-2.38921	0.0877328	-1.84159	0.135882	-4.28055	0.000206689	-0.48537	0.11339	18.3829	9	0.0309824	1.86432e-05
DCTN3	-1.44758	0.381965	0.117712	0.975123	0.892872	0.782739	-1.46047	0.518147	0.103603	0.99596	-1.47149	0.392739	-2.50943	0.0272736	-3.20111	0.0201411	-0.356407	0.855967	-3.25104	0.00499404	-4.27792	0.000209051	-0.348495	0.0814636	10.4198	9	0.317581	1.88649e-05
RASSF3	0.678194	0.721149	0.803974	0.747525	0.680966	0.839115	1.01238	0.693473	1.82066	0.598852	3.00544	0.0468128	4.25288	0.000105032	3.59569	0.00841695	0.302498	0.879461	1.49254	0.237536	4.27408	0.00021204	0.434167	0.101582	15.0386	9	0.0898821	1.91931e-05
GAL3ST4	1.46421	0.375844	-0.477261	0.865705	1.2653	0.658569	1.35865	0.559036	0.807542	0.908592	1.11492	0.544847	4.81783	9.83794e-06	3.57753	0.00884397	1.2302	0.446055	1.26211	0.329159	4.27466	0.000212061	0.416637	0.0974667	13.9963	9	0.122457	1.91432e-05
TMEM154	2.39742	0.111301	1.56326	0.474199	1.82854	0.488419	1.65246	0.44039	1.93987	0.552324	2.3666	0.129674	5.52558	1.20724e-07	2.81652	0.0405622	-0.471639	0.804629	0.874672	0.520497	4.27483	0.000212081	0.516481	0.120819	20.7344	9	0.0138834	1.91281e-05
PLA1A	0.331015	0.871252	-1.60132	0.462445	-0.883829	0.784273	-1.45138	0.521195	-0.650761	0.947297	-0.271876	0.902532	-2.52017	0.0266247	-1.6783	0.257343	-2.6078	0.0576593	-3.0621	0.00857021	-4.27293	0.000212896	-0.340978	0.0797995	10.0871	9	0.343479	1.9292e-05
SVIL	2.3338	0.124094	1.53161	0.485643	2.08511	0.423754	2.42766	0.196326	1.09153	0.840969	0.88628	0.647978	1.34335	0.268666	1.72278	0.243399	-0.42686	0.82725	0.454295	0.755801	4.27149	0.000213882	0.314457	0.0736176	6.92611	9	0.644812	1.94172e-05
MTARC2	-2.09277	0.179038	-1.91143	0.370446	-0.661872	0.845016	-1.8816	0.357799	-2.89692	0.252428	0.0708815	0.977275	-7.32115	0	-4.86775	0.00024623	-3.35883	0.0112524	-2.54681	0.0321111	-4.26902	0.00021604	-0.709993	0.166313	38.3923	9	1.48211e-05	1.96331e-05
FBN1	1.36337	0.415496	1.59163	0.466191	0.982695	0.751984	1.03235	0.686566	2.1569	0.476082	0.0100429	0.996108	5.66923	0	3.71896	0.00631157	1.47936	0.339102	2.30809	0.0547677	4.26627	0.000218727	0.503927	0.118119	19.8952	9	0.0185702	1.9877e-05
THAP7	-1.85808	0.242945	-1.15724	0.612454	-0.626047	0.854319	-0.359318	0.909948	-0.450582	0.976494	-2.07272	0.196643	-3.51315	0.00149293	-3.42259	0.0122647	0.536133	0.778409	-4.33884	0.000127229	-4.26253	0.000222107	-0.433988	0.101815	15.1392	9	0.0871828	2.02129e-05
ARFIP1	2.49236	0.0955156	2.47276	0.259946	0.923278	0.773612	-0.408724	0.895565	0.892261	0.893318	2.83923	0.064794	2.98978	0.007537	3.84925	0.00451671	-0.0747834	0.973392	3.77221	0.000954934	4.25896	0.0002251	0.486134	0.114144	18.6493	9	0.0283459	2.05382e-05
FBXO7	-1.15061	0.501767	-0.0320128	0.992371	-1.55339	0.564648	-2.69238	0.135607	-1.5757	0.692868	1.11451	0.545041	-4.80524	1.03662e-05	-3.20466	0.0200854	-0.660461	0.717716	-3.54461	0.00201918	-4.25913	0.000225342	-0.45684	0.107261	16.6116	9	0.0551575	2.05228e-05
AGMO	-1.19337	0.48303	-0.788848	0.753264	-1.64015	0.5393	-2.08445	0.293905	-3.01609	0.209851	-1.65161	0.323545	-0.677627	0.605759	-2.26869	0.107311	-2.81311	0.0388805	-0.65611	0.642145	-4.25828	0.000225591	-0.377337	0.0886125	11.8599	9	0.221326	2.06006e-05
ABCA6	-2.4756	0.0978953	0.0660103	0.984726	-1.59898	0.5509	-1.38763	0.549089	-1.01392	0.866559	-0.872931	0.65568	-1.71199	0.148385	-2.71234	0.0497452	-2.09748	0.142657	0.258073	0.866361	-4.25746	0.00022588	-0.313844	0.0737162	9.00982	9	0.436368	2.06761e-05
GSTCD	0.905859	0.6138	1.43928	0.514723	1.95418	0.460632	0.795654	0.775552	1.60128	0.679587	3.45752	0.0206039	2.86718	0.0106891	3.64835	0.00739079	-1.167	0.475039	2.68865	0.0228454	4.25473	0.00022798	0.448556	0.105425	16.0486	9	0.0658741	2.093e-05
GOSR2	3.82006	0.00817942	-0.240994	0.940255	1.49181	0.581042	2.14568	0.273842	2.73325	0.28648	1.11733	0.544444	2.25961	0.0493484	2.3969	0.0865101	-0.440707	0.81963	0.930985	0.490114	4.25481	0.000228292	0.40472	0.0951206	13.3716	9	0.146501	2.09229e-05
TBC1D19	0.181732	0.930664	1.69423	0.432924	0.142136	0.976173	2.72866	0.130046	1.10364	0.838175	1.00145	0.596918	0.458918	0.73545	1.28381	0.409911	1.12791	0.494504	3.22169	0.00544685	4.24901	0.000234158	0.312765	0.073609	8.04629	9	0.529488	2.14718e-05
ZC3HAV1	2.10666	0.175003	2.74205	0.235354	1.36207	0.62828	1.86547	0.364625	-0.139478	0.995482	0.50888	0.808837	3.07067	0.00592322	1.09339	0.493403	0.400645	0.837797	4.67164	3.40808e-05	4.24911	0.000234413	0.435456	0.102482	15.2945	9	0.0831576	2.14625e-05
HGD	-2.08967	0.179573	-1.23382	0.583334	-1.25851	0.660312	-1.13564	0.650151	-1.91041	0.560625	-1.8997	0.246008	-1.33889	0.270485	-0.179845	0.928746	-1.56315	0.307402	-2.20014	0.0683842	-4.24813	0.000234827	-0.312832	0.0736401	7.08353	9	0.628423	2.15563e-05
MICB	-0.151076	0.943307	0.923065	0.702885	0.510738	0.886389	1.8945	0.352229	1.55447	0.700394	3.01577	0.046314	2.22459	0.0533407	1.73737	0.23836	1.53381	0.318054	1.02923	0.439582	4.24755	0.000234934	0.317412	0.0747283	9.17589	9	0.421199	2.16121e-05
GSKIP	3.00759	0.0383117	0.74238	0.769566	0.441924	0.906936	0.336582	0.916772	-0.204959	0.995649	0.618646	0.762597	1.15663	0.349615	2.04567	0.151655	1.30584	0.411886	2.94006	0.011914	4.24463	0.00023757	0.312559	0.0736363	8.1849	9	0.515626	2.18954e-05
CHIC2	-1.578	0.333667	0.131379	0.970779	-1.83551	0.487336	-0.722719	0.797474	-0.443009	0.977986	-2.35353	0.13248	-2.35865	0.0392532	-1.44887	0.337987	-1.37682	0.380189	-1.49435	0.236965	-4.24382	0.000237807	-0.312403	0.0736136	5.91528	9	0.748367	2.19747e-05
IFNAR2	0.957058	0.588809	0.450966	0.874936	1.4438	0.60315	3.41465	0.0443362	0.72539	0.925871	0.0905836	0.970544	2.99573	0.00740973	1.32536	0.390216	1.69728	0.259863	0.359302	0.810016	4.24391	0.000238	0.327331	0.0771296	9.60087	9	0.383752	2.19659e-05
SUGCT	-0.957894	0.588227	0.304761	0.921052	-1.0104	0.745174	-2.47685	0.184563	-1.64438	0.664797	-2.97464	0.0501999	-1.57522	0.187478	-1.10496	0.488489	-3.26011	0.0145512	-2.08948	0.0858492	-4.24073	0.000240523	-0.396132	0.0934112	12.9455	9	0.165087	2.22791e-05
LYVE1	-3.01844	0.0376496	-2.47477	0.259339	-2.74565	0.280501	-2.82479	0.112682	-0.49624	0.970502	-0.674726	0.738319	-0.17789	0.89847	-2.64299	0.056724	-1.16328	0.477176	-0.719061	0.606653	-4.2372	0.000244209	-0.402655	0.0950284	13.3699	9	0.14657	2.2632e-05
WSB2	3.2708	0.0236394	1.32726	0.551895	-0.802628	0.812906	1.74266	0.407342	1.23928	0.793808	0.179686	0.938612	2.10053	0.0696463	1.13716	0.472794	1.15813	0.479879	2.20476	0.0677724	4.23503	0.000245961	0.329884	0.0778941	9.73197	9	0.372616	2.2852e-05
MACROH2A1	3.66334	0.010975	2.84832	0.233062	2.40115	0.341036	0.718673	0.798861	2.07369	0.50968	2.96961	0.050736	5.59071	8.58369e-08	2.29789	0.102494	1.88063	0.198788	-0.0328333	0.983878	4.2316	0.000249886	0.658703	0.155663	33.9673	9	9.05078e-05	2.32031e-05
PRODH2	-3.2092	0.0262739	-1.16191	0.610395	-0.301079	0.940228	-0.921786	0.731659	-0.0757741	0.996308	-3.33697	0.0255328	-4.03578	0.000236881	-4.08089	0.00245348	-1.11544	0.499565	-7.06614	0	-4.2302	0.000250877	-0.624009	0.147513	30.5559	9	0.000352686	2.33487e-05
CCL20	3.74309	0.00962677	1.40871	0.522755	0.753964	0.825241	1.16098	0.637816	4.17757	0.09402	3.45683	0.0204751	6.41279	0	5.02425	0.000163478	1.03076	0.538762	0.686034	0.625613	4.22679	0.000253647	0.742408	0.175644	42.7769	9	2.36865e-06	2.37053e-05
DDHD1	0.446572	0.824335	0.506921	0.85524	1.28675	0.653494	0.808441	0.772363	2.24307	0.440172	1.96525	0.226806	0.468081	0.729729	2.00971	0.160261	1.82989	0.214812	4.00838	0.00042546	4.22398	0.000256284	0.366621	0.0867952	11.5006	9	0.242948	2.40023e-05
SCYL1	-1.89462	0.231557	0.121004	0.97382	-0.77059	0.819829	-0.421231	0.892018	-0.883103	0.894735	-1.88639	0.248997	-0.413131	0.762601	-2.37221	0.090672	-0.757022	0.673292	-4.01719	0.000412986	-4.22425	0.00025644	-0.336473	0.0796527	10.0726	9	0.344641	2.39736e-05
CDC42	2.82936	0.0528543	2.41445	0.270331	0.678574	0.839815	1.50553	0.501054	0.321015	0.986552	3.08165	0.041609	3.14605	0.00474897	0.906189	0.585559	1.47915	0.339177	1.17688	0.367112	4.22077	0.000258841	0.417776	0.0989809	14.3265	9	0.111175	2.43469e-05
ETNK2	-3.04462	0.0361244	-0.220013	0.94539	-0.494931	0.890439	-0.335916	0.917042	-3.58041	0.101828	-0.14578	0.951425	-4.5622	2.97834e-05	-3.5257	0.00976672	-2.48797	0.0726361	-3.29991	0.00431924	-4.221	0.000259	-0.543354	0.128726	23.3622	9	0.00543209	2.43219e-05
GJC3	-2.21003	0.150202	-0.860429	0.728056	-0.711088	0.832849	0.623229	0.830021	-0.975277	0.877022	-1.21838	0.498568	-2.86411	0.0107792	-1.96623	0.171923	-0.377942	0.846926	-2.34759	0.0503156	-4.2194	0.000259904	-0.310805	0.073661	8.87412	9	0.448974	2.44951e-05
WDR41	1.73749	0.280863	2.34528	0.286835	0.709455	0.833609	0.670799	0.814509	1.59636	0.680815	-1.0708	0.564213	1.73634	0.141871	2.53646	0.0682449	0.970026	0.568313	2.69636	0.0224192	4.21614	0.000261885	0.335106	0.0794816	10.0311	9	0.347971	2.48519e-05
C1orf198	1.91598	0.22484	1.24592	0.578868	1.06567	0.728468	1.02089	0.689464	3.11605	0.184836	1.26262	0.47912	6.46249	0	3.63317	0.00767907	5.13906	0.00011125	2.12918	0.0793474	4.21654	0.000262016	0.729039	0.1729	41.2848	9	4.43881e-06	2.48081e-05
CRY2	-2.71996	0.0648306	-1.07817	0.642733	0.0315208	0.995267	-0.641173	0.826075	-1.61708	0.673239	-0.902955	0.641203	-0.20378	0.883649	-1.92823	0.182556	-1.74629	0.243819	-2.64614	0.0253099	-4.21689	0.000262051	-0.310533	0.0736403	8.4321	9	0.491254	2.47696e-05
MKI67	2.56643	0.0843448	-0.771309	0.75834	0.990807	0.748659	2.06381	0.301037	1.06974	0.849644	2.73603	0.0768776	5.95073	0	4.40831	0.000963913	0.398767	0.838869	2.11092	0.0822654	4.21695	0.000262311	0.537844	0.127543	23.0076	9	0.00617926	2.47628e-05
GADD45B	-1.81514	0.256381	-2.62945	0.236057	-0.911368	0.776731	-2.49159	0.180848	0.817981	0.905865	-1.28605	0.469202	-0.240231	0.86425	-1.92449	0.183705	-2.00146	0.165687	-2.75537	0.0192302	-4.21322	0.000265136	-0.361047	0.0856937	11.2601	9	0.258302	2.51753e-05
CX3CR1	1.45239	0.37962	0.0767887	0.983058	0.108187	0.981094	1.48555	0.509095	0.507078	0.969015	0.835745	0.670396	3.36196	0.0024344	1.33052	0.387758	0.93091	0.587417	1.99127	0.103188	4.21191	0.000266624	0.309938	0.0735862	5.45413	9	0.793061	2.5322e-05
AMDHD2	-1.47266	0.372754	-1.56338	0.474246	-1.98193	0.451065	0.381747	0.904731	0.000397415	1.00007	-0.691469	0.732022	-2.78786	0.0132911	-3.49298	0.0104507	-1.01452	0.546652	-4.09429	0.000315982	-4.20853	0.000270874	-0.413782	0.0983199	14.2446	9	0.113885	2.57037e-05
WDR11	0.912323	0.610436	0.847102	0.732447	0.18336	0.9656	0.691314	0.806453	-0.14421	0.995026	2.15215	0.175996	3.25808	0.00335934	2.53352	0.0685903	1.21957	0.451201	1.07622	0.416947	4.20533	0.000274349	0.309723	0.0736501	8.70864	9	0.464593	2.60701e-05
MTBP	0.128984	0.953395	1.82738	0.392702	0.802565	0.81273	1.14169	0.64719	1.56924	0.696095	0.12545	0.9574	1.52856	0.202739	1.64666	0.267068	0.900828	0.601788	3.27803	0.00460123	4.2044	0.00027496	0.309376	0.073584	6.70977	9	0.667308	2.61778e-05
ASXL1	-2.21796	0.148602	-2.45209	0.264796	-0.625034	0.854324	-2.34149	0.216708	-0.996289	0.871052	-3.0308	0.0450634	-0.341201	0.804679	-0.652839	0.706546	-1.34391	0.393893	-3.12218	0.00721511	-4.20235	0.000277152	-0.400924	0.0954048	13.4538	9	0.143124	2.64161e-05
ATAD1	1.8099	0.257656	0.953639	0.691469	0.868109	0.791923	1.89893	0.34966	-0.430401	0.979049	2.10905	0.187277	0.595989	0.654166	3.17195	0.0211062	-0.123271	0.953024	4.68446	3.2444e-05	4.20082	0.000278705	0.396578	0.0944049	13.2683	9	0.150839	2.65949e-05
CPB2	-2.27631	0.136776	-0.0523427	0.988463	-2.89707	0.243564	-1.35288	0.560582	-2.65446	0.312638	-2.21678	0.161673	-4.76171	1.22523e-05	-1.60726	0.280292	-0.85783	0.622568	-0.730745	0.600418	-4.19816	0.000281451	-0.491378	0.117046	19.5162	9	0.0211442	2.69093e-05
NBPF1	1.39693	0.40048	-0.06484	0.985153	1.47472	0.590157	0.205731	0.951277	1.36533	0.763692	3.97086	0.00859895	3.24142	0.00352907	2.86489	0.0369707	0.9019	0.601223	2.17329	0.0722633	4.19648	0.000282709	0.430461	0.102577	15.2761	9	0.0836257	2.7109e-05
LAMC3	1.16073	0.496973	1.53637	0.485152	1.7713	0.507389	1.99228	0.321197	3.5108	0.11093	2.67045	0.0830818	6.97457	0	3.50186	0.0101949	5.56664	1.2e-05	0.674043	0.632401	4.19568	0.000283459	0.844992	0.201396	55.5018	9	9.77109e-09	2.72049e-05
SH3KBP1	1.20968	0.476071	1.10182	0.631971	0.699545	0.833644	3.28904	0.0539711	-0.117392	0.996133	1.62646	0.331699	2.86148	0.0108534	0.107274	0.959476	2.44928	0.0786025	3.90318	0.000611971	4.19467	0.00028427	0.421851	0.100568	14.8086	9	0.0963285	2.73268e-05
DCT	-2.4345	0.104731	-2.35182	0.285108	-1.83447	0.486742	-0.906642	0.738213	-1.28223	0.776431	-1.51521	0.375044	-2.91425	0.00935085	-1.35483	0.377988	-2.24839	0.11139	-0.147453	0.925301	-4.18956	0.000291034	-0.387376	0.0924623	12.7435	9	0.174562	2.79496e-05
TNFAIP8	0.226766	0.913326	1.74988	0.413432	1.33134	0.639191	2.32783	0.219479	-0.0984244	0.996135	2.52801	0.104177	3.21429	0.00384988	3.24928	0.0183983	0.13169	0.949423	0.662053	0.638903	4.18591	0.000294773	0.375466	0.0896974	12.1418	9	0.205433	2.84022e-05
AADAT	-3.57584	0.0132017	-1.58334	0.469273	-1.51958	0.573081	-1.29892	0.583137	-2.39718	0.391143	-0.00539421	0.997796	-3.79341	0.000572432	-2.00503	0.161468	-3.46096	0.00893954	-0.607438	0.670346	-4.18189	0.000299781	-0.509596	0.121858	21.0404	9	0.0124723	2.89101e-05
CEP85L	1.59191	0.330152	0.972918	0.683764	1.14955	0.698832	0.247624	0.941867	0.818771	0.906419	-0.205332	0.927534	1.43299	0.235173	2.80462	0.0415969	0.576362	0.75935	4.38099	0.000108099	4.18146	0.000300062	0.352421	0.0842819	10.9996	9	0.275734	2.89645e-05
FABP5	4.90767	0.000334167	1.77413	0.406734	2.96266	0.240204	1.55524	0.48178	2.15467	0.476986	2.3154	0.139634	5.18103	1.71108e-06	4.64251	0.000509213	0.936669	0.584277	-0.744444	0.593149	4.17994	0.000301462	0.674996	0.161485	36.5984	9	3.10345e-05	2.91584e-05
SDCBP2	3.74727	0.00966213	1.45	0.512125	0.36359	0.923411	2.44569	0.192656	2.126	0.495319	3.30944	0.0276633	4.07292	0.000205325	3.03185	0.0271597	3.57907	0.00660093	-0.712371	0.610999	4.17946	0.000301646	0.617471	0.147739	30.6329	9	0.000342158	2.92207e-05
TOX	1.72025	0.287178	0.00669951	0.999393	0.628804	0.853969	1.9492	0.336209	2.40832	0.388813	0.155365	0.947585	3.34888	0.00253811	0.295261	0.877368	1.44403	0.353854	3.13992	0.00685945	4.17896	0.00030186	0.370823	0.0887355	11.9205	9	0.217829	2.9284e-05
IL4I1	1.8605	0.242132	0.988348	0.678778	1.78	0.503612	0.282237	0.933749	1.69438	0.648129	1.27045	0.476578	3.69788	0.000803412	3.16051	0.0214968	1.93656	0.183461	0.105312	0.947263	4.17995	0.000301869	0.401771	0.0961185	13.6587	9	0.134996	2.91567e-05
FMO2	0.966375	0.584666	1.04968	0.652324	0.0430464	0.992536	1.73571	0.409772	0.49844	0.97007	0.536384	0.797282	4.66439	1.92447e-05	2.62041	0.0592399	3.32351	0.0123543	2.869	0.0143997	4.17792	0.000302446	0.449657	0.107627	16.6963	9	0.0536901	2.94182e-05
SUSD2	0.524461	0.788985	2.23994	0.302032	1.92695	0.463848	1.49471	0.50512	1.84994	0.58612	1.91561	0.241443	6.60734	0	3.04166	0.0266927	4.16829	0.00148723	1.45574	0.250331	4.17683	0.000303802	0.674504	0.161487	36.3884	9	3.38229e-05	2.95603e-05
GPR174	0.833704	0.646494	1.68232	0.4364	1.30845	0.644837	1.40568	0.540382	-0.438878	0.978033	2.62578	0.0891133	3.46837	0.00173226	2.41335	0.083973	-0.640934	0.727115	2.0957	0.0847728	4.1742	0.000307346	0.368095	0.0881835	11.7902	9	0.225397	2.99041e-05
KIF4A	1.36155	0.415792	2.10409	0.331862	1.23154	0.668741	0.0464107	0.991252	2.40912	0.38965	3.30771	0.0277577	3.849	0.000468598	3.24026	0.0187299	-0.0953515	0.96398	1.8364	0.137095	4.17199	0.000310077	0.475741	0.114032	18.5756	9	0.0290532	3.01946e-05
DCLRE1C	1.39451	0.400812	-1.00315	0.673631	1.39429	0.61706	1.66131	0.437576	2.19854	0.462747	0.401335	0.852198	1.57157	0.188614	1.03923	0.51895	1.20877	0.455568	4.02603	0.000400525	4.1706	0.000311323	0.351512	0.0842834	10.9777	9	0.277244	3.03797e-05
CCNG2	1.53505	0.350316	1.36926	0.53591	0.85469	0.796994	0.437038	0.886452	-0.633641	0.951144	2.20182	0.164093	2.00347	0.0849667	1.94181	0.178781	1.10869	0.503144	4.34274	0.000125384	4.17012	0.000311582	0.374936	0.0899101	12.1983	9	0.202357	3.04443e-05
ARHGEF37	2.62485	0.0764962	1.22177	0.589357	-0.179809	0.966807	1.66967	0.434483	1.48225	0.729136	2.16886	0.171333	1.04123	0.406475	1.11442	0.483682	1.04303	0.533401	1.52408	0.227022	4.16868	0.000313221	0.306827	0.073603	6.46262	9	0.692872	3.06366e-05
KCNJ5	1.58101	0.333021	-0.114335	0.976164	0.870854	0.790461	2.08797	0.293593	3.62507	0.0993391	2.42435	0.120559	5.78032	0	4.41304	0.000959853	0.621036	0.73751	1.36583	0.285298	4.16758	0.000314211	0.570635	0.136922	26.3677	9	0.00177818	3.07848e-05
ADAM28	-0.983905	0.576034	1.21111	0.593353	1.17643	0.688126	1.66244	0.437322	2.43551	0.380338	1.21536	0.499609	3.37455	0.00234086	3.03202	0.027169	2.94449	0.0299206	2.06439	0.0899841	4.16536	0.000316575	0.436002	0.104673	15.8606	9	0.0698507	3.10856e-05
AEBP1	1.16048	0.497021	1.82422	0.393627	2.44402	0.331299	0.708415	0.80127	3.3084	0.148503	2.124	0.183468	6.54536	0	3.92263	0.00371986	5.59974	2e-05	1.0655	0.422118	4.16391	0.000318321	0.824419	0.197992	53.7996	9	2.0609e-08	3.1284e-05
COQ5	-1.35092	0.419953	0.715665	0.780622	-0.313379	0.938269	-2.94908	0.0927251	-1.32109	0.772556	0.363145	0.865791	-3.46349	0.00175929	-1.4071	0.35559	-2.26631	0.108913	-2.82646	0.016087	-4.15653	0.000326889	-0.379198	0.0912293	12.4856	9	0.187298	3.23116e-05
FXYD1	-1.28988	0.444601	-0.96833	0.685579	-0.667172	0.843828	-1.3102	0.578198	-1.13258	0.829118	-2.73347	0.0768811	-4.47971	4.26528e-05	-4.03111	0.00279136	-2.72949	0.0449426	-0.304776	0.840921	-4.15669	0.000327173	-0.488298	0.117473	19.7145	9	0.0197587	3.22897e-05
VPS26B	0.295625	0.886495	-0.900686	0.712033	-1.22631	0.669952	-0.479207	0.876079	-1.47269	0.732853	-1.21036	0.502485	-2.99361	0.00745806	-2.11523	0.136473	-1.10964	0.50311	-1.84987	0.13396	-4.15689	0.000327397	-0.305971	0.0736058	7.0754	9	0.629269	3.22615e-05
PLCXD3	0.36389	0.856959	1.41016	0.522003	1.02206	0.74264	0.735159	0.792931	1.42886	0.74646	1.40057	0.421514	4.46088	4.61119e-05	2.87202	0.0365298	4.42257	0.000746364	3.39028	0.00326924	4.15696	0.000327774	0.537941	0.129407	23.5927	9	0.00499387	3.22505e-05
WASHC4	2.04067	0.192955	1.47994	0.501525	-0.388861	0.918056	0.859296	0.754513	-0.437046	0.977861	1.12988	0.538281	3.324	0.0027376	3.21415	0.0196495	0.316401	0.87363	3.80212	0.000865263	4.15558	0.000328061	0.391745	0.0942697	13.2268	9	0.152609	3.24464e-05
CHAD	-1.66358	0.30483	-2.36111	0.284013	-2.14489	0.406687	-0.49607	0.870773	-2.26156	0.431212	0.640557	0.75404	-2.4012	0.0353894	-1.86605	0.199652	-2.31355	0.1005	-1.89196	0.124064	-4.15185	0.000333616	-0.386957	0.0932011	12.9084	9	0.166797	3.29798e-05
PDGFRB	0.684006	0.718315	2.20739	0.306029	1.21762	0.672498	3.27965	0.0541559	2.63252	0.32161	1.25368	0.483901	4.11542	0.000176536	1.7944	0.221378	4.63673	0.00044	0.707511	0.613651	4.15125	0.000334139	0.585373	0.141011	27.8261	9	0.00101982	3.30665e-05
PVALB	-0.916044	0.60921	-1.47245	0.503509	-1.52632	0.571958	0.118691	0.975004	-0.30306	0.987847	-1.50085	0.381904	-3.25168	0.00342788	-2.59178	0.0624579	-3.4962	0.00806167	-3.10068	0.00765958	-4.1501	0.000335505	-0.435471	0.10493	15.9398	9	0.0681504	3.32332e-05
FCGRT	-2.77865	0.0573656	-2.19982	0.307085	-1.15498	0.69697	-0.090841	0.981878	-0.762298	0.915514	-1.02453	0.585364	-4.48011	4.27159e-05	-4.91187	0.000223636	-0.926871	0.589356	-6.87713	0	-4.14878	0.000337048	-0.618025	0.148965	31.2877	9	0.000264198	3.34246e-05
GUCY1A1	1.38812	0.404143	0.786176	0.753149	-0.129521	0.977566	0.636644	0.826763	2.31886	0.414635	4.03177	0.00781149	2.78564	0.0133687	4.46242	0.000854262	2.41844	0.0833478	1.70831	0.170183	4.14747	0.000338436	0.508063	0.1225	21.2806	9	0.0114611	3.36171e-05
SUCO	3.95121	0.00599672	0.804008	0.747596	0.930806	0.772414	1.3018	0.58276	-0.0418397	0.9985	-0.794543	0.688425	3.35698	0.00247287	3.23459	0.0189115	0.957606	0.573535	2.47394	0.0380674	4.14664	0.000339249	0.411626	0.0992674	14.4544	9	0.107053	3.37395e-05
RPS6KA3	0.92589	0.6042	1.95763	0.357837	0.476952	0.897621	0.574771	0.84457	-0.378482	0.983349	-0.185992	0.936231	2.78272	0.0134763	2.60354	0.0613077	0.703109	0.699565	2.83641	0.0157042	4.14492	0.000341139	0.317993	0.0767187	9.53441	9	0.389473	3.39934e-05
NAPG	2.98838	0.0394764	2.74389	0.235697	0.336831	0.931862	1.06295	0.676899	1.55351	0.700118	0.106297	0.96481	0.776136	0.550515	3.37274	0.0136424	0.124079	0.952655	2.54322	0.0323599	4.13874	0.000351228	0.375601	0.0907524	12.3811	9	0.192667	3.49221e-05
NCAPG2	1.61547	0.321883	1.40318	0.523542	1.37002	0.624465	1.12806	0.65295	1.56221	0.699895	2.54729	0.101108	4.21089	0.000123424	0.455203	0.802735	0.0904843	0.966251	2.18548	0.0704831	4.1363	0.000354448	0.401437	0.0970521	13.8742	9	0.126871	3.52951e-05
SYBU	-1.60119	0.326928	-1.65821	0.445345	-1.21401	0.674137	-2.21184	0.251237	-0.268277	0.990652	1.17514	0.517371	-3.43659	0.00192289	-1.48783	0.325028	-2.16434	0.128036	-1.87247	0.128665	-4.13653	0.000354529	-0.361258	0.0873335	11.6082	9	0.236306	3.52598e-05
GIT2	2.36767	0.117163	0.725139	0.777054	0.84137	0.80061	2.39395	0.202893	0.0606461	0.998606	1.18929	0.510192	6.07972	0	1.76264	0.230171	0.799055	0.651512	3.59454	0.00171844	4.13491	0.000355768	0.496006	0.119956	20.5277	9	0.014921	3.55088e-05
GTF2E2	-1.27607	0.449489	-1.48764	0.500136	-2.49523	0.316555	-2.8105	0.113898	-1.55407	0.700298	0.0645478	0.979331	-1.3881	0.251905	-0.141222	0.945663	-0.161166	0.938049	-2.97238	0.0109085	-4.1337	0.000357589	-0.339929	0.0822336	10.5665	9	0.306596	3.56972e-05
BBS12	1.64841	0.310963	-0.446159	0.875819	-1.10012	0.715292	1.38673	0.549577	1.62615	0.67046	0.677651	0.73683	2.97609	0.00784445	1.88713	0.194349	1.32068	0.404748	2.16021	0.0742692	4.13213	0.000359525	0.315688	0.0763985	9.47058	9	0.395016	3.59424e-05
IL32	5.03293	0.000252941	1.98076	0.353342	1.79257	0.498593	3.0615	0.0785146	0.87618	0.895949	3.3077	0.0276671	6.4659	0	3.65225	0.00734594	1.41363	0.365894	-0.534335	0.71101	4.1314	0.000360237	0.713477	0.172696	41.6432	9	3.81867e-06	3.60561e-05
BCL2L13	-0.643776	0.735915	-0.380008	0.899388	-0.789165	0.816062	-1.39046	0.54821	-1.79103	0.602972	-1.33172	0.450357	-1.35029	0.266092	-2.27379	0.10631	-1.90365	0.191799	-1.31222	0.307957	-4.12975	0.000361064	-0.30354	0.0735009	3.38063	9	0.947277	3.63158e-05
CIP2A	1.64656	0.311473	0.501589	0.856544	-0.779738	0.816454	2.6356	0.149057	0.947673	0.883456	2.1884	0.167041	4.53892	3.31324e-05	2.07324	0.145993	0.149233	0.942828	2.12636	0.0797767	4.12977	0.000361509	0.405288	0.098138	14.162	9	0.116679	3.63121e-05
ADPRM	-1.07125	0.538031	-1.34156	0.545798	-1.22779	0.669361	-0.422199	0.891911	-1.71498	0.639736	-1.20965	0.502838	-4.70156	1.62043e-05	-1.87757	0.196895	-1.2888	0.420058	-1.44167	0.255385	-4.12981	0.000361985	-0.391377	0.0947688	13.3219	9	0.148574	3.63068e-05
TRAF1	-0.0762599	0.973162	-0.22598	0.944537	0.17202	0.967789	2.01379	0.315489	1.30296	0.774354	1.3107	0.458791	3.08404	0.00570752	2.13906	0.131418	1.44138	0.355137	1.01102	0.448042	4.12849	0.000362419	0.303886	0.0736071	7.69971	9	0.564668	3.65156e-05
SOCS2	-1.79797	0.261182	-2.35631	0.283881	-2.14644	0.405916	-2.55146	0.168577	-0.20604	0.995288	-0.849885	0.665743	-2.47093	0.0299143	-0.0518387	0.981354	-1.82724	0.215606	-1.21081	0.352002	-4.12226	0.000371588	-0.351531	0.0852763	11.1738	9	0.263981	3.75166e-05
HS3ST3B1	-1.32985	0.42893	-1.64744	0.447871	-1.38853	0.619477	-2.58725	0.15956	-1.91785	0.561604	1.30242	0.462053	-3.47237	0.00170874	-1.31267	0.395281	-2.25973	0.109677	-1.75168	0.15882	-4.12254	0.000371694	-0.395311	0.0958901	13.5736	9	0.138323	3.74717e-05
KLHL5	1.14728	0.503123	2.00248	0.346036	0.299019	0.94145	2.74399	0.127888	-0.115798	0.996411	0.164505	0.94474	-0.105428	0.940542	2.48706	0.0743075	0.773685	0.663935	2.35729	0.0492084	4.11731	0.000379266	0.302925	0.0735734	8.38527	9	0.495834	3.8332e-05
EIF4EBP1	0.260654	0.899946	-1.52356	0.487274	-1.57101	0.561266	-1.35704	0.559557	-0.369887	0.98471	-1.79126	0.27916	-4.16223	0.000148212	-3.01481	0.0279613	-1.39754	0.372095	-5.90728	0	-4.11654	0.000379561	-0.513256	0.124681	22.1638	9	0.00837407	3.846e-05
XKR8	-1.60623	0.324479	-0.272065	0.933132	-1.80623	0.493103	-1.62377	0.452197	-1.56657	0.697612	0.507649	0.809231	-3.19743	0.00405338	-3.11228	0.023275	1.19052	0.463797	-3.85487	0.000723942	-4.11672	0.000379824	-0.398331	0.0967594	13.8253	9	0.128675	3.84305e-05
TCF19	2.82724	0.0530631	2.44127	0.268175	2.38007	0.342382	0.544752	0.854248	3.14501	0.177823	3.26628	0.0285789	6.25648	0	3.45145	0.0114306	0.938935	0.583053	0.0878351	0.956634	4.11529	0.000381374	0.685884	0.166667	38.8818	9	1.20999e-05	3.86689e-05
STXBP1	2.42261	0.106693	-0.265226	0.933949	0.713538	0.832459	0.181981	0.957699	1.29604	0.775744	3.06308	0.042946	6.05574	0	3.87887	0.00420686	2.77987	0.0412417	3.25257	0.00497008	4.1128	0.000384905	0.592902	0.14416	29.2122	9	0.000596723	3.90897e-05
KCNE5	1.87694	0.236381	-0.219099	0.945458	0.789463	0.815847	0.869772	0.750717	0.103922	0.995939	1.97508	0.22467	1.81439	0.122974	1.49984	0.320583	1.23676	0.442587	2.28743	0.0570808	4.11117	0.000387172	0.30231	0.0735338	4.26409	9	0.893187	3.93654e-05
SDC4	-1.26092	0.45656	-0.651805	0.804831	0.185677	0.964554	-1.99989	0.320165	-0.972699	0.877376	-0.117099	0.960291	-2.24326	0.0510763	-0.906863	0.585278	-2.30863	0.101388	-2.26945	0.0592753	-4.11073	0.00038722	-0.302459	0.0735779	6.44532	9	0.694653	3.94402e-05
C8B	-2.85068	0.0509695	-3.08798	0.208916	-3.0768	0.214307	0.0150799	0.996404	-2.04709	0.519701	-0.666861	0.741842	-3.40158	0.00215376	-3.28394	0.0168963	-1.29258	0.418055	-0.554497	0.700023	-4.10863	0.000390029	-0.508688	0.12381	21.7508	9	0.00970327	3.98016e-05
BHMT	-1.18042	0.487533	-0.32778	0.914381	0.279859	0.94403	-2.89837	0.100666	-0.0880184	0.99477	-1.19094	0.509798	-1.75987	0.135936	-0.949511	0.563802	-2.44298	0.0796876	-1.81118	0.143345	-4.10665	0.000392598	-0.302238	0.0735972	7.78849	9	0.555594	4.01445e-05
CBX8	1.71692	0.288402	2.70901	0.238772	1.39115	0.618472	2.50877	0.177933	0.865127	0.896998	0.540492	0.795703	1.2613	0.302626	1.51846	0.313239	0.754002	0.675188	0.453395	0.756147	4.10638	0.000392609	0.302159	0.0735829	7.36466	9	0.599209	4.01909e-05
ZNF671	0.870722	0.628844	1.2363	0.582169	0.173102	0.967167	2.27039	0.2358	1.46796	0.733588	0.333126	0.877696	2.66321	0.0185062	3.79547	0.0051524	3.02575	0.0250403	0.416702	0.776506	4.10573	0.000392996	0.389221	0.0947994	13.3439	9	0.147651	4.03042e-05
TOX2	-1.40957	0.395768	-1.52019	0.489067	-0.839119	0.800141	-0.867608	0.751552	-0.0462122	0.998674	-2.09882	0.189375	-0.0867008	0.951062	-3.30701	0.0160944	0.250837	0.90227	-2.89319	0.0134887	-4.10549	0.000393064	-0.322875	0.0786447	9.89078	9	0.359399	4.03465e-05
NFS1	-0.764296	0.677639	0.347709	0.907939	-0.36369	0.923501	-0.333036	0.916818	-0.56993	0.960588	-1.89915	0.245986	-1.36974	0.258823	-2.59119	0.0624388	-0.802023	0.650158	-3.88509	0.00065006	-4.0999	0.000401587	-0.32049	0.0781703	9.80321	9	0.36665	4.13329e-05
CDK12	2.05123	0.190378	-1.09606	0.634687	0.266019	0.946808	2.20729	0.252709	-0.17906	0.994739	2.9335	0.0548746	3.25055	0.00343713	1.49516	0.322174	1.99946	0.166092	3.34202	0.00378956	4.09797	0.000402611	0.412847	0.100744	14.8083	9	0.0963366	4.16788e-05
ELOF1	0.031117	0.988822	-1.64352	0.449118	-2.39909	0.341193	-0.506989	0.867161	-0.56778	0.960914	-1.731	0.297397	-4.33197	7.70885e-05	-2.35706	0.0930708	-0.489179	0.796607	-2.98422	0.0105586	-4.09843	0.000402878	-0.416849	0.101709	15.1017	9	0.088179	4.1596e-05
CRTC2	-3.29089	0.0229165	-1.68143	0.43656	-1.31532	0.643788	0.671079	0.814427	-2.86253	0.252384	-2.02321	0.211141	-3.39113	0.00222716	-2.28079	0.105372	-0.178673	0.932062	-2.43239	0.041711	-4.09814	0.000402931	-0.465909	0.113688	18.5082	9	0.0297145	4.16488e-05
COMP	0.78309	0.668473	0.54063	0.842192	3.13438	0.208436	-0.33434	0.917101	2.15296	0.478524	2.38971	0.126969	6.02944	0	3.06536	0.0255477	3.01361	0.0256447	3.19361	0.00589873	4.09857	0.000403314	0.626867	0.152948	32.8536	9	0.000141623	4.15715e-05
ST3GAL1	-4.1167	0.00395653	-1.54921	0.480287	-1.65416	0.537973	-0.0952253	0.980284	-2.69797	0.298267	-0.551651	0.791125	-3.37994	0.00230379	-3.13086	0.0224571	-2.12096	0.137558	-0.524991	0.716729	-4.09425	0.000408854	-0.499524	0.122006	21.1827	9	0.0118635	4.23543e-05
PCBD1	-2.20384	0.151961	-0.00340853	0.999648	-1.04285	0.73606	-0.51528	0.864645	-2.04865	0.52051	-1.90016	0.24583	-6.78961	0	-3.40016	0.0128483	-2.43066	0.0815245	-6.1977	0	-4.09387	0.000408927	-0.668256	0.163233	37.2642	9	2.36095e-05	4.24228e-05
CCAR1	0.663537	0.726784	1.20563	0.594639	1.10367	0.71353	2.00832	0.317139	-0.312154	0.987633	0.36026	0.866604	1.16343	0.346436	2.70192	0.0508473	0.849909	0.626789	5.04464	6.23656e-06	4.08901	0.000416429	0.377516	0.0923246	12.7942	9	0.172142	4.33218e-05
FASN	2.81515	0.0536082	1.35316	0.541453	1.84705	0.486861	1.90534	0.347549	1.60738	0.677063	1.60494	0.339611	2.61228	0.0210923	0.768145	0.650544	1.94793	0.180629	-0.27529	0.858016	4.08847	0.00041689	0.372623	0.09114	12.4574	9	0.188734	4.34228e-05
TCP10L	-3.45425	0.0166763	-1.38132	0.532381	0.0988072	0.982967	0.0909363	0.981878	-2.0331	0.524033	-3.86552	0.0106123	-5.20443	1.52299e-06	-2.74356	0.0471177	-2.83979	0.0370911	-2.01654	0.0986939	-4.08366	0.000425214	-0.614192	0.150403	31.742	9	0.000220644	4.43326e-05
ZNF544	2.08073	0.182179	1.35542	0.541896	0.171278	0.968196	3.48486	0.0390309	1.09106	0.841209	-1.09342	0.555024	1.18615	0.336168	3.30078	0.0163489	3.42476	0.00955935	2.67208	0.0237624	4.0822	0.000427511	0.430462	0.105449	16.0957	9	0.06491	4.46121e-05
NLN	0.881398	0.623025	1.12481	0.621622	1.30587	0.64508	1.665	0.4367	0.704944	0.933006	1.64865	0.324751	1.76641	0.134354	0.913011	0.58225	-1.08295	0.515167	3.87199	0.000681394	4.08137	0.000428608	0.325751	0.0798143	10.1035	9	0.342175	4.47718e-05
YPEL2	-1.81867	0.255257	-1.23028	0.585228	-0.423694	0.90975	-3.08218	0.07636	-1.28728	0.777582	0.736093	0.712089	-1.32808	0.274627	-0.603424	0.732441	-1.94242	0.181743	-1.74504	0.16044	-4.08015	0.000430837	-0.30038	0.0736199	8.99787	9	0.437471	4.50064e-05
SLC31A2	-1.40791	0.396383	-1.06451	0.64757	-1.65754	0.536496	-3.55201	0.033971	-1.00796	0.869353	0.0457517	0.984638	-2.1826	0.0586368	-1.88372	0.195365	-2.86458	0.0352762	-0.0653153	0.967191	-4.07931	0.000431586	-0.371789	0.0911401	12.4734	9	0.187918	4.51702e-05
MRPS33	-1.14552	0.504352	0.247336	0.93862	-1.76714	0.507183	-1.81431	0.384593	0.200978	0.995576	-0.583274	0.777328	-3.95091	0.000324554	-1.44475	0.339672	-0.073219	0.973988	-3.63807	0.00149671	-4.07796	0.000433267	-0.368579	0.0903832	12.3108	9	0.196349	4.54323e-05
ACKR3	3.66341	0.0110166	2.2183	0.304813	1.2586	0.660375	2.51331	0.176892	3.20928	0.174926	0.760544	0.701214	4.68024	1.77224e-05	0.831828	0.62112	2.17122	0.126723	0.234313	0.880443	4.07522	0.000438136	0.561306	0.137736	26.7736	9	0.00152456	4.59708e-05
MTMR11	0.598699	0.755975	1.56612	0.473621	0.260479	0.94814	2.49219	0.180962	1.52547	0.710335	1.10885	0.547856	3.29822	0.00297552	3.37672	0.0134876	-0.375317	0.84795	0.403513	0.783709	4.07437	0.000439351	0.354196	0.0869327	11.5532	9	0.239687	4.61398e-05
EXOC6	3.31306	0.0219236	1.80992	0.395899	0.0246648	0.995809	-0.245047	0.942657	0.907586	0.889975	3.59428	0.0158095	4.19449	0.000131798	2.77492	0.0444989	1.1011	0.506609	2.82009	0.0163649	4.07339	0.000440761	0.509948	0.12519	22.241	9	0.00814582	4.63346e-05
ITGB1	0.491725	0.804951	2.26284	0.296173	0.706302	0.833293	0.143642	0.968661	0.743997	0.921839	3.47752	0.019614	5.7811	0	3.89221	0.00408928	2.83171	0.0376794	3.6934	0.00124497	4.07256	0.000441547	0.617299	0.151575	32.2607	9	0.000179483	4.64997e-05
SSC5D	1.47792	0.37044	1.22171	0.589288	3.23653	0.210668	1.13781	0.649527	2.29118	0.424745	1.29063	0.467256	5.86123	0	1.18845	0.450768	4.70559	0.000430213	2.02098	0.0979577	4.07111	0.000443848	0.665406	0.163446	37.2619	9	2.36315e-05	4.67894e-05
ANTXR1	0.774705	0.671843	1.23759	0.581726	1.13812	0.702196	0.856695	0.755016	2.62391	0.323313	0.901471	0.641547	5.75274	0	2.45935	0.0779278	4.6968	0.000437917	4.13574	0.000270987	4.07039	0.000444712	0.642773	0.157914	34.7768	9	6.52323e-05	4.69342e-05
DUSP10	-0.150332	0.943545	-0.755037	0.763507	-1.25176	0.662213	-3.66996	0.0278715	-0.893069	0.893781	0.0868563	0.971896	-3.68738	0.000831915	-2.23951	0.112326	-3.33515	0.0120137	-1.5352	0.223331	-4.06936	0.000445063	-0.426624	0.104838	15.9389	9	0.0681688	4.71423e-05
FADS1	2.1057	0.175145	1.42667	0.517607	2.50762	0.312735	2.84928	0.110487	0.379739	0.983216	0.962785	0.614101	0.883465	0.490258	2.22838	0.114485	-0.19653	0.926094	0.0315819	0.984268	4.06937	0.000445658	0.31496	0.0773978	9.65603	9	0.379042	4.71406e-05
ZNF71	1.44057	0.384055	-0.0630602	0.985852	0.362793	0.923535	2.06041	0.301888	1.25855	0.786624	1.84776	0.262257	3.03798	0.00652219	-0.110887	0.958195	0.758638	0.672291	2.00672	0.100321	4.065	0.000453352	0.299352	0.0736412	8.77411	9	0.458382	4.80324e-05
IFI30	3.30734	0.0221153	0.427976	0.882816	1.61634	0.544141	0.64646	0.82389	0.675094	0.941171	3.16939	0.0346489	5.51971	1.20482e-07	1.83322	0.209516	1.22774	0.447328	1.88267	0.126121	4.06407	0.000454254	0.518026	0.127465	23.0492	9	0.00608676	4.82252e-05
DNM1L	3.55798	0.0139682	2.33285	0.28799	1.72978	0.518129	-0.0869644	0.98263	0.907623	0.890098	2.81058	0.0672488	3.60554	0.00110491	4.05232	0.00265425	-1.18549	0.465905	2.9174	0.0126622	4.06303	0.000455132	0.515343	0.126837	22.7932	9	0.00667784	4.84406e-05
ANXA10	0.203716	0.921165	-1.05684	0.649445	-0.204939	0.96034	-4.09269	0.0133563	-1.38073	0.759275	-2.10708	0.1879	-4.18939	0.000134444	-1.11454	0.483657	-3.15376	0.0187694	-2.76643	0.0186915	-4.0632	0.000455376	-0.493375	0.121425	20.9967	9	0.0126652	4.84049e-05
FOXM1	-0.554388	0.777345	1.79046	0.400105	1.24613	0.663011	0.841672	0.759523	1.92553	0.559934	2.41123	0.123175	3.51963	0.0014638	2.70783	0.0502154	2.78759	0.040686	1.4517	0.251692	4.06175	0.000456671	0.435789	0.107291	16.6021	9	0.0553234	4.87056e-05
TPCN1	-1.90369	0.228552	-1.51533	0.49067	-1.57537	0.560413	-0.200427	0.951952	-0.684975	0.937399	-0.585544	0.776877	-0.350308	0.799977	-3.14587	0.0220409	0.053058	0.982061	-2.20092	0.068287	-4.06176	0.000457306	-0.298778	0.0735589	7.62251	9	0.572589	4.87048e-05
SLC35G1	0.591442	0.759421	1.52619	0.487757	-0.159302	0.971097	1.56951	0.474811	1.38344	0.758118	3.71634	0.0125921	2.37559	0.0377018	1.32182	0.391862	2.87847	0.0341113	2.86627	0.014488	4.06067	0.000458283	0.434528	0.107009	16.487	9	0.0573825	4.89315e-05
E2F2	-0.048197	0.983131	-0.124034	0.972498	0.399491	0.916317	2.17231	0.265411	0.685767	0.937134	1.56957	0.354547	3.85071	0.000466378	2.60347	0.0612872	1.35038	0.390561	0.905932	0.503306	4.05645	0.000465903	0.337706	0.0832517	10.7766	9	0.291334	4.9824e-05
CPED1	-3.06937	0.0345415	-1.23224	0.584203	-1.58583	0.556594	-2.35846	0.211963	-1.64338	0.664792	-1.42791	0.409959	-1.02162	0.41649	-1.29964	0.401814	-1.06353	0.523974	0.241195	0.876805	-4.05602	0.000466088	-0.319325	0.0787287	9.89205	9	0.359295	4.99167e-05
DHRS12	-0.4557	0.82142	0.723299	0.77724	0.153914	0.972895	-1.21236	0.619866	-2.26115	0.430997	-2.30559	0.14166	-2.60596	0.0214471	-2.19877	0.119527	-1.48098	0.33862	-3.82391	0.000800605	-4.05647	0.000466492	-0.384442	0.0947725	13.3255	9	0.148423	4.982e-05
DIRAS3	-3.01373	0.0378667	-1.89828	0.373541	-0.836888	0.801412	-1.67095	0.433944	-0.268624	0.990898	-0.120546	0.959142	-2.25465	0.0498313	-0.50383	0.781686	-1.84091	0.211293	-1.27954	0.321385	-4.05666	0.000466777	-0.308667	0.0760889	9.41592	9	0.3998	4.97794e-05
MPZL3	1.79435	0.262158	1.82654	0.39269	0.291647	0.943001	1.2312	0.612875	0.816187	0.90613	3.44669	0.0209527	1.34627	0.267553	4.31102	0.00128988	1.08045	0.516129	0.777406	0.57494	4.0543	0.000468831	0.405811	0.100094	14.6818	9	0.100055	5.02846e-05
EIF4B	-3.62614	0.0117659	-0.926468	0.701272	-3.62905	0.165158	-0.991807	0.700557	-1.08044	0.846144	0.619628	0.762262	-4.60051	2.55789e-05	-2.95329	0.031524	-0.581168	0.756672	-1.94211	0.113222	-4.05386	0.000468929	-0.495736	0.122288	21.2549	9	0.0115655	5.03801e-05
CRYBG2	0.861028	0.634283	1.98475	0.351703	0.749083	0.825683	-0.142696	0.968738	1.19252	0.810874	0.448446	0.832124	3.82555	0.000509597	3.60958	0.00806228	2.38114	0.0891677	2.34327	0.0507005	4.053	0.000470041	0.416523	0.102769	15.4036	9	0.0804309	5.05649e-05
NEB	0.446809	0.824361	0.975982	0.683009	0.510203	0.886735	-0.282463	0.933716	2.10321	0.498111	1.65559	0.322512	3.55804	0.00129067	2.56469	0.0651664	1.6515	0.274143	2.4719	0.0382612	4.05179	0.000471589	0.372784	0.0920048	12.6764	9	0.177803	5.0827e-05
SLC19A2	-2.19385	0.154094	-1.38368	0.531106	-2.02012	0.432919	-2.85629	0.10895	-0.992517	0.872426	-2.70229	0.0803936	-7.33855	0	-1.97649	0.169161	-0.915495	0.594994	-1.39749	0.272904	-4.05088	0.000473051	-0.614638	0.15173	32.4023	9	0.000169628	5.10259e-05
WIPI1	3.27261	0.0236679	1.60062	0.462474	0.738525	0.828562	0.908678	0.737543	-0.520244	0.968337	2.14832	0.177197	4.07658	0.000203018	3.48225	0.0106516	1.64983	0.274746	0.650483	0.645135	4.04822	0.000477295	0.447038	0.110428	17.5634	9	0.0405901	5.16086e-05
WBP1L	-2.13243	0.16768	-1.34439	0.544252	-0.478064	0.897682	-3.96119	0.017748	-3.27051	0.157338	1.26992	0.476676	-2.41061	0.0345802	-3.44286	0.0116678	0.299713	0.880355	-2.9622	0.0112249	-4.04702	0.000479127	-0.453679	0.112102	18.0157	9	0.0349921	5.18737e-05
LRP11	1.34601	0.421607	1.68294	0.436328	0.921517	0.773252	0.499785	0.869175	0.214185	0.994255	2.70572	0.0802236	0.00760242	0.995811	2.91524	0.0339214	1.36342	0.384989	3.26731	0.00475298	4.04319	0.000486594	0.352891	0.0872805	11.6212	9	0.235515	5.27295e-05
CDC45	2.36608	0.117553	2.56743	0.242075	1.6054	0.546932	-0.651134	0.822133	2.09707	0.50122	3.36594	0.0245509	4.61567	2.38245e-05	4.29859	0.0013362	0.43923	0.820341	1.44725	0.253395	4.04079	0.000490803	0.569017	0.140818	28.0067	9	0.000951407	5.3272e-05
RASAL2	2.3118	0.129189	-1.15208	0.614786	0.0672045	0.987591	1.08723	0.668208	0.313981	0.987222	0.504324	0.810245	2.14765	0.0630591	2.3214	0.0988053	1.10878	0.503221	3.89363	0.000631974	4.0399	0.000492011	0.343224	0.0849584	11.1343	9	0.266616	5.34738e-05
PRKAG2	-1.47958	0.370176	-1.95437	0.3574	-0.957331	0.764742	-2.50251	0.179238	-0.836978	0.903312	0.704469	0.725858	-2.94456	0.00858302	-0.650821	0.707961	-3.00509	0.0259913	-2.63546	0.0260241	-4.03625	0.000499294	-0.38916	0.0964162	13.7171	9	0.132752	5.43123e-05
RIT1	1.58307	0.332243	-0.152974	0.963599	0.521987	0.885245	0.854962	0.755396	2.13586	0.490201	0.650996	0.748677	1.82308	0.121075	2.64921	0.05605	0.628659	0.732622	5.24588	2.66667e-06	4.03544	0.000500461	0.400762	0.0993105	14.52	9	0.104992	5.44991e-05
KATNIP	1.59875	0.327556	0.511327	0.85355	0.427904	0.90912	2.60785	0.156228	-0.197087	0.995602	1.03311	0.581529	0.641055	0.62709	2.5778	0.0636962	3.13065	0.0198042	0.969364	0.469883	4.03398	0.000503166	0.318972	0.0790712	9.96386	9	0.353419	5.484e-05
AJUBA	4.19662	0.00313186	1.84094	0.390584	1.86413	0.479577	2.41448	0.199514	1.68059	0.65296	4.56277	0.00193231	5.12999	2.41379e-06	3.40544	0.0127438	0.609682	0.743445	-0.812456	0.555006	4.03357	0.000503324	0.663108	0.164397	37.8715	9	1.83812e-05	5.4935e-05
TESK2	-2.94843	0.0422835	-1.26446	0.573497	-2.13415	0.410242	-0.448256	0.882557	-1.48001	0.730531	-0.728706	0.715825	-1.83942	0.117267	-1.85089	0.20403	-2.60596	0.0579442	-0.367975	0.805032	-4.03249	0.000504313	-0.353684	0.0877084	11.6872	9	0.231524	5.51883e-05
GSDME	2.22639	0.146696	0.652788	0.80471	0.0123313	0.998042	1.28103	0.591327	2.08065	0.510692	1.64616	0.325457	2.861	0.0108679	1.27315	0.414453	2.70321	0.0472621	0.595151	0.676896	4.03276	0.000504372	0.350086	0.0868105	11.4905	9	0.243578	5.51261e-05
ATP6V1B2	2.65694	0.072811	1.55747	0.477054	-0.000642247	0.999952	1.26443	0.600348	0.735366	0.924234	2.97433	0.0501679	5.73177	0	1.76184	0.23014	1.45077	0.35065	2.07324	0.0885169	4.0313	0.000505154	0.510769	0.126701	22.7877	9	0.00669115	5.54696e-05
FAM13C	0.840817	0.643438	-0.135506	0.96923	1.05269	0.734132	0.278797	0.934386	2.05188	0.51853	2.3441	0.13396	4.72231	1.48e-05	2.61167	0.0603665	1.01729	0.545269	2.3696	0.0478826	4.03083	0.000505255	0.426033	0.105694	16.1927	9	0.0629658	5.55791e-05
TMEM129	-0.271746	0.895852	-0.34948	0.907489	-1.06089	0.731268	-1.51426	0.498206	-0.424477	0.979809	-0.697478	0.728888	-0.9174	0.471468	-2.68363	0.052312	-0.44467	0.817841	-2.68415	0.0230885	-4.03181	0.000505357	-0.296162	0.0734564	3.47151	9	0.942643	5.53493e-05
BTN2A2	1.96754	0.211471	-0.338457	0.911459	0.0293773	0.995359	0.541229	0.855556	0.994722	0.871684	1.61949	0.333627	3.17712	0.00433139	1.99941	0.162862	-0.378891	0.847262	1.69813	0.173008	4.0314	0.000505591	0.296828	0.0736291	8.75856	9	0.459853	5.54464e-05
TSPAN31	-1.17247	0.491576	1.14413	0.617006	-0.535194	0.881581	-0.353236	0.91159	-2.1432	0.484601	-0.986307	0.602855	-2.68404	0.0175407	-1.90372	0.18975	-1.13867	0.489609	-2.99385	0.0103027	-4.03021	0.000506078	-0.324316	0.0804712	10.2244	9	0.332628	5.57261e-05
ROBO1	1.24079	0.464931	0.965539	0.686389	1.40971	0.612256	-0.521138	0.861482	1.60543	0.677789	2.55871	0.0989031	4.78438	1.12731e-05	2.3258	0.0979146	1.12759	0.494624	4.27126	0.000164021	4.02845	0.000509465	0.494948	0.122863	21.5476	9	0.0104287	5.61465e-05
SLC22A11	0.647207	0.734861	2.39339	0.277145	1.70976	0.524121	1.93096	0.340919	1.62411	0.671263	2.13772	0.180156	2.97868	0.00779534	0.724924	0.671283	1.77539	0.233504	0.385857	0.794671	4.02783	0.000510788	0.367093	0.0911391	12.4518	9	0.189022	5.62931e-05
MICAL1	1.19594	0.482418	0.408079	0.890465	2.45338	0.328915	1.44095	0.526049	2.22355	0.449498	1.33943	0.447732	4.24071	0.000109676	2.43413	0.0810873	3.17886	0.0176789	-0.0294935	0.98502	4.02696	0.000512267	0.472326	0.117291	19.6331	9	0.0203166	5.65025e-05
TYMS	1.97178	0.209917	2.83398	0.233577	2.38625	0.344015	2.37394	0.208618	1.64707	0.665687	4.93964	0.00102	6.7949	0	4.6417	0.000506	-0.0435659	0.985405	0.156198	0.92053	4.02374	0.000519174	0.74663	0.185556	47.7595	9	2.83245e-07	5.72815e-05
GCHFR	-4.37199	0.00176179	0.239153	0.94092	-0.752656	0.825505	-0.464572	0.879928	-0.0976817	0.996103	-3.71103	0.012581	-6.2784	0	-4.29384	0.00135902	-2.02202	0.160316	-5.90101	0	-4.01968	0.00052766	-0.690171	0.171698	40.9481	9	5.11199e-06	5.82773e-05
STARD3	-1.07386	0.536828	-1.64239	0.448855	-0.106647	0.98151	0.385271	0.903621	-0.50612	0.968886	-2.08262	0.193637	-2.8339	0.0117167	-3.81086	0.00501486	-2.31217	0.100665	-2.89246	0.0135129	-4.01547	0.000537185	-0.407916	0.101586	15.098	9	0.0882796	5.93263e-05
ANPEP	-1.79692	0.261491	-0.31579	0.916949	-1.15639	0.696101	-0.575584	0.84424	-2.12044	0.495573	0.412671	0.847756	-3.164	0.004499	-1.64319	0.268268	-0.097314	0.96359	-1.56164	0.214085	-4.01476	0.00053817	-0.295624	0.0736342	8.70461	9	0.464976	5.95052e-05
HNF1A	-1.61798	0.320913	-1.21652	0.591645	-0.129485	0.977514	-0.191116	0.955498	-1.23428	0.797133	-1.13294	0.536781	-0.397305	0.771588	-2.33669	0.0961316	-0.638469	0.728113	-3.22363	0.00541454	-4.01455	0.000538172	-0.295282	0.0735531	7.25889	9	0.610185	5.95596e-05
EFHD1	-2.26466	0.139254	0.0429875	0.990152	1.06672	0.727977	-2.16518	0.267231	-1.27656	0.777437	-2.80277	0.0681081	-1.50814	0.209591	-3.89036	0.00410682	-2.10876	0.140176	-1.25318	0.333662	-4.01422	0.000538254	-0.397792	0.0990956	14.415	9	0.10831	5.96416e-05
ABCB7	-2.03426	0.194325	1.00378	0.67331	-1.0091	0.745562	-1.14767	0.644051	-2.14563	0.483406	-3.67308	0.0134343	-2.21548	0.0544889	-2.06645	0.147147	-1.64621	0.275931	-1.26764	0.326344	-4.01252	0.000539974	-0.394145	0.0982288	14.1352	9	0.117596	6.00733e-05
TMEM41A	0.408695	0.839085	1.63996	0.449347	0.708133	0.833571	1.28549	0.58941	-0.271268	0.990958	1.39074	0.425412	2.34877	0.0401888	1.79509	0.221146	0.380032	0.846707	2.18567	0.0704623	4.0126	0.000540501	0.29496	0.0735083	4.5779	9	0.869444	6.00532e-05
PIGP	-0.387218	0.848712	-0.498727	0.857256	-0.118262	0.980844	-2.23036	0.245857	-2.60284	0.329907	-1.32852	0.451973	-4.02987	0.000241976	-0.676257	0.694548	-1.60915	0.289459	-3.70518	0.00119552	-4.01272	0.00054103	-0.422856	0.105379	16.1147	9	0.0645249	6.00227e-05
MGME1	0.911912	0.610724	2.67787	0.240131	2.5895	0.306301	1.45806	0.518922	0.0833326	0.995525	3.09134	0.0408666	1.34527	0.267951	1.31401	0.394781	0.106097	0.960057	2.69764	0.0223552	4.01161	0.000541105	0.382661	0.0953882	13.4447	9	0.143496	6.03057e-05
MPZL2	1.66545	0.304087	2.97104	0.222091	0.713545	0.832566	4.09803	0.0137756	1.32289	0.77307	1.734	0.297149	0.14857	0.915458	4.67305	0.00046747	-0.0303688	0.99003	1.52499	0.22671	4.00657	0.000552431	0.456502	0.113938	18.6723	9	0.0281283	6.16069e-05
CDKN1A	3.66543	0.0110191	2.3577	0.283171	2.27513	0.376089	1.20696	0.621184	3.34791	0.134755	2.55324	0.0999697	5.83349	0	2.63447	0.0576971	0.603183	0.747129	-0.393287	0.790239	3.99989	0.000567218	0.649119	0.162284	36.9847	9	2.64848e-05	6.33724e-05
DPT	0.60742	0.752315	0.65462	0.80391	1.15575	0.696688	1.25431	0.604275	3.31077	0.14985	1.38899	0.426134	4.41402	5.5979e-05	3.07108	0.0253705	3.11362	0.0206734	0.663495	0.637989	3.99884	0.000568063	0.491806	0.122987	21.471	9	0.0107154	6.36541e-05
OPLAH	-2.58905	0.0812109	-2.26644	0.296936	-1.40203	0.613652	1.00413	0.696019	-0.480072	0.971574	-1.68737	0.310812	-2.17145	0.0600026	-3.08547	0.0246655	-1.60084	0.292418	-2.23957	0.063068	-3.99894	0.000568467	-0.393746	0.0984626	14.2705	9	0.113022	6.36274e-05
LRRC1	1.99883	0.202777	1.22352	0.588558	0.362579	0.923371	-0.103495	0.978563	2.5947	0.331554	2.36813	0.129265	5.00506	4.51765e-06	2.07012	0.146535	0.93139	0.587225	2.60476	0.0279879	3.99635	0.000572863	0.476846	0.11932	20.3242	9	0.0160137	6.43269e-05
MIEN1	-0.521117	0.790682	-1.21557	0.592124	-1.72498	0.51995	-1.52916	0.490912	-0.864169	0.896933	-1.19931	0.506856	-3.49774	0.00157004	-1.35854	0.376007	0.496215	0.793659	-4.84457	1.5977e-05	-3.99385	0.000576151	-0.406806	0.101858	15.1862	9	0.0859465	6.50077e-05
CDK10	-2.3578	0.119234	0.120652	0.973797	-0.275306	0.945169	-0.646839	0.823806	-0.266436	0.991174	-3.12401	0.0381012	-3.46526	0.00175041	-2.9646	0.0308563	0.164668	0.936934	-3.81218	0.000834176	-3.99415	0.000576406	-0.419677	0.105073	16.0252	9	0.0663576	6.49279e-05
PDGFRA	0.313109	0.879284	1.3842	0.530709	1.31619	0.644176	0.850168	0.756999	2.74031	0.285148	1.21473	0.499721	5.89673	0	2.68938	0.0519845	4.67363	0.000459608	3.0318	0.00932269	3.99472	0.000576501	0.638084	0.159732	35.625	9	4.62028e-05	6.47718e-05
PLCG1	2.23699	0.144327	0.864083	0.727332	1.88582	0.469914	1.68177	0.430401	1.03987	0.85848	1.12452	0.541151	5.74591	0	3.33843	0.0147822	4.73957	0.000392558	0.644998	0.648203	3.99439	0.000576558	0.606502	0.151838	32.2881	9	0.000177533	6.48609e-05
ABCE1	1.77901	0.267163	1.36793	0.536566	0.36174	0.923812	0.668573	0.814546	1.11489	0.832081	1.1497	0.529647	2.03881	0.0789928	0.785998	0.641784	-0.743995	0.679582	3.42137	0.00297069	3.99093	0.000581244	0.295727	0.0740997	9.08118	9	0.429815	6.58157e-05
KCNK3	-0.762117	0.678013	-3.0092	0.224321	-1.79698	0.49644	-0.727621	0.795625	-0.243454	0.992528	-2.38847	0.127	-1.47393	0.220832	-3.88843	0.00412575	0.30341	0.879044	-2.62191	0.0269186	-3.99154	0.000581247	-0.398188	0.0997578	14.5863	9	0.102943	6.56451e-05
SOD1	-2.05364	0.189763	-1.07163	0.644891	0.775689	0.817973	-1.04183	0.683048	-2.68285	0.30545	-2.49514	0.109119	-7.2941	0	-4.21752	0.00167774	-3.53691	0.00736135	-3.06222	0.00856944	-3.99104	0.000581582	-0.697822	0.174847	42.562	9	2.59356e-06	6.57835e-05
PEX19	-2.06206	0.187358	0.248594	0.938063	-1.26405	0.659365	-0.729644	0.794674	-4.25182	0.13014	-1.55635	0.360572	-3.17277	0.00438609	-2.74757	0.0467438	-1.16333	0.477208	-1.28508	0.319014	-3.9894	0.000584036	-0.441298	0.110618	17.5218	9	0.0411449	6.62414e-05
TNFSF15	-0.0187723	0.993423	1.33312	0.549281	1.02831	0.741359	1.24843	0.605971	1.13353	0.8295	0.277943	0.899424	3.10275	0.0053944	2.48712	0.074328	-1.00837	0.549343	2.89764	0.0133202	3.98583	0.000590916	0.325854	0.0817531	10.4832	9	0.312798	6.72456e-05
APBA3	-0.841278	0.643103	-1.64706	0.448069	-0.642015	0.849382	-0.39913	0.898692	-0.180518	0.994577	-2.2446	0.156217	-1.49683	0.213036	-2.7479	0.0467551	-0.544777	0.774271	-4.64929	3.73887e-05	-3.98589	0.000591628	-0.378233	0.0948929	13.4034	9	0.145187	6.72278e-05
RGS9	2.72579	0.0642553	2.41996	0.269012	1.18154	0.686557	-0.410989	0.894753	3.18917	0.180658	1.4307	0.408615	2.32215	0.0426783	2.34274	0.0950608	3.01041	0.0256895	1.09932	0.405427	3.98441	0.000594098	0.482293	0.121045	20.8063	9	0.0135389	6.76485e-05
CYP2E1	-2.52829	0.0895522	-0.547491	0.839436	1.23347	0.668112	-0.672875	0.81349	-1.87864	0.573967	-3.35101	0.0249416	-3.86661	0.000440999	-2.25554	0.10971	-2.35432	0.093776	-3.41215	0.00305673	-3.98384	0.000594595	-0.490947	0.123235	21.5532	9	0.0104082	6.78094e-05
RAB17	-2.71834	0.0649934	-1.97632	0.352689	-1.55041	0.564449	-0.549987	0.852676	-0.826818	0.903983	0.158372	0.946702	-4.91035	6.79916e-06	-3.18735	0.0205412	0.357073	0.855606	-4.00255	0.000434713	-3.97813	0.000606778	-0.475311	0.119481	20.3989	9	0.0156039	6.94592e-05
TRMT2A	-1.53399	0.350428	-0.594814	0.823376	-1.259	0.66024	-0.0427984	0.991441	-0.220347	0.99369	-2.23801	0.15716	-4.42727	5.29084e-05	-3.83641	0.00466525	-0.326874	0.869182	-4.9753	8.44501e-06	-3.97822	0.000607224	-0.481151	0.120946	20.9432	9	0.0129048	6.94321e-05
AOX1	-4.19357	0.00310273	-1.06226	0.647595	-0.567039	0.873433	-2.99319	0.0852429	-2.69158	0.30069	0.369348	0.863682	-1.59936	0.180446	-2.42098	0.0828502	-2.57467	0.0617745	-0.620724	0.662661	-3.97732	0.000608128	-0.453854	0.11411	18.6421	9	0.0284138	6.96955e-05
N4BP2L1	-1.22125	0.472248	-2.2325	0.301395	-1.86404	0.479069	-3.26598	0.0556826	-0.295835	0.989121	-1.90782	0.243527	-6.25731	0	-0.541375	0.762942	-3.05412	0.0233775	-1.98555	0.104348	-3.975	0.000613675	-0.588467	0.148042	30.9031	9	0.00030758	7.03784e-05
POLR3H	-1.81203	0.25711	-3.08937	0.212251	-1.0676	0.727684	-0.802221	0.773654	-1.16281	0.824662	-0.319365	0.882801	-5.95372	0	-4.51593	0.000714035	-0.104553	0.960414	-3.77913	0.00093358	-3.9732	0.000617596	-0.557186	0.140236	27.7543	9	0.00104832	7.09131e-05
ASPA	-0.750324	0.684922	-3.05241	0.216729	-1.90048	0.46928	-1.55156	0.482428	-0.580139	0.960609	-3.36205	0.0246612	-4.27672	9.57814e-05	-1.8569	0.202249	-2.49493	0.0715714	-0.362003	0.808444	-3.97193	0.000620051	-0.515991	0.12991	23.8574	9	0.00453262	7.12933e-05
PCED1A	-3.49453	0.0155704	-2.76125	0.233291	-2.21036	0.387625	0.236001	0.944853	-0.483682	0.969922	-1.11567	0.544616	-4.28906	9.15439e-05	-3.31319	0.0158674	0.56379	0.764876	-4.42303	9.20854e-05	-3.97123	0.000620433	-0.529215	0.133262	25.1413	9	0.00281879	7.15016e-05
SHD	-1.31614	0.435289	-0.720159	0.777871	-0.389812	0.918254	0.447326	0.882817	-1.29686	0.77557	-1.82366	0.268746	-4.66468	1.92605e-05	-4.59605	0.0005632	-2.79056	0.0404463	-4.65619	3.63745e-05	-3.97133	0.000620842	-0.540469	0.136093	26.2959	9	0.00182716	7.14721e-05
PIGV	-4.94121	0.000316364	-2.04764	0.340793	-3.13649	0.209236	-0.9923	0.700508	-3.4302	0.117717	-2.57064	0.0974783	0.846742	0.510449	-1.60872	0.279691	-1.46591	0.344321	-3.92173	0.000576308	-3.9702	0.000622214	-0.629089	0.158453	35.2922	9	5.29098e-05	7.18111e-05
GEMIN4	-0.411823	0.838584	-1.0159	0.667045	-0.414999	0.911856	-0.820075	0.768774	-2.66823	0.313617	-2.01116	0.214337	-0.793703	0.541243	-2.93634	0.0325679	0.229881	0.910687	-3.03821	0.00915337	-3.96913	0.000624219	-0.333971	0.0841421	10.9598	9	0.278472	7.21345e-05
ZNF256	1.01733	0.559901	1.79589	0.400002	1.28002	0.655044	2.64842	0.146417	0.742356	0.92256	-1.73866	0.29546	1.02484	0.414632	3.02845	0.0272956	1.69557	0.26071	2.5789	0.0297672	3.9663	0.000630152	0.351281	0.0885664	11.9066	9	0.218627	7.29971e-05
SCUBE1	2.24932	0.141823	1.51312	0.491945	1.8492	0.485363	1.73198	0.41147	1.5406	0.707619	1.73038	0.297636	-0.103274	0.941841	0.44687	0.807916	1.66632	0.269213	1.55615	0.215902	3.96564	0.000631458	0.291958	0.073622	8.81819	9	0.454223	7.31991e-05
CKAP5	1.94581	0.21719	0.389424	0.896038	-0.595973	0.862008	1.39103	0.547921	1.11243	0.833421	2.811	0.0674235	2.52852	0.0260847	1.1485	0.468251	-0.266427	0.895083	2.85405	0.0149514	3.96365	0.000636076	0.33296	0.0840035	10.9205	9	0.281199	7.38135e-05
ZNF584	-1.24117	0.464865	-1.14751	0.616883	-0.432581	0.908125	-0.894422	0.743315	0.296477	0.988984	-2.59889	0.0933961	-0.826526	0.521606	-2.70814	0.0501989	0.0279129	0.990865	-2.07569	0.0881142	-3.96287	0.000637699	-0.291466	0.0735491	7.30859	9	0.605025	7.40536e-05
ELP5	-1.17355	0.491161	-1.47068	0.504826	-1.90446	0.468036	-1.05664	0.679687	0.572867	0.961257	-0.701038	0.727315	-3.42619	0.00198871	-0.96369	0.556558	-0.232073	0.910193	-3.52717	0.00213818	-3.96197	0.000638965	-0.348694	0.0880102	11.7829	9	0.225829	7.43345e-05
GLS2	-1.93484	0.220129	-0.477337	0.865723	-1.24267	0.664095	0.461871	0.87967	-1.08049	0.846483	-0.550389	0.791133	-2.03846	0.0790365	-1.57529	0.292078	-0.0401806	0.986538	-3.48079	0.00248043	-3.96159	0.000639294	-0.299843	0.0756876	9.3566	9	0.405029	7.44524e-05
CACNB3	0.381042	0.850826	0.941115	0.696556	0.81021	0.810402	1.43001	0.531044	0.168799	0.994395	2.68807	0.081505	2.46051	0.0306971	2.43441	0.0810924	4.33178	0.000914894	2.70313	0.0220316	3.9613	0.000639446	0.444328	0.112167	17.9803	9	0.0354026	7.45443e-05
APCS	-1.24087	0.465026	-2.72203	0.238638	-1.65397	0.537479	-2.12676	0.280493	0.30854	0.987113	-1.33637	0.44904	-6.19061	0	-1.3944	0.359948	-1.55088	0.311457	-3.40326	0.00314261	-3.95785	0.000648352	-0.53633	0.135511	25.9716	9	0.00206495	7.56285e-05
KIF20A	1.37525	0.409425	0.689953	0.79141	1.44932	0.601432	0.236813	0.944887	1.24343	0.792161	2.18578	0.167626	5.63744	4.47427e-08	3.00585	0.0284564	1.54433	0.31393	1.51746	0.229453	3.95439	0.000658015	0.474158	0.119907	20.5667	9	0.0147196	7.67307e-05
GDA	2.9534	0.0418805	2.39848	0.275626	2.11293	0.414986	1.08003	0.671003	1.91657	0.562866	0.984124	0.603476	1.04617	0.403808	3.61247	0.00802378	1.39071	0.375233	-0.306348	0.840026	3.95235	0.000663388	0.41074	0.103923	15.7209	9	0.0729443	7.73878e-05
CABYR	0.678349	0.721088	1.2118	0.593526	1.51655	0.573281	-0.220596	0.947384	1.63928	0.665957	2.98055	0.0496924	1.00288	0.426412	2.60658	0.061018	2.77208	0.0418977	2.58366	0.0294226	3.95069	0.000667068	0.392381	0.0993197	14.4558	9	0.107011	7.79261e-05
SYT1	-3.00072	0.038672	-1.31273	0.55766	-0.331	0.933965	-0.742843	0.791586	-2.18915	0.464392	-1.74611	0.292808	0.351384	0.799297	-2.28579	0.104533	-0.910799	0.597912	-2.35966	0.0489654	-3.95023	0.00066766	-0.336491	0.0851827	11.1683	9	0.264349	7.80766e-05
FRS2	2.63147	0.0758813	2.55068	0.247082	-0.348369	0.927862	2.28456	0.231636	-0.237259	0.992833	1.4691	0.392759	1.20951	0.325948	2.92765	0.0331024	-0.587734	0.754211	3.73662	0.00107365	3.94846	0.000672	0.389074	0.0985382	14.287	9	0.112475	7.86563e-05
GORAB	1.90639	0.227781	2.03894	0.343045	2.46927	0.319955	1.53417	0.489674	2.48742	0.372782	2.81573	0.0669048	-1.2229	0.319582	2.20125	0.119134	1.08246	0.515355	4.29809	0.000148909	3.94752	0.000673608	0.49049	0.124253	21.9779	9	0.0089494	7.89663e-05
VANGL1	2.90102	0.0466787	0.43146	0.881315	0.801804	0.813097	0.935933	0.725055	0.771772	0.913474	2.10493	0.188607	3.92289	0.000360179	0.603862	0.732432	-0.0142535	0.995964	2.40224	0.0445397	3.94504	0.000679701	0.370381	0.0938851	13.1254	9	0.157015	7.9785e-05
TRPS1	3.82938	0.00819612	0.327998	0.91435	2.89263	0.242937	0.000709472	0.999745	0.644703	0.948851	2.38174	0.12811	1.67771	0.157592	1.16444	0.461571	0.934055	0.585881	3.5645	0.00189179	3.94441	0.000680847	0.435906	0.110512	17.598	9	0.0401342	7.99972e-05
CMC2	-2.4306	0.1051	1.12856	0.620945	-0.853647	0.797418	0.0497887	0.9907	-1.65135	0.664678	-2.6164	0.0903717	-5.32479	6.82927e-07	-4.32382	0.00124217	-3.45636	0.00900931	-3.67709	0.00131278	-3.94347	0.000682736	-0.584191	0.148141	30.815	9	0.000318458	8.03096e-05
TAT	-1.90465	0.228263	-0.777567	0.756243	-1.13407	0.702798	-2.23155	0.245288	-0.744537	0.921603	-0.623482	0.760316	-0.617255	0.641264	-1.14987	0.467878	-2.43009	0.0816198	-1.24986	0.334923	-3.94277	0.000683727	-0.289842	0.0735123	5.06655	9	0.828469	8.05453e-05
WDR76	1.56562	0.338088	2.46617	0.261723	1.51276	0.574765	1.99857	0.320107	0.344054	0.984697	3.95134	0.00924414	5.27531	9.87654e-07	1.20222	0.444884	-0.355367	0.856348	3.13569	0.00693813	3.94153	0.00068505	0.53526	0.1358	26.0059	9	0.00203849	8.0962e-05
KCNN2	-1.03284	0.554483	-1.18525	0.601612	-0.732325	0.829107	0.043311	0.991417	-1.83881	0.587208	-2.38744	0.1272	-4.02531	0.000245794	-3.6211	0.00790961	-3.55601	0.00696993	-1.17523	0.367773	-3.94203	0.00068536	-0.488143	0.123831	21.8088	9	0.009505	8.07963e-05
TXN2	-0.491423	0.804823	-1.13406	0.619784	-0.605112	0.858805	-1.4461	0.523677	-0.740796	0.922596	-1.46322	0.394978	-5.42862	2.18978e-07	-3.67514	0.0070052	-1.14051	0.489005	-6.21182	0	-3.94024	0.000685475	-0.545152	0.138355	27.1741	9	0.00130893	8.13997e-05
PARD3B	0.881928	0.622871	1.45433	0.510423	2.19828	0.391265	0.720613	0.798628	-0.359696	0.985389	1.83701	0.265455	4.96569	5.47699e-06	3.24554	0.0185469	-0.175565	0.932846	3.694	0.00124265	3.94161	0.000685675	0.458716	0.116378	19.4132	9	0.0219002	8.09355e-05
MMP9	2.80054	0.0550265	0.810705	0.744022	3.52118	0.160572	1.69046	0.426159	1.29094	0.776559	2.15633	0.174989	6.32444	0	3.85304	0.0045013	1.00635	0.550165	-0.190718	0.903578	3.9408	0.000685686	0.601607	0.152661	32.9042	9	0.000138777	8.12116e-05
ROCK1	0.848956	0.639382	1.01614	0.667016	0.320689	0.936686	1.19326	0.627053	-5.70277e-05	0.999954	3.41699	0.0222623	2.86514	0.010745	2.34165	0.09523	0.369627	0.849916	4.76145	2.33946e-05	3.94024	0.000686321	0.424042	0.107618	16.7642	9	0.0525394	8.13991e-05
MFAP4	0.682748	0.718987	1.12584	0.621988	1.41889	0.612801	1.80179	0.389135	2.76608	0.289993	1.8696	0.253803	6.67839	0	3.02087	0.027571	4.66048	0.000439298	1.03534	0.436101	3.93768	0.000692118	0.679968	0.172682	41.6034	9	3.88298e-06	8.2272e-05
TPT1	-3.33119	0.0214133	-2.16368	0.31654	0.217221	0.958457	-0.759192	0.787273	-1.59811	0.679658	-1.16269	0.523112	-5.9452	0	-3.06793	0.0254944	-0.802906	0.649675	-2.27834	0.0581894	-3.93705	0.000693284	-0.524131	0.133128	25.1274	9	0.00283344	8.24891e-05
TMOD3	2.14985	0.163236	1.56852	0.473665	-0.265797	0.946837	1.12785	0.653051	1.1352	0.829303	1.29602	0.464721	5.25276	1.14977e-06	3.82365	0.00482446	-0.426702	0.827154	4.78546	2.09492e-05	3.93626	0.0006943	0.500608	0.127179	23.0223	9	0.00614653	8.27608e-05
SEPTIN6	3.44204	0.0172463	2.09853	0.333067	-1.1123	0.71051	1.41003	0.538865	1.1831	0.816744	3.92604	0.00927477	7.54006	0	3.67581	0.00700455	1.11566	0.499611	4.72438	2.71891e-05	3.93497	0.000698061	0.719378	0.182817	46.3248	9	5.24121e-07	8.32076e-05
MARS1	3.47829	0.0160867	0.94662	0.69453	1.69772	0.52496	1.65359	0.440129	0.53724	0.964227	2.1139	0.18603	4.59503	2.63003e-05	1.83495	0.209019	0.572427	0.761704	0.0869078	0.956855	3.93278	0.000703382	0.440267	0.111948	18.0478	9	0.0346231	8.39681e-05
TIGAR	1.58071	0.332994	0.844963	0.732991	0.404491	0.914711	0.109267	0.976752	1.48035	0.730342	4.14856	0.00615706	4.58304	2.72894e-05	3.63689	0.00758746	1.69019	0.262644	1.65492	0.185529	3.93236	0.000703672	0.508562	0.129327	23.719	9	0.00476836	8.41156e-05
METTL26	-1.39512	0.400827	-1.27194	0.570716	-0.922494	0.773717	-0.27261	0.936855	-1.06085	0.852698	-2.59975	0.0933205	-3.82394	0.000512674	-3.3288	0.0152368	-0.00986989	0.997563	-6.17743	0	-3.93209	0.000703765	-0.51412	0.13075	24.3571	9	0.00377108	8.42106e-05
CAPN2	1.66936	0.303199	1.39713	0.525022	0.194239	0.962601	1.33052	0.570128	1.95398	0.549832	1.6753	0.314667	8.05991	0	5.26647	7.15385e-05	2.99275	0.0268105	2.75095	0.019459	3.92957	0.000709719	0.704819	0.179363	44.9127	9	9.57616e-07	8.50992e-05
POLA2	0.198495	0.923771	1.72382	0.42283	2.11281	0.414698	1.72609	0.413497	1.57307	0.692229	0.978351	0.605934	3.65117	0.000944416	0.645455	0.710077	2.12158	0.137432	0.965899	0.471611	3.92812	0.000712619	0.362587	0.0923054	12.7374	9	0.174855	8.5611e-05
MYOM2	-1.56664	0.337702	0.445681	0.875554	-0.658642	0.84497	-0.409678	0.895102	-1.93411	0.556673	-1.22366	0.496443	-2.07789	0.0730407	-2.0334	0.154461	-1.32308	0.403312	-1.39005	0.275718	-3.92819	0.000713244	-0.288804	0.0735208	5.19718	9	0.816792	8.55877e-05
NUP93	2.37375	0.115905	1.63308	0.451465	3.09402	0.211803	-0.771041	0.78246	2.50307	0.367596	1.27223	0.476036	4.85528	8.45238e-06	1.65115	0.265822	2.55111	0.0647363	1.65719	0.184786	3.92748	0.000713893	0.54649	0.139145	27.4081	9	0.00119703	8.5841e-05
NEIL1	-3.16883	0.0285316	-3.10823	0.221937	-2.78423	0.272542	0.513709	0.864778	-0.580457	0.960368	-2.42932	0.119581	-4.54724	3.19822e-05	-1.04105	0.518114	-0.834482	0.634791	-3.82577	0.000797183	-3.92602	0.000715321	-0.565831	0.144123	29.3332	9	0.000569265	8.63621e-05
PON1	-0.871927	0.628408	0.858805	0.728805	-0.922246	0.773341	-0.797887	0.77439	-2.01606	0.529975	-1.58342	0.348152	-4.92029	6.61718e-06	-2.97548	0.0302187	-3.73508	0.00473598	-3.73885	0.00106659	-3.92661	0.000715504	-0.51896	0.132165	24.6634	9	0.00336701	8.61529e-05
RFC4	1.8459	0.246508	1.74025	0.415368	0.516404	0.886122	0.58812	0.840801	2.58101	0.333623	3.33418	0.0257159	0.621492	0.638943	1.71125	0.246799	0.525791	0.782187	2.69384	0.0225347	3.92616	0.000715825	0.375389	0.0956122	13.5098	9	0.140863	8.63123e-05
MR1	-0.990554	0.573235	2.94306	0.223108	0.0550162	0.989885	3.41175	0.0440546	1.20396	0.807428	3.82013	0.0110711	6.81817	0	4.62469	0.000528602	1.18257	0.467739	3.9652	0.0004971	3.92487	0.000718015	0.68864	0.175456	42.8487	9	2.29795e-06	8.67781e-05
MDM2	1.33607	0.425834	1.86895	0.382129	-0.113304	0.980652	1.09285	0.666362	0.69734	0.933547	2.2057	0.163393	3.83942	0.000485237	3.20615	0.0200309	-1.03622	0.536455	2.61808	0.0271705	3.92372	0.000720605	0.391656	0.0998176	14.614	9	0.1021	8.71927e-05
MRPS5	-3.03264	0.0368256	-0.889646	0.716714	-2.63534	0.295053	-3.03137	0.0809641	0.856832	0.898462	-3.33349	0.0256968	-2.76007	0.0142945	-0.689133	0.688514	-0.103045	0.960977	-1.82108	0.140846	-3.9202	0.000731063	-0.438649	0.111894	17.9665	9	0.0355636	8.84738e-05
GRTP1	-2.60726	0.0785422	-1.59066	0.466656	-1.85117	0.484658	1.32171	0.574073	-1.40409	0.75209	-3.10352	0.0401343	-7.05963	0	-4.28121	0.00139964	-2.13707	0.134284	-3.94452	0.000535376	-3.91501	0.000747382	-0.697809	0.178239	44.5464	9	1.11912e-06	9.04004e-05
TSR3	-1.60077	0.326972	-2.55969	0.244087	0.477037	0.897633	-0.79631	0.775294	-0.14419	0.994957	-2.90463	0.0578461	-4.90739	6.88866e-06	-3.16002	0.0214641	-1.55922	0.308585	-5.82638	1.76471e-07	-3.91463	0.000747494	-0.571146	0.1459	30.0292	9	0.00043373	9.0542e-05
MYO5A	2.37581	0.115749	1.81125	0.396017	2.01602	0.435159	0.418259	0.8925	0.487622	0.968966	0.13074	0.956437	0.918427	0.470857	2.02532	0.156142	2.26616	0.10887	5.05905	5.87432e-06	3.9127	0.000752924	0.428434	0.109498	17.343	9	0.0436077	9.12717e-05
SLC25A43	2.49032	0.0958346	1.62865	0.451746	0.831025	0.802545	1.81176	0.385941	-0.0494838	0.998632	0.687279	0.733264	0.960016	0.448932	2.2494	0.110809	0.810004	0.646862	0.608868	0.669689	3.91219	0.000753437	0.287517	0.0734926	5.00511	9	0.833862	9.14636e-05
SLC35D2	-0.832075	0.647002	0.0735522	0.983878	-0.028391	0.995533	-2.68411	0.137993	-1.02085	0.863992	-2.75766	0.0736487	-6.33531	0	-2.36608	0.0918181	-2.45509	0.0776758	-3.01185	0.00982086	-3.91105	0.000756663	-0.537596	0.137456	26.7013	9	0.001567	9.18942e-05
COL4A5	1.05501	0.544971	-0.108476	0.976903	0.760061	0.823925	1.85415	0.369633	0.752368	0.919195	0.571514	0.782235	2.06261	0.0753114	2.62458	0.0587993	1.36494	0.384447	0.426034	0.771218	3.90776	0.000766835	0.287067	0.0734607	3.94982	9	0.914684	9.3155e-05
PHF8	-3.10409	0.0323159	-2.8629	0.232696	-2.38189	0.342946	-3.41808	0.0445567	-1.90319	0.563812	-0.584972	0.77691	0.0315879	0.982515	-2.6137	0.0600724	-0.755968	0.673861	-0.34364	0.819255	-3.90533	0.000773701	-0.437048	0.111911	18.015	9	0.0349994	9.40976e-05
PTOV1	-0.248376	0.904733	-2.28543	0.292177	-0.359669	0.924149	-0.393286	0.900662	-0.267556	0.990962	-2.53037	0.103691	-1.46567	0.223681	-2.36179	0.0923292	-1.07178	0.52056	-3.18222	0.00609053	-3.90446	0.000775598	-0.331198	0.0848257	11.1028	9	0.268725	9.44366e-05
CDC73	1.80039	0.260452	1.5252	0.487345	0.841834	0.800586	0.316785	0.920895	0.941315	0.884464	0.270629	0.903233	1.70322	0.150693	2.14366	0.130365	0.583107	0.756002	5.09876	5.02116e-06	3.90232	0.000780095	0.376918	0.0965883	13.8449	9	0.127951	9.52764e-05
STK17A	1.2069	0.477161	1.96099	0.357553	1.15033	0.698386	-0.508292	0.866819	1.25954	0.786169	1.58358	0.348123	4.67954	1.77593e-05	2.35999	0.0927061	0.890223	0.606552	4.26593	0.000166944	3.9024	0.000780668	0.467237	0.119731	20.5469	9	0.0148215	9.52448e-05
AQP4	3.77993	0.00897935	3.45537	0.197397	1.15109	0.698271	-1.44157	0.525721	0.743948	0.921754	2.93856	0.0543785	3.71521	0.00075606	5.02636	0.000163556	1.51599	0.325273	2.88959	0.0136214	3.90262	0.00078086	0.614554	0.157472	34.9416	9	6.1013e-05	9.51564e-05
TMEM200A	1.73846	0.280724	0.510093	0.853844	-0.288542	0.943229	0.327678	0.917681	2.28049	0.42793	1.75856	0.288649	4.71988	1.49784e-05	2.33495	0.0963946	3.85149	0.00351861	4.8958	1.27885e-05	3.90071	0.000785095	0.561366	0.143914	29.1853	9	0.000603008	9.5909e-05
IGFBP2	-2.52967	0.0895416	0.010465	0.998355	-1.86989	0.477423	-1.93405	0.340029	-0.0762047	0.996441	-1.11698	0.54432	-0.398117	0.771188	-1.04552	0.51612	-1.43048	0.359968	-1.65491	0.185506	-3.89961	0.0007883	-0.286735	0.0735291	5.71942	9	0.767639	9.6348e-05
TFR2	-2.24384	0.143279	-2.64038	0.236109	-2.57623	0.306062	-2.60145	0.15767	-2.10935	0.498123	0.162121	0.945818	0.751303	0.564478	-3.54768	0.00940963	-0.373827	0.848662	-4.83841	1.64302e-05	-3.8989	0.000789181	-0.490923	0.125913	22.5814	9	0.00720799	9.66295e-05
EGFLAM	-1.32762	0.430272	-1.67701	0.437831	-0.821617	0.806459	-2.0326	0.310323	0.0967126	0.995174	-2.95215	0.0530125	-0.0831	0.952917	-3.14681	0.0219957	-4.27035	0.00113039	-3.56365	0.00189697	-3.89846	0.00078955	-0.488224	0.125235	22.2033	9	0.00825655	9.68068e-05
RNF125	-1.48669	0.366943	0.306	0.920583	-0.455534	0.903214	-1.36233	0.557535	-1.03844	0.858879	-0.508843	0.808788	-2.15992	0.0614366	-1.05596	0.511214	-2.42261	0.0827114	-1.82911	0.138907	-3.89902	0.000789691	-0.286677	0.0735253	5.4972	9	0.788993	9.65812e-05
RBMS1	-4.47852	0.00118305	-1.84411	0.39029	-1.52515	0.57206	-3.95889	0.017562	-1.8624	0.580698	-1.68608	0.311264	-3.17875	0.00431113	-1.66342	0.261874	0.650403	0.722533	-0.0563422	0.971714	-3.89757	0.00079174	-0.496286	0.127332	23.0729	9	0.0060346	9.7163e-05
NELFE	-0.282194	0.891744	-0.446255	0.875816	-0.713686	0.83264	-0.468125	0.879544	-0.119327	0.996238	-2.78795	0.0698168	-3.72116	0.000740978	-2.6315	0.0580796	-0.77359	0.663944	-2.31577	0.0539111	-3.89705	0.000792955	-0.353561	0.0907254	12.3919	9	0.192104	9.73717e-05
SLC28A3	-0.382304	0.850492	0.857903	0.729327	0.891791	0.783454	1.79404	0.39099	1.21794	0.801437	1.70878	0.303763	2.73872	0.0151572	0.900172	0.588343	1.06552	0.523046	1.64683	0.18787	3.8963	0.000794734	0.28656	0.0735467	6.27651	9	0.711956	9.7675e-05
ANGPTL4	-0.073447	0.973288	-2.2165	0.30412	-1.70824	0.524579	-3.2364	0.057961	-0.82031	0.90524	-1.0196	0.587522	0.193025	0.890372	-1.37959	0.366722	-1.84416	0.210396	-3.05903	0.00863977	-3.89585	0.000795425	-0.355248	0.0911864	12.5073	9	0.186195	9.78566e-05
PLXNC1	4.02601	0.00501276	1.48223	0.500585	2.46559	0.32076	0.207872	0.950721	1.85669	0.584942	4.15095	0.00625697	5.76229	0	3.55164	0.00930639	-1.16546	0.475698	2.17134	0.0725546	3.89498	0.000797786	0.637326	0.163627	37.4403	9	2.19585e-05	9.82052e-05
PACS1	2.19907	0.15317	0.788145	0.753375	0.98569	0.750998	-0.578154	0.844101	1.11747	0.832455	2.5623	0.0984198	5.64485	4.51467e-08	3.36027	0.0139666	3.56545	0.0068059	2.48232	0.0373564	3.89402	0.0008004	0.570425	0.146487	30.2944	9	0.000390871	9.85951e-05
ERF	-0.0122729	0.995694	-1.42888	0.516815	0.0704042	0.987569	-2.07967	0.29533	-0.685551	0.937117	-0.640674	0.7541	-2.04562	0.0779215	-2.14413	0.130375	-1.022	0.543131	-1.49894	0.235308	-3.88833	0.000818449	-0.285649	0.0734633	4.20637	9	0.897312	0.000100937
ADCY10	-2.1678	0.159519	-2.99789	0.225652	-0.901119	0.780338	-2.36376	0.211868	-1.05159	0.854338	-1.84392	0.263481	-1.8777	0.108833	-2.30399	0.101693	-3.00514	0.0260104	0.563915	0.695114	-3.88705	0.000822019	-0.432405	0.111243	17.779	9	0.0378264	0.00010147
ETV6	3.66153	0.0109667	-0.971411	0.684235	0.209716	0.959212	1.20944	0.620692	1.55295	0.699584	-0.353701	0.869349	3.34665	0.00255148	2.75279	0.0464392	2.34063	0.0960505	4.02231	0.000405843	3.88668	0.000822438	0.444546	0.114377	18.7527	9	0.0273796	0.000101624
HAGH	-0.893337	0.619879	-1.47765	0.501869	-0.199882	0.961036	-2.46572	0.186297	-0.737471	0.923658	0.706582	0.724883	-3.72332	0.000735297	-2.86711	0.0368152	-2.85897	0.0355975	-5.7888	1.67131e-07	-3.88546	0.000826347	-0.494611	0.127298	23.0643	9	0.0060535	0.000102135
TMEM63A	2.07284	0.183759	0.513552	0.852538	0.395701	0.916534	3.29639	0.0540115	1.23059	0.798149	2.41297	0.122893	2.64414	0.019443	0.902443	0.587433	1.67338	0.266887	-0.144922	0.926563	3.88425	0.00082945	0.358409	0.0922725	12.7538	9	0.174065	0.000102648
NR5A2	-3.2684	0.0236587	-0.612386	0.81725	-1.79624	0.496704	-1.67386	0.433495	-1.3188	0.77352	-1.37309	0.434798	-0.995869	0.430113	-1.05352	0.512478	-1.60577	0.290491	-0.0400974	0.979634	-3.88144	0.000838575	-0.298965	0.0770242	9.58598	9	0.385029	0.000103839
S100A10	1.29032	0.444653	2.07768	0.336757	0.806162	0.812126	2.28306	0.231993	0.490741	0.968565	2.09565	0.190163	2.81382	0.0123885	4.43916	0.000912756	2.19233	0.122341	-0.659054	0.640701	3.88031	0.000841704	0.435299	0.112182	18.1695	9	0.033257	0.000104325
PCNA	3.17109	0.0283982	2.74996	0.233763	2.4457	0.334259	0.849318	0.75734	1.97922	0.544331	1.40585	0.419623	6.06624	0	1.96923	0.171136	2.01395	0.16227	-0.105391	0.947273	3.87984	0.000842587	0.604481	0.1558	34.2768	9	7.98725e-05	0.000104524
TRIM32	1.04542	0.548541	1.80415	0.396617	1.12243	0.705769	1.24955	0.605604	1.26522	0.783163	4.12958	0.00638	4.40473	5.7918e-05	0.355346	0.851312	0.966458	0.56965	3.0292	0.009382	3.87828	0.000847171	0.491474	0.126725	22.8095	9	0.00663855	0.000105196
ZNF343	-2.33921	0.123238	-1.11243	0.62836	-1.64659	0.537822	0.153795	0.966637	-0.79199	0.910348	-1.99325	0.219764	-1.07755	0.387699	-1.86431	0.200093	-0.585159	0.755308	-1.54397	0.220151	-3.87735	0.000849628	-0.285148	0.0735419	6.3738	9	0.702002	0.000105601
MT1M	-1.11372	0.51983	-1.50393	0.494358	-0.744172	0.827589	0.736172	0.792827	-2.40612	0.389579	-3.559	0.0175753	-5.17786	1.72943e-06	-2.90634	0.0343303	-2.30027	0.102737	-6.29331	0	-3.87473	0.000857448	-0.657843	0.169778	40.5565	9	6.02254e-06	0.000106742
GNPTAB	2.16035	0.160999	0.822706	0.739638	0.0290722	0.99545	-0.0187565	0.996181	1.0177	0.866185	1.77575	0.283613	4.75516	1.26523e-05	2.29467	0.102983	0.955211	0.574473	4.29233	0.000152054	3.87489	0.00085784	0.449692	0.116053	19.3646	9	0.0222653	0.000106674
RFC3	0.926226	0.60398	2.72724	0.236348	1.25492	0.661179	0.855227	0.755683	0.466084	0.973128	3.09999	0.0404769	1.73784	0.141524	1.47989	0.327555	-0.202458	0.923633	3.31914	0.00406183	3.87373	0.000860278	0.370299	0.0955922	13.522	9	0.140371	0.00010718
EPB41L4B	-1.05022	0.546951	-1.40599	0.524509	-1.04872	0.734846	-3.49355	0.0385294	-1.22579	0.799135	-0.486544	0.817609	-5.08624	3.20611e-06	-0.313696	0.870228	-3.96741	0.00262409	-2.92546	0.0124135	-3.87296	0.00086206	-0.533443	0.137735	26.8281	9	0.00149333	0.000107522
ASPDH	-3.00753	0.0382709	-0.312523	0.918457	-0.396055	0.916472	-0.819085	0.769272	0.276527	0.990324	0.358653	0.86716	-3.98399	0.000287563	-3.82235	0.00483719	-1.59908	0.293372	-3.89052	0.000639322	-3.86953	0.000873503	-0.429518	0.111	17.7931	9	0.0376514	0.000109044
ACTR3	1.69319	0.296355	2.42523	0.270065	0.873817	0.788873	0.278251	0.934277	0.740215	0.922592	0.956302	0.616897	2.65879	0.0187071	2.87691	0.0362764	-1.17819	0.46986	2.61331	0.0274489	3.86903	0.000874596	0.344838	0.0891279	12.0327	9	0.211474	0.00010927
INHBE	3.22593	0.0254534	1.20894	0.594344	1.82966	0.489489	1.71754	0.41567	1.77661	0.60985	1.93527	0.235081	1.48276	0.217819	0.848897	0.612809	-0.256441	0.899787	0.388137	0.793593	3.86674	0.000881522	0.323192	0.0835826	10.8331	9	0.287324	0.0001103
ZNF688	-2.23925	0.143874	-2.44423	0.267235	-2.07155	0.42711	1.47609	0.512671	-0.203212	0.995894	-2.57412	0.096867	-4.0644	0.000212041	-4.00371	0.00304186	-1.46683	0.344113	-3.39247	0.0032472	-3.86641	0.000881544	-0.529143	0.136856	26.6112	9	0.00162151	0.000110448
SLC13A2	-0.827094	0.649346	-1.2512	0.577128	-2.57645	0.306676	-1.65259	0.440431	-0.572813	0.961065	-0.2239	0.920235	-0.205848	0.88246	-1.7676	0.228596	-0.492238	0.795713	-2.26463	0.0598714	-3.86598	0.00088244	-0.28416	0.0735026	5.58878	9	0.780264	0.000110643
SLC34A1	-1.31983	0.433423	-1.15227	0.614957	-0.603293	0.858821	-0.938115	0.72365	-0.220507	0.993727	-1.84707	0.262512	-4.84692	8.77089e-06	-3.93646	0.00363754	0.422039	0.829333	-2.23176	0.0640583	-3.86383	0.000889011	-0.416454	0.107783	16.848	9	0.0511497	0.000111622
HOMER2	-3.82252	0.00823929	-0.711949	0.781249	-1.64563	0.53845	0.0936431	0.98073	-1.40958	0.750992	-2.43008	0.119484	-5.71237	0	-3.06279	0.0256728	-3.67604	0.00542145	-0.678169	0.630199	-3.8604	0.000900161	-0.612326	0.158617	35.4509	9	4.96005e-05	0.000113201
SLIT2	0.643816	0.735959	0.640693	0.80768	2.28967	0.371853	0.0517674	0.990264	1.33592	0.767374	1.24198	0.488327	4.99313	4.83721e-06	2.11748	0.136052	3.83123	0.00374271	3.14499	0.00676353	3.85816	0.000907821	0.516044	0.133754	25.3305	9	0.00262654	0.000114243
NALF2	1.43381	0.386934	-0.907291	0.710204	-0.299234	0.941337	1.13887	0.648913	1.28783	0.778516	1.96358	0.227395	2.72466	0.0157592	1.91398	0.186834	0.668386	0.714719	1.17879	0.366243	3.85679	0.00090976	0.283752	0.0735722	7.82821	9	0.551547	0.000114886
AURKC	-0.473499	0.812831	-1.48679	0.499932	-1.15833	0.695222	-1.85297	0.370112	-1.31392	0.771821	0.836141	0.670546	-1.54202	0.198279	-2.48109	0.074948	1.04929	0.530962	-2.82273	0.016246	-3.85697	0.000910046	-0.301534	0.0781791	9.80986	9	0.366097	0.000114801
ORAI3	-1.7378	0.281058	-0.857099	0.729745	-0.636627	0.851131	0.382443	0.904699	-2.27908	0.428882	-1.13089	0.537826	-4.38149	6.29573e-05	-2.54081	0.0677611	-1.16783	0.474518	-5.20385	3.43032e-06	-3.85712	0.000910355	-0.485522	0.125877	22.6487	9	0.00703531	0.000114729
ZFP28	0.327327	0.872457	1.2801	0.568832	1.17743	0.688054	0.14627	0.967871	0.789171	0.911024	0.0340797	0.988785	1.45589	0.22697	3.49178	0.0104795	2.70295	0.0472712	2.56946	0.030458	3.85535	0.000914338	0.332496	0.0862428	11.4159	9	0.248275	0.000115566
FYCO1	0.911321	0.611009	1.72881	0.421735	2.10001	0.415583	0.897905	0.742016	0.493762	0.969343	1.91424	0.241625	4.61212	2.41719e-05	0.701367	0.682293	1.9218	0.186983	1.50456	0.23361	3.85456	0.000915941	0.410325	0.106452	16.4254	9	0.0585118	0.000115938
SGO2	1.93275	0.220558	1.49406	0.497806	1.09696	0.715553	0.309577	0.923563	-0.0398928	0.998496	0.842263	0.668765	4.16484	0.000146974	1.0188	0.527725	2.12562	0.13677	4.01463	0.000416858	3.8535	0.000918815	0.419084	0.108754	17.1243	9	0.0468039	0.00011644
SLFN5	1.44411	0.383109	1.10592	0.63041	0.716736	0.83308	0.118635	0.974806	1.2227	0.799785	3.26835	0.0289525	4.01334	0.000256894	0.709794	0.678914	2.91711	0.0314555	4.11747	0.0002905	3.85281	0.00092066	0.499153	0.129556	23.8567	9	0.00453372	0.000116771
SLC35C2	-2.37477	0.115896	-1.21197	0.59385	-0.719579	0.832256	-0.194995	0.954332	-0.184872	0.994922	-0.593719	0.774423	-0.907568	0.476825	-1.91886	0.185229	-0.239139	0.907247	-2.91773	0.0126522	-3.85089	0.000927136	-0.283095	0.0735142	6.29757	9	0.709806	0.000117688
PTPN9	-1.18799	0.485084	-0.790792	0.752791	-1.16631	0.692114	-3.34912	0.0486122	-0.811505	0.907581	1.84416	0.263421	-1.85877	0.112855	-2.31537	0.0997588	-2.25946	0.10967	-2.08744	0.08617	-3.85028	0.000928695	-0.352154	0.0914619	12.5629	9	0.183403	0.000117982
AMDHD1	-3.96045	0.00603344	-1.01134	0.670149	-1.53739	0.56884	0.300581	0.927981	-1.81117	0.598631	-2.42326	0.12086	-4.09757	0.000189328	-1.3075	0.397781	-0.418483	0.830019	-1.96348	0.108752	-3.84899	0.000931325	-0.46185	0.119993	20.5917	9	0.014592	0.000118606
CHD4	1.91281	0.226	2.76404	0.232114	2.56571	0.307679	1.88724	0.355081	0.533307	0.965012	-0.462635	0.826801	3.13046	0.00496268	0.591981	0.737915	1.33782	0.396686	1.48284	0.241159	3.84905	0.000932177	0.373955	0.0971553	13.9119	9	0.125492	0.000118576
HMG20B	-1.00388	0.566193	-2.22562	0.30352	-1.41674	0.612825	0.363513	0.908385	-0.453726	0.976282	-1.87911	0.251494	-4.26776	9.8989e-05	-2.74584	0.0468757	-0.226374	0.912417	-3.48211	0.00247253	-3.84711	0.000936384	-0.426214	0.110788	17.7251	9	0.0384999	0.000119521
NRIP3	1.64698	0.311355	2.27886	0.292009	2.55747	0.310534	0.491252	0.871941	2.52703	0.356877	1.5525	0.361424	4.41274	5.60969e-05	3.454	0.0113605	0.325983	0.869742	-0.0828496	0.958718	3.84739	0.000936516	0.483507	0.125671	22.5079	9	0.00740132	0.000119382
PTGDS	1.03386	0.554163	0.855329	0.729886	1.4373	0.606221	0.891636	0.744214	1.22272	0.8	1.99968	0.217932	4.01123	0.000259067	2.52045	0.070216	3.95466	0.00267791	0.429636	0.768949	3.84579	0.000940429	0.455937	0.118555	20.0479	9	0.0176188	0.000120165
DGCR6L	-2.87774	0.0489986	0.500978	0.856596	-0.86025	0.795638	-2.60239	0.157675	-0.401811	0.982916	-3.30177	0.0281249	-3.95493	0.000319368	-2.95294	0.0315341	0.420275	0.829825	-6.98983	0	-3.84535	0.00094115	-0.557871	0.145077	29.6725	9	0.000498694	0.000120382
PTGIS	2.67027	0.0708534	1.3686	0.536026	0.905497	0.778466	1.99183	0.321188	3.17842	0.182915	1.34008	0.447462	6.06637	0	0.987881	0.543582	3.51343	0.00785612	0.568535	0.69234	3.845	0.000941847	0.607952	0.158115	35.2021	9	5.48856e-05	0.000120551
SLC6A2	1.73743	0.280821	-0.55938	0.835123	1.23905	0.66601	-0.35527	0.911276	1.98644	0.540409	1.46445	0.394546	2.30216	0.0447615	3.95329	0.00347712	1.38855	0.376361	1.30926	0.309162	3.84345	0.000946502	0.355308	0.092445	12.8145	9	0.17118	0.000121317
TRIM31	1.57275	0.335614	0.640342	0.807646	0.0952284	0.983075	0.283679	0.932855	0.71667	0.928717	2.21345	0.16245	4.59167	2.66358e-05	3.16131	0.0215097	0.906136	0.599561	1.56232	0.213825	3.84172	0.000952629	0.390615	0.101677	15.139	9	0.0871887	0.000122174
TUBG2	2.31317	0.129107	1.33306	0.549206	-0.178804	0.96702	2.75617	0.124861	1.11284	0.833064	3.07555	0.0419205	2.85323	0.0111023	2.40239	0.085678	3.48171	0.00837796	-0.371808	0.802363	3.83789	0.00096642	0.470119	0.122494	21.3587	9	0.0111493	0.000124096
HERC5	-0.284292	0.890451	-1.87556	0.379636	-0.844411	0.800185	-2.37756	0.207361	-1.85119	0.585743	-1.30309	0.462019	-2.22467	0.0533382	-3.9977	0.00308115	-1.21532	0.45287	0.421971	0.773805	-3.83702	0.000968834	-0.369853	0.0963906	13.7886	9	0.130046	0.000124534
MOSPD2	1.45352	0.379025	-0.454052	0.87484	-0.640911	0.850018	1.25213	0.604661	0.845386	0.900813	2.57017	0.0971838	2.20929	0.0552584	2.22489	0.11504	-0.333944	0.865383	3.23201	0.00528663	3.83605	0.000970212	0.326201	0.0850358	11.1502	9	0.265552	0.00012503
PYGO1	0.784364	0.667876	0.604551	0.820312	1.1368	0.702213	-0.254233	0.94076	2.05478	0.517002	1.40553	0.419528	1.3892	0.251449	2.09987	0.140238	1.16989	0.473222	2.11569	0.0814901	3.83643	0.000970773	0.282032	0.0735143	6.00127	9	0.739791	0.000124837
TCF20	-0.428603	0.831408	0.394328	0.894705	0.40842	0.913497	1.0117	0.693839	0.496284	0.970571	1.03364	0.581478	2.67663	0.0178718	1.83104	0.210125	0.829589	0.63693	2.62464	0.0267767	3.83615	0.000970917	0.28202	0.0735163	6.22222	9	0.717488	0.000124978
GCAT	-3.27266	0.0237109	-0.713129	0.781948	0.0836664	0.984662	0.989444	0.701055	-1.5483	0.702366	-3.54458	0.0179472	-5.52591	1.20968e-07	-4.19916	0.00174072	-2.92464	0.0310667	-5.98681	0	-3.83497	0.000972455	-0.682563	0.177984	44.3614	9	1.21065e-06	0.000125579
SAE1	2.6628	0.0719722	1.96968	0.354667	0.910519	0.777046	1.62113	0.452944	0.05264	0.999174	1.70464	0.304386	3.73422	0.000708444	1.16432	0.461587	1.81272	0.220961	0.070664	0.964294	3.83357	0.000975947	0.376743	0.0982745	14.2182	9	0.114773	0.000126295
ABCD2	0.906598	0.613865	0.84573	0.732716	0.173783	0.966985	1.9075	0.347003	0.748404	0.920164	1.49883	0.382922	0.344393	0.803072	1.61495	0.277452	0.519913	0.784238	2.70382	0.0219916	3.83328	0.000976307	0.281526	0.0734426	3.62611	9	0.934256	0.000126445
PGD	1.89613	0.231115	1.45442	0.510632	1.52129	0.573802	0.172572	0.960545	0.390571	0.983642	0.981465	0.604715	3.21135	0.00388595	3.11788	0.0230699	2.12635	0.136655	0.0675252	0.965622	3.83376	0.000976455	0.354129	0.0923711	12.7874	9	0.172465	0.000126199
ARHGAP26	2.23328	0.145132	-0.0304299	0.99281	2.12636	0.411664	2.87516	0.105208	-0.0634764	0.998199	-0.0511381	0.983466	1.84538	0.115881	0.50292	0.782191	-0.382974	0.845318	1.94462	0.112713	3.83277	0.000977911	0.292863	0.0764101	9.48568	9	0.393701	0.000126706
CDA	-1.2295	0.468543	-0.16439	0.961542	-0.407727	0.913896	-0.51124	0.865798	-0.629944	0.951924	-0.160543	0.946287	-2.94874	0.00847839	-3.03175	0.0271443	-1.9277	0.185595	-5.05431	5.95918e-06	-3.82953	0.000989113	-0.400792	0.104658	15.9961	9	0.0669625	0.00012839
TC2N	0.22097	0.915343	0.855605	0.729917	-1.05458	0.734112	2.45964	0.187876	0.385261	0.983799	1.67398	0.315141	3.74119	0.00069238	4.45244	0.000879677	3.68305	0.00536754	3.89239	0.000634743	3.82971	0.000989678	0.494028	0.128999	23.6115	9	0.00495962	0.000128296
SGF29	-2.50804	0.0930908	0.382467	0.898449	-1.0689	0.727481	0.612938	0.832923	-0.849946	0.900245	-2.24955	0.155295	-3.16636	0.00446684	-4.38651	0.00102098	-0.827783	0.637142	-2.48607	0.0370121	-3.82764	0.000996722	-0.413697	0.108082	16.9621	9	0.0493124	0.000129378
PIK3C2B	0.573144	0.767129	1.40335	0.523516	1.38217	0.6204	2.70854	0.132998	2.03321	0.524452	2.04165	0.205863	2.67176	0.0181034	-0.430018	0.816939	2.14867	0.13161	1.29972	0.312872	3.82569	0.00100345	0.369023	0.0964593	13.7616	9	0.131063	0.000130408
ELAPOR2	0.344806	0.865175	1.56687	0.473842	0.065077	0.988083	1.39312	0.546796	1.73967	0.626489	0.539459	0.795828	5.04659	3.76384e-06	3.54361	0.00946335	3.46864	0.00872249	1.86384	0.13066	3.82305	0.00101352	0.485256	0.126929	22.8979	9	0.0064297	0.000131811
ZNHIT1	-1.7552	0.275373	-0.964138	0.686751	-1.04723	0.734981	-0.233274	0.945006	-0.228857	0.993352	-2.24333	0.156414	-4.90925	6.79875e-06	-2.91006	0.0342074	-1.30486	0.412342	-6.44119	0	-3.82145	0.00101949	-0.544135	0.14239	28.8089	9	0.000697914	0.000132671
GRINA	0.709141	0.704982	-1.72434	0.422521	-0.281063	0.943617	-0.681988	0.810651	-2.39119	0.390309	-1.4706	0.392815	-1.69576	0.152638	-3.28851	0.0167373	-1.80018	0.225044	-3.64033	0.00148487	-3.81952	0.00102637	-0.387516	0.101457	15.0738	9	0.0889288	0.000133712
COL11A1	0.855636	0.636891	1.42652	0.517326	0.184582	0.96519	0.499162	0.869224	1.05513	0.854425	0.993629	0.599847	2.7059	0.0165853	1.80377	0.218841	0.465705	0.807916	1.75967	0.156646	3.81541	0.00104236	0.280357	0.0734802	4.48235	9	0.876902	0.000135956
FAM199X	3.54946	0.0141061	3.01776	0.223351	0.680434	0.838914	0.797052	0.774947	1.31652	0.772423	1.30876	0.459715	0.970455	0.443732	3.2935	0.0165324	-0.764583	0.66868	4.57177	5.09462e-05	3.81402	0.00104691	0.458728	0.120274	20.6667	9	0.0142155	0.000136724
ARFGEF3	1.34007	0.424315	-0.540497	0.842137	0.464973	0.901659	0.142868	0.968837	1.02107	0.864271	1.33383	0.449394	2.53909	0.0254042	1.90949	0.188082	0.0757868	0.97303	2.38645	0.0461368	3.8115	0.00105734	0.280232	0.0735226	6.41268	9	0.698009	0.000138124
TENM3	-1.27628	0.449403	-3.13256	0.227585	-3.43417	0.169474	-2.51693	0.175697	0.312124	0.987462	-2.86262	0.0621421	-1.4003	0.247393	-1.88255	0.195686	-0.909754	0.598293	-0.642624	0.649757	-3.81094	0.00105831	-0.434046	0.113895	18.5519	9	0.0292843	0.000138442
ZFP30	1.68686	0.298205	0.90556	0.710604	-0.0273465	0.995675	1.22244	0.616872	0.114083	0.996453	0.212831	0.925364	1.14137	0.356725	2.54541	0.067328	1.03988	0.534862	1.893	0.123869	3.80913	0.00106138	0.27967	0.073421	3.15609	9	0.957783	0.000139454
MTFMT	-2.82667	0.0530563	1.6219	0.454294	-3.17533	0.222521	-1.65498	0.440578	-1.2889	0.777732	0.238994	0.914769	-2.1443	0.0634634	-1.60577	0.280972	-2.04324	0.155457	-2.76661	0.018691	-3.80935	0.00106158	-0.396771	0.104157	15.7374	9	0.0725729	0.00013933
DNPH1	-0.681104	0.719852	0.0622733	0.985954	-2.83847	0.259013	-0.991721	0.700529	-0.537094	0.964024	-2.89587	0.0588647	-5.45877	1.89753e-07	-3.22655	0.0192809	0.239825	0.907277	-3.71904	0.0011404	-3.80964	0.00106166	-0.499772	0.131186	24.4237	9	0.00367944	0.000139167
SERPINE2	1.81391	0.256252	0.926014	0.701199	1.03911	0.73796	2.34674	0.215603	1.78217	0.606208	1.25404	0.483949	5.21101	1.53401e-06	2.26761	0.107495	3.8926	0.00315912	-0.184613	0.907253	3.80975	0.00106237	0.523233	0.13734	26.7102	9	0.00156176	0.000139108
BTF3	-2.6972	0.0674112	0.640417	0.807767	-1.46303	0.594959	-1.40405	0.541463	-0.7432	0.921951	-0.503783	0.810581	-3.91758	0.000367215	-3.10227	0.023718	-0.502319	0.790923	-6.52395	0	-3.80849	0.00106275	-0.494086	0.129733	23.9996	9	0.00430196	0.000139818
EED	0.838689	0.644642	1.69502	0.432516	0.839394	0.800207	1.90604	0.347324	0.12457	0.996105	0.592437	0.774611	-0.376506	0.784453	1.60409	0.281592	0.32211	0.871464	3.49634	0.0023681	3.808	0.0010636	0.280063	0.0735459	8.8227	9	0.453799	0.000140095
HORMAD2	-2.47147	0.0987555	-0.613928	0.817132	-0.954064	0.765251	0.451725	0.881771	-2.9902	0.224204	-2.43167	0.119439	-1.98324	0.0882994	-3.36059	0.01397	-2.81983	0.0385531	-0.813037	0.554907	-3.80739	0.0010639	-0.446077	0.117161	19.6349	9	0.0203042	0.000140443
SQSTM1	2.31226	0.129296	2.33503	0.287759	1.56709	0.562724	2.68167	0.138165	1.04406	0.856636	1.85967	0.257699	5.16333	1.90345e-06	1.93937	0.179414	1.19135	0.463574	-0.734887	0.598588	3.80741	0.00106501	0.492378	0.129321	23.85	9	0.00454488	0.000140428
FAM3A	-2.19048	0.154552	-0.433046	0.880852	-0.0655692	0.988154	-0.171985	0.960475	-0.142067	0.994926	-2.31385	0.139821	-3.88242	0.000418759	-2.43559	0.080931	-0.647558	0.723719	-4.53118	6.01071e-05	-3.8058	0.0010703	-0.419742	0.11029	17.5992	9	0.0401191	0.000141345
NOL3	1.70921	0.290282	0.904129	0.710796	-0.254143	0.949767	0.577258	0.84412	2.3181	0.413247	2.09355	0.19077	1.32253	0.276896	1.7053	0.248611	2.95366	0.0293373	1.56465	0.213129	3.80526	0.00107199	0.332523	0.0873852	11.6224	9	0.235441	0.000141658
ACTR2	3.23851	0.0248203	1.81524	0.394105	2.3275	0.357724	0.680984	0.811384	-0.0446982	0.998474	-1.08763	0.557639	4.50076	3.93732e-05	4.23467	0.00159657	0.53376	0.779317	4.77908	2.16282e-05	3.80395	0.00107675	0.511322	0.134419	25.6341	9	0.00234424	0.00014241
MRPL11	-2.03722	0.193645	0.174209	0.957633	-1.41343	0.612092	-0.50188	0.868522	-1.04322	0.857389	-2.95481	0.0526996	-5.74404	0	-4.20847	0.00171545	0.0480991	0.984265	-6.07875	0	-3.80306	0.00107933	-0.580115	0.152539	32.8205	9	0.000143512	0.00014292
ST3GAL3	-3.00624	0.0382944	-1.46749	0.504161	-1.00559	0.744591	-0.801655	0.773813	-0.940493	0.88521	-2.38327	0.127889	-4.68431	1.7523e-05	-3.96849	0.00333838	0.286279	0.885562	-0.445542	0.759923	-3.802	0.00108164	-0.460215	0.121045	20.982	9	0.0127304	0.000143533
ZBTB48	-3.39855	0.0189891	-3.69473	0.114025	-1.01072	0.745227	0.252789	0.940957	-0.733949	0.924972	-2.85297	0.0632859	-4.3001	8.80265e-05	-2.75376	0.0463868	0.544848	0.774366	-3.734	0.00108342	-3.80205	0.00108262	-0.548848	0.144356	29.3319	9	0.000569569	0.000143506
GSR	1.26844	0.452904	2.97141	0.22343	1.65404	0.537627	1.6129	0.456771	0.568315	0.960804	0.431474	0.839405	3.34777	0.00254424	0.838702	0.617249	-0.289038	0.884619	1.90979	0.120025	3.79956	0.00109158	0.338778	0.0891624	12.0282	9	0.211727	0.000144955
FAM98C	0.207993	0.920559	-2.4977	0.253732	-0.131791	0.977257	-2.65052	0.145717	0.150171	0.994435	-2.79789	0.0685013	-3.25132	0.0034313	-1.51437	0.314565	-0.741466	0.680871	-3.11027	0.00745158	-3.79875	0.00109405	-0.396612	0.104406	15.848	9	0.0701235	0.000145428
ENPP5	1.44612	0.382577	1.85196	0.387974	-0.417764	0.911607	-0.27474	0.93594	2.21174	0.456534	2.39958	0.124805	3.86304	0.000447257	3.15163	0.021801	4.18202	0.00144972	2.28273	0.057658	3.79781	0.00109694	0.532137	0.140117	27.6827	9	0.0010775	0.000145982
COL5A2	1.15252	0.501281	1.78855	0.40037	1.53166	0.569979	1.5438	0.486264	2.01565	0.529971	1.78419	0.281148	6.76933	0	1.93017	0.181929	2.98055	0.027668	0.67228	0.633013	3.79603	0.00110422	0.588788	0.155106	34.0039	9	8.91828e-05	0.000147033
LRSAM1	1.82065	0.254725	0.822325	0.739826	1.32647	0.642398	0.679746	0.811841	1.41974	0.749211	1.60707	0.33878	2.35497	0.0395951	0.170812	0.931795	1.54033	0.31524	1.42392	0.262259	3.79166	0.00112311	0.278865	0.0735469	6.40941	9	0.698346	0.000149641
TMEM176B	-1.67754	0.301587	-0.17871	0.957292	0.35119	0.926986	-0.968299	0.710216	-1.3552	0.767489	0.212385	0.92543	-3.88092	0.000420663	-3.08441	0.0247326	-0.235941	0.908467	-3.62395	0.00156162	-3.79176	0.00112378	-0.370771	0.0977833	14.1366	9	0.117549	0.000149581
DMAC2	-0.856275	0.636474	-1.34286	0.5446	-2.72881	0.284156	-0.306666	0.925045	-0.107278	0.99701	-1.21551	0.499656	-3.86766	0.000439603	-2.90914	0.0342549	0.734381	0.684271	-3.08838	0.00794429	-3.78997	0.00112797	-0.391819	0.103383	15.5937	9	0.0758675	0.000150667
RNF213	2.09156	0.179364	-0.194193	0.952808	0.460842	0.901592	1.57615	0.472292	0.118442	0.996241	0.930618	0.627057	4.21318	0.000122262	1.39563	0.359497	-0.104515	0.960367	3.85999	0.000711953	3.79001	0.00112883	0.372369	0.0982502	14.2493	9	0.113729	0.000150644
CEP112	0.0869069	0.969847	3.12684	0.226323	0.55016	0.878176	1.14208	0.647032	0.752237	0.919211	0.427169	0.841297	1.86263	0.111999	2.69931	0.0511017	0.99922	0.553721	4.30583	0.000144539	3.79017	0.00112903	0.380865	0.100488	14.82	9	0.0960004	0.000150545
KRT23	0.631065	0.741219	1.14302	0.617797	0.0314806	0.99522	0.0372121	0.993085	0.743704	0.921617	0.756394	0.703084	3.72351	0.000734992	2.82654	0.0396766	0.546307	0.773659	2.0506	0.0926394	3.78869	0.0011336	0.31321	0.0826697	10.6783	9	0.298408	0.000151443
ZFP3	0.598918	0.755936	0.36925	0.902242	0.400986	0.915887	0.347881	0.913878	-0.0848083	0.994849	2.05681	0.201293	2.60164	0.0216665	4.14618	0.0020145	2.02608	0.159269	4.70331	2.98455e-05	3.78772	0.0011369	0.422556	0.111559	18.0114	9	0.0350415	0.000152037
PRTFDC1	1.26426	0.454987	0.54329	0.841213	1.01741	0.74394	1.11031	0.6595	2.12361	0.495249	0.836631	0.670429	1.06805	0.392053	1.42381	0.348953	1.70544	0.257067	1.45896	0.249129	3.78698	0.00113959	0.27816	0.0734518	3.23492	9	0.954248	0.00015249
CDC42EP2	-1.21253	0.475639	-0.589637	0.824404	-0.0427817	0.992515	-0.837259	0.761646	-0.908236	0.889975	-0.706797	0.724851	-3.14702	0.00473542	-1.65511	0.264641	0.669725	0.713965	-2.06702	0.0895392	-3.78504	0.00114748	-0.278336	0.0735359	6.88289	9	0.649311	0.000153686
SEPTIN7	0.470989	0.813592	0.0182404	0.996935	-0.609126	0.858917	1.25124	0.604919	0.307106	0.987838	1.37179	0.435155	2.1897	0.0577548	3.47481	0.0108614	2.59276	0.05966	4.01304	0.00041859	3.78427	0.00114838	0.375483	0.0992221	14.5037	9	0.105503	0.000154162
NRAS	2.80991	0.0540606	1.61646	0.45659	-0.121331	0.979851	0.501784	0.868523	0.225313	0.993694	1.27163	0.475842	0.608588	0.646666	2.45382	0.0787946	-0.14188	0.945007	3.21901	0.00548882	3.78397	0.00114848	0.312678	0.0826323	10.6697	9	0.299031	0.000154346
HAUS4	-2.81101	0.0540715	-0.632763	0.810428	-0.0803817	0.985327	-0.693224	0.805506	-1.13316	0.829373	-3.61846	0.0156239	-2.32203	0.0426846	-2.70197	0.0508708	-2.17417	0.126394	-0.395769	0.788496	-3.78431	0.00114941	-0.403496	0.106623	16.4526	9	0.0580104	0.000154134
RAB27B	1.3515	0.419976	2.18253	0.312616	0.735595	0.82911	0.68817	0.807648	0.868371	0.897381	-1.0414	0.57682	2.15948	0.0614968	2.0084	0.160628	-0.186338	0.929948	2.24729	0.0621301	3.78138	0.00115934	0.278176	0.0735647	8.92647	9	0.444089	0.00015596
DAXX	1.07109	0.538007	3.44334	0.199249	1.80913	0.492676	0.119677	0.974898	1.00989	0.869012	1.40879	0.418223	3.72611	0.000727723	2.99316	0.0291911	1.73485	0.247352	0.595725	0.676682	3.78065	0.00116204	0.435694	0.115243	19.0333	9	0.0249116	0.000156422
CLU	-2.43354	0.104831	-0.163489	0.96126	-0.243545	0.951281	-0.520258	0.861784	-1.16863	0.821106	-0.630347	0.757823	-0.546503	0.682356	-2.00442	0.16152	-2.21703	0.11766	-4.25491	0.000174038	-3.77806	0.00117269	-0.348628	0.0922768	12.7801	9	0.172811	0.000158053
TRAP1	-0.81685	0.653808	-0.399837	0.892875	-0.932356	0.772099	-2.0338	0.310152	-1.07923	0.846801	-0.902389	0.641295	-1.93805	0.0966403	-4.16045	0.00197113	0.629747	0.732337	-0.215004	0.891154	-3.77654	0.00117911	-0.310384	0.0821875	10.5992	9	0.304188	0.000159023
PROZ	-1.548	0.34495	-0.219399	0.945524	-1.32024	0.642778	-0.493718	0.871299	-0.869502	0.897225	-0.333891	0.877498	-3.18529	0.00422065	-1.63008	0.272365	-2.4756	0.0743305	-0.551192	0.701975	-3.77342	0.00119172	-0.288446	0.0764415	9.48765	9	0.393529	0.000161024
HOXB3	0.0703535	0.974743	-0.166808	0.960891	-0.644251	0.849054	1.6789	0.431109	1.79763	0.602595	1.03154	0.582086	2.3333	0.0416254	1.89525	0.191814	0.228844	0.911041	2.19757	0.0686619	3.77345	0.00119285	0.277455	0.0735281	7.24108	9	0.612035	0.000161003
INTS2	1.38721	0.40404	0.203041	0.949881	1.62306	0.543082	0.732998	0.793283	0.587385	0.959631	1.58988	0.346062	2.31683	0.0431972	1.57899	0.290492	-1.01624	0.545786	4.3421	0.000125721	3.77114	0.00120243	0.344642	0.0913896	12.57	9	0.183049	0.000162507
RCBTB1	1.47169	0.373149	-0.0936348	0.979759	-0.092401	0.983277	1.39535	0.545972	1.66583	0.661343	3.80682	0.0113492	1.47794	0.219418	2.88489	0.0356702	1.1882	0.464916	5.81711	1.7341e-07	3.77045	0.00120426	0.482851	0.128062	23.3598	9	0.00543682	0.000162952
MAP7D2	0.892391	0.620163	-0.101722	0.978163	0.311572	0.938619	0.564856	0.847944	1.34001	0.770687	2.47621	0.112188	1.616	0.1756	1.57652	0.291592	2.48258	0.0733066	1.43747	0.256986	3.76986	0.00120573	0.277354	0.0735714	8.26465	9	0.507712	0.000163336
TMEM208	-0.993878	0.571194	-2.17086	0.315234	-0.086033	0.984935	-1.59626	0.463186	-0.568494	0.961105	-2.11351	0.186134	-3.25646	0.00337566	-2.64164	0.0568577	0.460212	0.810317	-5.84509	1.1976e-07	-3.76951	0.00120656	-0.459845	0.121991	21.3073	9	0.0113535	0.000163566
TECR	-1.6663	0.30416	0.930964	0.699513	-0.424801	0.909128	-0.490988	0.872108	-1.44609	0.742475	-0.568287	0.783502	-1.93184	0.0978174	-3.30851	0.0160507	-0.116953	0.955855	-1.10632	0.401752	-3.7684	0.00121071	-0.277067	0.0735238	8.19391	9	0.514729	0.000164298
ZNF423	1.03137	0.554564	-1.31851	0.555616	-0.303891	0.93965	2.75769	0.124706	0.0323715	0.997789	1.39601	0.423165	2.4224	0.0336437	1.70646	0.248218	1.33717	0.396887	1.28131	0.320786	3.76704	0.00121582	0.285761	0.0758582	9.39271	9	0.401842	0.000165198
SNRNP25	-2.30568	0.130415	-0.641547	0.807493	0.414445	0.91183	0.0485823	0.9905	-1.17896	0.817664	-1.48156	0.388867	-4.15757	0.000150672	-2.65454	0.0554137	-3.01309	0.0256431	-5.21645	3.13665e-06	-3.7662	0.00121855	-0.501395	0.13313	25.2162	9	0.00274114	0.000165752
FGA	-4.13159	0.00382379	-1.63728	0.449917	-1.62221	0.54313	-1.84844	0.371204	-2.57239	0.338273	-1.46655	0.393689	-0.27834	0.842275	-1.62626	0.273723	-0.5323	0.779943	-0.563674	0.69518	-3.76523	0.00122134	-0.393385	0.104478	15.8639	9	0.0697789	0.000166397
KRT222	1.53365	0.350278	1.81845	0.394058	0.248313	0.950836	3.3591	0.0483128	2.2067	0.458691	0.78927	0.690219	-0.00573594	0.996832	0.824478	0.624151	1.57182	0.30417	1.58216	0.207324	3.76534	0.00122207	0.315282	0.0837326	10.8846	9	0.283699	0.000166323
KIF25	-1.44871	0.381371	-0.0506689	0.98883	-0.645917	0.848142	0.822345	0.768032	-0.653657	0.946411	-1.463	0.395063	-2.45284	0.0312885	-1.8002	0.219828	-1.31366	0.408078	-2.49043	0.0366586	-3.76426	0.00122355	-0.276934	0.0735693	8.77787	9	0.458026	0.000167045
TP63	1.29432	0.443377	-0.254538	0.937215	1.31814	0.642945	1.28201	0.591127	0.365678	0.985452	-0.605092	0.768526	2.8086	0.0125539	1.69868	0.250694	-0.512285	0.787509	2.23956	0.0630565	3.76441	0.00122393	0.276839	0.0735411	7.50199	9	0.585003	0.00016694
FASLG	1.13856	0.507957	0.269208	0.933624	2.19551	0.390904	-0.171601	0.960728	1.41831	0.749832	2.32162	0.138452	2.54236	0.0251818	0.666191	0.699918	0.855543	0.623524	2.08716	0.0861974	3.76263	0.00123084	0.299242	0.0795301	10.0491	9	0.346524	0.000168138
STXBP3	1.25026	0.460856	2.34065	0.287856	1.39715	0.616526	-0.934526	0.725627	0.937686	0.885585	2.44566	0.117067	1.48486	0.217226	3.69512	0.00665267	0.930286	0.587735	3.99399	0.000447122	3.7623	0.00123125	0.42705	0.113508	18.5937	9	0.0288778	0.000168358
CDKAL1	1.36617	0.413828	1.52293	0.487433	1.05548	0.73364	0.571349	0.845489	0.352872	0.985163	2.8222	0.0664646	2.70819	0.0164811	2.13689	0.132054	-1.2168	0.452283	1.99775	0.10196	3.75927	0.00124475	0.32731	0.0870676	11.5712	9	0.238576	0.000170412
SCYL2	3.98149	0.00568839	0.673597	0.797135	1.32473	0.642655	1.89512	0.351901	0.174664	0.99524	0.437125	0.836195	3.27287	0.00320985	3.96471	0.00337751	-1.5131	0.326033	2.15587	0.0750061	3.75829	0.00124877	0.413809	0.110106	17.5065	9	0.0413502	0.000171078
GPD1L	1.33158	0.42814	-1.38457	0.530892	1.34375	0.634515	1.3421	0.564621	1.58667	0.686552	0.883865	0.648679	3.33313	0.00265925	1.37713	0.367886	3.50013	0.00801807	3.92317	0.000573952	3.75729	0.00125279	0.429926	0.114424	18.7493	9	0.0274107	0.000171764
SLC17A4	0.412643	0.838001	2.2569	0.297343	0.990593	0.748633	4.73846	0.00283111	-0.332007	0.984866	1.45135	0.39983	2.01607	0.0827252	1.21281	0.440145	0.478199	0.802448	2.07079	0.0889076	3.75667	0.00125349	0.375373	0.0999218	14.6961	9	0.0996302	0.000172188
TMEM160	-0.312313	0.879671	0.748849	0.766286	0.194699	0.962615	-2.34163	0.216819	-0.392263	0.983382	-0.338551	0.875267	-3.23298	0.00362392	-2.75058	0.0466399	-1.08545	0.514201	-4.00053	0.000437376	-3.7568	0.00125425	-0.356308	0.0948437	13.4109	9	0.144879	0.000172103
PAFAH1B1	2.80388	0.054804	0.584835	0.826698	2.0543	0.430812	-0.192812	0.955174	1.18039	0.817207	2.33665	0.13522	3.88657	0.000412416	1.16622	0.461019	-0.376594	0.847434	3.91357	0.000592111	3.75601	0.0012554	0.436352	0.116174	19.3949	9	0.0220371	0.000172641
ENPP1	-3.34016	0.0210381	-1.17078	0.606552	-1.90035	0.469107	-1.9486	0.336158	-1.68146	0.65286	-1.40051	0.421296	-4.17953	0.000139435	-1.61444	0.277571	-3.41144	0.00982297	0.983675	0.462261	-3.75487	0.00126004	-0.512852	0.136583	26.5036	9	0.00168901	0.000173433
OSBPL3	1.06072	0.543005	0.950715	0.692765	-0.587111	0.86543	0.793031	0.776461	0.26457	0.991721	1.77178	0.284604	4.66652	1.90782e-05	3.19346	0.0203446	2.96209	0.0289719	4.83098	1.69669e-05	3.75239	0.00127011	0.489706	0.130505	24.2353	9	0.00394445	0.000175154
PTGDR	1.29469	0.443324	1.4262	0.517223	1.99259	0.446537	2.22598	0.247534	0.273879	0.990464	0.0100939	0.996145	-0.11278	0.936667	1.05579	0.511205	1.84885	0.208908	2.03482	0.0953624	3.75245	0.00127118	0.275898	0.0735248	7.31603	9	0.604253	0.000175116
AMPD3	2.6056	0.0788181	1.71262	0.427873	1.39475	0.617078	0.984363	0.703148	-1.50687	0.71685	0.109344	0.963376	4.03529	0.000237184	2.18811	0.121306	1.4533	0.349464	3.62083	0.00157887	3.75189	0.00127124	0.413677	0.110258	17.5377	9	0.0409315	0.000175509
CDIN1	0.00473448	0.998548	1.6569	0.445753	-0.729075	0.830134	1.9607	0.331549	1.13003	0.829701	1.32024	0.454929	0.0663052	0.962234	2.68483	0.0523062	0.813818	0.644586	2.56159	0.0310041	3.74444	0.00130949	0.284399	0.0759523	9.41612	9	0.399782	0.000180796
CLEC4G	-0.785567	0.667345	-2.59692	0.241984	-2.35064	0.350453	-0.547836	0.853579	0.036476	0.997938	-2.32572	0.137274	-2.60821	0.0213171	-0.960838	0.558076	-3.10244	0.0212286	-5.81459	1.71429e-07	-3.7445	0.00131038	-0.54089	0.144449	29.5723	9	0.000518586	0.00018075
ST7	-0.436	0.828229	-1.03877	0.656387	-0.561821	0.874934	-0.561822	0.849246	-0.899013	0.892575	-1.72409	0.300006	-4.27499	9.62346e-05	-2.68087	0.0524767	-3.7629	0.00444478	-1.75577	0.157684	-3.73937	0.0013356	-0.43465	0.116236	19.3429	9	0.0224301	0.000184481
SYNGAP1	1.16918	0.492885	0.736433	0.771686	0.00573477	0.998899	1.2355	0.612395	1.07815	0.847286	1.93049	0.236691	1.79713	0.127015	0.696762	0.684328	0.245207	0.905321	2.55745	0.0313055	3.73648	0.00135047	0.274541	0.0734758	4.67954	9	0.861302	0.000186613
CD4	-3.37506	0.019462	-2.95519	0.21994	-2.46829	0.31957	-0.714079	0.800188	-1.33865	0.769476	-1.6507	0.324093	-0.461744	0.733793	-0.273145	0.887657	-2.18866	0.122932	-2.07117	0.0888409	-3.73329	0.0013671	-0.431296	0.115527	19.117	9	0.0242164	0.000188997
SPRING1	3.25644	0.0241439	1.39696	0.524918	0.708105	0.833486	0.560162	0.849453	0.677675	0.940824	3.27159	0.0290258	4.83882	9.09268e-06	0.986082	0.544855	1.03859	0.535272	1.59492	0.20366	3.73293	0.00136768	0.466179	0.124883	22.251	9	0.00811675	0.000189266
GFOD2	-0.0760666	0.973244	-0.972045	0.684013	-0.122897	0.979655	-1.33874	0.565842	-1.51191	0.714933	-2.37644	0.128454	-3.25326	0.00341086	-1.38582	0.363576	-3.34798	0.0116179	-1.62561	0.194215	-3.73004	0.0013828	-0.379473	0.101734	15.0963	9	0.0883253	0.000191446
FMO1	1.46353	0.37618	2.52172	0.249284	3.69878	0.176023	-0.812106	0.771356	0.958287	0.881113	4.00486	0.00817725	4.62279	2.33333e-05	3.44365	0.011654	1.60809	0.289716	0.722123	0.605195	3.72915	0.00138624	0.602777	0.161639	36.8873	9	2.7565e-05	0.000192126
FERMT2	-2.7915	0.0559057	-0.893708	0.714818	-1.11123	0.709802	0.772357	0.782483	-1.13468	0.829166	-2.68356	0.0823462	-1.2809	0.294106	-2.57718	0.063713	-3.0686	0.0226752	-1.89807	0.122697	-3.72894	0.00138637	-0.404144	0.108381	16.9804	9	0.0490239	0.00019229
C11orf71	-2.57517	0.0831043	-1.52383	0.487465	-2.04491	0.434036	-0.286253	0.932313	-2.06793	0.513134	-2.6907	0.0811722	-5.76562	0	-2.4541	0.0788035	-4.11774	0.00173542	0.484725	0.738468	-3.72808	0.00139016	-0.640196	0.171723	41.5633	9	3.94911e-06	0.000192946
ARL4D	-0.698129	0.710739	-0.325733	0.914476	-0.471263	0.899832	-0.569095	0.846102	-0.717206	0.928772	-3.49026	0.0192366	-4.59411	2.64346e-05	-1.65975	0.263273	-2.67975	0.0498318	-3.99379	0.000447367	-3.72611	0.00139943	-0.483155	0.129668	23.905	9	0.00445409	0.000194459
KNL1	0.95902	0.587715	2.67428	0.23993	3.10887	0.209286	-0.210971	0.949731	0.191409	0.994724	2.12424	0.183436	2.46105	0.0306725	1.82914	0.21071	0.274227	0.891263	2.86675	0.0144696	3.72553	0.00139974	0.392339	0.105311	16.0955	9	0.0649139	0.000194903
CAPG	2.8491	0.051182	2.45998	0.262804	3.10335	0.211237	1.30541	0.581227	2.49661	0.370689	1.70527	0.304225	7.67609	0	3.79403	0.00515511	1.02733	0.540621	-0.429427	0.768987	3.72566	0.00140059	0.706307	0.189579	50.46	9	8.82608e-08	0.000194805
EP400	1.75235	0.276562	-0.846873	0.732366	1.83231	0.487991	0.516658	0.864036	0.282464	0.98981	1.19701	0.507644	1.29473	0.288521	1.99595	0.16375	1.48684	0.336377	1.55746	0.21549	3.72381	0.00140797	0.273636	0.0734829	5.35461	9	0.802365	0.000196239
ANK3	0.505379	0.798907	0.871068	0.725368	0.492806	0.891314	2.40104	0.201345	1.37977	0.759286	2.58611	0.0948681	4.33447	7.62831e-05	1.26266	0.419044	-0.932109	0.587134	2.81777	0.016462	3.72211	0.00141594	0.392457	0.10544	16.1572	9	0.0636713	0.000197566
TMBIM6	-1.9989	0.202814	-0.0365264	0.991478	-1.79439	0.497936	0.510273	0.8659	-2.9813	0.225568	-0.363329	0.865788	-3.25721	0.00336725	-4.43443	0.000910308	-0.792002	0.654998	-2.09452	0.0850079	-3.72086	0.00142166	-0.426469	0.114616	18.9211	9	0.0258723	0.000198544
MLX	-1.22249	0.471634	-0.613549	0.817032	-0.478035	0.897512	-0.209415	0.950274	-2.76081	0.289168	-2.41199	0.122988	-3.15638	0.00459737	-1.54565	0.303148	-0.659106	0.71833	-1.20139	0.356212	-3.72043	0.00142296	-0.330213	0.0887566	11.9357	9	0.216959	0.000198886
FNDC1	2.17438	0.157849	0.909436	0.709256	-0.723841	0.831845	1.64088	0.44562	2.62601	0.322335	0.69262	0.731702	6.56081	0	3.52432	0.009802	3.72326	0.00489676	1.99728	0.102021	3.71988	0.00142405	0.594604	0.159845	35.9085	9	4.1157e-05	0.000199318
IGSF3	2.23574	0.144669	1.25853	0.575356	0.864157	0.793867	-0.205647	0.951268	0.309258	0.987101	2.37226	0.128656	6.45064	0	3.19482	0.0202968	3.15104	0.0188709	2.55007	0.0318762	3.71963	0.00142419	0.571458	0.153633	33.372	9	0.000115029	0.000199517
IL1RAP	-2.33233	0.124403	-0.647812	0.805482	-0.956314	0.765371	-2.13129	0.279187	-1.50806	0.716709	-0.54854	0.792026	-2.14706	0.0631151	-0.746399	0.661318	-3.20097	0.01689	-0.248049	0.872441	-3.71936	0.00142444	-0.330779	0.0889346	11.9786	9	0.214518	0.000199732
GINS2	0.951316	0.59132	2.58594	0.24099	1.75858	0.511992	1.03942	0.684397	3.05274	0.205538	3.05078	0.0436314	3.36562	0.00240724	2.46188	0.0776207	-0.0937659	0.964839	0.0320258	0.984142	3.71857	0.00142781	0.456552	0.122776	21.4482	9	0.0108022	0.00020035
RASGRP2	-2.05744	0.188566	-1.93933	0.362725	-0.893191	0.782633	-1.12336	0.655017	0.834693	0.903857	-0.60446	0.768784	-3.28115	0.00313188	-3.22075	0.0193662	0.293484	0.882647	-1.07734	0.416639	-3.71816	0.00142893	-0.332115	0.0893222	12.0919	9	0.20818	0.000200676
TWSG1	2.60806	0.0785243	1.62953	0.451235	1.52048	0.573897	-0.465291	0.880068	0.581894	0.960492	2.51706	0.105475	1.36018	0.262437	1.62216	0.275251	0.720047	0.690514	4.74828	2.46219e-05	3.71648	0.00143784	0.415237	0.111729	18.0519	9	0.0345756	0.000202019
MPC1	0.025609	0.990867	-0.953409	0.691263	-1.13553	0.702927	-2.38709	0.203774	-1.90776	0.561856	-0.156699	0.947408	-5.30261	7.61905e-07	-1.09627	0.492442	-1.51072	0.327192	-3.19883	0.00581932	-3.71396	0.00145227	-0.437423	0.117778	19.9208	9	0.0184073	0.000204043
ZWINT	2.05177	0.190567	2.46377	0.262193	2.01207	0.43618	0.537632	0.856453	1.60055	0.678566	0.831713	0.672569	5.53526	1.21457e-07	4.12946	0.00209661	0.259907	0.897675	0.53982	0.708443	3.71154	0.00146581	0.502794	0.135468	26.1313	9	0.00194435	0.000206002
NUSAP1	1.79286	0.262426	2.57606	0.240592	2.15721	0.407787	0.238644	0.94443	0.109417	0.997531	2.37283	0.128781	5.99399	0	2.99049	0.0293252	0.624018	0.735713	1.53263	0.224281	3.7102	0.00147167	0.519821	0.140106	27.851	9	0.0010101	0.000207095
SPP2	-1.27255	0.450875	-0.472724	0.867058	-1.82429	0.48941	0.730957	0.794681	-0.363246	0.984896	-1.69779	0.307028	-3.72673	0.000726287	-2.32778	0.0976605	-1.83061	0.214517	-4.65913	3.578e-05	-3.70915	0.00147641	-0.433364	0.116836	19.664	9	0.020103	0.000207955
CDH23	-2.00587	0.201521	-0.497278	0.857958	0.0964154	0.982796	-0.572201	0.845214	-0.703316	0.933439	-3.05935	0.0430863	-3.66187	0.000910324	-2.68782	0.0520485	0.693503	0.703383	-2.72319	0.0209083	-3.70849	0.00147916	-0.379342	0.10229	15.287	9	0.0833477	0.000208503
KIF23	2.12816	0.168948	1.63992	0.449214	2.33916	0.352304	0.583002	0.842636	0.566192	0.960347	1.78114	0.281796	4.58034	2.74791e-05	2.50511	0.0722524	-1.58418	0.299325	2.67904	0.0233745	3.70805	0.00148024	0.430697	0.116152	19.3357	9	0.0224854	0.000208863
SAP130	1.7685	0.270753	-0.372657	0.901106	-0.362654	0.923484	0.88109	0.746974	0.117636	0.996347	1.95826	0.228534	2.92996	0.00893427	0.921507	0.577588	1.88517	0.197448	2.10379	0.0834	3.70526	0.00149423	0.291784	0.0787486	9.90816	9	0.357971	0.00021117
LAMTOR2	-1.46051	0.377281	-0.497796	0.857625	-0.543477	0.879453	-1.03198	0.686474	0.207907	0.994746	-2.21658	0.161589	-4.23664	0.000111484	-3.6433	0.0074871	-0.114877	0.9558	-5.86587	0	-3.70534	0.00149526	-0.472868	0.127618	23.2852	9	0.00558651	0.000211107
PTPN12	2.21704	0.148756	0.87635	0.722714	-0.0855376	0.984946	0.613026	0.832934	0.337566	0.984063	-0.268737	0.904096	2.40975	0.0346581	1.46685	0.332015	1.90025	0.192693	4.10212	0.000307906	3.70414	0.00149964	0.339389	0.0916244	12.6299	9	0.180078	0.000212111
CDK9	-0.343186	0.865822	-1.54224	0.484042	-0.162926	0.970597	-1.05142	0.6818	-2.33856	0.401653	-0.931104	0.626778	-1.17022	0.34362	-1.56058	0.297568	-1.67202	0.267295	-1.75836	0.157019	-3.70352	0.00150199	-0.272183	0.073493	5.94035	9	0.745873	0.000212625
TASP1	0.786898	0.666775	0.0357309	0.991663	1.30219	0.645422	1.67214	0.433807	1.60291	0.677936	0.527287	0.800851	0.836539	0.515545	1.17672	0.455153	-0.525599	0.782284	3.02263	0.00954553	3.70138	0.00151004	0.271971	0.0734783	5.75636	9	0.764033	0.000214429
CLIC6	-0.840762	0.643407	2.11191	0.33012	0.772185	0.818884	1.479	0.511716	1.8702	0.576351	2.53914	0.102691	3.16826	0.00444139	3.56209	0.00904793	4.41213	0.000751724	1.14357	0.383201	3.70166	0.00151019	0.519231	0.14027	27.7541	9	0.00104838	0.000214194
IZUMO4	-5.22463	0.000182222	0.306653	0.920143	-0.164567	0.97033	0.251714	0.941073	-2.16718	0.471537	-3.53455	0.0178169	-4.80043	1.05981e-05	-3.28975	0.0167087	-0.866189	0.61812	-3.63314	0.00152114	-3.70172	0.00151131	-0.589826	0.159338	35.7374	9	4.41332e-05	0.000214145
ZBP1	0.261018	0.899944	0.820061	0.740731	0.88633	0.785032	1.5178	0.496546	1.16652	0.822529	0.317685	0.88317	3.15792	0.00457973	0.803499	0.634424	0.522682	0.78313	1.75763	0.157169	3.69507	0.0015485	0.271578	0.0734975	5.61862	9	0.777398	0.00021983
GOLM1	1.31296	0.436683	1.47017	0.504301	0.0520061	0.990708	0.716695	0.79956	1.95142	0.551263	0.690455	0.732301	4.97219	5.23216e-06	2.65875	0.0549076	-0.252783	0.901351	2.78711	0.0178084	3.69422	0.00155302	0.404604	0.109524	17.3594	9	0.0433763	0.000220566
IGFBP7	1.52487	0.353234	1.15128	0.614646	-0.420042	0.91136	1.4101	0.538947	2.98841	0.22373	3.11231	0.0392261	4.9581	5.67929e-06	2.68591	0.0522569	5.06861	0.000152222	0.53871	0.709034	3.69306	0.00155505	0.635322	0.172031	41.3415	9	4.33445e-06	0.00022157
ACAA1	-0.349396	0.863068	-1.58969	0.46662	-0.988108	0.750265	-0.939257	0.723368	-1.22628	0.799594	0.211446	0.925684	-4.53731	3.31868e-05	-2.19351	0.12049	-3.15207	0.0188429	-5.17154	3.72578e-06	-3.6932	0.00155552	-0.493925	0.133739	25.4436	9	0.0025177	0.000221454
SLC47A1	-1.342	0.423291	-0.281421	0.930482	-0.365122	0.923412	0.265199	0.937398	-1.78793	0.603541	-0.435693	0.836936	-3.65888	0.000918574	-3.5092	0.0101182	-3.3036	0.0129972	-2.69531	0.0224628	-3.69338	0.001556	-0.41949	0.113579	18.5662	9	0.0291448	0.000221291
CXCL10	2.17148	0.158625	1.581	0.470105	1.24212	0.664562	3.26946	0.0552305	0.719904	0.927889	4.16687	0.0059625	5.00527	4.52297e-06	3.08333	0.0247501	0.317405	0.873369	-0.631684	0.656323	3.69217	0.00155939	0.536113	0.145203	29.8825	9	0.000459385	0.000222352
FYB1	0.569735	0.769134	-0.767553	0.759479	0.0872044	0.984428	0.819234	0.769225	0.847071	0.90089	1.35871	0.440339	3.39113	0.00222783	2.14368	0.13044	1.67341	0.266931	4.23948	0.000184268	3.69139	0.00156274	0.364007	0.0986099	14.3531	9	0.110307	0.000223035
ADI1	-2.36763	0.117113	0.159674	0.96223	-0.825365	0.80496	0.28203	0.933503	-1.20246	0.807945	-1.9188	0.240203	-6.43237	0	-4.03459	0.00278745	-2.32846	0.0980693	-3.42319	0.00295934	-3.69039	0.00156504	-0.553985	0.150116	31.9275	9	0.000204953	0.000223913
ERRFI1	-1.52897	0.351831	-0.738865	0.771299	0.0513345	0.990706	-1.90054	0.349213	-1.57383	0.692833	-0.523074	0.802945	-4.11306	0.000177991	-1.89846	0.191251	-3.01107	0.0257256	-0.44318	0.761357	-3.6906	0.0015652	-0.380579	0.103121	15.5087	9	0.0778767	0.000223728
MYO5B	3.52075	0.0147979	0.91318	0.707386	1.03155	0.74074	1.34036	0.565014	1.15102	0.826339	1.70492	0.304283	5.04139	3.79562e-06	3.36531	0.0138119	-1.20684	0.456513	1.20539	0.354621	3.69064	0.00156633	0.452099	0.122499	21.4461	9	0.0108102	0.000223691
RPL4	-3.30459	0.0221554	0.464175	0.87119	-0.865842	0.793226	-1.3404	0.565256	-0.0891525	0.994801	-3.0567	0.0434145	-3.53185	0.00140688	-2.19052	0.120967	-0.282862	0.887088	-0.882201	0.516111	-3.68958	0.00156802	-0.38103	0.103272	15.5432	9	0.0770553	0.000224621
ALDH1A1	0.780955	0.668883	2.2118	0.30427	1.66894	0.533113	1.28968	0.587242	-0.301837	0.988062	1.45227	0.399539	1.99061	0.0870478	1.45098	0.336934	0.831223	0.636318	0.812823	0.554955	3.68867	0.00156882	0.271095	0.0734938	5.96403	9	0.743513	0.000225428
ANKRD1	2.19062	0.154566	1.92785	0.365916	0.888315	0.784834	-0.426691	0.890598	-0.713442	0.93026	1.71731	0.301851	3.55639	0.00129678	3.68572	0.00683385	2.69165	0.0484763	1.86604	0.130114	3.6892	0.00156892	0.427798	0.11596	19.315	9	0.0226436	0.000224961
FBXO21	-3.11589	0.0315646	0.238675	0.940846	-0.992492	0.748359	-1.47646	0.512449	-0.343469	0.984775	-2.79328	0.0692049	-1.68383	0.155924	-0.631511	0.716632	-2.09062	0.144285	-1.01114	0.448062	-3.68881	0.0015696	-0.328882	0.0891565	12.0256	9	0.211867	0.000225303
AIFM2	2.5556	0.0864873	0.0856732	0.981784	1.7423	0.517345	2.19944	0.255219	0.0932051	0.995254	2.06731	0.198438	0.335096	0.808267	1.4677	0.331717	0.545361	0.774294	0.437403	0.764765	3.68794	0.00157199	0.271214	0.0735408	7.84829	9	0.549505	0.000226078
RAMP1	-2.77486	0.0578026	0.464777	0.87087	-0.750196	0.82563	-0.0255696	0.99491	-1.85162	0.586503	-3.67478	0.0136313	-3.85555	0.00045809	-4.31517	0.00127358	0.566346	0.764198	-4.85772	1.49479e-05	-3.68734	0.00157442	-0.519246	0.140819	28.0724	9	0.000927666	0.000226612
PRKCD	1.71175	0.289615	0.174448	0.957836	1.66051	0.535018	1.78803	0.392206	1.42474	0.748356	0.999017	0.597849	5.93888	0	2.86963	0.0366749	-0.286065	0.885674	1.39769	0.272835	3.68671	0.00157533	0.44313	0.120197	20.7061	9	0.0140215	0.000227172
GNAI3	1.18335	0.486538	2.66974	0.236977	1.42373	0.610617	0.229936	0.945967	0.675783	0.941586	0.0408325	0.986131	3.55048	0.00132296	1.74473	0.23589	0.047199	0.984456	2.62502	0.0267546	3.68695	0.00157541	0.341145	0.0925278	12.821	9	0.170872	0.000226959
AASS	-4.55052	0.00100408	-1.48617	0.500098	-0.750388	0.825655	-0.460592	0.879989	-1.5854	0.686667	-2.57968	0.0959043	-5.21934	1.40556e-06	-0.688687	0.688759	-3.18713	0.0174282	-1.04174	0.433128	-3.68531	0.00158275	-0.582223	0.157985	35.3233	9	5.2244e-05	0.00022842
SP100	1.11175	0.521024	-0.103224	0.977844	-0.0150834	0.997773	2.24347	0.242792	-0.854112	0.89922	0.79438	0.688493	1.92537	0.099071	1.02093	0.526845	1.30778	0.411071	2.443	0.04084	3.68484	0.00158441	0.270813	0.073494	6.49043	9	0.690006	0.000228849
ITIH4	-5.58148	5e-05	-2.10286	0.331547	-1.12262	0.705843	-2.43314	0.195773	-2.48102	0.372909	-1.17124	0.518884	-0.740122	0.571085	-3.41803	0.0123581	1.64847	0.275039	-3.68755	0.00126789	-3.68377	0.00158985	-0.526432	0.142906	28.8166	9	0.000695832	0.000229809
DZIP1	0.375399	0.85262	0.906466	0.710305	1.70777	0.523595	3.80933	0.0237146	0.481053	0.971424	0.0571675	0.981291	2.01679	0.082593	0.130854	0.950373	2.08685	0.145234	2.0112	0.0995997	3.68275	0.00159537	0.328437	0.0891828	12.0723	9	0.209262	0.000230735
ANKZF1	-3.45294	0.0167144	-2.7947	0.232711	-1.23206	0.668787	-0.262242	0.938285	-1.16237	0.824832	-2.04561	0.204753	-3.48469	0.00164283	-0.919689	0.578693	0.751866	0.675949	-2.98156	0.0106355	-3.68164	0.00160039	-0.438215	0.119027	20.2623	9	0.0163612	0.000231743
TCEAL9	2.88272	0.0486208	2.05056	0.340281	0.808175	0.810844	0.776299	0.781697	1.73802	0.6276	1.81922	0.270204	0.849374	0.508811	4.08135	0.00245878	2.72274	0.0455397	-0.275275	0.857955	3.68039	0.00160699	0.428504	0.116429	19.4897	9	0.0213364	0.000232876
LAMA3	1.55155	0.343738	1.3049	0.560089	2.31896	0.362381	-0.0555009	0.989498	-0.13303	0.995384	1.85263	0.260509	6.31601	0	2.796	0.0423894	3.63957	0.00592185	2.46344	0.0389558	3.67931	0.00161247	0.573646	0.155911	34.3225	9	7.8411e-05	0.000233863
GPANK1	0.612763	0.750148	-0.768452	0.759054	-1.27378	0.655734	-1.90204	0.348673	-1.66836	0.660326	-3.19372	0.0336217	-4.5362	3.33821e-05	-3.72459	0.00624107	1.00736	0.549598	-4.00583	0.000429982	-3.67687	0.00162686	-0.477915	0.129979	24.0267	9	0.00425932	0.000236117
CHCHD5	-0.880888	0.623324	-1.35689	0.540672	-0.344934	0.928954	-1.23937	0.61049	0.17813	0.994418	-1.5886	0.346385	-3.6677	0.000892288	-3.2969	0.0164673	-0.191273	0.927963	-5.86594	0	-3.67574	0.00162949	-0.445538	0.12121	21.113	9	0.0121579	0.000237157
ZNF81	3.33236	0.0213665	-0.873771	0.723699	1.10031	0.71536	1.48147	0.510751	-0.165762	0.994384	1.14907	0.529506	1.64719	0.166574	2.89312	0.0352066	-0.0834947	0.969741	4.88255	1.34515e-05	3.6759	0.00163012	0.39283	0.106866	16.612	9	0.0551494	0.000237014
CAMK1D	3.50399	0.0154311	1.24645	0.57935	2.38402	0.343815	2.98859	0.0854747	0.285312	0.989673	-0.483016	0.818968	4.03566	0.000236883	1.09846	0.491399	-0.542928	0.774935	1.92332	0.117064	3.67593	0.00163154	0.413614	0.11252	18.2398	9	0.0324917	0.000236988
PROC	-2.00202	0.202315	0.53968	0.842109	-0.944608	0.766031	-0.712534	0.800539	-0.434955	0.978198	-0.628805	0.758343	-2.97828	0.00780226	-2.35569	0.0931546	-1.23922	0.441676	-5.64793	4.73934e-07	-3.67392	0.00163597	-0.410518	0.111738	18.0882	9	0.0341642	0.000238853
FAM118B	4.12053	0.00396896	0.232833	0.942702	0.0417995	0.992767	0.703408	0.802927	0.331212	0.984545	0.235533	0.915867	2.49332	0.0283233	2.07886	0.144863	2.51306	0.0691989	4.36632	0.000114425	3.67409	0.00163666	0.425194	0.115728	19.2565	9	0.0230979	0.000238697
DLG5	0.945606	0.593898	1.18129	0.603499	2.29553	0.371807	1.55582	0.48153	1.25253	0.789937	-1.28951	0.467681	2.26758	0.0484399	1.08631	0.496516	1.42509	0.361662	1.08008	0.415296	3.67431	0.00163683	0.272163	0.0740717	9.08271	9	0.429674	0.000238494
TMEM164	0.75733	0.680613	0.885774	0.718193	1.96371	0.458098	0.686147	0.80819	0.852337	0.90022	1.18298	0.513274	6.2143	0	2.30222	0.10194	0.805407	0.648669	3.29318	0.00440152	3.67281	0.00164152	0.473981	0.129051	23.7871	9	0.00465082	0.000239895
CACNA2D1	1.49424	0.364266	1.27379	0.57077	-0.580641	0.867832	0.407787	0.895829	0.106459	0.996448	0.378988	0.859924	2.6654	0.018396	2.92129	0.0334771	-0.270942	0.892747	2.95043	0.0115766	3.67218	0.00164248	0.303192	0.0825647	10.6669	9	0.299236	0.000240493
PIH1D1	-1.98383	0.206827	-1.93831	0.3634	0.447917	0.905108	-0.889026	0.744582	-0.639506	0.949791	-2.20959	0.16295	-4.18254	0.000137746	-3.65223	0.00732973	0.0603282	0.979818	-6.39183	0	-3.67225	0.00164369	-0.518765	0.141266	28.3697	9	0.000827182	0.000240429
BZW2	0.0272611	0.990231	-0.911387	0.70807	-0.668928	0.84282	-1.44798	0.522682	-0.339759	0.984104	-1.16256	0.523051	-2.44889	0.0315713	-2.2209	0.115504	-0.310897	0.875616	-1.17963	0.365944	-3.67053	0.00165173	-0.269514	0.0734267	3.78736	9	0.924842	0.000242052
C8A	-3.23949	0.0248677	-1.50983	0.492769	-0.900638	0.780238	-0.49328	0.871258	-2.64589	0.317607	0.904502	0.640364	-4.48877	4.1169e-05	-3.60083	0.00828751	-3.36814	0.0109648	-0.964118	0.472304	-3.66939	0.00165443	-0.517942	0.141152	28.1935	9	0.00088537	0.000243132
CXCL6	0.953599	0.590267	1.57916	0.470291	1.11138	0.710229	-0.241196	0.944092	2.3454	0.398408	3.16525	0.0346715	3.56779	0.00125099	3.4004	0.0128573	3.73671	0.00472887	0.212178	0.892631	3.66959	0.00165471	0.521821	0.142202	28.6384	9	0.000745571	0.00024294
NOD2	1.99895	0.202938	0.0687456	0.984253	1.34341	0.63437	2.09146	0.292558	1.21036	0.805259	0.482649	0.819142	2.7346	0.0153345	3.64315	0.00747434	0.880855	0.610544	-0.831456	0.54422	3.66914	0.00165482	0.339516	0.0925328	12.8675	9	0.168696	0.000243365
KLC4	-2.53883	0.0883851	0.253196	0.937341	-0.789805	0.81595	-0.483868	0.874412	-1.4896	0.724635	0.404553	0.850737	-2.25368	0.0499203	-2.80164	0.0419271	0.798769	0.651454	-2.76138	0.0189164	-3.66967	0.00165582	-0.313877	0.0855326	11.27	9	0.257655	0.000242861
CPNE6	-2.22211	0.147945	-1.85043	0.388958	-1.52779	0.571516	-3.50062	0.0377688	-0.513398	0.967938	-0.978186	0.605824	-1.39368	0.249763	-0.942829	0.566438	-1.91808	0.188054	0.364085	0.807111	-3.66786	0.0016622	-0.33784	0.0921082	12.7384	9	0.174803	0.000244586
C1orf56	-1.27522	0.44993	-1.71647	0.426364	-2.04702	0.43329	-0.754811	0.788224	-1.90161	0.565021	0.167882	0.943288	-4.6602	1.94939e-05	-2.76982	0.0449481	-1.88675	0.197044	-0.240324	0.877017	-3.66638	0.00167031	-0.422753	0.115305	19.1227	9	0.0241697	0.000246005
SLC25A44	2.63285	0.0756765	0.786475	0.753147	1.11857	0.707552	0.990825	0.70101	0.527869	0.96788	2.49741	0.108721	1.29688	0.287648	1.6147	0.277484	-1.0444	0.53261	0.910676	0.500857	3.66599	0.00167155	0.270259	0.0737205	9.02428	9	0.435036	0.000246385
ADHFE1	-4.26423	0.00255844	-1.60601	0.461155	-0.991444	0.748749	0.359758	0.9098	-1.73377	0.628433	-2.28467	0.147177	-4.5426	3.26013e-05	-0.57131	0.746869	-1.75189	0.242084	-2.00615	0.10037	-3.66568	0.00167221	-0.506417	0.138151	27.1733	9	0.00130935	0.000246678
EPHB1	-3.21042	0.0262985	-0.547607	0.839414	-0.455629	0.903216	-3.11596	0.0724747	-0.762816	0.915459	-0.266642	0.904571	-2.4364	0.0325202	-0.431227	0.816096	-2.52903	0.0671207	-0.73497	0.598583	-3.66167	0.00169808	-0.352907	0.0963789	13.7663	9	0.130883	0.00025058
DEPDC1B	-0.546069	0.780548	1.10149	0.631964	1.56972	0.561662	0.765715	0.784717	0.355841	0.984943	3.74444	0.0121454	2.82249	0.0120939	2.11248	0.137237	1.54895	0.312229	2.20541	0.0676994	3.65965	0.00171027	0.377312	0.103101	15.4855	9	0.0784353	0.000252562
PMEL	-1.94057	0.218417	-1.05415	0.650412	-1.3322	0.6389	0.844239	0.758586	-0.877315	0.894799	-2.02269	0.211331	-1.59049	0.182986	-3.55896	0.00912295	-3.60609	0.00624542	-1.88036	0.126685	-3.65894	0.0017132	-0.414777	0.11336	18.4969	9	0.0298276	0.000253261
E2F7	0.688533	0.715845	1.47688	0.502192	0.539738	0.880557	0.0800991	0.984113	0.0205234	0.998628	1.97104	0.225064	4.13537	0.000164208	2.82938	0.0394518	1.95453	0.178837	1.45244	0.25147	3.65802	0.00171803	0.367112	0.100358	14.7952	9	0.0967164	0.00025417
ACSM1	-0.317616	0.877835	1.58061	0.470166	0.227001	0.954841	0.595076	0.838383	2.44694	0.380364	2.56071	0.0987324	3.69084	0.000822285	2.0772	0.14506	0.56722	0.76379	2.32374	0.0529898	3.65721	0.00172034	0.379002	0.103631	15.6473	9	0.0746221	0.00025498
UBE2Q2	1.33642	0.425724	1.33925	0.547202	0.421074	0.911009	0.00668151	0.998474	0.477605	0.972312	1.28149	0.471403	2.42152	0.0337038	3.45802	0.0112826	4.60501	0.000493731	3.72948	0.00110006	3.65738	0.001721	0.469954	0.128495	23.4275	9	0.00530442	0.000254809
SLC49A3	1.63446	0.315613	0.38321	0.897998	-0.73319	0.829201	2.09191	0.292595	3.05167	0.200489	2.05648	0.201378	1.50622	0.210071	2.53002	0.0690771	1.88408	0.197843	0.354644	0.81288	3.6552	0.00173047	0.348185	0.0952574	13.4573	9	0.142981	0.000256977
TELO2	-0.568939	0.769297	-0.248757	0.937999	0.475343	0.898365	-2.15246	0.271234	0.305457	0.98797	-1.44422	0.403249	-1.27248	0.297912	-1.71209	0.24658	0.560097	0.766609	-3.32804	0.00395771	-3.65526	0.00173173	-0.274063	0.0749777	9.24687	9	0.414806	0.000256923
SLC17A2	-0.524886	0.788837	-1.4079	0.523292	-1.9145	0.465885	-0.180051	0.958143	-0.591555	0.958118	-1.47005	0.392804	-6.3447	0	-4.55951	0.000624717	-2.62332	0.0559739	-2.05203	0.0923511	-3.65217	0.0017454	-0.549287	0.1504	32.1238	9	0.000189554	0.000260032
SRPX2	2.93914	0.0430222	1.69747	0.432652	0.296225	0.941652	-0.0637791	0.987678	2.31185	0.416789	2.23953	0.156851	4.55351	3.11144e-05	3.43725	0.0118151	2.72001	0.0458452	-0.215832	0.890983	3.65236	0.00174571	0.518123	0.14186	28.6147	9	0.000752434	0.000259836
ZNF275	-1.6676	0.303714	-0.765335	0.759836	-0.214756	0.9581	-0.0441786	0.991498	-2.59417	0.330986	-0.470205	0.82353	-3.15814	0.00457873	-2.23352	0.113408	-3.1968	0.017018	-1.50165	0.23442	-3.65247	0.0017464	-0.378812	0.103714	15.6495	9	0.0745716	0.000259731
TIMP1	2.88569	0.048363	0.988788	0.678768	1.00022	0.745928	0.772642	0.7824	1.82439	0.597603	2.4165	0.122314	5.9151	0	1.419	0.351191	3.00548	0.026005	0.322615	0.830479	3.65268	0.00174665	0.545289	0.149284	31.6196	9	0.00023163	0.000259515
CYP4F22	3.59103	0.0128267	1.50419	0.494703	1.46313	0.595046	2.20505	0.253227	0.0306009	0.997486	1.47727	0.390793	3.72746	0.000724914	1.3784	0.367339	-0.387336	0.84375	0.306107	0.840085	3.65139	0.00174754	0.382216	0.104677	15.9619	9	0.0676811	0.000260824
SWAP70	1.64426	0.312195	0.145921	0.966186	0.0986053	0.982976	0.704866	0.802348	0.486675	0.969661	3.1964	0.0335482	6.58057	0	3.71817	0.0062993	3.88798	0.00315644	3.03564	0.00922714	3.65146	0.00174871	0.603727	0.165338	38.3961	9	1.47981e-05	0.000260752
ZNF35	0.561493	0.773722	0.955382	0.690404	-0.10078	0.982672	0.550242	0.852615	0.922521	0.888722	0.299117	0.89049	1.7724	0.13295	4.77106	0.000349565	1.35966	0.38674	2.12291	0.0803182	3.64957	0.00175947	0.330609	0.0905883	12.4311	9	0.190083	0.000262675
CD3G	-0.364524	0.856792	1.66948	0.441231	0.121066	0.979913	1.61242	0.457069	-0.341361	0.984329	3.09924	0.0403187	3.40637	0.00212283	2.52064	0.0702122	3.18197	0.0176091	2.64767	0.0252203	3.64843	0.00176683	0.429888	0.117828	19.8408	9	0.0189207	0.000263848
BDH1	-1.73087	0.283625	-0.673747	0.79708	-1.52728	0.571892	-0.18257	0.957348	-1.63765	0.666841	-0.0335606	0.988971	-2.49448	0.0282587	-1.64038	0.269431	-2.52736	0.067384	-0.511226	0.723992	-3.6427	0.00180742	-0.284181	0.0780137	9.77365	9	0.369118	0.000269788
GZMK	0.952106	0.591025	0.417563	0.886642	0.0486835	0.991304	0.234526	0.944987	1.88814	0.568364	1.71522	0.302378	3.3853	0.00226659	0.78969	0.640653	1.02672	0.540998	1.99506	0.102473	3.64177	0.00181255	0.288103	0.0791107	9.97785	9	0.352282	0.000270765
CMIP	2.14186	0.165209	-0.203793	0.949876	1.77602	0.505073	1.54153	0.486788	-0.527733	0.967789	0.7996	0.685884	1.55793	0.192888	1.90866	0.188193	0.342607	0.861811	0.887993	0.513026	3.64155	0.001813	0.267495	0.0734563	4.79266	9	0.851995	0.000270998
TMUB1	-1.52301	0.353921	-2.12779	0.323887	-0.754818	0.825595	0.497479	0.869944	-0.611877	0.955926	-1.53658	0.366944	-5.19187	1.64539e-06	-2.91137	0.0340887	-1.7782	0.232748	-2.03858	0.0947018	-3.63811	0.00183697	-0.447696	0.123057	21.6947	9	0.00989874	0.000274649
YAP1	0.565578	0.771092	2.05323	0.339506	1.31875	0.642757	-0.0711398	0.985486	0.537204	0.964146	0.803565	0.684031	3.00527	0.0071969	3.08899	0.0244439	1.21647	0.452323	0.658921	0.640683	3.63578	0.00185206	0.306189	0.0842155	10.998	9	0.275844	0.00027714
CCNE1	1.63247	0.316066	2.67082	0.238958	1.41333	0.611828	1.10011	0.663801	0.180244	0.994647	0.725488	0.717421	1.40256	0.246552	2.92241	0.0335089	0.855236	0.623722	-0.167233	0.914598	3.63207	0.00187901	0.287014	0.0790221	9.97298	9	0.352677	0.000281155
APOBEC3G	1.02867	0.555311	-0.42545	0.883193	0.712796	0.832699	1.25886	0.602096	1.35012	0.767305	1.62381	0.332977	3.46424	0.00175542	1.48615	0.325722	2.92423	0.0310832	0.580127	0.685632	3.63	0.00189243	0.333118	0.0917681	12.6294	9	0.180107	0.000283422
SYK	1.524	0.353537	0.238059	0.941154	0.858963	0.795571	1.23397	0.612931	0.853159	0.899967	1.72108	0.300984	5.15784	2e-06	1.84226	0.20633	1.90343	0.191842	0.542164	0.707157	3.62708	0.00191335	0.395486	0.109037	17.2287	9	0.0452533	0.000286646
RBBP7	0.98244	0.576684	1.99662	0.348308	0.215429	0.958265	0.743646	0.791275	0.0331957	0.998232	1.65447	0.322601	3.08928	0.00561713	0.977287	0.549201	0.177423	0.932351	1.6077	0.199725	3.62674	0.00191429	0.266742	0.0735485	8.25109	9	0.509054	0.000287019
DCDC1	-1.80148	0.260197	-2.25736	0.297295	-0.170101	0.968309	-1.56988	0.474609	-2.03398	0.524569	-2.57081	0.0975131	-3.86972	0.000436857	-1.09865	0.491321	-3.14464	0.0191582	0.291571	0.848144	-3.62641	0.00191485	-0.467385	0.128884	23.6302	9	0.00492594	0.000287384
CNOT6	1.88586	0.234206	1.13663	0.618899	-0.106604	0.981383	-0.25813	0.939448	0.921006	0.889514	1.94237	0.232519	1.29879	0.286768	1.42322	0.349219	1.70123	0.258197	3.95131	0.000523101	3.62216	0.0019433	0.331192	0.0914351	12.5892	9	0.182094	0.000292152
MT1X	-2.57681	0.0828164	-1.0774	0.642715	-0.130291	0.977981	1.60181	0.461489	-3.39022	0.131764	-2.99254	0.0483881	-5.04334	3.77914e-06	-2.32597	0.0979833	-3.02604	0.0250393	-4.68252	3.26016e-05	-3.62233	0.00194381	-0.633593	0.174913	43.1442	9	2.02809e-06	0.000291967
PDZK1IP1	1.01474	0.561115	1.66176	0.444677	0.28891	0.943152	1.44634	0.52359	1.33979	0.770743	1.71127	0.303472	4.24784	0.000106983	4.00431	0.00304685	2.95865	0.0291547	-0.426861	0.770659	3.62142	0.00194725	0.454966	0.125632	22.5862	9	0.00719563	0.00029299
PCTP	-1.11685	0.518136	0.76254	0.7608	-1.42204	0.610669	-0.224274	0.94629	-2.18776	0.464787	-0.246466	0.912009	-4.37539	6.47395e-05	-2.40599	0.0851148	-1.65914	0.271945	-4.37752	0.00010973	-3.62028	0.00195439	-0.429394	0.118608	20.1963	9	0.0167391	0.00029428
ENOPH1	3.01987	0.0375617	2.02035	0.346633	0.634594	0.852003	-0.313826	0.922333	2.04102	0.522608	1.73159	0.297359	-0.337179	0.806895	3.48947	0.0105203	1.77288	0.234346	2.63247	0.0262381	3.61793	0.00197203	0.40461	0.111835	18.0729	9	0.0343369	0.000296967
DYNC1H1	-0.0053061	0.998636	0.279468	0.931002	2.40434	0.34041	1.01629	0.691716	0.670981	0.942129	0.81483	0.679162	3.74483	0.000682714	1.08915	0.495369	3.05217	0.0235099	4.50547	6.72791e-05	3.61677	0.00197913	0.43689	0.120796	20.909	9	0.0130609	0.000298304
LSP1	1.51954	0.354885	0.69083	0.7909	1.41439	0.61212	1.68509	0.429126	1.50084	0.718656	3.71383	0.0126237	7.02798	0	2.1098	0.138071	1.67628	0.266593	0.756166	0.586917	3.61642	0.00198048	0.583461	0.161336	36.8266	9	2.82603e-05	0.000298701
MCUB	0.321291	0.87568	0.405896	0.891684	1.34196	0.635166	0.254932	0.940727	0.146731	0.994704	0.658437	0.745809	3.32859	0.00270239	2.14109	0.130876	3.21482	0.0163143	2.78711	0.017804	3.61587	0.0019829	0.353791	0.0978441	14.1281	9	0.117842	0.000299341
DNAH2	1.84023	0.248192	1.03833	0.656737	-0.0446476	0.992171	1.05114	0.681609	1.35172	0.768219	0.751687	0.704708	3.9736	0.000299143	1.75945	0.231023	3.20094	0.0168715	0.640603	0.650959	3.61515	0.00198636	0.375362	0.10383	15.703	9	0.073348	0.000300172
SH3PXD2A	-2.43995	0.103552	-1.40021	0.523874	-0.384668	0.91943	-0.340156	0.916255	-2.56481	0.343003	-2.59317	0.0935801	-0.68226	0.603042	-0.531341	0.768289	-1.59858	0.293417	-2.61373	0.0274344	-3.61481	0.001987	-0.35025	0.0968929	13.8675	9	0.127116	0.000300563
NIBAN2	2.85606	0.0504982	1.43845	0.514986	1.70485	0.52363	1.55132	0.482505	1.77489	0.61021	3.15924	0.0350345	5.99679	0	1.39724	0.358739	4.6658	0.000458491	-0.872809	0.521776	3.61369	0.00199213	0.676301	0.18715	49.2375	9	1.49806e-07	0.000301871
MACROH2A2	2.68665	0.0686861	2.62462	0.234736	1.20157	0.677759	1.62015	0.453078	2.19479	0.46133	1.94782	0.23074	0.490216	0.716488	1.86455	0.200087	2.81547	0.0388133	-0.454872	0.755455	3.61389	0.00199233	0.414778	0.114773	18.898	9	0.0260738	0.000301639
DNAJB4	2.54935	0.0867291	1.05403	0.650428	1.30076	0.646221	-0.958619	0.713349	2.90359	0.250141	1.05162	0.572831	2.73654	0.0152589	3.87274	0.00428624	-0.460725	0.810086	3.58377	0.00178099	3.61099	0.00200996	0.435411	0.12058	20.8661	9	0.0132584	0.000305032
ARRB2	-0.531549	0.786282	-1.21984	0.589964	-0.567036	0.873331	-0.413717	0.894134	-1.37122	0.76035	-0.829795	0.673247	-2.48383	0.0289701	-1.88948	0.193763	0.814986	0.644553	-2.08256	0.0869389	-3.61123	0.00201008	-0.265386	0.073489	6.53188	9	0.685729	0.000304744
GLIPR1	1.06584	0.540358	-0.435618	0.879784	-0.274086	0.945418	1.01098	0.69437	1.95625	0.55189	1.5134	0.375722	4.38673	6.16624e-05	3.46978	0.0109994	1.90339	0.191804	1.09483	0.407704	3.61053	0.00201192	0.389155	0.107783	16.8581	9	0.0509854	0.000305572
GIGYF1	-3.14831	0.0297425	-1.12049	0.624109	-1.14987	0.698766	0.266718	0.937479	0.201254	0.99587	-0.742489	0.70912	-3.07472	0.00585782	-1.95247	0.175653	-1.65286	0.27391	-1.15332	0.378198	-3.6099	0.00201288	-0.326397	0.090417	12.3386	9	0.194889	0.00030631
BFAR	-1.9557	0.215062	-1.6887	0.434505	-1.84116	0.487202	-0.271202	0.937019	-1.95655	0.552006	0.0317565	0.989414	-2.10896	0.0684312	-2.0569	0.149237	-1.76649	0.236642	-0.016079	0.991546	-3.61015	0.00201308	-0.299447	0.0829459	10.7228	9	0.29519	0.00030602
DRG2	-1.68936	0.297461	-0.326271	0.914845	-1.17885	0.687961	-2.68172	0.138355	0.287314	0.989883	0.127915	0.95731	-3.40958	0.00209844	-1.14715	0.468882	0.901656	0.601362	-2.97036	0.0109653	-3.60941	0.00201523	-0.326077	0.0903407	12.3339	9	0.195132	0.000306889
IL7R	-0.104699	0.962969	0.757416	0.762765	0.601169	0.86001	0.344029	0.91519	0.848701	0.90056	1.72115	0.301019	1.92405	0.0992944	2.32711	0.0977614	3.30502	0.0129461	2.02206	0.0977901	3.60893	0.00201764	0.314669	0.087192	11.6085	9	0.236289	0.000307468
EIF2B5	-1.01427	0.561449	-2.18428	0.312661	-1.91457	0.466129	-0.225488	0.946051	0.416785	0.980792	-1.16735	0.520914	-0.603753	0.649887	-2.47712	0.0754828	-0.248685	0.903212	-3.49945	0.00234722	-3.60821	0.00202164	-0.312783	0.0866864	11.523	9	0.241554	0.000308316
RNF114	-0.576329	0.765328	0.455021	0.874251	-0.748319	0.825232	-0.793346	0.776346	-0.504503	0.968784	-0.550391	0.791215	-3.89339	0.000401364	-1.52191	0.312198	-2.19173	0.122353	-3.51632	0.00222071	-3.60494	0.00204686	-0.348088	0.0965587	13.8264	9	0.128636	0.00031223
SPINT2	0.919252	0.607952	1.76707	0.407734	1.12722	0.704108	1.06441	0.676089	2.47163	0.374576	2.11501	0.185838	3.80224	0.000552813	2.34552	0.0947265	4.71835	0.000421333	-0.343205	0.819264	3.60291	0.00206158	0.535702	0.148686	31.1742	9	0.00027633	0.000314673
CCR7	0.938513	0.597622	-0.727932	0.775356	1.13922	0.701679	0.767365	0.784277	2.00054	0.530029	0.229058	0.918469	2.13809	0.0643109	2.32622	0.0979548	3.0807	0.022013	1.17689	0.367145	3.60192	0.0020666	0.308946	0.0857725	11.3002	9	0.255694	0.000315877
ADAMTSL5	1.48631	0.367137	1.57796	0.470335	0.701013	0.83306	-0.0204413	0.995838	1.56708	0.697553	2.86269	0.0622197	3.20849	0.00392007	1.72764	0.241805	2.19038	0.122607	0.306529	0.840018	3.60198	0.0020681	0.369766	0.102656	15.3825	9	0.0809516	0.000315799
ANXA13	0.343481	0.865638	1.69352	0.433244	1.22166	0.671817	0.262517	0.938466	3.12407	0.181498	3.49073	0.0192941	3.70625	0.000780338	1.67667	0.257612	1.99849	0.166333	0.58515	0.682597	3.60124	0.00206868	0.466043	0.129412	23.7978	9	0.00463268	0.000316708
STX6	1.37832	0.408584	0.305136	0.920872	0.419957	0.911349	-0.417331	0.892567	0.811046	0.907855	0.474679	0.821959	2.51827	0.0267231	3.94872	0.00352114	1.93679	0.183576	1.52878	0.225551	3.60126	0.00207034	0.318791	0.088522	11.9441	9	0.216481	0.000316674
IL17RC	-0.234205	0.910024	-0.262659	0.934606	-0.269522	0.945939	-0.346176	0.914323	-0.819663	0.905753	-1.61419	0.335932	-3.25805	0.00335887	-2.54416	0.0674388	-0.157772	0.939227	-4.21096	0.000205976	-3.60035	0.00207358	-0.347288	0.0964594	13.8309	9	0.128467	0.000317784
FGD1	0.803244	0.660371	0.0812113	0.982596	1.08231	0.721091	0.791763	0.776924	2.03132	0.52358	1.66566	0.318719	1.84678	0.115576	1.97536	0.169426	1.72588	0.250567	0.159749	0.918787	3.59738	0.0020919	0.264414	0.0735018	6.72641	9	0.66558	0.000321437
FSTL4	0.75801	0.680557	0.548645	0.839414	2.92338	0.238317	0.82792	0.764654	0.568785	0.96115	0.0658556	0.978887	2.31916	0.0429717	0.405404	0.828255	1.14736	0.484953	2.01423	0.099053	3.59782	0.00209228	0.26464	0.0735557	8.40717	9	0.49369	0.000320897
CBX5	1.05321	0.545404	2.23845	0.302275	0.808844	0.810707	0.661691	0.817769	0.224474	0.994015	3.04232	0.0441775	3.56991	0.00124304	2.54839	0.0670486	-0.317726	0.8734	5.89062	0	3.59748	0.0020929	0.485587	0.13498	25.9536	9	0.00207903	0.000321314
SLC7A6	1.45264	0.379509	1.46006	0.508217	0.840438	0.800406	0.477886	0.877006	-0.331766	0.984598	-0.244291	0.912388	3.94626	0.000330228	5.05499	0.000147907	1.64102	0.277661	2.6381	0.0258581	3.59478	0.00211162	0.414546	0.115319	19.2104	9	0.0234619	0.000324671
LAMP3	1.93094	0.221134	1.04384	0.653705	2.1577	0.408171	1.24482	0.60801	-0.914274	0.889567	3.43669	0.0216312	2.70584	0.0165851	1.16103	0.46323	0.921102	0.59244	0.926207	0.492559	3.59449	0.00211206	0.354844	0.0987191	14.3199	9	0.111393	0.000325033
NEU4	-1.64526	0.311704	-1.84263	0.390238	-0.253184	0.950038	0.430084	0.889059	-0.178024	0.994246	-0.884507	0.648598	-4.58124	2.74294e-05	-3.5356	0.0096632	-2.64426	0.0538581	-5.0691	5.63961e-06	-3.59399	0.00211454	-0.498147	0.138605	27.3796	9	0.00121015	0.000325651
SLAMF1	-0.00160863	0.999415	-0.452241	0.875061	-0.0177863	0.997625	0.847317	0.757554	1.86775	0.57836	1.48874	0.385861	2.41929	0.0338674	1.1274	0.477377	2.0593	0.151676	2.14406	0.0768387	3.59315	0.00211953	0.269381	0.0749706	9.23845	9	0.415561	0.0003267
NEO1	0.586209	0.760757	2.27964	0.29273	1.34484	0.634499	1.62508	0.451596	2.01767	0.530033	0.284812	0.896491	6.31434	0	0.70114	0.682343	4.67178	0.000454615	3.3226	0.00402403	3.59205	0.00212641	0.629145	0.175149	43.0749	9	2.0884e-06	0.000328089
LGR6	1.03075	0.554787	-0.00651067	0.999469	-0.702909	0.833029	1.35192	0.560719	1.69519	0.648911	1.24103	0.488437	4.07595	0.000203443	3.16447	0.021395	0.694792	0.703152	1.02024	0.443746	3.59149	0.0021296	0.341085	0.0949705	13.4356	9	0.143868	0.000328794
POLR2I	-1.7607	0.273444	-0.602868	0.820478	1.20725	0.677059	-1.79451	0.390747	-0.738285	0.92367	-3.43501	0.0216824	-4.04335	0.000229689	-3.93692	0.00364296	-0.286904	0.885799	-6.21618	0	-3.58951	0.00214291	-0.520759	0.145078	29.8361	9	0.000467791	0.000331295
P4HA2	1.64316	0.312455	1.87572	0.379701	1.83093	0.488941	1.01547	0.692353	0.336011	0.984302	3.27195	0.0290754	4.69412	1.66723e-05	2.57437	0.0640708	3.04749	0.0238193	-0.714451	0.609586	3.58971	0.00214309	0.51448	0.143321	29.1731	9	0.000605882	0.000331043
ZRANB1	-0.506124	0.798629	-1.12253	0.623173	-1.28316	0.654102	-1.73781	0.408393	-1.82247	0.59763	-2.59837	0.0932829	-3.11727	0.00516918	-0.582968	0.741746	-2.75095	0.0434345	-0.15055	0.923634	-3.58914	0.00214411	-0.372815	0.103873	15.7102	9	0.0731845	0.000331768
TROAP	0.987437	0.574454	1.32656	0.552349	1.69694	0.524839	0.471489	0.878964	0.0893059	0.995169	0.697576	0.728967	1.53102	0.201925	2.09397	0.141468	1.09652	0.508771	1.30167	0.312101	3.58831	0.00214688	0.263385	0.0734008	3.08078	9	0.961006	0.000332833
TMEM222	-1.08728	0.531483	0.584489	0.826859	0.297589	0.941447	-0.333902	0.916981	-0.49282	0.96921	-2.25558	0.154547	-2.85151	0.0111546	-3.77198	0.00544978	-0.894629	0.604495	-3.82428	0.000799927	-3.58844	0.00214767	-0.36915	0.102872	15.5134	9	0.0777645	0.000332663
FCN1	2.18798	0.154939	0.280511	0.93055	2.93441	0.241685	1.42542	0.532463	-1.01241	0.867464	2.05893	0.200812	3.41075	0.00209045	2.42231	0.0826873	0.515568	0.786004	0.354034	0.813253	3.5878	0.00214964	0.366345	0.102108	15.2431	9	0.0844722	0.000333476
HSD11B1L	-0.274367	0.894663	-1.67623	0.438236	-1.63532	0.538999	-0.36648	0.907363	1.04302	0.857479	-2.45572	0.114799	-4.10832	0.000181279	-2.59951	0.0617728	-1.07198	0.52055	-3.00998	0.00987437	-3.5854	0.00216708	-0.398636	0.111183	17.8503	9	0.03695	0.000336568
ITGAX	3.42944	0.0177687	-0.117283	0.97533	2.61456	0.299672	2.24243	0.242883	2.21754	0.454845	2.14897	0.176981	5.42788	2.18579e-07	3.89474	0.00408837	0.666498	0.715499	-1.13476	0.387608	3.58413	0.00217589	0.5488	0.15312	33.3106	9	0.0001179	0.000338209
E2F3	3.08635	0.0335689	1.53808	0.484866	0.915328	0.776526	0.530671	0.85753	0.856135	0.898389	0.617049	0.762919	4.84927	8.70079e-06	4.5746	0.000601359	0.619408	0.738295	0.524981	0.71667	3.58346	0.00217979	0.449334	0.125391	22.5705	9	0.00723648	0.000339069
LPA	-3.3804	0.0192139	-0.642993	0.807388	-0.396459	0.916644	-1.29741	0.583877	-0.941558	0.884495	0.788803	0.690315	-1.10282	0.375047	-1.25267	0.422991	-1.15791	0.479989	-1.43621	0.257425	-3.58326	0.00217986	-0.263538	0.073547	8.53883	9	0.480885	0.000339335
TREML1	2.69926	0.0673646	-0.367949	0.90251	0.577302	0.86956	1.64084	0.445496	-0.244018	0.993037	-0.431312	0.839388	1.20535	0.32783	2.28763	0.104296	1.19094	0.463677	1.04847	0.430153	3.58161	0.00219202	0.263203	0.0734872	7.06844	9	0.629994	0.000341482
VPS51	-2.93234	0.0437106	-0.789877	0.75302	0.266351	0.946854	-0.170235	0.961258	-0.694411	0.93473	-1.56344	0.35689	-3.98079	0.000291117	-4.20767	0.00171274	0.537963	0.77752	-3.10627	0.00754148	-3.58116	0.00219232	-0.412176	0.115096	19.1157	9	0.0242269	0.00034207
CETN2	0.425588	0.832695	1.47115	0.504658	1.2467	0.662995	1.66145	0.437602	-0.303242	0.987967	2.14691	0.177603	0.349473	0.800394	2.21946	0.115736	2.29721	0.10326	0.591023	0.679253	3.58135	0.00219247	0.265018	0.0739992	9.07827	9	0.430081	0.000341817
NSMAF	3.41067	0.0184268	-0.404513	0.891851	-1.038	0.738102	1.58124	0.470663	1.53333	0.709981	1.88775	0.24854	4.50026	3.94448e-05	2.20073	0.11921	0.83651	0.63438	1.83163	0.13828	3.57931	0.00220438	0.41016	0.114592	18.8853	9	0.0261862	0.000344503
TSC2	-1.42042	0.391674	-2.16721	0.315643	-0.575845	0.869731	0.406305	0.895612	-0.701122	0.933293	-0.855407	0.662878	-2.19632	0.0569012	-1.95285	0.175544	0.156182	0.939802	-3.55988	0.00192059	-3.57906	0.00220484	-0.312295	0.0872562	11.6508	9	0.233716	0.000344837
NAGA	-1.27173	0.451287	0.106542	0.977428	-1.13955	0.701906	-1.3493	0.561724	-1.70877	0.642724	1.58624	0.347144	-3.58951	0.0011647	-3.10019	0.0237689	-0.837425	0.633634	-4.10175	0.000308149	-3.57934	0.00220602	-0.386202	0.107897	16.9022	9	0.0502696	0.000344462
PAPLN	-0.143784	0.94657	0.506818	0.85525	0.935514	0.771005	0.219624	0.947916	2.2328	0.44506	3.09891	0.0402774	4.59942	2.57609e-05	3.30089	0.0163652	4.42897	0.000745981	1.70626	0.170745	3.5786	0.00220678	0.5512	0.154027	33.4459	9	0.000111662	0.000345436
TGFB2	-0.0779305	0.972724	0.229431	0.943087	0.119551	0.980228	0.190567	0.954892	0.634942	0.951209	2.51589	0.105591	2.66757	0.0183138	4.18113	0.00185695	1.62251	0.283428	2.96134	0.011233	3.57672	0.00222204	0.369925	0.103426	15.6692	9	0.0741184	0.000347926
CLTC	3.17455	0.0283313	1.43704	0.515385	1.75815	0.510858	0.171173	0.960853	0.771019	0.913225	0.397432	0.853211	5.2399	1.16592e-06	1.91818	0.185471	-0.2575	0.899171	2.9887	0.010441	3.57526	0.00223131	0.440174	0.123117	21.7155	9	0.00982577	0.000349878
KYNU	-2.6097	0.0782557	-0.515391	0.852768	-3.24335	0.208838	-0.9379	0.723646	-1.10465	0.83698	0.155385	0.947648	-3.48166	0.00165662	-2.51316	0.0712144	-3.62534	0.00600626	-0.0632656	0.967935	-3.57528	0.0022331	-0.455424	0.127381	23.0953	9	0.0059859	0.000349855
THYN1	-2.4545	0.101438	0.158482	0.962206	-0.667196	0.844024	-1.85099	0.370754	0.252851	0.993665	0.0120395	0.99521	-4.91324	6.80672e-06	-3.46083	0.0112425	0.108781	0.958739	-4.25396	0.00017448	-3.57429	0.00223767	-0.422258	0.118137	20.0627	9	0.0175297	0.000351176
APBB1IP	2.03815	0.193491	0.85403	0.730722	1.42649	0.610483	-0.049403	0.99054	1.77126	0.611585	1.29824	0.464166	2.42371	0.0335439	0.577456	0.743984	-0.272509	0.891755	1.72837	0.164811	3.57391	0.00223919	0.262869	0.0735521	8.24004	9	0.510149	0.000351687
CLDND2	-0.684013	0.718389	-1.13248	0.619494	1.14313	0.700795	-0.891901	0.744045	-0.897598	0.892738	-1.87512	0.252578	-3.34051	0.0026009	-1.58812	0.287308	-0.885876	0.608329	-1.85565	0.132588	-3.57081	0.00226359	-0.291554	0.0816491	10.4705	9	0.313756	0.000355875
GRIK3	-2.19447	0.154052	-0.906917	0.710159	0.771341	0.819469	-1.01075	0.694376	-2.02127	0.527454	-0.762944	0.700321	-0.759236	0.560163	-2.8324	0.0391895	0.233334	0.909644	-1.02715	0.440753	-3.57038	0.00226523	-0.262495	0.0735202	8.8832	9	0.448125	0.000356469
NELFA	-1.60653	0.324511	-0.977265	0.683014	-0.849734	0.798949	0.268926	0.937196	0.259063	0.993368	-1.29407	0.465585	-0.58282	0.661095	-1.86863	0.199094	-0.919039	0.593176	-3.65256	0.00142456	-3.56617	0.00230109	-0.277516	0.077819	9.75623	9	0.370578	0.000362242
COL4A1	1.60626	0.324538	0.802943	0.748083	1.76741	0.507426	-0.0373989	0.993091	2.50184	0.367953	2.16217	0.173137	7.08502	0	3.07337	0.0252507	4.30775	0.000969459	0.786629	0.569477	3.56415	0.00231531	0.666763	0.187075	49.2176	9	1.51095e-07	0.000365037
ZBED5	0.915362	0.609091	1.99533	0.348736	1.05984	0.731314	2.17011	0.265951	0.865798	0.896785	0.743971	0.708401	-1.25267	0.306498	2.60753	0.0610101	1.84281	0.210594	2.75508	0.0192432	3.56422	0.00231668	0.321621	0.0902362	12.3183	9	0.195956	0.000364942
ZNF831	-0.0713061	0.974351	0.939208	0.696904	1.25624	0.661135	1.04459	0.683548	0.159769	0.99402	-0.0343703	0.988943	2.83675	0.0116341	0.614939	0.725905	1.53898	0.315782	2.5507	0.0318253	3.5631	0.00232351	0.261997	0.0735305	8.18735	9	0.515382	0.000366497
ARMC5	-2.17947	0.156604	-1.37281	0.535063	-1.11125	0.70993	0.903657	0.739088	-0.291933	0.990191	-2.36184	0.13053	-6.31234	0	-3.74073	0.00596623	-1.92047	0.187413	-3.20337	0.00574189	-3.56256	0.0023271	-0.54752	0.153687	33.5714	9	0.000106163	0.000367254
PIP4P2	-0.41007	0.838804	1.70467	0.429887	1.00985	0.745532	2.32939	0.219335	1.84136	0.586788	1.19235	0.50927	0.505676	0.707334	2.16652	0.1256	3.86199	0.00340389	1.89029	0.124457	3.56115	0.00233841	0.377022	0.105871	16.2449	9	0.0619407	0.000369231
ADGRG7	-0.122245	0.956309	-0.141857	0.966955	-0.684371	0.838554	-3.67426	0.0276765	-2.63232	0.320633	0.643815	0.752319	-2.42367	0.0335407	-1.92417	0.183744	-0.818136	0.643039	-1.38229	0.278655	-3.55984	0.00234793	-0.328107	0.092169	12.7569	9	0.173919	0.000371083
ISOC2	-0.409547	0.839036	-0.00874504	0.998506	0.396132	0.91649	-1.64548	0.443871	-0.000119365	0.999983	-2.11422	0.185967	-2.81023	0.012495	-3.09752	0.0239355	-0.517345	0.785007	-4.89355	1.28691e-05	-3.55779	0.00236453	-0.37852	0.106392	16.5125	9	0.0569203	0.000373989
GINS4	0.107373	0.962074	1.62538	0.453746	1.40098	0.613944	-0.393758	0.900756	1.37329	0.760636	1.75134	0.291203	4.57275	2.83472e-05	2.89333	0.0352089	1.06107	0.524986	1.76528	0.155402	3.5567	0.00237181	0.396371	0.111444	17.9765	9	0.0354475	0.000375547
XKR4	-2.27817	0.136361	-1.49549	0.497598	-0.765764	0.821391	-0.708397	0.801183	-0.694502	0.9349	-3.48296	0.0195394	-1.7641	0.134878	0.0884246	0.967441	-1.6761	0.266505	-2.17964	0.0712945	-3.55548	0.00238077	-0.351623	0.0988963	14.3853	9	0.109263	0.000377295
INPP5F	0.936939	0.598378	2.30383	0.28754	0.659268	0.845068	1.43954	0.526438	0.38959	0.983369	0.455823	0.82962	3.80392	0.000549309	2.38957	0.087752	-1.07785	0.517484	4.18913	0.000223602	3.55411	0.00239119	0.382975	0.107756	16.8608	9	0.0509408	0.000379264
PRPF31	-2.32093	0.126934	-1.42104	0.519122	-1.37397	0.622796	-0.456383	0.880656	-0.544346	0.964648	-1.77115	0.284665	-3.53517	0.00139004	-3.62349	0.00785393	1.55864	0.308816	-5.6392	4.6729e-07	-3.55331	0.00239231	-0.465952	0.131132	24.5427	9	0.0035209	0.000380412
ABCG8	-1.5524	0.343542	-0.108325	0.976953	-0.705159	0.833408	0.646234	0.824021	-0.843605	0.900855	-0.0353282	0.988558	-2.45365	0.0312208	-1.77712	0.226312	-1.05047	0.530418	-2.51239	0.0347784	-3.55304	0.00239322	-0.261198	0.073514	8.01953	9	0.532179	0.000380811
PGAP2	0.592824	0.758877	-0.540734	0.842277	-1.33749	0.637174	-1.1189	0.656587	-3.05193	0.202207	-1.87773	0.25171	-1.30142	0.28562	-1.14064	0.471191	-1.84845	0.20893	-3.7017	0.00120929	-3.55365	0.00239333	-0.365362	0.102813	15.4362	9	0.0796304	0.000379925
KPNA3	3.87024	0.00764564	1.80092	0.397679	0.273113	0.94526	0.148334	0.96807	0.297854	0.988819	0.27141	0.902783	2.59759	0.0218653	3.33334	0.0150136	-0.319016	0.87272	2.98469	0.0105518	3.55333	0.00239417	0.378858	0.10662	16.5469	9	0.0563029	0.00038038
ZCCHC24	-2.84763	0.0511695	-0.93208	0.699891	0.588463	0.864857	-0.261714	0.938423	-1.43839	0.744111	-3.48358	0.0195846	-3.13841	0.00485133	-1.53188	0.307948	-1.59572	0.294403	-1.3437	0.294701	-3.55146	0.00240627	-0.393695	0.110854	17.7191	9	0.0385754	0.000383098
ADCY6	1.73955	0.280592	-0.284217	0.929259	-1.16817	0.691351	1.86455	0.365222	0.398105	0.983654	1.90052	0.245789	0.906401	0.477393	1.81689	0.214377	2.10445	0.141099	1.34855	0.292641	3.55093	0.00240923	0.264347	0.0744445	9.15286	9	0.423285	0.000383871
CLDN15	-0.551841	0.778314	0.668845	0.79846	-1.40517	0.613011	-1.24454	0.608024	-0.959743	0.880973	-2.39476	0.125798	-1.18099	0.338731	-2.3806	0.0892324	1.18138	0.468322	-3.07372	0.00828596	-3.55068	0.00240965	-0.300555	0.0846473	11.0843	9	0.269973	0.000384244
ANKS1B	1.04845	0.548	0.819238	0.741279	1.01409	0.744556	2.03295	0.310239	-0.414452	0.981397	-0.520474	0.804035	3.31763	0.00279319	1.19816	0.446394	-0.0678911	0.976141	1.20232	0.355914	3.54936	0.00242003	0.261018	0.0735395	8.66881	9	0.46839	0.000386174
STK38	0.421338	0.834218	0.460757	0.872172	-0.547152	0.878831	0.795163	0.775963	0.148982	0.99427	2.01208	0.214107	0.807078	0.533723	1.67625	0.257728	0.921697	0.591991	3.42439	0.00294884	3.5481	0.00242769	0.26085	0.0735182	8.84026	9	0.452148	0.000388015
MTHFR	-0.397122	0.843936	-2.01129	0.347786	-1.48683	0.58356	-1.77137	0.396959	0.160056	0.994113	0.20421	0.927865	0.366385	0.790348	-2.67002	0.0535977	-1.21194	0.454075	-2.28935	0.0568619	-3.54827	0.00242803	-0.272877	0.0769042	9.59139	9	0.384565	0.000387769
PIP4K2A	1.40362	0.398035	-0.747378	0.767209	1.25615	0.660909	-0.0485448	0.990451	1.93421	0.55753	2.21098	0.162677	4.55319	3.10979e-05	1.88066	0.196275	3.62532	0.00599384	2.15389	0.0752843	3.5469	0.00243708	0.464778	0.131038	24.3893	9	0.00372643	0.000389794
SESN2	-0.262415	0.899034	-1.42366	0.518341	-1.51021	0.576266	1.11532	0.657459	-3.07174	0.193793	-2.45238	0.115345	-1.1852	0.336635	-3.65965	0.00720288	-2.73827	0.0443789	-3.96634	0.000495624	-3.54649	0.00243841	-0.48877	0.137818	27.0563	9	0.00136906	0.000390401
ZNF614	1.40889	0.396204	2.11757	0.328624	2.62098	0.295637	1.47175	0.514457	1.54938	0.702125	-0.0694539	0.977663	-1.06707	0.392536	3.04159	0.0266748	2.27902	0.106388	4.55231	5.49863e-05	3.54402	0.00246029	0.440069	0.124172	22.0912	9	0.00859437	0.000394075
MPC2	-0.823507	0.651232	0.744841	0.768327	-1.26075	0.659864	-1.55903	0.479818	-1.51409	0.715287	-2.67347	0.0829809	-5.87598	0	-2.43775	0.0806567	-1.43173	0.359439	-1.32071	0.304699	-3.54231	0.00247239	-0.458968	0.129568	23.9391	9	0.00439859	0.000396643
CLIP3	1.99708	0.202759	0.975516	0.682934	1.6248	0.542245	-0.579313	0.843914	0.314467	0.98704	1.34591	0.445711	4.84525	8.91945e-06	2.69939	0.0511204	5.22815	8.16667e-05	3.54392	0.00202267	3.54246	0.00247283	0.576398	0.162711	37.1813	9	2.44284e-05	0.000396417
MT1F	-1.30492	0.439045	-0.811935	0.743468	-0.23174	0.954161	1.13506	0.650131	-2.44892	0.379091	-3.26232	0.0288489	-4.61398	2.39593e-05	-2.49971	0.0729942	-2.25791	0.109909	-5.04034	6.27503e-06	-3.54046	0.00248601	-0.549734	0.155272	34.2423	9	8.09955e-05	0.000399429
GPN3	-1.72116	0.286925	1.03593	0.657998	-0.68748	0.837987	-1.59049	0.466332	-1.28175	0.775904	-0.589077	0.776001	-2.5589	0.0241905	-0.742554	0.663124	-1.62756	0.281421	-0.937463	0.486813	-3.54046	0.00248813	-0.260255	0.0735089	7.11999	9	0.624628	0.000399429
GSE1	2.10269	0.175974	0.683769	0.793103	0.84405	0.800087	2.24627	0.242727	0.985733	0.874534	-0.894141	0.644065	1.47533	0.220397	1.6941	0.252134	-0.297204	0.881319	0.97826	0.464994	3.53843	0.00250328	0.259932	0.0734595	5.98953	9	0.740966	0.00040251
PPP1R1A	-2.77098	0.0582473	-0.830115	0.736599	1.01407	0.744436	0.49926	0.869317	-1.54838	0.702581	-4.07294	0.007558	-7.05148	0	-4.02863	0.00281203	-3.55853	0.00694293	-6.56502	0	-3.53787	0.00250611	-0.759217	0.214597	63.7684	9	2.5031e-10	0.000403373
TMEM86B	-2.69403	0.0676849	0.721625	0.777666	-0.641211	0.849913	-1.02917	0.687292	0.214901	0.994608	-1.0462	0.574973	-2.49503	0.0282401	-3.10982	0.0234252	-1.04596	0.531971	-5.81711	1.73913e-07	-3.53757	0.00250701	-0.419011	0.118446	20.2158	9	0.0166264	0.000403827
VANGL2	2.0908	0.179422	0.749678	0.766138	-0.460604	0.901636	-0.0333966	0.993114	0.669331	0.942881	1.47674	0.390584	2.85097	0.0111727	2.78144	0.0438335	3.6822	0.00537433	2.03467	0.0953612	3.53671	0.00251349	0.383725	0.108498	17.028	9	0.0482797	0.000405151
ELL2	-1.39076	0.402934	-1.14763	0.616875	0.4038	0.915204	-2.82053	0.11268	-1.97512	0.546166	-1.51232	0.376367	-5.92719	0	-0.808105	0.632577	-2.8772	0.034229	-1.45333	0.251148	-3.53604	0.0025174	-0.500428	0.141522	28.4808	9	0.000792439	0.000406175
LACTB	1.68548	0.298697	0.80311	0.748118	-0.911739	0.777093	1.10961	0.659482	0.590856	0.958419	1.39118	0.4255	3.50425	0.00153527	2.31484	0.0997462	-0.640766	0.727191	3.75559	0.0010122	3.53511	0.00252426	0.347781	0.098379	14.3033	9	0.111937	0.000407605
SUSD1	2.93965	0.0429955	-0.166353	0.96088	0.869101	0.791305	0.792919	0.77647	1.74039	0.625875	2.11575	0.185651	4.83136	9.2189e-06	0.809509	0.632029	1.92849	0.185411	0.858109	0.529826	3.53386	0.00253276	0.42498	0.120259	20.7446	9	0.0138338	0.000409534
GATAD2A	4.66505	0.000796	0.405515	0.891419	1.42129	0.610973	0.232244	0.945422	1.79098	0.602624	0.726407	0.717062	4.76424	1.20758e-05	1.02246	0.526092	1.04759	0.531421	2.18095	0.0711094	3.53402	0.00253341	0.466459	0.131991	24.8771	9	0.00311022	0.000409293
ATG4A	3.57158	0.0133874	0.714225	0.781414	0.378051	0.92101	0.771976	0.782667	0.602523	0.955786	2.91001	0.0576037	2.24164	0.0512195	4.25483	0.00152218	0.0330433	0.989094	0.44195	0.762048	3.53334	0.00253584	0.395372	0.111897	18.1193	9	0.0338144	0.000410338
DEPDC7	-3.05147	0.0357719	-0.78732	0.753408	-1.51538	0.573387	-1.12172	0.655235	-2.17856	0.467705	0.898144	0.642838	-3.78295	0.000594897	-0.372221	0.844277	-3.10162	0.0212011	-2.13823	0.0777992	-3.53197	0.00254721	-0.431458	0.122158	21.318	9	0.011311	0.000412477
DNASE1L3	-0.986631	0.57476	-2.59243	0.241851	-2.01344	0.436139	0.299058	0.928694	-0.288983	0.990618	-2.06058	0.200574	-0.154492	0.912094	-2.73755	0.0474315	-2.47147	0.0749666	-3.64749	0.00144993	-3.53088	0.00255617	-0.403071	0.114156	18.7726	9	0.0271971	0.000414178
ITGA4	2.25475	0.140594	0.078947	0.98291	1.10784	0.711365	1.33597	0.567291	1.23401	0.797039	-1.27586	0.473814	4.92855	6.45989e-06	2.28742	0.104318	0.874324	0.613573	3.89119	0.000637462	3.52793	0.00258296	0.415343	0.11773	19.9223	9	0.0183978	0.000418827
SSRP1	-2.533	0.0890189	0.299951	0.922785	1.08836	0.719205	-1.11722	0.65684	-1.91331	0.560041	-0.995652	0.599562	-1.80406	0.125233	-4.33322	0.0012071	-0.0951257	0.963855	-2.55322	0.0316235	-3.52608	0.00259908	-0.353867	0.100357	14.8345	9	0.0955846	0.000421758
RC3H2	2.84874	0.0511914	1.89984	0.37319	1.01625	0.743726	-0.138086	0.969668	1.43164	0.745047	3.20532	0.0331418	1.34402	0.268373	1.94914	0.176549	-0.324058	0.870512	1.47576	0.243753	3.52511	0.00260444	0.348946	0.0989888	14.4083	9	0.108525	0.000423306
LBX2	-0.442914	0.825567	-0.805128	0.746838	-1.3801	0.620971	0.577574	0.843997	-0.578425	0.960938	-1.48053	0.389138	-4.17782	0.000140413	-2.81771	0.0404376	-3.07336	0.0224145	-2.43743	0.0413221	-3.5253	0.00260475	-0.409708	0.116219	19.4402	9	0.0216994	0.000423002
HNRNPLL	0.353155	0.861623	1.3986	0.524519	2.02515	0.436227	0.250755	0.94117	0.183193	0.994564	0.338687	0.875226	2.16826	0.0604325	1.67397	0.258574	1.21511	0.452734	1.62706	0.193865	3.52475	0.00260576	0.258924	0.0734588	5.59666	9	0.779508	0.000423879
SPDL1	1.25445	0.458903	1.39087	0.527716	0.603943	0.859194	-1.09301	0.666446	0.77136	0.913393	1.87453	0.252669	3.42942	0.00196975	2.77068	0.0449446	1.56719	0.306228	4.68927	3.17755e-05	3.52338	0.0026181	0.42541	0.120739	21.0022	9	0.0126404	0.000426073
C12orf43	-1.03955	0.550985	1.30853	0.558626	-1.12782	0.703867	-1.42396	0.53307	-1.74409	0.623837	0.596869	0.77247	-1.86138	0.112274	-1.35782	0.376312	-1.56695	0.306252	-1.76959	0.154285	-3.52276	0.00262262	-0.258968	0.0735129	7.97598	9	0.536568	0.000427078
DUSP18	1.25478	0.458718	-0.297676	0.924316	1.24306	0.663795	0.835018	0.762351	-0.468933	0.973011	2.1823	0.16835	2.51091	0.0272015	0.596334	0.736093	2.71144	0.046499	3.2274	0.00535789	3.5218	0.00262814	0.338178	0.096024	13.6721	9	0.134477	0.000428624
GLDN	0.709045	0.704988	0.197499	0.952103	2.54202	0.314657	-0.729017	0.795119	-0.135246	0.995673	2.46013	0.11416	2.65734	0.0187721	3.16701	0.0212555	1.24144	0.440965	2.70016	0.0222132	3.52191	0.0026292	0.365412	0.103754	15.7384	9	0.0725488	0.000428443
WIPF3	2.99589	0.0388731	1.23363	0.583401	1.13206	0.702559	2.3984	0.201604	3.10765	0.184477	2.62379	0.0893287	-0.542403	0.685025	0.382987	0.838723	1.99512	0.167405	1.35066	0.291707	3.51996	0.00264383	0.416494	0.118324	20.0579	9	0.0175582	0.000431614
GLMN	1.75681	0.274714	2.20201	0.3077	-0.113811	0.980795	2.20978	0.252015	0.546444	0.963986	-1.41448	0.416034	1.42917	0.236689	2.13124	0.132917	1.60841	0.289654	1.46586	0.246922	3.51873	0.00265427	0.289537	0.0822846	10.6017	9	0.304	0.000433623
HPRT1	-0.427119	0.832109	-1.0459	0.653159	-1.69579	0.525405	-3.15458	0.0673499	-2.07365	0.509136	-0.415541	0.846525	-5.04152	3.80488e-06	-0.560634	0.752104	-3.81628	0.00388703	-0.983862	0.46218	-3.51714	0.00266864	-0.497327	0.141401	28.3962	9	0.000818765	0.000436229
KDELR3	2.46515	0.0994614	0.754506	0.763445	-0.731884	0.829128	0.981349	0.704343	-0.108379	0.997413	4.36255	0.00331727	6.05414	0	4.12144	0.00215873	2.4273	0.0820368	2.27402	0.0587043	3.51431	0.00269389	0.575159	0.163662	37.7272	9	1.95087e-05	0.000440898
NPRL2	-1.23728	0.46595	-1.8106	0.395843	-1.31935	0.642582	0.495267	0.871001	-0.834212	0.903683	-1.0876	0.557487	-3.58846	0.00116819	-2.27584	0.106013	-0.731616	0.685295	-5.67374	4.90196e-07	-3.51448	0.00269421	-0.445344	0.126717	23.0763	9	0.00602716	0.000440608
TMEM220	-0.860462	0.634632	-0.834615	0.736322	-0.138118	0.977085	-0.857795	0.754409	-1.74724	0.622204	0.330595	0.878504	-2.86589	0.0107228	-1.55061	0.301228	-0.786221	0.65805	-1.34399	0.294585	-3.51385	0.00269627	-0.258179	0.0734747	6.04903	9	0.735001	0.000441658
ZBTB7C	0.87618	0.62611	1.9988	0.34735	1.3207	0.642774	0.651156	0.822212	0.346779	0.984927	-0.127258	0.957307	0.599807	0.651926	1.96209	0.172949	0.998924	0.553746	2.30295	0.0553749	3.51339	0.00269926	0.257975	0.0734264	5.23467	9	0.813391	0.000442436
CLEC1B	-1.58446	0.331845	-2.62715	0.235296	-1.88924	0.470446	-2.0511	0.304361	1.42397	0.748013	-1.25937	0.480861	-1.55989	0.192198	-0.711188	0.678212	-3.19925	0.0169339	-2.61921	0.0271007	-3.51284	0.00270292	-0.389773	0.110957	17.7095	9	0.0386973	0.000443342
FUT4	1.42709	0.389309	1.06992	0.645638	0.945407	0.766455	-1.55032	0.482716	2.70872	0.295543	3.43107	0.0217516	5.2284	1.32939e-06	1.55518	0.299204	4.09974	0.00178645	4.87366	1.42723e-05	3.51163	0.00271116	0.657895	0.187347	49.4692	9	1.3553e-07	0.00044536
CXCL9	1.72062	0.287103	0.451441	0.874742	1.21187	0.675029	2.99445	0.0851053	0.364194	0.98476	4.71845	0.00174	4.27927	9.50265e-05	1.70879	0.247493	-0.269564	0.893493	1.0781	0.416227	3.5113	0.00271255	0.46067	0.131196	24.4321	9	0.00366794	0.000445917
ZNF839	-0.512375	0.795314	-1.41177	0.521505	-0.812827	0.809555	0.236853	0.944936	0.205306	0.995418	-2.01008	0.214662	-1.32932	0.27417	-1.48043	0.327454	-0.861569	0.620625	-3.03141	0.00932623	-3.51171	0.00271274	-0.258166	0.0735157	8.61342	9	0.473696	0.00044523
SLC6A13	-1.99336	0.203859	-2.03869	0.34277	-0.603052	0.858654	0.347175	0.913919	-0.979567	0.878068	-1.96888	0.225658	-5.11188	2.68579e-06	-2.8729	0.0364793	-1.96358	0.176386	-0.659586	0.640333	-3.50953	0.00272839	-0.451172	0.128556	23.6518	9	0.0048872	0.000448896
NAV3	-0.422072	0.834115	1.57659	0.4704	0.884698	0.785216	-0.0711761	0.985617	1.1072	0.836113	1.27127	0.476052	3.63696	0.000992054	3.68115	0.00689281	3.27402	0.0139907	2.12017	0.0807189	3.50843	0.00273446	0.417157	0.118901	20.3017	9	0.0161391	0.000450756
MCTP2	1.58972	0.330466	-0.0542006	0.988659	-0.341984	0.92958	-0.21697	0.948597	1.299	0.774998	0.811473	0.680957	3.29298	0.00302445	1.57212	0.292842	0.975772	0.565228	2.75941	0.0190162	3.50845	0.00273659	0.293722	0.0837184	10.898	9	0.282764	0.000450726
NDUFAF2	-1.04963	0.547221	-0.841182	0.734521	-0.238178	0.952975	-0.758557	0.787404	-0.404441	0.982877	-2.13007	0.181832	-4.33195	7.70657e-05	-0.779288	0.644822	-0.421981	0.829307	-2.91584	0.012715	-3.50681	0.00274702	-0.344008	0.098097	14.2268	9	0.114482	0.000453508
SRC	1.10397	0.524437	1.46502	0.505903	1.82113	0.490343	0.256272	0.940281	1.62214	0.67268	0.708331	0.724081	4.42847	5.26946e-05	4.4734	0.000839661	-1.04462	0.532656	2.09798	0.0844711	3.50695	0.00274782	0.417312	0.118996	20.3733	9	0.0157432	0.000453275
MMP7	-0.0978668	0.965841	2.17765	0.31371	1.40534	0.613187	0.154553	0.966475	1.95603	0.551151	2.30405	0.142109	2.19156	0.0575299	3.1033	0.0237312	3.96025	0.00264189	0.629449	0.657574	3.50415	0.00277073	0.449025	0.128141	23.3517	9	0.00545292	0.000458073
VIL1	-1.21191	0.475825	-2.05445	0.339216	-1.87818	0.474048	-4.32912	0.00685308	-0.574421	0.961495	-0.923371	0.631134	-0.331405	0.810417	-0.295886	0.877368	-1.69188	0.261996	-1.41086	0.267188	-3.50428	0.00277184	-0.350673	0.10007	14.758	9	0.0978012	0.000457846
GCH1	-0.943291	0.595149	-2.02324	0.346797	-1.6178	0.544066	-2.27942	0.233279	-1.25638	0.788515	-0.452814	0.830574	-2.03072	0.0802811	-0.425381	0.817875	-1.92551	0.186086	0.00642677	0.996962	-3.50353	0.00277511	-0.271177	0.0774012	9.67089	9	0.37778	0.000459138
DYRK1B	0.337409	0.868429	0.903195	0.710794	1.53469	0.569635	1.27057	0.597614	0.639595	0.95009	2.16296	0.172855	2.48121	0.0291537	0.272813	0.887868	0.523341	0.782842	1.46849	0.245978	3.50286	0.00277973	0.257429	0.0734911	6.37788	9	0.701584	0.00046029
PLA2G12B	-0.728698	0.695357	0.58998	0.82444	-2.7585	0.283203	-1.71346	0.416764	0.180663	0.994806	-0.961885	0.614766	-1.28154	0.293879	-0.797663	0.636752	-1.51704	0.324852	-4.05563	0.000360674	-3.5026	0.00278008	-0.328842	0.093885	13.1744	9	0.154872	0.000460743
MAOA	-2.54001	0.0882603	-0.0643751	0.985145	-1.66083	0.535383	-0.390121	0.901425	-3.49585	0.108124	-0.476011	0.821554	-1.29417	0.288712	-2.98058	0.0299685	-4.83505	0.000295152	-1.5283	0.225671	-3.50181	0.00278559	-0.501688	0.143265	28.8757	9	0.000680065	0.000462102
TASL	0.617368	0.747844	0.325534	0.914489	1.17636	0.688041	1.91401	0.344675	-0.674377	0.94107	-0.371811	0.863003	3.6496	0.000949608	1.31338	0.395035	0.260877	0.897533	2.51658	0.0344437	3.50102	0.0027914	0.291956	0.0833915	10.8315	9	0.287433	0.000463478
ACSL4	1.07875	0.535677	0.559512	0.835276	0.993174	0.748125	-0.564316	0.847606	1.31006	0.772036	1.90168	0.245553	4.75769	1.25135e-05	3.53136	0.00974072	3.58019	0.00659709	1.47433	0.244159	3.50072	0.00279233	0.47242	0.134949	25.9554	9	0.00207761	0.000463999
RHNO1	1.42294	0.390661	1.23016	0.585096	0.981089	0.753149	1.48106	0.510859	1.92261	0.559976	3.19378	0.0337023	1.28903	0.290465	2.30813	0.100963	3.74243	0.00466976	-0.519744	0.719832	3.50041	0.00279385	0.427479	0.122123	21.277	9	0.0114759	0.00046455
IKBIP	1.61285	0.322619	0.109411	0.976585	-0.0669873	0.987612	-0.521699	0.861402	1.58315	0.688213	0.727073	0.7166	2.33917	0.0411087	1.28718	0.408133	1.12082	0.497444	2.54606	0.0321667	3.49952	0.00280165	0.257309	0.073527	8.54552	9	0.480238	0.000466101
TRIM37	1.98324	0.206752	2.3744	0.279049	-0.114573	0.9808	2.26524	0.237853	0.319343	0.986913	3.24327	0.0299879	2.28992	0.0460657	0.817176	0.628187	-0.875745	0.613083	3.65898	0.001396	3.49929	0.00280178	0.39213	0.11206	18.0934	9	0.0341056	0.0004665
ZNF394	-2.49032	0.095776	-2.55183	0.247274	-2.22138	0.384813	-0.0894349	0.98201	-0.116548	0.996356	-2.9929	0.0484136	-2.16378	0.0609914	-1.16835	0.459794	0.128178	0.950907	-1.514	0.230377	-3.49843	0.00280348	-0.365385	0.104443	15.8622	9	0.0698163	0.000468011
RIOX2	3.51818	0.0149021	1.96579	0.356267	0.71985	0.83265	-0.679952	0.811938	1.48517	0.7283	2.30773	0.141147	2.42193	0.0336829	2.4059	0.0851001	-0.83142	0.636219	4.09285	0.000317215	3.49866	0.00280351	0.432739	0.123687	21.9159	9	0.00914927	0.000467607
COQ8A	-2.41597	0.107771	0.518435	0.851879	0.516856	0.886162	-1.07531	0.673435	-1.33275	0.769566	-1.78411	0.281112	-2.70946	0.0164253	-3.92128	0.0037275	0.2378	0.907949	-5.4457	8.74525e-07	-3.49886	0.00280376	-0.425866	0.121716	21.2896	9	0.0114249	0.000467254
KIFBP	3.24202	0.0247786	1.91057	0.370787	1.33557	0.637445	-0.280066	0.933915	0.391176	0.983657	1.051	0.572866	4.50609	3.85653e-05	1.61621	0.276908	-0.120766	0.953885	4.4016	0.000100129	3.49569	0.00283134	0.449457	0.128575	23.6698	9	0.00485497	0.000472841
XK	2.22731	0.146413	0.56792	0.833245	0.721387	0.832923	1.72047	0.415142	-0.895944	0.892877	1.36496	0.437485	3.10714	0.00532829	1.03214	0.522168	0.222816	0.914267	0.46026	0.752508	3.49532	0.00283294	0.265863	0.0760628	9.43083	9	0.398491	0.000473501
LGI4	-1.09351	0.529437	-0.838802	0.73511	-0.410363	0.913388	0.118103	0.974851	-0.433689	0.978886	-1.09024	0.556237	-2.34234	0.0408201	-1.8633	0.200297	-0.275681	0.890686	-2.07923	0.0874634	-3.49328	0.00285367	-0.256493	0.0734248	4.6131	9	0.866648	0.000477135
PAH	-2.33396	0.124103	-0.706573	0.78371	-0.535545	0.881523	-1.27079	0.597656	-1.23917	0.793734	-0.0471703	0.984348	-2.35059	0.0400077	0.290654	0.879595	-1.79026	0.229037	-1.60325	0.20099	-3.49302	0.00285429	-0.256872	0.0735385	8.57012	9	0.477863	0.000477593
ZWILCH	2.19427	0.153994	1.2972	0.562829	1.78727	0.501223	-1.18138	0.632131	0.252632	0.993779	2.82943	0.0657621	3.73168	0.000714337	2.43916	0.0804773	0.336031	0.864624	2.59967	0.0283102	3.49228	0.00286054	0.40556	0.116131	19.4353	9	0.0217355	0.00047892
LARP1	2.24269	0.143374	-0.157196	0.9626	0.618407	0.856118	0.860734	0.753318	-0.469279	0.97298	2.78534	0.0700661	0.278441	0.842333	2.58007	0.0634724	0.3441	0.861018	1.66861	0.181168	3.49143	0.00286545	0.273363	0.0782955	9.83823	9	0.36374	0.00048045
PLXNA3	1.22972	0.468522	-0.295841	0.925168	0.435288	0.907648	0.00450985	0.998812	0.983539	0.875465	0.838066	0.670121	2.44398	0.0319185	2.62978	0.058279	1.49448	0.333374	0.708599	0.61309	3.4915	0.00286702	0.25652	0.07347	6.89273	9	0.648287	0.000480319
NEDD1	1.12543	0.514554	1.90517	0.372432	1.29257	0.650471	0.522666	0.861204	0.730719	0.925638	3.12664	0.0379067	2.5974	0.0218694	0.473165	0.794995	-0.434306	0.822846	3.12202	0.00721644	3.48953	0.00287918	0.348131	0.0997646	14.6305	9	0.1016	0.000483878
ACER1	-0.815195	0.654585	-0.451755	0.874893	-0.688931	0.838096	-0.801449	0.773699	-0.938094	0.885573	-1.76702	0.285772	-3.05813	0.00615116	-0.584837	0.740615	-0.783263	0.659318	-1.33635	0.29785	-3.48959	0.00288077	-0.256421	0.0734818	5.90423	9	0.749463	0.000483756
ZHX3	-2.87893	0.0489097	-1.22899	0.585411	-1.82582	0.489717	-0.614204	0.83243	-2.0449	0.520881	-2.32088	0.138573	0.201923	0.88474	-1.34791	0.380468	-1.41195	0.366524	-0.761752	0.583662	-3.4897	0.00288196	-0.319544	0.0915679	12.5893	9	0.182086	0.000483565
TSFM	1.06246	0.542072	-1.67614	0.438142	-1.65101	0.538003	-2.31622	0.221723	0.595577	0.957565	-1.61425	0.335977	-1.11606	0.369019	-1.70193	0.249741	-1.48703	0.336316	-2.93207	0.0121953	-3.48739	0.00289949	-0.309569	0.088768	11.9792	9	0.214483	0.000487754
GPR88	-0.613532	0.749844	-1.95111	0.358937	-1.28337	0.654032	-2.06155	0.301415	-0.969395	0.878529	-0.130464	0.956352	-2.72504	0.0157438	-2.59503	0.0623577	-2.82136	0.0384181	0.49005	0.736037	-3.48713	0.00290021	-0.344417	0.0987682	14.386	9	0.109243	0.000488234
ANGPTL2	4.58114	0.000985581	0.667669	0.798878	1.18421	0.685646	0.22582	0.945922	0.851822	0.900238	1.72704	0.299173	6.07683	0	1.54353	0.303837	2.33005	0.0978092	1.49362	0.237235	3.48751	0.00290062	0.540096	0.154866	34.0913	9	8.60894e-05	0.000487547
ALOX5AP	0.377997	0.851885	0.768235	0.759074	0.556567	0.876155	0.0689286	0.985559	1.89265	0.568302	0.886113	0.647871	3.52594	0.00143622	1.79999	0.219826	1.52862	0.320017	0.905626	0.503312	3.48613	0.00290945	0.281095	0.0806324	10.2758	9	0.328621	0.000490067
KPNB1	0.569474	0.769211	1.13891	0.618214	2.09804	0.416451	2.84305	0.110644	-0.225711	0.993975	1.08026	0.56081	3.34557	0.00255731	-0.00457055	0.998377	1.57777	0.30214	5.55546	5.91966e-07	3.48548	0.00291208	0.445569	0.127836	23.4718	9	0.00521928	0.000491249
RNF2	2.62458	0.0764453	1.50953	0.492451	1.64834	0.538896	0.334722	0.917276	0.856975	0.8986	-0.304251	0.888832	0.979145	0.438899	2.01424	0.159306	-0.995476	0.554733	2.43957	0.041113	3.48568	0.00291234	0.279442	0.0801685	10.1906	9	0.335276	0.00049089
ASGR1	-2.58674	0.0813111	-1.35428	0.541818	-0.0951984	0.982937	-1.12372	0.654895	-0.334777	0.984522	-0.151784	0.948876	-3.64829	0.000954402	-3.61668	0.00796081	-0.830532	0.636548	-7.03097	0	-3.4843	0.00292297	-0.497161	0.142686	29.0751	9	0.000629408	0.000493431
HDAC5	-1.81411	0.256517	-0.908142	0.709744	-1.05361	0.734512	0.743114	0.791515	-0.392381	0.983367	-0.354366	0.869157	-1.44259	0.231713	-2.43852	0.0805865	0.445968	0.817532	-2.63653	0.0259669	-3.48368	0.00292745	-0.256695	0.073685	9.03028	9	0.434484	0.000494575
MEAK7	1.42084	0.391677	0.257725	0.935557	1.15206	0.698223	0.269072	0.937149	3.01663	0.211282	0.0422686	0.985904	3.86661	0.000441171	1.83993	0.207102	-0.170423	0.934513	3.45808	0.00266115	3.48033	0.00296222	0.375563	0.10791	16.8944	9	0.0503949	0.000500795
NFYA	0.638559	0.737553	2.35395	0.284585	2.11026	0.415746	0.534246	0.857425	0.762494	0.915418	2.61358	0.0907309	1.79996	0.126267	0.808807	0.632341	-0.133425	0.948423	4.60877	4.39038e-05	3.47806	0.00298653	0.394596	0.113453	18.5816	9	0.0289948	0.000505062
SCPEP1	2.05662	0.188801	1.74225	0.41548	1.75548	0.511193	1.43259	0.530205	1.85156	0.586144	1.74861	0.292209	7.47058	0	1.70791	0.247787	2.42468	0.0824182	0.0615143	0.968512	3.47767	0.00298887	0.603555	0.173552	42.7442	9	2.40159e-06	0.000505797
OLFML2B	1.09767	0.527809	0.329515	0.913523	1.32048	0.64285	1.08174	0.670427	1.52325	0.710976	0.845981	0.667517	3.48356	0.0016474	0.109102	0.958661	2.94867	0.029684	1.29763	0.313834	3.4769	0.00299011	0.329702	0.0948264	13.3765	9	0.146298	0.000507239
SHC3	-0.285787	0.890008	1.5995	0.462755	0.958214	0.764267	2.04711	0.306226	0.185893	0.9948	-0.568841	0.78315	2.99944	0.00733039	2.30183	0.101892	2.33532	0.0969721	1.06169	0.423842	3.4772	0.00299176	0.304585	0.0875947	11.7155	9	0.229825	0.000506674
NFU1	0.748619	0.685673	-1.0195	0.665078	0.607485	0.85895	-1.99845	0.320019	-0.614099	0.95541	-1.00932	0.59315	-3.59649	0.00113904	-2.25646	0.109561	-0.96569	0.569779	-3.14278	0.00680514	-3.47696	0.0029919	-0.331814	0.0954323	13.5686	9	0.138518	0.000507134
SMARCA4	2.38048	0.114753	0.898105	0.713118	2.02748	0.4363	1.51675	0.497125	0.935219	0.886217	-0.474377	0.821991	4.70919	1.56261e-05	0.198086	0.921801	2.52376	0.0675409	1.69917	0.172759	3.47469	0.00301312	0.412416	0.118691	20.2385	9	0.0164965	0.000511448
TARS3	-0.257047	0.901598	-1.33381	0.549257	-2.12395	0.41254	-0.604353	0.835291	-1.45528	0.735675	-2.69763	0.080709	-1.7791	0.131278	-2.21982	0.115708	-0.593285	0.751883	-0.0240274	0.987642	-3.47413	0.0030166	-0.28687	0.0825732	10.6536	9	0.300202	0.000512516
CENPF	2.07658	0.182915	-0.157833	0.962534	1.77295	0.505792	0.181238	0.957935	0.24068	0.992514	0.0928647	0.969361	4.91716	6.73706e-06	2.33121	0.0970706	0.772778	0.664288	3.31937	0.00405971	3.47274	0.00302813	0.390606	0.112478	18.3054	9	0.0317911	0.000515184
MED30	-0.449183	0.823244	-0.0755635	0.983375	-0.661257	0.845128	-1.38218	0.550915	0.996823	0.871642	-1.89443	0.247196	-0.881917	0.491102	-1.81807	0.214185	-1.94757	0.180623	-2.00736	0.100203	-3.47277	0.00302999	-0.255149	0.0734713	6.98319	9	0.63887	0.000515112
SIRT5	-1.21575	0.474269	-0.155817	0.963074	0.492886	0.891332	-3.41495	0.0445442	-1.55549	0.700911	-0.750415	0.705482	-5.79567	0	-2.06608	0.147238	-2.76433	0.042389	-1.45584	0.250319	-3.47156	0.00303939	-0.46576	0.134164	25.6559	9	0.00232514	0.000517441
WDR46	-1.10286	0.524986	-1.26799	0.5718	-0.397621	0.916734	-0.0221946	0.995991	0.420497	0.981055	-1.12644	0.539958	-0.534554	0.69027	-2.60486	0.0611987	-0.187741	0.929363	-3.40282	0.00314646	-3.47057	0.00304815	-0.266997	0.0769319	9.6014	9	0.383707	0.000519354
PPM1E	-1.04671	0.548308	-3.04775	0.216201	-1.46384	0.594812	-1.72682	0.413649	-1.1274	0.829976	-2.67522	0.0828681	-1.3045	0.28441	-1.48296	0.326402	-1.35676	0.387935	0.271445	0.85972	-3.47026	0.0030494	-0.337329	0.0972056	13.9511	9	0.124076	0.000519951
MPST	-3.21203	0.0262401	-1.55235	0.479409	-1.00827	0.744835	-3.19669	0.0619993	-0.700354	0.93339	0.728882	0.715744	-6.16566	0	-3.83663	0.00467497	0.890119	0.606567	-6.95397	0	-3.46935	0.00305751	-0.58534	0.168717	39.9763	9	7.67388e-06	0.000521724
ABCA7	2.14486	0.1645	0.102407	0.97806	1.19075	0.681953	0.757687	0.787782	0.292918	0.990016	3.10965	0.0395218	4.63592	2.20288e-05	3.28031	0.0170278	1.30459	0.412476	-0.0036013	0.997973	3.46893	0.0030601	0.423053	0.121955	21.3472	9	0.011195	0.000522529
LASP1	3.15936	0.0291209	2.2801	0.293033	1.39341	0.617521	1.21104	0.620192	1.69456	0.648264	-1.46166	0.395681	3.53859	0.00137408	1.54371	0.303847	1.43369	0.358412	0.967981	0.470499	3.46758	0.00307177	0.387571	0.11177	18.0094	9	0.0350652	0.000525176
PLXNA4	3.4255	0.0177971	2.19772	0.307306	1.4836	0.586083	2.64445	0.147271	1.78981	0.60259	1.25208	0.483871	-0.012362	0.9931	-0.169976	0.932111	0.0368543	0.987388	2.84854	0.0151793	3.46766	0.00307316	0.378971	0.109287	17.3247	9	0.043867	0.000525008
CAPS	-2.14912	0.163264	-1.39501	0.525491	-0.308089	0.938749	-0.550494	0.852752	0.798911	0.909836	-2.25552	0.154488	-3.32625	0.00272223	-2.01541	0.159038	-0.448001	0.816709	-0.897144	0.507967	-3.46709	0.00307466	-0.307473	0.0886832	11.9494	9	0.216178	0.000526122
LRRC3	-0.783262	0.668477	-1.8078	0.395934	-1.54426	0.566425	-1.06815	0.674455	-1.57722	0.691671	0.34637	0.872546	-2.40142	0.0353803	-2.46696	0.0768704	-2.71721	0.0460729	0.0534641	0.973204	-3.46514	0.003095	-0.319246	0.0921308	12.734	9	0.175016	0.000529949
FOXP3	0.660662	0.727892	1.69212	0.433878	2.39378	0.342697	1.35186	0.560505	-0.349865	0.984899	-0.455335	0.829491	2.22252	0.0536075	0.522723	0.771897	1.46665	0.344029	1.82861	0.139018	3.46413	0.00310497	0.261842	0.0755867	9.34879	9	0.405721	0.000531941
TMEM82	-1.33541	0.426035	-1.16919	0.607219	-0.903696	0.779084	1.16436	0.636961	-0.755715	0.918415	-2.19271	0.165865	-2.7582	0.0143674	-3.58537	0.00863329	-1.70506	0.257035	-5.59033	5.75221e-07	-3.46375	0.0031069	-0.465041	0.134259	25.8711	9	0.00214461	0.000532703
CBLN4	-1.79675	0.261515	-0.211499	0.947626	0.702662	0.832962	-0.391401	0.901471	-2.01374	0.529203	-3.27381	0.0290378	-2.2798	0.0470983	-1.95429	0.175191	-0.513598	0.7871	-1.75528	0.157779	-3.46201	0.00312121	-0.323952	0.0935733	13.0628	9	0.159785	0.000536153
DHTKD1	-2.78153	0.0569925	0.28473	0.929129	-1.44761	0.602232	0.408338	0.895662	-1.33417	0.768315	0.125653	0.957308	-1.48984	0.215498	-3.61122	0.00804551	-2.49315	0.0719092	-1.83885	0.136589	-3.46218	0.00312159	-0.348141	0.100555	14.8755	9	0.0944142	0.000535812
GPT	-4.33962	0.00195155	-1.22655	0.586677	-0.183854	0.96533	1.28375	0.589997	-0.413796	0.98121	-3.06471	0.042875	-4.00151	0.000269644	-3.88296	0.00419344	-1.23074	0.445775	-5.51133	6.4257e-07	-3.46223	0.00312343	-0.564087	0.162926	37.7074	9	1.96688e-05	0.000535712
SLAMF7	1.6331	0.315967	0.181166	0.957023	1.1576	0.695463	2.94943	0.0928394	1.01731	0.866325	-0.72196	0.718873	4.70166	1.62181e-05	1.1454	0.469556	0.722464	0.689326	1.40193	0.270791	3.46143	0.00312641	0.358727	0.103636	15.7153	9	0.073071	0.000537323
C4BPB	-3.52712	0.0146662	-1.25206	0.577396	-2.08783	0.422055	0.0420822	0.991314	-1.40308	0.751558	-0.617888	0.76289	-4.98974	4.87239e-06	-0.7915	0.639819	0.0360243	0.987675	-3.79751	0.000878099	-3.45985	0.00314343	-0.464824	0.134348	25.8033	9	0.00219999	0.00054047
ATP9A	3.82047	0.00826035	2.73856	0.234539	1.77558	0.504743	0.675006	0.812934	0.152049	0.994777	3.55624	0.0176791	6.52032	0	4.00432	0.00305852	-0.905088	0.600103	1.17397	0.368374	3.45841	0.00314566	0.608494	0.175946	43.5562	9	1.70358e-06	0.000543378
YWHAH	4.33084	0.00200306	1.54545	0.481807	2.11839	0.413793	1.04742	0.682745	1.6037	0.678186	2.67677	0.0831701	6.92579	0	3.52801	0.00975323	2.7575	0.0428498	-1.62939	0.193215	3.4586	0.00314625	0.686632	0.198529	55.6737	9	9.06041e-09	0.000542991
P2RX3	-3.15437	0.0293512	-1.3166	0.556373	-0.95718	0.76478	0.578423	0.844124	-1.66889	0.660326	-1.18753	0.510942	-2.52693	0.0261793	-1.8025	0.219245	0.0987208	0.963038	-1.1502	0.380022	-3.45881	0.00314629	-0.309739	0.0895507	12.1491	9	0.205032	0.000542574
MROH1	3.26901	0.0236556	0.733894	0.772493	0.212329	0.959006	0.873707	0.74937	1.17257	0.819545	1.32895	0.451876	2.25549	0.0497526	0.896956	0.589764	1.63523	0.279447	0.122408	0.93859	3.45933	0.00314699	0.280715	0.0811473	10.3724	9	0.321185	0.00054152
DOCK9	2.45291	0.101657	-0.715215	0.780992	0.185469	0.964569	0.782466	0.779423	0.196516	0.995488	2.42673	0.120063	4.62141	2.34096e-05	1.39742	0.358742	1.11455	0.500005	2.93008	0.0122608	3.45882	0.00314852	0.38839	0.11229	18.2101	9	0.0328124	0.00054254
PWWP3B	2.86449	0.049502	2.34566	0.286925	1.12797	0.703998	-0.889937	0.744764	0.662227	0.9443	2.60982	0.0916293	2.47267	0.0297801	1.82571	0.211607	2.68219	0.049548	0.811721	0.555454	3.4589	0.00315011	0.411596	0.118996	20.3061	9	0.0161147	0.000542388
GARS1	3.70526	0.0105102	0.3305	0.913379	-0.112352	0.981059	1.55278	0.482169	-0.0065742	0.999506	1.24894	0.485333	3.14786	0.00472358	1.51696	0.313743	0.682451	0.708376	0.583064	0.683797	3.45747	0.0031545	0.3183	0.0920613	12.7309	9	0.175165	0.000545267
ETV4	-0.401753	0.843042	1.80952	0.395503	0.451351	0.903999	0.816045	0.769831	1.63605	0.667699	1.51593	0.374665	3.06684	0.00599588	1.98919	0.165704	3.48354	0.00833044	1.25003	0.334909	3.4571	0.00315703	0.369677	0.106933	16.5687	9	0.0559147	0.000546023
AGFG1	3.67799	0.0107909	1.59286	0.465318	1.8255	0.489213	-1.09437	0.66587	1.00627	0.87032	1.4363	0.405492	6.04389	0	3.98962	0.0031497	0.750406	0.676488	1.9244	0.116871	3.45507	0.00317948	0.538832	0.155954	34.656	9	6.85082e-05	0.000550149
MLH1	2.26197	0.139379	0.766209	0.759851	0.596063	0.862125	0.2874	0.932128	1.33606	0.767954	2.3093	0.140693	3.37974	0.0023048	0.0685508	0.974879	-0.0196503	0.99361	2.71665	0.0212712	3.45443	0.00318277	0.334682	0.0968848	13.9147	9	0.125391	0.000551464
RORC	-2.74793	0.061368	-1.35498	0.541929	-1.59199	0.553754	-0.0939819	0.98085	-2.8472	0.257968	-1.80044	0.2762	-2.00057	0.0854284	-1.54797	0.302339	-2.15331	0.13055	0.462251	0.751524	-3.45455	0.00318369	-0.38166	0.11048	17.634	9	0.0396652	0.000551217
ARSJ	2.67499	0.0702831	2.42501	0.269377	1.36883	0.624945	0.730788	0.794538	0.417155	0.980618	2.34707	0.133244	4.53869	3.31034e-05	2.20835	0.117913	0.785308	0.658406	-0.452038	0.756806	3.45328	0.00319168	0.430573	0.124685	22.2782	9	0.00803781	0.000553823
RAB13	-3.47615	0.0161237	-0.0452225	0.989799	-0.211027	0.959147	-0.728715	0.795329	-1.0943	0.842874	-1.54589	0.3633	-6.29015	0	-3.24016	0.0187128	-2.71498	0.0462474	-1.02218	0.443016	-3.45336	0.00319321	-0.51867	0.150193	32.0607	9	0.000194373	0.000553655
OCEL1	-0.0273904	0.990205	0.250341	0.938085	-1.2385	0.665836	0.110967	0.976361	-0.801854	0.910562	-1.82887	0.267431	-5.01343	4.36536e-06	-3.99061	0.00314905	-2.56585	0.0628967	-4.11807	0.000289914	-3.45291	0.00319349	-0.474501	0.13742	26.9615	9	0.00141945	0.000554567
NXF3	0.872228	0.628541	1.97839	0.353367	1.92988	0.462252	0.157995	0.965302	1.34008	0.770852	0.470846	0.823186	2.53879	0.0254217	1.50855	0.317089	0.660373	0.717638	0.507001	0.726382	3.45239	0.00319758	0.253788	0.073511	7.9371	9	0.540497	0.00055565
VEGFA	-1.6455	0.311701	-2.67072	0.238331	-1.71581	0.521335	-0.707541	0.801551	-0.666412	0.943512	-0.528818	0.800423	-5.10587	2.76486e-06	-0.316415	0.868782	-0.736983	0.683154	-3.72542	0.00111533	-3.452	0.00319969	-0.446936	0.129472	23.9835	9	0.00432744	0.000556448
GLI2	1.50192	0.361599	0.677683	0.795306	0.805616	0.812002	0.3577	0.910229	-0.182042	0.994175	2.90691	0.0576651	5.95629	0	2.76385	0.0454891	4.02548	0.00220686	1.99046	0.103369	3.45174	0.00320045	0.54037	0.15655	34.6437	9	6.88505e-05	0.000556986
ATOH7	-1.15094	0.501725	-0.569481	0.832906	-0.437046	0.907927	-0.704135	0.802798	0.156382	0.994062	-2.03795	0.206658	-1.61779	0.17504	-0.691993	0.686962	-1.71299	0.25457	-2.23019	0.0642573	-3.45122	0.00320445	-0.253507	0.0734544	5.6068	9	0.778534	0.000558063
SLX4	0.992766	0.571851	1.10987	0.628888	-0.289096	0.943247	-0.416945	0.892666	1.32352	0.773473	2.38029	0.128044	2.78758	0.0132975	1.38469	0.363963	1.35608	0.388218	2.13912	0.0776535	3.44986	0.00321649	0.293481	0.0850705	11.1705	9	0.264204	0.000560883
WDR18	-1.14298	0.506006	-0.526015	0.848782	-0.843502	0.799699	0.0702513	0.985583	-0.137623	0.995301	-1.37715	0.432445	-1.13718	0.35845	-2.43406	0.0810321	-1.23692	0.442532	-4.91303	1.15713e-05	-3.44991	0.0032184	-0.339611	0.0984406	14.3697	9	0.109769	0.000560771
GPD2	0.919509	0.607802	2.62011	0.235624	4.0221	0.17382	-0.665829	0.815642	-0.334937	0.984464	2.26034	0.153223	4.3694	6.61402e-05	1.88243	0.195685	0.969239	0.568536	3.83889	0.000764326	3.44917	0.00322158	0.513817	0.148968	31.5029	9	0.000242601	0.000562317
CCDC102B	1.00659	0.564624	1.13751	0.618467	1.38673	0.62008	1.17127	0.634848	1.08369	0.844496	0.822541	0.676638	1.26394	0.301637	-0.14062	0.945856	1.12257	0.496591	2.60601	0.0278984	3.44755	0.00323853	0.25318	0.0734376	5.23617	9	0.813254	0.000565692
CFHR4	-2.65533	0.0729434	-1.07235	0.644838	-2.1801	0.399123	-1.17986	0.632551	-1.02251	0.86346	-0.213653	0.924969	-0.425921	0.754894	-1.94212	0.178702	-3.57434	0.00666031	-0.544063	0.705909	-3.44511	0.0032662	-0.347748	0.10094	14.9177	9	0.0932214	0.000570829
PLAAT3	-2.8535	0.0508162	-0.742172	0.769376	0.452924	0.903295	0.673669	0.813495	-1.4191	0.749556	-3.55515	0.017558	-4.54695	3.2003e-05	-2.59021	0.0624565	-0.993421	0.555588	-2.97232	0.0109077	-3.4449	0.00326629	-0.468411	0.135972	26.3555	9	0.00178644	0.000571276
RBSN	-1.43771	0.385381	-0.0466282	0.989264	-0.315486	0.937358	-0.281661	0.933493	-0.811596	0.907622	-2.49821	0.108548	-0.33294	0.809633	-2.32029	0.0989864	-0.386978	0.843676	-1.95403	0.110708	-3.44458	0.00326781	-0.253039	0.0734601	6.74524	9	0.663625	0.000571955
SH3YL1	-0.634377	0.739951	1.67873	0.437745	0.592664	0.862861	1.22448	0.616322	2.34733	0.400042	0.839437	0.669784	1.20649	0.327343	3.59306	0.00846923	4.34402	0.000892353	2.79298	0.0175248	3.4443	0.00326857	0.442948	0.128603	23.5089	9	0.00514918	0.000572534
CSF2RA	-1.09754	0.527758	1.7334	0.419778	3.08128	0.213004	0.979134	0.705163	1.31277	0.772199	1.08752	0.557468	3.94591	0.000330542	2.16922	0.125027	1.64749	0.275553	1.19639	0.358328	3.44322	0.00327964	0.394828	0.114668	18.9407	9	0.0257016	0.00057484
MRPL51	-1.24413	0.463666	-0.228606	0.943246	-1.24169	0.664736	-0.166592	0.962116	-0.232488	0.993773	-2.13179	0.181527	-4.39546	5.99871e-05	-1.6107	0.27896	0.0966569	0.96359	-3.77888	0.000933827	-3.4415	0.00329882	-0.374789	0.108903	17.2338	9	0.0451785	0.000578488
KLHL9	1.97054	0.210248	0.177787	0.957196	-1.13954	0.701761	0.569311	0.846079	0.635304	0.951448	0.576329	0.780155	2.21443	0.0546231	1.68072	0.256426	0.90639	0.599491	3.69959	0.00121788	3.44019	0.00331291	0.295005	0.0857525	11.3341	9	0.253503	0.000581309
FEN1	4.00082	0.00541033	1.9344	0.364664	2.69588	0.29312	0.568064	0.846459	1.37284	0.760463	2.32895	0.13652	4.71563	1.51724e-05	1.04511	0.516243	0.431731	0.824319	-0.269361	0.860815	3.43871	0.0033293	0.499149	0.145156	30.0471	9	0.0004307	0.000584489
CCDC38	-3.75925	0.00948545	-1.42082	0.519058	-1.86101	0.479706	-0.262394	0.938406	-0.486354	0.969431	-2.68544	0.0820226	-3.06708	0.00599253	-0.902886	0.587274	-1.36041	0.386474	-0.0623872	0.968342	-3.43578	0.00336476	-0.399848	0.116378	19.4978	9	0.0212773	0.000590853
CPN1	-3.39799	0.0189808	-2.61155	0.235986	-3.55358	0.172974	-3.17368	0.0645855	-2.29613	0.424085	0.0930259	0.969385	0.69255	0.597294	-1.99419	0.164205	-0.0916772	0.965959	-1.51351	0.230538	-3.43503	0.00337109	-0.451081	0.131318	24.5588	9	0.00350005	0.000592499
APOM	-1.78678	0.2644	0.152863	0.963449	0.128016	0.977628	0.114136	0.975785	-1.21127	0.804424	-1.53529	0.36757	-4.66101	1.94118e-05	-4.03154	0.00279679	-1.25073	0.436852	-5.51346	6.43863e-07	-3.43334	0.00338968	-0.475322	0.138443	27.4118	9	0.00119532	0.000596202
ANOS1	0.563829	0.772055	1.23076	0.584977	0.947356	0.765958	0.853196	0.756148	0.276399	0.990156	1.00147	0.596992	1.43429	0.234703	0.499642	0.783498	2.86802	0.0350996	3.93364	0.000555606	3.43186	0.00340619	0.320545	0.0934027	13.0602	9	0.159901	0.000599464
EIF5	-2.9001	0.0467706	0.220607	0.945105	-1.95489	0.460192	-1.17022	0.635437	-1.20695	0.805724	-0.775633	0.6958	-1.92431	0.0992474	-1.40198	0.357321	-1.72694	0.250355	0.455869	0.754823	-3.4306	0.00341523	-0.286261	0.0834435	10.8331	9	0.287321	0.000602255
GGA1	-1.93447	0.220179	-1.32372	0.554186	-1.2577	0.659923	-0.0781553	0.985016	-0.160152	0.994114	1.04313	0.575943	-2.16883	0.060373	-2.17116	0.124699	0.173159	0.933891	-2.81262	0.0166808	-3.43092	0.00341633	-0.279815	0.0815568	10.4681	9	0.313934	0.000601528
ANG	-3.11762	0.0315165	-1.36429	0.538207	0.209788	0.959319	0.463043	0.880022	-0.907036	0.889676	-0.638577	0.754721	-4.93819	6.04099e-06	-3.43459	0.0118943	-2.39593	0.0867975	-6.42742	0	-3.4307	0.00341663	-0.555868	0.162028	37.3219	9	2.30549e-05	0.000602032
ANGPT1	0.30005	0.88441	0.282742	0.930116	1.42947	0.609139	0.463489	0.879959	0.477157	0.972455	0.64796	0.750016	3.29465	0.00300689	2.04386	0.15197	4.08868	0.00183741	3.02632	0.00945516	3.42998	0.00342088	0.391404	0.114113	18.7155	9	0.0277233	0.000603635
TTC36	-2.65181	0.0733879	-1.77179	0.406687	-1.45837	0.596413	0.857951	0.754356	-0.923272	0.888247	-2.04997	0.203444	-6.66563	0	-5.11589	0.000129444	-2.28914	0.104693	-0.969228	0.469926	-3.42968	0.00342185	-0.600333	0.17504	43.5695	9	1.69405e-06	0.000604289
RASL10A	0.568537	0.769506	-0.539394	0.842208	0.0874236	0.984486	-1.04891	0.682138	-1.76329	0.616647	-2.3358	0.135294	-1.43308	0.235158	-1.90931	0.188058	-0.480337	0.801285	-1.79948	0.146349	-3.42392	0.00349669	-0.25162	0.0734889	7.73198	9	0.561365	0.000617241
SLC46A1	-0.79351	0.664302	-1.75726	0.410938	-1.68206	0.528682	-1.25834	0.601961	-0.166484	0.993998	1.11176	0.546023	-1.54201	0.198255	-1.09585	0.492359	-1.10974	0.503183	-2.13584	0.0781664	-3.42368	0.00349677	-0.251545	0.0734721	7.04452	9	0.632484	0.000617794
ARHGAP11A	1.18387	0.486502	0.513106	0.852796	2.28737	0.372587	-1.34998	0.561309	0.824978	0.904603	2.90343	0.0579923	3.59912	0.00112835	1.8394	0.207246	1.54874	0.312234	3.25485	0.00493458	3.42347	0.00349718	0.417397	0.121922	21.3597	9	0.0111455	0.000618279
ANKRD24	-2.1855	0.155186	-2.42588	0.270864	-1.36882	0.624777	-2.83133	0.111688	0.519182	0.968199	0.077104	0.975061	-1.72708	0.144328	-0.850505	0.612015	-0.955544	0.574259	-0.494361	0.733242	-3.42304	0.00349995	-0.288585	0.0843065	11.0161	9	0.274605	0.000619247
SLC25A47	0.767977	0.67516	-3.74137	0.113553	-3.21351	0.21495	-3.04583	0.0797396	0.14509	0.99468	-0.837169	0.670444	-1.08726	0.382956	-2.31723	0.0993407	-1.32712	0.401505	-4.91488	1.15159e-05	-3.42189	0.00351214	-0.484601	0.141618	28.4486	9	0.00080236	0.000621865
PEX10	-0.756631	0.681012	-0.484078	0.862358	-2.43243	0.335245	0.158562	0.964973	-1.30952	0.771794	0.281967	0.897477	-3.79999	0.000557421	-2.78319	0.0437099	-0.159871	0.938373	-2.20328	0.0679517	-3.4214	0.00351633	-0.336339	0.0983044	14.2911	9	0.112342	0.000622995
TUT1	-1.01364	0.561511	-0.698841	0.787312	0.642996	0.849526	-0.757037	0.787819	-0.931115	0.8871	0.915093	0.635315	-2.19268	0.0573802	-2.47664	0.0754834	-0.562125	0.765535	-3.28712	0.00448568	-3.42055	0.00352525	-0.280147	0.081901	10.5438	9	0.308281	0.000624939
TACC3	-0.0612064	0.978581	0.789186	0.753118	0.899381	0.780889	0.197053	0.953349	2.11334	0.499808	-0.295695	0.89184	2.69628	0.0170085	1.7188	0.244382	2.35091	0.0943399	2.43185	0.0417551	3.4197	0.00353341	0.300242	0.0877977	11.7562	9	0.227408	0.000626905
SERPINB8	3.28984	0.0229114	2.10648	0.33146	0.532066	0.882265	1.55209	0.482371	1.67406	0.65704	3.40791	0.0224274	7.81546	0	4.25421	0.00151794	-0.407816	0.834628	0.641965	0.649977	3.41805	0.00355007	0.650257	0.190242	50.8986	9	7.29684e-08	0.000630726
CHEK1	1.67447	0.302162	2.65568	0.237179	2.40752	0.339177	0.904574	0.738802	0.196657	0.995541	3.63485	0.0147526	2.0127	0.0833243	0.759289	0.654948	-0.16753	0.935342	1.38941	0.275865	3.41811	0.00355181	0.375802	0.109944	17.4255	9	0.0424548	0.00063058
KCND1	3.0101	0.0381367	-0.60062	0.822097	-0.809044	0.810729	1.46871	0.515255	0.412233	0.981549	0.322773	0.881535	1.34775	0.267018	2.23121	0.114009	1.51441	0.325641	1.04906	0.429851	3.41737	0.0035569	0.263787	0.0771902	9.63912	9	0.380483	0.000632291
UBE2T	3.78869	0.00885017	1.74078	0.415239	2.41368	0.339404	-0.628701	0.828947	2.16802	0.472429	4.41884	0.00303778	2.38721	0.0366111	3.46953	0.0109908	1.15726	0.480371	-0.746801	0.592009	3.41604	0.00356895	0.555381	0.16258	37.5824	9	2.07097e-05	0.000635382
ASPN	2.29034	0.133356	1.97287	0.353679	0.70242	0.832998	0.253854	0.940932	2.34282	0.399813	0.326244	0.880212	5.12191	2.55937e-06	3.08417	0.0247278	-0.368978	0.850105	1.4487	0.252936	3.41623	0.00356917	0.426789	0.12493	22.3509	9	0.00783084	0.000634934
TRIM22	1.81829	0.255244	0.900129	0.712515	-0.0579504	0.989848	2.69306	0.135958	-0.28783	0.990266	0.673738	0.738404	6.5577	0	3.70019	0.00657037	0.710415	0.695065	2.63791	0.0258666	3.41474	0.00358452	0.469182	0.137399	26.9211	9	0.0014414	0.000638432
ZFYVE26	1.16015	0.497214	0.392285	0.895154	0.0554572	0.989919	1.93766	0.339062	0.0883169	0.9946	2.58182	0.0956177	5.24065	1.16942e-06	1.26783	0.417001	0.394958	0.840495	2.56275	0.0309454	3.41435	0.00358724	0.392144	0.114852	19.0264	9	0.0249694	0.000639352
FGFR2	0.356188	0.860904	2.7751	0.232081	2.21929	0.385989	2.93952	0.0943029	1.98459	0.54185	0.637918	0.755004	3.84442	0.000477044	-1.13223	0.475052	1.78919	0.229115	2.34744	0.0503142	3.41401	0.00358888	0.454715	0.133191	25.3661	9	0.00259181	0.000640133
FH	-1.32118	0.433	0.560062	0.835771	-0.430939	0.908213	-3.34466	0.0489223	-1.80505	0.59989	0.217441	0.923447	0.313735	0.820624	-1.94978	0.176379	-1.06602	0.523076	-3.04297	0.00903886	-3.4136	0.00359195	-0.305377	0.089459	12.1583	9	0.20453	0.000641115
EFNA4	-2.82646	0.0529897	-0.969609	0.684903	-0.769254	0.820365	-0.26957	0.9373	-0.178745	0.994847	-0.944538	0.620678	-2.0176	0.0824396	-1.67379	0.258564	0.511498	0.787753	-1.04214	0.432957	-3.41309	0.00359637	-0.250808	0.0734841	7.08838	9	0.627918	0.000642317
ADGRG6	-2.88162	0.0486372	-0.908981	0.709295	-1.04227	0.736153	-1.78518	0.393028	-2.46407	0.3792	-0.828275	0.673903	0.0208359	0.988425	-0.321582	0.867135	-3.11276	0.0206922	-1.63569	0.191218	-3.41213	0.00360699	-0.354388	0.103861	15.7193	9	0.0729789	0.000644568
OAF	-0.595632	0.757423	-1.41228	0.52114	-1.31328	0.644072	0.314624	0.921941	-1.15882	0.826532	-0.173167	0.940844	-4.91512	6.79325e-06	-2.36499	0.0918661	-2.54238	0.0656583	-5.15311	3.87001e-06	-3.41134	0.00361523	-0.481329	0.141097	28.4483	9	0.000802457	0.000646452
CCT6A	2.75193	0.060973	1.24209	0.580003	1.68711	0.527352	-0.606454	0.834343	1.84034	0.585981	1.67794	0.313456	4.28438	9.32268e-05	2.93582	0.0325976	-0.810467	0.646681	1.31669	0.306083	3.40951	0.00363754	0.408653	0.119857	20.6527	9	0.0142851	0.0006508
CDH6	-0.291713	0.888121	1.38127	0.532291	0.3265	0.9358	-0.132883	0.970778	1.63903	0.665947	1.73698	0.295963	2.93451	0.00880836	2.55442	0.0662916	3.57037	0.00670966	2.37074	0.0477638	3.40725	0.00366478	0.389384	0.114281	18.793	9	0.0270116	0.000656202
TMPO	-0.511727	0.795502	-0.289612	0.927609	-0.634941	0.851739	-2.21252	0.251169	0.166472	0.993919	-0.521414	0.803659	-2.60018	0.0217537	0.318696	0.868578	-0.787772	0.657189	-2.75609	0.019193	-3.40619	0.00367695	-0.253331	0.0743736	9.14647	9	0.423865	0.000658756
ITGAM	1.00192	0.56703	1.11134	0.628782	1.89918	0.469146	-0.0953635	0.980248	0.519101	0.967925	2.56174	0.098506	6.73174	0	2.78473	0.0436149	3.06412	0.0229398	1.43305	0.258661	3.40514	0.00368546	0.554892	0.162957	37.7257	9	1.95214e-05	0.000661304
BICDL1	2.1192	0.17134	2.17051	0.31523	1.57388	0.561257	-1.55068	0.482674	2.65973	0.314688	1.03134	0.58219	3.99603	0.000275423	3.8068	0.00506672	0.456081	0.812264	1.79252	0.148381	3.40522	0.00368719	0.455167	0.133667	25.5707	9	0.00240065	0.000661114
PPP1R9B	1.33542	0.426185	0.889291	0.716761	2.4937	0.315916	1.60096	0.461521	0.634293	0.951311	0.502008	0.81115	4.32061	8.06813e-05	0.544561	0.761018	0.421023	0.829542	0.704761	0.615111	3.40314	0.00369639	0.330404	0.0970879	13.9695	9	0.123413	0.000666157
HSPA4	3.6576	0.0109558	1.60997	0.460095	1.88117	0.473189	0.0619846	0.988204	0.184992	0.994902	0.0985146	0.96711	5.7244	0	1.27182	0.415157	1.44059	0.355202	3.18182	0.00609668	3.40385	0.00369763	0.484377	0.142303	28.8856	9	0.000677477	0.000664424
BCL2	0.61136	0.750875	0.935532	0.698458	2.2	0.391326	0.600332	0.837205	0.509732	0.968799	2.92921	0.0550543	5.54086	1.21951e-07	2.51846	0.0704138	-0.646678	0.724292	2.69966	0.0222353	3.40319	0.00369849	0.448198	0.131699	24.7557	9	0.00325367	0.00066604
KLHDC2	-1.58125	0.332936	0.359127	0.905457	-0.322266	0.936642	-0.910709	0.736649	-2.23962	0.44228	-0.193061	0.932853	-4.55475	3.09442e-05	-2.11422	0.136732	-0.215468	0.917682	-1.78946	0.14915	-3.40358	0.00369855	-0.342001	0.100483	14.8456	9	0.0952667	0.000665085
ACP2	0.119404	0.957515	-1.58412	0.469965	-2.62976	0.292979	-0.738241	0.792467	-1.39737	0.753326	-0.130296	0.956335	-1.152	0.351964	-3.11117	0.0233405	-0.751025	0.676241	-5.52966	6.55738e-07	-3.40333	0.00369938	-0.412497	0.121204	21.1764	9	0.0118897	0.000665704
GNE	-2.97194	0.0405289	0.169112	0.959673	0.0275417	0.995832	-0.328807	0.91777	-2.74967	0.289845	-0.345615	0.872654	-2.9554	0.00832013	-1.68125	0.256249	-3.45272	0.00907549	-1.86663	0.130003	-3.40389	0.00369988	-0.400706	0.11772	19.8384	9	0.0189364	0.000664347
LGALS3	2.79826	0.0552234	1.52545	0.487407	1.50124	0.577852	2.05902	0.30254	1.37258	0.760015	0.0556764	0.981959	6.48718	0	4.15772	0.00198569	2.83319	0.0375533	-0.830584	0.544654	3.40251	0.00370319	0.568066	0.166955	39.6375	9	8.83796e-06	0.000667705
OSR1	0.426538	0.832233	1.38044	0.532721	1.66644	0.533312	0.589457	0.840534	0.599473	0.956634	0.173557	0.940749	3.95167	0.000323771	1.25496	0.422102	0.199421	0.924375	1.37835	0.279956	3.39932	0.00374597	0.280194	0.0824264	10.6338	9	0.301645	0.000675525
CRYL1	-0.802094	0.660686	0.83847	0.735032	-2.6777	0.297108	-0.00467133	0.99876	-0.896474	0.892688	-1.54862	0.362747	-4.87176	7.68612e-06	-2.53978	0.0678942	-2.72628	0.0452184	-6.11703	0	-3.3984	0.00375591	-0.531935	0.156525	34.8016	9	6.45794e-05	0.000677802
ATRAID	-3.12101	0.0312856	-0.771958	0.757968	-0.591137	0.863517	-1.33317	0.56892	-1.65158	0.665464	-1.26527	0.478188	-3.60689	0.0010998	-3.10503	0.0236392	2.07938	0.146978	-5.72225	4.65116e-07	-3.39691	0.00377356	-0.461605	0.135889	26.2854	9	0.00183444	0.000681509
SLC39A14	-0.753685	0.682656	-2.08361	0.33751	-2.02107	0.433338	-3.37676	0.0467093	-1.64858	0.665712	0.152489	0.948675	0.215772	0.877557	-0.891198	0.592914	-0.619095	0.738344	-2.01668	0.0986788	-3.39629	0.00377956	-0.304863	0.0897634	12.2111	9	0.201671	0.000683059
CCDC17	-5.13879	0.000178462	-1.96238	0.35768	-1.79952	0.495838	-0.0134043	0.996425	0.607534	0.956177	-1.84251	0.263998	-3.85694	0.000456043	-0.673241	0.696163	-2.35266	0.0940462	-2.10578	0.0830778	-3.396	0.00378082	-0.502184	0.147875	31.1076	9	0.000283709	0.000683792
BTLA	-0.0356986	0.987839	-0.079579	0.982937	1.54346	0.566709	0.696217	0.804781	0.112042	0.996868	0.439842	0.835016	2.46096	0.0306739	1.19729	0.446574	0.674666	0.71164	2.54502	0.0322394	3.39399	0.00380659	0.249281	0.0734476	5.9836	9	0.741559	0.000688814
SERPINA3	-3.40866	0.01847	-1.64464	0.44888	-2.07656	0.425701	-2.28208	0.232022	-2.73997	0.284161	-0.815448	0.679098	-2.00289	0.0850617	-1.77566	0.226558	0.912814	0.596438	0.3725	0.802134	-3.39368	0.00380834	-0.383639	0.113045	18.423	9	0.0305718	0.000689604
C15orf40	-2.82741	0.0530842	-1.62997	0.451303	-1.54273	0.567134	-0.657265	0.819479	0.443247	0.97807	-1.39606	0.423212	-6.30822	0	-2.3555	0.093052	-0.734444	0.684293	-1.67778	0.178667	-3.39311	0.00381102	-0.471091	0.138838	27.5015	9	0.00115499	0.000691036
ORC2	-2.45214	0.10176	-1.60285	0.462095	-1.49557	0.580536	-1.28178	0.59123	-1.11237	0.83329	-0.3968	0.853458	-4.0136	0.000256683	-0.960303	0.558234	-3.06167	0.0230462	0.341215	0.8203	-3.39326	0.0038114	-0.400834	0.118127	20.0595	9	0.0175485	0.000690668
PCOLCE2	-0.227584	0.913012	-2.06927	0.338214	-0.310323	0.938625	-0.0345461	0.993044	-2.38685	0.392728	-2.1434	0.178318	-3.52035	0.00146091	-1.46892	0.331183	-3.60804	0.00626181	-1.29024	0.316502	-3.39255	0.00381656	-0.432007	0.12734	23.0951	9	0.00598612	0.000692452
ZNF83	0.890955	0.620163	2.59037	0.241656	1.6268	0.542022	0.804961	0.772624	0.278729	0.990326	0.839326	0.669801	-0.266111	0.849537	1.90939	0.188075	1.98389	0.170812	1.58458	0.206607	3.39209	0.00382087	0.259577	0.0765241	9.51965	9	0.390751	0.000693613
SH3BGRL3	1.85341	0.244341	0.606741	0.819623	1.62956	0.541177	0.596296	0.838135	-0.106662	0.996695	1.65929	0.320973	2.25667	0.0496557	1.02221	0.525946	3.29393	0.0132772	0.609523	0.669603	3.38911	0.00386177	0.306883	0.0905497	12.3558	9	0.193987	0.000701188
TTLL12	-1.56645	0.337752	-1.23506	0.582691	-0.676729	0.84048	0.0272059	0.994447	-0.836907	0.903243	-2.07164	0.196928	-0.600333	0.651872	-2.90627	0.0343118	0.662692	0.717013	-4.00582	0.000429724	-3.38869	0.00386225	-0.326555	0.0963662	13.8198	9	0.12888	0.000702268
GAPT	0.276522	0.89364	0.373593	0.901099	-0.694421	0.835727	1.03108	0.686585	-0.321494	0.987291	1.7611	0.287872	2.9379	0.0087326	1.99781	0.163257	2.34071	0.0960729	3.28609	0.00449909	3.38849	0.00386257	0.322512	0.0951785	13.4909	9	0.141622	0.000702785
ADAM12	1.62644	0.318491	1.4681	0.50399	1.40085	0.613911	0.537472	0.856419	0.890111	0.89344	-0.578966	0.778517	0.631066	0.632668	0.80447	0.6341	1.84845	0.208984	2.52241	0.0339822	3.3888	0.00386349	0.249012	0.0734808	7.52015	9	0.583129	0.000701981
DEFB132	2.42304	0.106685	0.589348	0.824506	0.922385	0.773578	1.08811	0.668146	0.308785	0.987272	1.34895	0.444605	0.0860638	0.951351	1.37466	0.368677	0.842333	0.631104	1.58509	0.206484	3.38582	0.00389326	0.248509	0.0733969	3.82358	9	0.922636	0.000709651
ELMO1	-2.35767	0.119212	0.0269127	0.993979	-0.861397	0.795481	-0.633075	0.827793	-0.753672	0.9186	1.2832	0.47092	-0.725476	0.579242	-2.69557	0.0514671	-0.884554	0.608805	-1.57192	0.210658	-3.38597	0.00389416	-0.248811	0.0734831	8.49774	9	0.484865	0.000709279
ARMH1	-2.14367	0.164795	-2.32515	0.286669	-1.62658	0.541817	0.526371	0.858944	-0.63521	0.951426	-2.45516	0.114907	-2.1819	0.0587245	-2.16993	0.124967	-0.637004	0.728428	-0.377272	0.799518	-3.38611	0.0038945	-0.3248	0.0959214	13.6614	9	0.13489	0.000708914
TXNRD2	-2.05501	0.189264	-1.21879	0.590547	-0.873314	0.788807	1.37455	0.553555	-0.742134	0.922543	-2.87272	0.0615072	-1.53327	0.201146	-4.64738	0.000508736	-1.29223	0.418175	-4.36631	0.000114335	-3.38166	0.0039432	-0.450388	0.133186	25.4884	9	0.00247584	0.0007205
IMP4	1.04348	0.549422	-1.88302	0.37746	-1.62918	0.541382	-0.709454	0.801337	-1.11955	0.831656	-2.17447	0.169874	-2.6435	0.0194734	-1.463	0.333255	-0.422424	0.82914	-1.82824	0.13911	-3.38197	0.00394443	-0.29404	0.0869435	11.5693	9	0.238692	0.000719687
ECI2	-2.82123	0.0530234	0.242195	0.940178	-0.468774	0.900376	0.762615	0.785929	-2.89426	0.2513	-0.533751	0.798403	-2.08975	0.0712782	-2.75262	0.0464339	-1.7245	0.2509	-4.42458	9.16283e-05	-3.38179	0.00394447	-0.413661	0.12232	21.491	9	0.0106401	0.000720153
RBP4	-0.835894	0.645884	0.627568	0.812826	-0.0923866	0.983208	-0.499611	0.869158	-0.959617	0.880597	-1.49077	0.385175	-4.95337	5.78073e-06	-3.72223	0.00626792	-1.37405	0.381345	-2.3976	0.0449162	-3.38217	0.0039447	-0.390085	0.115336	19.2171	9	0.0234092	0.000719165
SLC38A7	3.28188	0.0233927	0.694497	0.789102	0.618598	0.856021	2.00269	0.319464	0.131506	0.995259	2.24846	0.155504	3.9706	0.000302293	1.4007	0.357672	0.346579	0.860138	-0.145435	0.926291	3.38114	0.003948	0.364525	0.107811	16.9054	9	0.0502177	0.000721845
MOB1B	2.64456	0.0741637	2.34146	0.287584	1.91147	0.465384	-0.449256	0.882045	2.03463	0.524842	0.477181	0.821466	1.26366	0.301755	2.4232	0.0825905	2.04151	0.155628	0.275946	0.857609	3.37965	0.00396748	0.352109	0.104185	15.8361	9	0.0703831	0.000725779
FOXA3	-1.04663	0.548293	0.140233	0.967637	-0.334854	0.932475	-0.53025	0.857663	-1.56182	0.699783	-1.3385	0.448157	-3.08602	0.0056735	-0.919506	0.578703	-1.60192	0.292011	-5.23287	2.98273e-06	-3.37866	0.00397917	-0.384779	0.113885	18.7937	9	0.0270056	0.000728394
LIN52	1.96015	0.213753	2.35774	0.283534	1.22123	0.671345	1.8883	0.354721	-1.17054	0.819966	2.55121	0.10033	2.74336	0.0149711	1.49702	0.321371	-0.984382	0.560582	1.72849	0.164793	3.37767	0.00399033	0.341021	0.100963	14.9278	9	0.0929379	0.000731014
RPL5	-2.83506	0.0523006	-1.60339	0.461902	-1.81912	0.489454	-0.127548	0.972001	-0.0342416	0.998093	-3.47845	0.0196289	-4.59289	2.65328e-05	-2.20368	0.118681	-0.979216	0.563849	0.0167291	0.991102	-3.37743	0.00399117	-0.455665	0.134915	25.9906	9	0.00205022	0.000731663
PIWIL4	0.577845	0.764416	1.01055	0.670522	-0.261028	0.947987	0.835705	0.762179	0.387396	0.983615	2.30931	0.140773	2.28149	0.0469622	2.72281	0.048829	4.35154	0.000882576	2.05915	0.0910509	3.37678	0.00399838	0.393838	0.116631	19.4703	9	0.0214781	0.000733404
PNPLA4	-0.757516	0.680524	-1.76315	0.409324	-0.38228	0.919982	-3.9247	0.0194536	-1.4203	0.749261	0.352987	0.869831	0.0815628	0.953707	-1.35112	0.379526	-2.20173	0.120559	-2.72856	0.0206352	-3.37555	0.00401343	-0.337409	0.0999566	14.7336	9	0.098518	0.000736673
TEF	-1.42987	0.388511	0.0527448	0.988684	-0.0121292	0.998049	0.685723	0.808528	-1.70396	0.645301	-2.20634	0.16345	-3.17965	0.00429874	-2.89376	0.0351872	-1.11587	0.499511	-1.52374	0.22714	-3.37377	0.00403812	-0.325028	0.0963399	13.7909	9	0.129961	0.000741472
AMPD1	1.74194	0.280056	0.643192	0.807283	0.502258	0.888447	0.417548	0.892634	0.977251	0.878049	-0.922907	0.631482	1.93756	0.0967101	2.59213	0.0624933	2.65601	0.0526024	0.928611	0.49135	3.37172	0.00406763	0.273263	0.0810456	10.3633	9	0.321884	0.000746997
CEP83	2.82616	0.0529906	1.92937	0.365214	0.996473	0.747905	-0.0382946	0.992672	0.658764	0.944767	-0.403527	0.851264	2.20577	0.0556829	2.09426	0.141456	-0.300939	0.879739	4.06711	0.000346297	3.37011	0.00408608	0.347305	0.103055	15.5725	9	0.0763634	0.000751372
ZNF581	-2.65285	0.0733246	-2.02054	0.347196	-0.224178	0.955589	0.0780941	0.984905	0.161142	0.993754	-1.42198	0.413198	-3.13075	0.0049586	-1.64398	0.267938	0.209511	0.920503	-3.83386	0.000776084	-3.3702	0.00408795	-0.357754	0.106152	16.4336	9	0.0583605	0.000751128
MYO7B	-0.607739	0.752345	1.3977	0.525012	1.66119	0.53521	-0.203863	0.951676	1.87539	0.574271	1.09097	0.555664	3.13778	0.00485858	1.90783	0.188402	1.06904	0.521739	1.69987	0.17258	3.36817	0.00411331	0.300687	0.089273	12.0926	9	0.208141	0.000756689
STIL	0.53604	0.784176	1.74524	0.415212	2.40314	0.340944	-0.583399	0.842927	1.53538	0.708618	-0.564419	0.784949	2.67081	0.0181532	3.96953	0.00333712	0.710621	0.695035	2.96263	0.0112132	3.36767	0.00411824	0.374654	0.11125	17.9625	9	0.0356114	0.000758051
SNTA1	-1.07551	0.536618	0.354292	0.906887	-0.0933206	0.983067	-0.40302	0.897502	-0.4038	0.982898	-0.931081	0.626713	-4.31408	8.30909e-05	-3.52799	0.00973582	-0.57083	0.762539	-4.02027	0.0004085	-3.3669	0.00412092	-0.374022	0.111088	17.9316	9	0.0359755	0.000760172
IL4R	-2.36223	0.118425	-0.976525	0.682775	-0.364007	0.92347	-1.04984	0.682011	0.241356	0.992722	-1.89325	0.247369	0.257647	0.854322	-1.34839	0.38039	0.0957776	0.964015	-2.54436	0.0322763	-3.36699	0.0041228	-0.24746	0.0734958	8.44192	9	0.490296	0.000759934
RING1	0.34802	0.863901	-2.78017	0.232983	-1.30204	0.645256	0.0332802	0.993051	-0.886691	0.895399	-0.0761618	0.975446	-2.74553	0.0148861	-3.79094	0.00517383	-2.41173	0.0843583	-5.08506	5.2514e-06	-3.36708	0.00412447	-0.458276	0.136105	26.4833	9	0.00170205	0.000759693
HMGCS2	-0.206798	0.920797	-1.50648	0.49396	-0.767094	0.820863	-3.84425	0.0221012	-1.46106	0.735107	1.53539	0.367668	-1.49648	0.213129	-2.42283	0.0826401	-2.81367	0.0388668	-4.97349	8.48866e-06	-3.36324	0.00417556	-0.43455	0.129206	23.877	9	0.00450008	0.00077033
NRG3	1.13239	0.511313	0.870508	0.725634	2.21604	0.38697	0.268615	0.937307	1.28185	0.776242	1.32623	0.452385	1.87702	0.108972	1.64722	0.267039	1.18584	0.465928	-0.0140901	0.992758	3.3624	0.00418581	0.247042	0.0734719	6.76233	9	0.661848	0.000772684
FETUB	-1.28879	0.444836	-0.660681	0.802026	0.046996	0.991743	-1.62511	0.451717	-2.07459	0.510876	-0.189945	0.933941	-1.9286	0.0984595	-0.673168	0.696153	-1.51203	0.326536	-1.07048	0.419853	-3.3619	0.00419025	-0.246888	0.0734371	5.3831	9	0.799716	0.000774083
MYO1G	1.15885	0.497822	0.613929	0.817229	1.6284	0.541115	1.68954	0.426208	0.77449	0.912605	-0.479299	0.820335	3.70123	0.000793851	0.540657	0.763509	3.00613	0.0259966	1.23658	0.340654	3.36151	0.00419292	0.335282	0.0997415	14.6337	9	0.101502	0.000775176
MED19	-1.13533	0.509718	-1.47672	0.502205	-0.708169	0.833646	-0.113387	0.976095	0.142519	0.994873	-1.18945	0.510319	-1.2693	0.29942	-1.97968	0.16817	-0.0259808	0.991349	-2.21143	0.0668362	-3.3613	0.00419309	-0.246693	0.0733922	4.5421	9	0.872261	0.000775757
TBC1D31	1.52287	0.353942	2.67182	0.24034	2.23513	0.381791	1.30395	0.581636	0.243001	0.992293	0.913233	0.636098	3.4836	0.00164766	-1.08873	0.495495	2.85303	0.0359892	4.42677	9.07984e-05	3.36084	0.00419709	0.479954	0.142808	29.1253	9	0.000617243	0.000777064
GFRA3	-1.7808	0.266631	-2.50658	0.251369	-1.93894	0.459192	-1.67183	0.433926	-0.410671	0.981665	-0.728278	0.715887	0.467667	0.72987	-0.450083	0.805905	-1.67829	0.265997	-2.56507	0.0307821	-3.35993	0.00420506	-0.298266	0.0887713	11.9768	9	0.214618	0.00077962
ABLIM3	0.0878713	0.969441	-1.73356	0.419807	-0.615306	0.857159	-3.15736	0.0671695	0.146435	0.994705	0.204332	0.927919	-0.813579	0.529645	-1.52767	0.309971	0.18934	0.92861	-1.9257	0.116658	-3.36005	0.00420643	-0.246858	0.0734684	8.8736	9	0.449023	0.000779276
NSMCE1	-1.20946	0.476167	0.0805922	0.982639	-1.27793	0.65376	-0.982194	0.704036	-1.19698	0.80865	-2.76041	0.0732535	-3.50745	0.00151915	-3.04365	0.026642	0.874338	0.613638	-6.59304	0	-3.35857	0.00420867	-0.475301	0.141519	28.5825	9	0.00076189	0.00078347
RASL11B	0.422353	0.834021	1.24834	0.578542	0.289884	0.943406	-0.468125	0.879638	0.886555	0.895242	2.8688	0.0617714	4.91879	6.7019e-06	3.14516	0.0220463	4.66122	0.000453455	2.56708	0.0306324	3.35818	0.00420891	0.54256	0.161564	36.8966	9	2.74607e-05	0.00078457
AMOT	-0.028004	0.990099	1.91644	0.369171	0.399032	0.91639	2.03906	0.308394	-0.167125	0.994308	-0.0628909	0.97943	3.20577	0.00395423	0.75891	0.655129	0.719549	0.690734	2.01582	0.0987785	3.35838	0.00420896	0.267643	0.0796941	10.1065	9	0.341935	0.00078402
AVPI1	-1.63505	0.315536	-0.387764	0.89584	-1.36282	0.627582	-0.221468	0.947537	-0.964202	0.880614	-2.40379	0.123968	-0.923388	0.468203	-1.67459	0.258348	-1.18013	0.468735	-6.03138	0	-3.35887	0.00420964	-0.416601	0.12403	22.178	9	0.00833163	0.000782614
ABT1	0.124521	0.955418	1.0271	0.662008	-0.442324	0.90712	-1.86865	0.36301	-1.23314	0.797105	-0.965665	0.612648	-3.98269	0.000289133	-2.35893	0.0927499	0.0483231	0.984237	-3.21059	0.00562272	-3.35923	0.00420979	-0.33357	0.0992994	14.5578	9	0.103822	0.000781594
CCDC80	-0.690613	0.714741	1.20137	0.596806	1.27866	0.653925	0.429291	0.889273	2.12733	0.496165	1.1002	0.551708	4.25495	0.000104085	0.930589	0.572606	2.11135	0.13973	3.65522	0.00141189	3.35865	0.00421043	0.407284	0.121264	21.1408	9	0.0120396	0.000783233
MRPL57	-1.02339	0.55775	-1.53453	0.484786	0.513991	0.886579	-1.01488	0.692504	-0.990886	0.87295	-1.59352	0.344899	-5.5767	1.27389e-07	-2.79216	0.0428158	-1.37274	0.381947	-6.90142	0	-3.35937	0.00421073	-0.544577	0.162107	37.4003	9	2.2323e-05	0.000781208
CD1C	1.16252	0.496041	-0.233418	0.94242	-0.570164	0.872032	2.48692	0.182228	-0.36538	0.985124	0.418464	0.845165	2.31617	0.0432531	1.96168	0.173019	0.195528	0.92641	0.947367	0.481012	3.35897	0.00421116	0.246707	0.0734471	7.09024	9	0.627724	0.000782327
MCM3	2.14526	0.164474	1.81977	0.394011	1.84636	0.486732	1.52398	0.493985	1.15124	0.826249	2.38132	0.128095	6.03454	0	1.34649	0.381197	1.77937	0.232375	-0.83601	0.541843	3.35669	0.00423036	0.510847	0.152188	33.0844	9	0.000129106	0.000788814
BTK	0.99565	0.570601	1.19318	0.598073	0.908825	0.777541	1.51821	0.496603	0.392866	0.983616	1.36742	0.43689	1.67866	0.157296	0.524909	0.771258	1.29244	0.418085	1.22128	0.347225	3.35606	0.00423782	0.246221	0.0733661	2.5623	9	0.979161	0.000790614
ZNF367	1.52732	0.352527	1.99887	0.347514	2.41118	0.338727	0.239233	0.944239	1.43103	0.745351	1.55728	0.360323	4.10818	0.00018133	2.42404	0.0825037	-0.473281	0.804482	0.0722831	0.963512	3.35569	0.00424032	0.378398	0.112763	18.3784	9	0.0310288	0.00079166
PTPRD	-4.43827	0.0013829	-0.888141	0.717324	0.00337378	0.999239	-2.24653	0.242754	0.622506	0.954484	-2.83916	0.0647162	-1.32138	0.277404	-3.16145	0.021523	-1.47754	0.339849	-0.355892	0.811969	-3.35333	0.00427511	-0.40158	0.119756	20.6018	9	0.0145407	0.000798461
SDR42E1	3.38563	0.0192043	0.97272	0.683749	0.885273	0.785334	0.582438	0.842716	0.0282576	0.998126	1.2192	0.498389	0.949484	0.454412	0.49004	0.788051	0.0064667	0.999146	3.08249	0.00807069	3.35265	0.0042829	0.284833	0.0849576	11.1608	9	0.264846	0.000800407
CAPN5	0.26513	0.898082	-0.408101	0.890624	-1.42572	0.610217	0.564413	0.847606	-0.949331	0.883208	-0.50519	0.809855	-1.90012	0.104136	-2.23605	0.112982	-0.49653	0.79353	-2.69708	0.0223819	-3.35106	0.00429889	-0.246242	0.0734819	8.64614	9	0.470559	0.000805041
DHRS2	-0.946868	0.593743	-1.05057	0.651847	-0.316416	0.937477	1.03649	0.685575	-2.23282	0.445728	-1.94529	0.231565	-2.88691	0.0101132	-2.52176	0.0701224	-1.6953	0.260801	-1.5136	0.230529	-3.35145	0.00429902	-0.332151	0.0991065	14.4926	9	0.105848	0.000803891
ABCG5	-1.69398	0.296081	-0.419845	0.885408	-1.56011	0.565098	0.785736	0.778593	-2.19556	0.461035	-1.55427	0.360896	-5.40303	3.5461e-07	-1.23761	0.429574	-1.09786	0.508027	-3.62424	0.0015613	-3.35123	0.00429934	-0.458168	0.136716	26.7608	9	0.00153201	0.000804541
INPP4A	3.20321	0.0267474	-2.08723	0.335743	-0.738746	0.828669	1.38693	0.54951	1.63214	0.669362	1.32158	0.454512	4.05645	0.000218286	3.92323	0.00372388	1.3523	0.389579	3.36392	0.00354058	3.34959	0.00431393	0.428381	0.12789	23.3106	9	0.00553508	0.00080931
MAP3K7	3.77707	0.00899273	1.62395	0.454472	-0.216247	0.958475	2.44557	0.192513	0.488046	0.969318	0.856597	0.662803	0.670996	0.609218	1.68967	0.253501	-0.910271	0.598226	3.5399	0.00205022	3.34996	0.00431418	0.348738	0.104102	15.8488	9	0.0701072	0.000808238
PAN2	-0.644868	0.735474	-0.942893	0.69624	-1.67164	0.532226	-0.771276	0.782756	0.0844697	0.995055	-0.367945	0.863648	-3.9142	0.000371457	-0.498964	0.783794	-1.81109	0.221548	-1.83455	0.137555	-3.34959	0.004317	-0.297007	0.0886694	11.9588	9	0.215642	0.000809303
ARHGAP18	-0.749305	0.68537	1.43112	0.516139	-0.52327	0.884734	1.26493	0.600237	0.518791	0.967911	0.41602	0.846415	2.76054	0.0142789	2.43963	0.0804093	2.03358	0.157368	2.58113	0.0296332	3.34854	0.00432451	0.297446	0.0888286	12.0054	9	0.213006	0.000812386
PTGFRN	0.955876	0.589131	1.76122	0.409828	0.660434	0.844802	0.0764382	0.985003	0.312851	0.987643	3.09418	0.0405328	5.44553	1.86916e-07	2.5933	0.0624115	2.31189	0.100699	0.90588	0.50329	3.34869	0.00432519	0.465512	0.139013	27.5739	9	0.00112339	0.000811937
CDCA5	3.60826	0.0123009	2.77349	0.231445	1.13759	0.702356	-0.0608191	0.988528	2.10052	0.499166	2.67552	0.0829663	4.89684	7.07819e-06	1.28613	0.408434	1.2172	0.452186	-0.474091	0.745551	3.34809	0.00432869	0.521391	0.155728	34.5569	9	7.13152e-05	0.000813717
SPN	0.195312	0.925409	-0.851061	0.731707	0.0238239	0.996021	1.85797	0.367633	0.477642	0.972387	1.50134	0.381786	4.13723	0.000162943	2.5646	0.0651514	0.300659	0.87983	1.7204	0.167221	3.34584	0.00436286	0.313051	0.0935643	13.1111	9	0.157644	0.000820343
DGKB	0.0563959	0.981044	-0.965225	0.686499	-0.947773	0.766018	-1.66324	0.437215	-0.759651	0.916456	0.468424	0.824099	-1.38613	0.252619	-2.30385	0.101693	-1.29196	0.418305	-1.06613	0.421842	-3.34506	0.00437315	-0.245443	0.0733749	4.24141	9	0.894817	0.000822644
DIPK1B	-0.0516807	0.982316	-1.24808	0.578558	-0.679697	0.839267	-0.42754	0.890236	-0.452541	0.976194	-1.50106	0.381827	-4.37782	6.39975e-05	-2.98491	0.0296948	0.368871	0.850042	-2.43274	0.0416887	-3.34381	0.00439097	-0.342744	0.102501	15.4271	9	0.0798525	0.000826356
ALDH1B1	2.37755	0.115442	1.97273	0.353575	1.86964	0.477391	0.623611	0.830234	1.22123	0.799559	2.97333	0.050252	4.66338	1.92951e-05	1.44596	0.339314	-1.21296	0.453709	0.96474	0.472019	3.34334	0.0043955	0.430061	0.128632	23.6185	9	0.00494693	0.000827756
MBOAT1	0.414202	0.837473	1.58817	0.467303	2.09284	0.418329	2.29464	0.228562	-0.0601462	0.998452	1.26976	0.476641	2.02321	0.0815333	0.629172	0.718181	-0.19375	0.927081	0.621452	0.662129	3.34283	0.00439759	0.245631	0.0734801	7.69354	9	0.5653	0.000829289
S100A11	1.00925	0.563585	0.266572	0.934345	1.74022	0.517574	0.141657	0.968977	1.43779	0.744095	1.45318	0.399527	4.8223	9.60766e-06	2.4286	0.0818138	3.77135	0.00435788	0.440794	0.762744	3.34234	0.00439895	0.449575	0.134509	25.7991	9	0.00220341	0.000830755
KIRREL1	0.691069	0.714483	0.729904	0.774109	1.47435	0.590183	1.02919	0.687387	1.99119	0.536683	0.356965	0.867951	6.40321	0	2.15426	0.128037	0.787675	0.657199	2.25401	0.0613549	3.34254	0.00439896	0.448585	0.134205	25.7621	9	0.00223427	0.000830141
MEGF10	-1.09136	0.530238	-0.427503	0.882822	-1.27889	0.653827	-1.94015	0.338306	-0.884344	0.894951	-0.720629	0.719188	-1.08763	0.382769	-1.20576	0.442818	-1.89033	0.195609	-0.421886	0.773807	-3.34289	0.00439979	-0.245279	0.0733734	3.28815	9	0.951767	0.000829108
NUP62CL	-0.843892	0.642111	-0.96076	0.687963	-1.02474	0.742231	-0.310343	0.923464	-0.0214472	0.998667	-2.22865	0.15941	-2.32756	0.042171	-2.19428	0.120376	-2.28672	0.105082	-0.00866447	0.995869	-3.34123	0.0044135	-0.271704	0.0813187	10.4146	9	0.317971	0.000834093
TMEM42	-2.20164	0.152423	-1.04178	0.655178	0.073759	0.986452	0.155453	0.966355	-0.382501	0.983234	-0.842093	0.668838	-5.0968	2.94872e-06	-2.16465	0.12603	-1.2327	0.444677	-3.46146	0.00263191	-3.34084	0.00441369	-0.401157	0.120077	20.7787	9	0.0136703	0.000835257
ABCC10	2.85112	0.0510511	-0.216079	0.946091	-0.169975	0.968335	0.151846	0.967172	0.916952	0.889833	0.694099	0.730638	2.2287	0.0528431	0.829772	0.622235	1.99138	0.168531	1.7884	0.149402	3.34064	0.004414	0.263093	0.0787555	9.92308	9	0.356748	0.000835869
TFF2	-0.956227	0.588983	-4.01025	0.0800467	-1.84193	0.487222	-3.28114	0.054333	0.201613	0.996182	-0.31654	0.883465	-2.3393	0.0411013	-1.19039	0.449971	-0.116148	0.955672	-1.80748	0.144251	-3.34092	0.00441554	-0.37313	0.111685	17.9635	9	0.035599	0.000834999
SMURF2	0.969645	0.583307	0.981152	0.681502	-0.717742	0.832779	0.0907271	0.981892	0.473502	0.972751	0.864398	0.659716	2.98881	0.00755665	1.52624	0.310429	1.42784	0.361125	3.665	0.00136819	3.33931	0.00443306	0.30392	0.0910127	12.5147	9	0.185822	0.000839864
EEF1B2	-2.74821	0.06142	-0.242806	0.940046	-0.294746	0.942417	-2.39106	0.202726	-1.10303	0.838189	1.32407	0.45375	-4.70231	1.61571e-05	-2.49376	0.0735525	-0.468879	0.806363	-5.4283	9.77444e-07	-3.33803	0.00445113	-0.445654	0.133508	25.4642	9	0.00249836	0.000843739
SGCD	1.91615	0.224826	1.38936	0.528134	0.615873	0.856987	0.413019	0.894534	2.68745	0.302183	0.63217	0.757292	4.26161	0.000101552	1.33403	0.38672	-0.506122	0.789259	1.63803	0.190492	3.3363	0.00447756	0.353035	0.105817	16.3016	9	0.0608447	0.000849027
ZFPL1	-0.417426	0.836079	0.527611	0.848217	-0.296532	0.941723	-0.346906	0.913993	0.138451	0.995522	-0.729267	0.71555	-1.92939	0.0983178	-3.38084	0.0133836	0.283422	0.886749	-1.85315	0.133145	-3.33544	0.00448907	-0.245002	0.0734541	8.7538	9	0.460304	0.000851639
IWS1	-0.0412351	0.98568	0.171032	0.958796	0.527138	0.883382	2.35915	0.211956	-0.130618	0.995091	0.448813	0.831952	0.914297	0.473033	0.809655	0.632127	0.679266	0.709716	3.16724	0.00635044	3.33498	0.00449354	0.244901	0.073434	6.95509	9	0.641795	0.000853042
PDK4	0.228276	0.912727	-1.67686	0.437805	-0.611732	0.858499	-3.59998	0.0317868	-0.856028	0.898041	-1.70012	0.306572	-0.654064	0.61917	-0.592866	0.737814	-2.42254	0.0826876	-1.58337	0.206937	-3.33427	0.00450286	-0.311129	0.0933125	13.0442	9	0.160615	0.000855232
CD3D	1.09434	0.52929	1.38627	0.530147	0.950362	0.765734	1.8475	0.371315	0.536263	0.964108	0.265212	0.905186	3.29813	0.00297566	1.21275	0.440129	3.89101	0.00316893	0.45904	0.753191	3.33238	0.00452833	0.357952	0.107416	16.7243	9	0.0532126	0.000861063
FKBP4	0.644719	0.73553	-1.28968	0.565407	-1.13707	0.702349	-2.71528	0.132619	-0.269909	0.991109	-0.762454	0.700524	-2.44423	0.0319073	-1.37681	0.367976	-2.28552	0.105254	-0.377134	0.799563	-3.3325	0.00452952	-0.278449	0.0835554	10.8693	9	0.284775	0.000860683
DCAF13	1.22375	0.471162	2.72194	0.23788	2.05013	0.432221	0.314387	0.922075	1.80837	0.599091	0.144155	0.951925	2.0499	0.0772523	0.856368	0.608733	0.455914	0.812338	5.46476	8.12379e-07	3.33209	0.00452983	0.423367	0.127058	23.1712	9	0.00582308	0.000861968
PPP4R1	2.9453	0.0425329	1.07654	0.642787	-0.499243	0.888932	3.06682	0.0775801	1.41752	0.750399	-0.663966	0.74373	5.3221	7.11974e-07	1.9067	0.188601	2.07594	0.147621	1.00801	0.449473	3.33185	0.00453094	0.43903	0.131767	24.8165	9	0.00318106	0.000862704
CLDN5	-0.798315	0.662431	-2.73857	0.235374	-2.7721	0.277116	-2.36058	0.212116	-0.453738	0.976384	-1.51875	0.373925	-0.0827006	0.953089	-2.47068	0.0763478	1.25824	0.434075	-4.31821	0.000137737	-3.33145	0.00453494	-0.396292	0.118955	20.3224	9	0.016024	0.000863936
FAAH2	0.578199	0.764334	-4.30094	0.11642	-2.61942	0.296167	-5.31433	0.00116	-1.94143	0.552209	-0.597814	0.771917	-0.548714	0.681143	-2.08878	0.142676	-1.86839	0.202649	-1.32685	0.302084	-3.33125	0.00453495	-0.523372	0.15711	34.9479	9	6.0857e-05	0.000864562
CCDC112	1.14814	0.503196	1.25232	0.577519	-1.51479	0.573855	-0.319319	0.920289	1.4804	0.730585	3.2937	0.0284521	3.06123	0.00609366	3.57288	0.00890858	2.93732	0.0302629	3.53406	0.00209077	3.33049	0.00453823	0.462193	0.138776	27.4197	9	0.00119173	0.000866939
GTF2F2	1.8591	0.242605	2.1051	0.331544	1.85076	0.48452	0.785293	0.778512	-0.0824098	0.99573	-0.355047	0.868869	0.28828	0.836396	1.76384	0.229949	0.1523	0.941703	1.87353	0.128399	3.33006	0.00453905	0.244644	0.0734653	7.70073	9	0.564564	0.000868267
CIAO2A	-0.694067	0.713346	-0.2697	0.933687	-1.01368	0.74432	-2.63297	0.150018	-1.71196	0.640124	-1.14375	0.531963	-6.56323	0	-1.49432	0.322583	-2.5488	0.0649404	-0.912623	0.499813	-3.33062	0.00453909	-0.486787	0.146155	30.471	9	0.000364665	0.000866524
PTPDC1	1.20464	0.478134	0.843048	0.734055	1.89041	0.471012	1.50277	0.502109	-0.370846	0.984463	-1.46335	0.395055	2.65755	0.0187715	2.07909	0.144872	3.20038	0.0168855	2.54037	0.0325902	3.33016	0.00454032	0.345523	0.103756	15.6952	9	0.0735249	0.000867958
PEX16	-0.381179	0.850782	-1.05903	0.648543	-0.63079	0.853575	-0.155809	0.966211	-0.44799	0.97691	-1.15593	0.526209	-2.61834	0.0207835	-2.47658	0.0754633	-0.612617	0.741853	-5.37803	1.39785e-06	-3.33063	0.00454205	-0.366854	0.110145	17.6842	9	0.0390186	0.000866492
GPRIN3	1.1935	0.483158	0.0813606	0.98263	1.23085	0.66938	-0.614954	0.832261	2.26465	0.429631	0.484488	0.81885	4.90975	6.78497e-06	2.90253	0.034494	1.97254	0.174164	1.90643	0.12084	3.32915	0.00454793	0.407777	0.122487	21.5646	9	0.0103661	0.000871105
SLAMF8	1.71218	0.289579	-0.0661358	0.984859	0.762638	0.822847	-0.0825662	0.982932	1.52644	0.710219	2.50069	0.108258	6.70867	0	3.12308	0.0227562	1.96007	0.177408	1.87147	0.128895	3.32925	0.00454935	0.512441	0.153921	33.7485	9	9.88565e-05	0.00087081
TIGIT	0.470512	0.813785	0.592256	0.82357	1.01364	0.744234	0.12137	0.97435	-0.25553	0.993587	1.64817	0.324823	2.5264	0.0262057	1.09624	0.492397	0.275857	0.89061	2.37438	0.0473696	3.32818	0.00455817	0.244481	0.0734578	6.6175	9	0.676874	0.000874141
SIRT1	-4.36956	0.00176029	-1.83295	0.392513	-1.1412	0.701355	-1.98457	0.323764	-1.58861	0.686485	-1.92084	0.239281	-2.68994	0.0172732	-1.63346	0.271548	-2.23112	0.114721	1.71445	0.168561	-3.32792	0.00455895	-0.46554	0.139889	28.0088	9	0.00095063	0.000874967
HINFP	-2.70148	0.0670687	-1.06842	0.646277	-2.19023	0.393618	-1.41108	0.538529	1.50711	0.716823	-2.282	0.147597	-3.46563	0.00174976	-1.45735	0.334801	0.329582	0.868102	-1.27526	0.323087	-3.32824	0.00456048	-0.353522	0.106219	16.3942	9	0.0590926	0.000873972
DEPDC5	-1.62588	0.318709	-1.48569	0.49968	-2.02691	0.435803	-1.78042	0.394521	-0.151621	0.994544	-1.0571	0.570459	-2.0013	0.0853008	-0.292681	0.878842	-2.22353	0.116444	0.134052	0.932308	-3.3237	0.00462585	-0.268413	0.0807572	10.3032	9	0.326505	0.000888329
KIFC1	-0.0620459	0.978283	2.16008	0.318386	0.687499	0.838079	0.312776	0.923045	1.63593	0.667506	2.99804	0.0477196	4.94821	5.88106e-06	2.71961	0.0491005	0.414165	0.831637	1.24427	0.337353	3.32377	0.00462791	0.428662	0.128969	23.7966	9	0.00463468	0.00088811
SHFL	-0.726647	0.696027	-2.54818	0.247372	-2.0669	0.428952	0.164104	0.963209	-1.25168	0.790417	-0.363078	0.86577	-3.77855	0.000604256	-1.43145	0.345488	0.177302	0.932376	-3.82188	0.000805719	-3.32271	0.00463723	-0.383637	0.115459	19.2373	9	0.023249	0.000891486
TMEM237	0.203916	0.92131	2.03995	0.342917	0.469383	0.900454	1.98404	0.323467	0.364925	0.985064	2.59075	0.0939414	1.48714	0.216367	-0.0232649	0.991325	0.59963	0.748978	3.35963	0.00358543	3.32281	0.00463855	0.30801	0.0926957	12.8981	9	0.16727	0.000891169
MINDY1	-2.62739	0.0761385	-0.10523	0.97742	-0.516028	0.886103	0.594652	0.838615	-2.19653	0.461866	-1.72683	0.29922	-1.72725	0.144313	-0.761667	0.654131	-2.26543	0.108956	-2.31908	0.0535026	-3.32189	0.00464904	-0.322137	0.096974	13.9273	9	0.124936	0.00089409
TRNT1	3.41231	0.0183649	1.42667	0.517463	-0.204617	0.960374	-0.0198214	0.995947	0.148189	0.99454	0.303103	0.888966	1.02838	0.412921	2.19035	0.120938	1.13036	0.493085	2.01352	0.0991878	3.32114	0.00465862	0.277406	0.0835274	10.8653	9	0.285052	0.000896501
ANKRD54	0.0194312	0.993203	-0.656894	0.80375	-0.545545	0.87916	-0.884637	0.746167	-0.226361	0.99383	-2.14452	0.178041	-2.65899	0.0187034	-1.42764	0.347119	0.808901	0.647075	-3.33821	0.00383939	-3.32087	0.00465979	-0.284758	0.0857479	11.3321	9	0.253631	0.000897369
TMEM130	0.298619	0.885442	0.541352	0.84213	1.87066	0.47748	0.311106	0.92346	1.33267	0.769427	0.739046	0.710924	1.98625	0.08779	0.88354	0.595788	1.09783	0.507976	1.83802	0.136774	3.32011	0.0046698	0.243744	0.0734144	4.58685	9	0.868736	0.000899811
RAB22A	2.6156	0.0775527	1.71157	0.428507	1.37461	0.62259	-0.652548	0.821796	1.07726	0.847909	4.10519	0.00699459	0.358567	0.794815	1.13178	0.475057	1.78477	0.230393	4.42755	9.06843e-05	3.31881	0.00468885	0.467035	0.140724	28.268	9	0.000860307	0.000904015
SPATA2L	-0.194628	0.9256	-0.817766	0.741663	0.318364	0.937538	-0.148858	0.968029	-0.368169	0.985424	-0.697557	0.728899	-2.5225	0.0264792	-2.8156	0.0405973	0.165058	0.936677	-3.16782	0.00634132	-3.31813	0.00469746	-0.274117	0.0826117	10.6967	9	0.297069	0.00090621
DSTYK	0.787948	0.666464	0.171884	0.958455	0.505448	0.887689	-0.467028	0.879773	0.938506	0.885908	2.69778	0.0807605	2.76921	0.0139609	1.10331	0.489099	1.56912	0.305411	2.35068	0.0499812	3.31719	0.00471153	0.291545	0.0878891	11.784	9	0.225764	0.000909265
MYOZ3	-0.267798	0.897652	-0.360881	0.905112	0.459719	0.901643	0.46235	0.880138	1.64818	0.665188	-0.283984	0.896661	2.09396	0.0706352	2.14275	0.130451	1.49755	0.332817	2.08059	0.0873007	3.31602	0.00472602	0.243625	0.0734693	7.97576	9	0.536591	0.000913096
GALNT18	3.31115	0.0219877	2.65216	0.235833	2.5251	0.313758	2.28208	0.232209	4.02609	0.12908	1.57459	0.352251	1.91528	0.100982	1.31879	0.392835	2.17299	0.126552	-2.27262	0.0588863	3.31537	0.00472825	0.557939	0.168289	40.2641	9	6.80528e-06	0.000915235
PLS3	2.0449	0.192046	1.26704	0.572259	0.261738	0.947595	0.882246	0.746887	-0.245723	0.992934	2.78552	0.0701141	3.54752	0.0013343	1.70675	0.248122	-0.173974	0.933428	0.731281	0.600113	3.31603	0.00472912	0.314399	0.0948121	13.3904	9	0.145723	0.000913073
GSTZ1	-3.96044	0.00598667	1.16128	0.61044	-0.455502	0.903147	0.423268	0.891796	0.0615917	0.998552	-2.40719	0.123505	-4.27947	9.50442e-05	-4.1538	0.00199014	-2.96149	0.0290057	-5.32248	1.71717e-06	-3.31543	0.00473014	-0.535654	0.161564	36.945	9	2.69196e-05	0.000915015
FAM89B	-0.670798	0.724394	0.615401	0.816889	-0.0743584	0.986352	-0.625732	0.829774	-0.347745	0.985085	-2.20571	0.163472	-3.64986	0.000948939	-3.05192	0.0261578	0.0307813	0.990164	-3.82528	0.000797229	-3.31543	0.00473336	-0.349698	0.105476	16.2599	9	0.0616478	0.000915007
PSMD11	3.08484	0.033649	-0.0129744	0.997559	1.33713	0.637058	-0.364637	0.908126	0.460634	0.973454	1.95676	0.228761	2.91363	0.0093636	2.18013	0.122647	0.0257647	0.991291	0.833867	0.542785	3.31436	0.00474326	0.308461	0.0930679	12.9837	9	0.163345	0.000918531
PHF13	0.465107	0.816217	-0.0503675	0.988683	-0.0859484	0.984924	-1.58258	0.470152	0.1652	0.994093	-1.49536	0.383567	-0.789938	0.542955	-1.58515	0.288462	-1.77884	0.232592	-2.69631	0.0224169	-3.31399	0.00474625	-0.243422	0.0734526	7.58272	9	0.576681	0.000919734
SAP30L	-0.432393	0.829413	0.0549604	0.98826	-0.0457585	0.99205	-2.26509	0.23756	-1.8318	0.591664	-3.01648	0.0462865	-2.13197	0.0652152	-2.53932	0.0678837	-0.506465	0.789342	0.0977619	0.95156	-3.31283	0.00476343	-0.304263	0.0918437	12.687	9	0.177287	0.000923557
PIK3CG	1.4802	0.370205	-0.38979	0.895953	0.211929	0.959108	-0.0684445	0.985642	2.15621	0.476323	1.52425	0.371513	5.49491	1.96464e-07	1.78538	0.223887	1.9761	0.173032	3.79529	0.00088399	3.31242	0.00476731	0.451278	0.136238	26.5247	9	0.00167556	0.000924931
SLC66A3	2.01591	0.198392	2.47632	0.259553	1.02132	0.742514	-0.368638	0.906929	0.0312836	0.997802	0.322888	0.881513	1.5078	0.209654	1.0424	0.517514	1.26125	0.432623	2.58098	0.0296314	3.31216	0.00476851	0.268191	0.0809717	10.3516	9	0.322774	0.000925792
UROS	-1.4617	0.376653	0.0764362	0.983035	-2.53445	0.3148	0.000693659	0.99968	-2.18185	0.465552	-2.40473	0.124055	-4.22531	0.00011641	-2.30957	0.100653	-0.685284	0.706724	0.0128582	0.993513	-3.31166	0.00477339	-0.397971	0.120172	20.7618	9	0.013751	0.000927427
SLC22A10	-3.57138	0.0133519	-1.55388	0.479329	-0.993738	0.747747	-1.5206	0.495468	-0.638623	0.950712	1.14143	0.53332	-2.52939	0.0260293	-1.62487	0.274339	-2.05084	0.153573	-0.426365	0.771009	-3.311	0.00477926	-0.335386	0.101294	15.054	9	0.0894638	0.000929638
BMP5	0.952604	0.590906	0.991079	0.678286	0.994394	0.747956	1.38785	0.549009	1.00566	0.870202	3.268	0.0289042	2.04008	0.0787925	0.232035	0.907766	2.93335	0.0305123	0.578421	0.686517	3.31114	0.00478008	0.336138	0.101517	15.0817	9	0.0887173	0.000929153
MID1IP1	2.16454	0.160031	3.24528	0.249143	2.11512	0.414744	2.43127	0.19598	1.77563	0.609579	2.12776	0.182172	1.30198	0.285399	-0.27875	0.885358	-0.517056	0.785193	1.09125	0.409397	3.30908	0.00480358	0.377909	0.114204	18.7675	9	0.0272437	0.000936037
PLXNB3	0.50261	0.7995	1.51682	0.490107	0.739728	0.828872	-0.103894	0.978468	0.222202	0.993535	1.60236	0.340509	2.63027	0.020143	1.48514	0.325693	1.97628	0.173167	0.83775	0.541034	3.30909	0.00480675	0.243219	0.0735005	8.50969	9	0.483706	0.000936011
ADAMTS2	2.35946	0.119012	1.08238	0.640902	1.38324	0.620815	0.392365	0.900999	2.5866	0.335504	0.992781	0.600194	7.16081	0	3.64833	0.00737457	4.36945	0.000836719	-0.453791	0.756087	3.30912	0.00480931	0.655352	0.198044	55.3544	9	1.04248e-08	0.000935893
BMP6	-2.98673	0.0395025	-1.69385	0.433107	-0.852663	0.797774	-1.45902	0.51871	-0.440898	0.977431	-2.35879	0.131343	1.0924	0.380168	-2.33887	0.09572	0.0305607	0.990109	-2.51947	0.034223	-3.30457	0.00487302	-0.327019	0.0989596	14.4613	9	0.106836	0.000951232
GALK1	-1.16344	0.495588	0.0699931	0.984082	0.415237	0.912003	-0.828973	0.764428	-0.623145	0.954662	-2.37421	0.128688	-3.48513	0.00164053	-3.27888	0.0170911	-4.55695	0.000556316	-6.85347	0	-3.30491	0.00487386	-0.568607	0.172049	41.7869	9	3.59477e-06	0.000950076
CASP1	1.58754	0.330927	-0.311046	0.918712	-0.152288	0.973146	0.446714	0.882952	1.62896	0.669276	2.3694	0.129215	4.06097	0.000214668	1.18271	0.452963	2.74578	0.0439162	1.36568	0.285304	3.30464	0.004875	0.37002	0.11197	18.1011	9	0.0340189	0.00095097
EMD	0.901741	0.615558	-1.12433	0.621888	-0.792079	0.815344	-1.19914	0.623471	-0.691005	0.936075	-1.07275	0.563408	-3.26225	0.00331551	-2.13503	0.132375	0.6537	0.720609	-2.817	0.0164923	-3.30388	0.00488246	-0.293998	0.0889858	12.0475	9	0.210643	0.000953576
RASGRP1	-0.542752	0.781728	1.5162	0.490569	2.173	0.401568	0.486858	0.873728	0.284329	0.989751	1.15696	0.526092	4.46877	4.46946e-05	1.16179	0.462914	2.5101	0.0695447	4.7055	2.97101e-05	3.30366	0.00488282	0.449732	0.136132	26.5271	9	0.00167407	0.00095432
TUT7	-3.24112	0.0247678	-0.852514	0.731141	-0.94815	0.766123	-0.663857	0.816244	-1.84121	0.586107	-2.50388	0.10783	-3.12031	0.00511618	-0.729232	0.669362	-1.91261	0.189642	0.578488	0.686527	-3.30237	0.0049023	-0.382822	0.115923	19.3797	9	0.0221509	0.000958716
GID4	-1.35648	0.418036	-0.538511	0.842341	-1.00354	0.745007	-2.83463	0.1114	-0.873906	0.89693	-0.114738	0.960999	-0.685587	0.601392	-1.8206	0.213295	-1.32538	0.402235	0.318206	0.833196	-3.30119	0.00490989	-0.242383	0.0734229	6.69374	9	0.668971	0.000962748
DNAJC10	-0.131282	0.952562	-0.290532	0.926919	-0.151826	0.973132	2.28418	0.23168	1.17679	0.818936	3.16614	0.03481	0.480205	0.722569	2.07266	0.146066	2.31622	0.100102	3.67437	0.00132495	3.30149	0.00491183	0.355724	0.107747	16.8665	9	0.0508482	0.000961731
ZNF784	-1.12723	0.513909	0.282046	0.93042	-0.62392	0.854111	0.254243	0.940923	-0.191089	0.994656	-1.38851	0.426433	-1.86373	0.111763	-2.86371	0.0370038	-0.85106	0.626381	-1.08196	0.414289	-3.30122	0.00491279	-0.24237	0.0734184	6.43983	9	0.695218	0.000962654
THBS3	-3.47825	0.0160423	-1.74111	0.415462	-1.62323	0.543117	-0.50424	0.868084	-1.48103	0.72998	-2.42198	0.121052	-2.3321	0.0417415	-0.415085	0.823852	1.5308	0.319333	-3.75553	0.00101193	-3.30157	0.0049139	-0.40834	0.12368	21.9162	9	0.00914842	0.000961451
FBXO30	2.76406	0.0591625	-0.522657	0.850276	0.9365	0.770405	0.878472	0.748055	0.0952318	0.99527	0.95969	0.615758	2.55777	0.0242493	2.3568	0.0930984	1.60884	0.289579	6.72407	0	3.30045	0.00491648	0.446683	0.13534	26.2743	9	0.00184212	0.000965298
CKAP2L	0.941428	0.596077	2.338	0.287668	0.846532	0.79942	0.213572	0.949606	1.54194	0.707982	2.65211	0.0848879	3.68991	0.000824642	0.190174	0.925353	0.449687	0.815644	1.82657	0.139494	3.30058	0.00491759	0.354265	0.107334	16.742	9	0.0529133	0.000964835
LDB1	1.10443	0.524291	1.81984	0.394518	0.628374	0.854105	1.99292	0.321064	1.41139	0.750364	-1.35375	0.44213	0.572354	0.667291	2.62494	0.0588015	0.0428868	0.985727	0.980271	0.463885	3.30009	0.00491966	0.248718	0.0753669	9.32415	9	0.407906	0.000966537
PLD1	-3.86074	0.0076471	-1.92166	0.366897	-3.04737	0.222774	-0.612341	0.833332	-1.81024	0.598635	-1.11773	0.544171	-0.672295	0.608329	-2.28424	0.104768	-2.22474	0.116202	0.904043	0.504311	-3.29864	0.00494262	-0.433454	0.131404	24.7149	9	0.00330326	0.000971536
ACLY	3.23579	0.024929	2.00121	0.34689	1.34132	0.6352	0.317072	0.921068	1.86733	0.578484	-0.206496	0.92725	7.37631	0	2.41595	0.0835498	2.16068	0.128846	1.27491	0.323166	3.29832	0.00494517	0.576586	0.174812	43.3893	9	1.82833e-06	0.000972659
BAX	1.34088	0.423922	2.39137	0.276661	1.90682	0.467328	0.768117	0.784025	2.16902	0.471819	1.3662	0.437087	3.74943	0.000672596	2.48271	0.0749132	-0.136225	0.947222	-0.659931	0.640242	3.29785	0.00495068	0.378668	0.114823	19.0261	9	0.0249715	0.00097427
SH3BGRL	1.83576	0.249736	0.436815	0.87943	-0.738412	0.828453	-0.406557	0.895826	1.959	0.549702	0.820292	0.677727	1.89609	0.104859	2.26534	0.107899	2.69725	0.0478213	3.34255	0.00378397	3.29761	0.00495165	0.340622	0.103293	15.6176	9	0.0753083	0.000975111
WDR74	-0.137734	0.94924	-1.933	0.365246	-2.8681	0.250447	-0.236074	0.944958	-0.0783774	0.996173	-1.16213	0.523166	-3.62355	0.00103922	-2.31124	0.100362	0.276304	0.890371	-1.70024	0.172497	-3.29589	0.00497921	-0.335975	0.101938	15.2396	9	0.0845605	0.000981095
C17orf80	1.59061	0.330332	0.883508	0.718954	0.687642	0.83826	0.670015	0.814291	-1.02195	0.864026	2.56752	0.0974573	0.667682	0.611094	2.31028	0.100542	-0.409335	0.834123	1.71373	0.168744	3.29394	0.00500893	0.247975	0.0752821	9.30457	9	0.409648	0.000987933
ASS1	-3.4681	0.0162569	-1.16248	0.610163	-0.454337	0.903342	0.123571	0.973364	-1.27228	0.779165	0.438317	0.836006	-4.21616	0.000120882	-2.67683	0.0528741	0.0546152	0.981483	-4.10256	0.000307363	-3.29402	0.00501087	-0.411503	0.124925	22.424	9	0.0076282	0.000987669
SPRYD4	-2.0289	0.195425	0.229879	0.943103	-2.53163	0.314406	-0.482296	0.874924	-0.5863	0.959737	0.794741	0.688324	-6.00121	0	-3.14018	0.0221881	-1.68524	0.263903	-4.38804	0.000105415	-3.29271	0.00502492	-0.484451	0.147128	30.8153	9	0.000318422	0.00099226
SLC25A13	-0.098017	0.965794	-0.204176	0.949614	-0.388169	0.918261	-1.47426	0.513741	-1.96936	0.544482	-1.36274	0.438253	0.16709	0.904822	-2.4402	0.080457	-2.81461	0.0388341	-1.51745	0.22943	-3.29253	0.0050255	-0.274237	0.0832908	10.8115	9	0.28885	0.000992914
ZNF133	-2.09352	0.178988	-1.30493	0.56019	-0.935199	0.770833	0.994565	0.700003	-0.981594	0.876432	-2.16912	0.171385	-5.15734	2.02462e-06	-1.65892	0.26356	-0.828665	0.637055	-2.52218	0.0339967	-3.29285	0.00502595	-0.42066	0.12775	23.4455	9	0.00526969	0.000991786
RASAL3	0.571932	0.767596	1.0476	0.652771	1.32263	0.642448	0.501224	0.868698	0.918121	0.891068	-0.697887	0.729016	2.20776	0.0554459	1.73825	0.238067	2.74035	0.0441742	0.894968	0.509243	3.29203	0.00503108	0.251017	0.0762499	9.47078	9	0.394999	0.000994656
GSTA2	0.0336516	0.988172	-1.53402	0.484663	0.685602	0.838118	-0.521389	0.861326	-0.942896	0.884489	-1.51783	0.374186	-3.75621	0.000655187	-2.16011	0.126903	-1.69002	0.262678	-1.67189	0.180329	-3.29182	0.00503185	-0.312292	0.094869	13.4201	9	0.144502	0.0009954
EMC10	-0.50475	0.798915	-1.34027	0.546708	-2.05973	0.430404	-2.18144	0.261912	0.105724	0.996577	1.30845	0.459799	-1.72135	0.1458	-2.54098	0.0677585	0.505819	0.789458	-1.61352	0.197875	-3.29127	0.00503568	-0.27003	0.0820441	10.5696	9	0.306369	0.000997352
IRF3	-1.29022	0.444572	-1.92099	0.367274	-0.378654	0.920704	0.0278645	0.994226	-0.470346	0.973199	-2.78343	0.0701512	-1.39125	0.250664	-0.904129	0.586877	-0.848564	0.62761	-1.65496	0.185569	-3.2913	0.00503845	-0.241938	0.0735083	8.84703	9	0.451513	0.000997243
EPN2	-2.64808	0.073938	0.098694	0.979148	-0.867193	0.792455	-1.15997	0.638102	0.636975	0.950929	-0.966776	0.612227	-0.56108	0.673777	-2.24274	0.111785	0.372696	0.848652	-1.33678	0.297696	-3.29088	0.00503919	-0.241684	0.0734405	6.90073	9	0.647454	0.000998757
ALKBH4	-0.258526	0.901178	0.831409	0.736192	-0.0126418	0.998341	-1.45584	0.519812	-0.958968	0.880741	-1.15693	0.526026	-0.839676	0.513895	-2.08735	0.142918	-0.957467	0.573502	-2.04039	0.0944569	-3.29003	0.00505147	-0.241396	0.073372	4.45355	9	0.879111	0.00100178
ANKRD50	0.461112	0.818008	1.81068	0.395963	0.874999	0.788552	-1.2018	0.622518	1.50539	0.717108	1.20002	0.506943	2.80528	0.0126724	2.20102	0.119163	3.02804	0.024937	4.52124	6.28571e-05	3.2889	0.00506603	0.429903	0.130713	24.5023	9	0.00357402	0.0010058
ATG4B	-1.35149	0.419909	-2.20001	0.307526	-0.66055	0.844787	-0.794702	0.7759	-0.0310355	0.997688	-1.50285	0.381157	-1.89647	0.10481	-0.973011	0.55117	0.454824	0.812935	-4.59999	4.57579e-05	-3.28905	0.00506688	-0.332527	0.101101	15.0524	9	0.0895073	0.00100528
DLG3	-0.703415	0.707657	1.04182	0.655254	2.02225	0.43496	-0.0778855	0.984676	1.72607	0.633028	3.0664	0.0428805	3.44167	0.00189205	0.598993	0.734482	3.54974	0.00713084	2.9544	0.0114562	3.28812	0.00507753	0.463165	0.14086	28.253	9	0.000865278	0.0010086
TMCO3	2.48803	0.0962875	1.55985	0.475807	0.270222	0.945823	-1.60856	0.458689	2.7485	0.288186	4.14387	0.006112	4.18393	0.000137046	1.37534	0.368466	1.94835	0.18055	2.11761	0.0811327	3.28781	0.00507932	0.524988	0.159677	36.2688	9	3.55199e-05	0.0010097
CEP128	0.647556	0.734618	0.822368	0.739888	0.659693	0.84494	-0.372017	0.906145	1.01235	0.866982	0.424337	0.842662	2.34329	0.0407274	1.32601	0.39002	1.19467	0.461877	4.24437	0.000180616	3.28703	0.00509011	0.301345	0.0916771	12.6882	9	0.177231	0.0010125
TSPAN33	0.241696	0.907471	-1.49572	0.497519	-1.20734	0.677275	0.616765	0.831813	-0.589246	0.958879	-1.28139	0.471306	-2.95121	0.00841913	-1.9536	0.175333	-1.58534	0.2988	-3.82529	0.000797636	-3.28668	0.00509349	-0.339027	0.103152	15.6227	9	0.0751916	0.00101377
ELOVL6	1.89692	0.23099	1.97161	0.354329	1.18962	0.682164	2.5875	0.159654	0.505813	0.96887	1.87156	0.253406	-0.370031	0.788162	1.13212	0.475074	-0.47583	0.803503	0.951947	0.478682	3.28576	0.00510462	0.258054	0.0785371	9.88973	9	0.359486	0.00101708
SYPL1	2.56162	0.0853169	1.70601	0.429155	0.709637	0.833524	0.701902	0.802928	-0.0941838	0.99525	-0.351766	0.870201	0.377647	0.783852	3.04314	0.0266368	-0.378178	0.847111	2.88634	0.0137491	3.28584	0.00510616	0.287289	0.0874324	11.7101	9	0.230151	0.00101679
ABI1	1.92495	0.222201	2.66475	0.233855	0.328579	0.935368	0.855275	0.755745	-0.703191	0.933451	-0.034143	0.988813	2.8995	0.00975601	3.23694	0.018803	-0.0806485	0.970859	4.54645	5.62353e-05	3.28268	0.00515698	0.379397	0.115575	19.2816	9	0.0229019	0.00102826
GRIK5	-1.35132	0.419878	-1.20943	0.59434	-0.821776	0.806528	-2.34849	0.215171	-1.2553	0.788379	-0.535678	0.797692	-1.58033	0.18606	-0.944507	0.565827	0.294866	0.882051	-0.458304	0.753397	-3.28284	0.00515723	-0.240908	0.073384	4.25176	9	0.894075	0.00102766
RECQL	2.61055	0.0781692	1.89847	0.373583	1.18696	0.684008	-1.50733	0.501538	0.32759	0.985335	2.71986	0.0783162	5.98396	0	3.24335	0.0185728	0.731095	0.685534	5.51685	6.46465e-07	3.28201	0.00516581	0.573102	0.174619	43.3712	9	1.84239e-06	0.00103069
BRCA2	0.844153	0.642117	1.84602	0.390152	2.88615	0.243971	-0.495104	0.871068	1.99648	0.534397	1.48398	0.387602	2.95408	0.00835104	1.54939	0.301785	-0.658802	0.718531	1.84353	0.135399	3.28118	0.00517475	0.344724	0.105061	16.0854	9	0.0651201	0.00103375
PARP16	-0.583855	0.7622	0.0689538	0.984317	0.547898	0.878775	0.358399	0.909924	-2.72786	0.286368	-3.1802	0.0337782	-5.26119	1.06545e-06	-3.14478	0.0220523	-2.48568	0.0729401	-3.63729	0.00149902	-3.28132	0.00517533	-0.512418	0.156162	34.6375	9	6.90221e-05	0.00103321
PCDH18	0.004635	0.998549	0.309427	0.9191	1.4079	0.613035	1.48989	0.507193	1.07736	0.847982	2.00261	0.216851	3.88659	0.000412518	-0.345714	0.855827	2.57104	0.0621742	2.26495	0.0598336	3.27884	0.00521611	0.361637	0.110294	17.6438	9	0.0395383	0.00104234
VASH1	0.71639	0.700913	-0.807803	0.745707	1.42823	0.609615	0.0703298	0.985598	1.4675	0.733334	3.13391	0.0374169	3.39673	0.00218968	1.61727	0.276817	2.94608	0.0298123	1.29717	0.313973	3.27792	0.00523012	0.381885	0.116502	19.4872	9	0.021355	0.00104576
CBLL1	0.417735	0.836121	0.339505	0.911169	1.03645	0.738475	2.06203	0.301606	-0.188827	0.994375	2.69727	0.0806245	1.54407	0.197666	1.08735	0.496178	0.36423	0.85217	5.23783	2.81201e-06	3.27709	0.00524194	0.362191	0.110522	17.7647	9	0.038004	0.00104884
ILVBL	-0.411501	0.838634	-1.41325	0.521286	0.935366	0.770906	-2.21864	0.249821	-0.359901	0.985811	-0.108531	0.963817	-1.6086	0.177661	-2.56368	0.0651949	-0.381653	0.846196	-4.40358	9.91129e-05	-3.2766	0.00524421	-0.317439	0.0968806	13.9713	9	0.123348	0.00105066
RALGAPB	3.03012	0.0369935	0.778422	0.755658	1.65292	0.538199	0.456667	0.880846	0.567953	0.961094	3.36308	0.0246489	3.15102	0.00467702	1.02005	0.527277	-1.36233	0.38543	4.46393	7.94902e-05	3.27661	0.00524753	0.429248	0.131004	24.5159	9	0.00355606	0.00105062
CARD16	1.7103	0.289825	0.555149	0.836263	1.30383	0.644701	-0.260202	0.938679	1.70306	0.644625	1.57152	0.353721	0.593184	0.655543	2.19756	0.119693	2.96353	0.0288598	0.732553	0.599531	3.27599	0.00524832	0.28771	0.0878238	11.7625	9	0.227031	0.00105292
SMOC2	0.176628	0.931954	1.04299	0.654368	1.15457	0.697139	0.190401	0.954702	1.91089	0.560453	0.25795	0.907958	4.03682	0.000235919	2.79096	0.0429504	5.35757	4.5e-05	2.54698	0.0321102	3.27604	0.0052509	0.506959	0.154747	33.7387	9	9.92463e-05	0.00105273
GLIS2	1.09413	0.529313	2.21188	0.304513	1.49568	0.580605	0.924436	0.730696	1.02363	0.863845	1.44154	0.404143	6.36019	0	3.50354	0.0101686	-0.0693592	0.975392	0.738833	0.596251	3.27542	0.00525635	0.472264	0.144184	29.7054	9	0.000492327	0.00105506
C20orf27	-0.763074	0.677945	-2.03179	0.343805	-0.211648	0.959103	0.774146	0.782665	-0.260329	0.993017	-1.82687	0.268058	-4.57181	2.85456e-05	-3.19247	0.0203678	-1.50168	0.330881	-2.83071	0.0159324	-3.27522	0.00525658	-0.404254	0.123428	21.9212	9	0.00913222	0.00105578
PPIC	1.30123	0.44029	0.586106	0.825886	0.43485	0.907699	-0.292257	0.931052	1.98552	0.541129	3.17305	0.0342601	1.75792	0.136412	2.24034	0.112166	2.51032	0.069535	0.582491	0.684141	3.2748	0.00526075	0.336462	0.102743	15.429	9	0.0798055	0.00105738
F10	-3.04932	0.0358916	0.936007	0.698176	-0.774155	0.818484	-3.38789	0.0457896	-1.53099	0.710108	-0.933773	0.625768	-1.01646	0.419296	-2.41797	0.0832952	1.24827	0.437819	-4.9902	7.91293e-06	-3.27401	0.00526625	-0.392944	0.120019	20.7263	9	0.0139226	0.00106032
TP53I3	3.68826	0.0107684	2.02724	0.344805	0.991292	0.74865	3.0199	0.0814779	2.65762	0.314346	1.15656	0.526093	4.75493	1.2641e-05	2.82861	0.0394945	0.715805	0.69282	-1.99131	0.103197	3.27416	0.00526664	0.518269	0.158291	35.8127	9	4.27977e-05	0.00105976
RNASE1	2.16677	0.159735	1.18087	0.603444	-0.797545	0.814101	3.42743	0.0435453	2.5855	0.334448	2.54448	0.101634	6.59948	0	2.9306	0.0329136	4.89543	0.000263704	-1.26897	0.325786	3.2742	0.00526948	0.683586	0.20878	61.1691	9	7.9758e-10	0.00105962
PLPP3	-1.57184	0.335769	-2.45652	0.26364	-1.31997	0.642917	-3.79714	0.0235359	-0.511637	0.968227	0.24249	0.913241	0.909296	0.475819	-2.07001	0.14653	-1.32548	0.402231	-2.19275	0.0694379	-3.2729	0.00528069	-0.338053	0.103289	15.647	9	0.0746284	0.00106449
ILDR1	0.477328	0.810943	1.74387	0.415414	2.2473	0.37866	-0.688601	0.807511	0.315394	0.987123	2.93936	0.0544109	3.5142	0.00149025	1.69494	0.251851	4.23101	0.00124383	1.37083	0.283093	3.27262	0.00528239	0.475061	0.145162	29.9133	9	0.000453878	0.00106555
ACSM3	-0.432672	0.829402	-1.97545	0.352329	-1.43411	0.607401	0.213145	0.949395	-2.06555	0.513912	-1.76769	0.285771	-4.286	9.27284e-05	-1.58139	0.289724	-3.28727	0.0135027	-0.209738	0.893858	-3.27296	0.00528299	-0.437326	0.133618	25.4945	9	0.0024702	0.00106427
SMC2	1.31273	0.436702	2.00763	0.347398	1.5448	0.566238	-1.54103	0.486665	0.879354	0.894296	3.10877	0.0395613	3.83988	0.000484525	1.44209	0.340719	1.40387	0.369671	5.1952	3.51145e-06	3.27225	0.00528626	0.495592	0.151453	32.8295	9	0.000142993	0.00106697
MMP24	-0.932993	0.600038	0.767066	0.759679	1.97029	0.455753	0.134789	0.970288	3.50263	0.108156	0.949571	0.61923	2.63096	0.0201042	2.59334	0.0624361	3.32379	0.0123589	1.8573	0.132224	3.27182	0.00529146	0.42392	0.129567	23.9104	9	0.00444519	0.00106858
ING4	-1.35573	0.418379	0.621024	0.815134	-0.900987	0.78023	-0.754564	0.788051	-1.2859	0.777569	-0.279478	0.898392	-2.76169	0.0142454	-0.295615	0.877371	0.301114	0.879663	-2.9776	0.0107478	-3.27029	0.00531746	-0.255824	0.0782266	9.83377	9	0.364109	0.00107436
UBXN6	-0.422707	0.833942	-0.562273	0.835631	-0.213879	0.958378	-0.579973	0.843738	-0.882536	0.894808	-0.252033	0.909618	-3.73772	0.000699702	-3.17747	0.0209644	-1.45285	0.349704	-5.7631	2.71003e-07	-3.27007	0.00531824	-0.412854	0.126252	22.9713	9	0.00626101	0.00107521
POLR1D	-0.713395	0.702119	-0.48687	0.861441	-0.707456	0.833286	0.13874	0.969432	-2.00751	0.530964	-0.263161	0.905624	-4.24664	0.000107429	-2.68489	0.0523254	-0.000900683	1.00029	-3.79493	0.000884869	-3.26986	0.00531886	-0.36507	0.111647	18.0983	9	0.0340496	0.00107602
MT1H	-0.974382	0.581133	-1.08691	0.639324	-0.75887	0.824176	1.68464	0.429219	-1.52032	0.712653	-2.00283	0.216821	-4.24387	0.00010828	-2.47833	0.0753639	-2.66057	0.052091	-4.07006	0.000343144	-3.26882	0.00533661	-0.459568	0.140591	28.3202	9	0.000843139	0.00107998
PDGFD	-1.46487	0.375831	1.62778	0.452257	0.87489	0.788419	1.95594	0.33353	2.40806	0.388238	1.92672	0.237814	4.08624	0.000196489	0.711512	0.678075	4.44069	0.000726538	2.3569	0.049251	3.26842	0.00534117	0.504664	0.154406	33.7699	9	9.8008e-05	0.00108151
SPIN4	1.92561	0.222371	1.94916	0.359544	1.35512	0.63132	-0.315798	0.921465	-0.0363025	0.997839	0.63946	0.754567	0.962563	0.447543	1.59409	0.285178	3.37719	0.0107343	3.88754	0.000645837	3.26813	0.0053435	0.371975	0.113819	18.6996	9	0.0278719	0.00108259
HS3ST3A1	-0.691858	0.714161	-1.08795	0.638824	-0.674215	0.840868	-1.32566	0.571799	-1.31468	0.771746	-1.04346	0.575906	0.0794639	0.954722	-0.911636	0.583053	-1.67106	0.267722	-2.24335	0.0626098	-3.26766	0.00534592	-0.239817	0.0733911	4.67628	9	0.861566	0.00108441
C4orf46	1.58854	0.330799	1.97558	0.352439	1.14433	0.700773	-0.0175583	0.99613	1.98075	0.543866	2.19317	0.165919	0.765765	0.556308	0.148233	0.942502	2.31146	0.100776	1.86302	0.130861	3.2678	0.00534644	0.307325	0.0940464	13.1908	9	0.154159	0.00108386
PRICKLE1	-0.235838	0.909161	2.64448	0.23439	1.08744	0.718659	1.12392	0.654814	1.3999	0.752495	0.468239	0.824103	5.05597	3.52357e-06	0.481519	0.79148	3.12958	0.0198158	2.6495	0.0250948	3.26711	0.00534918	0.457558	0.14005	27.9575	9	0.00096958	0.00108653
RETREG2	-0.129898	0.952939	-0.98455	0.680065	-0.545328	0.879282	-2.65712	0.144546	-1.8034	0.600492	0.630844	0.757777	-2.66787	0.018301	-3.04217	0.0266729	-0.871435	0.614908	-6.73137	0	-3.26724	0.00535011	-0.448862	0.137383	27.0759	9	0.00135888	0.00108603
PSMD12	2.43352	0.104779	1.26197	0.573867	0.970323	0.759423	0.213868	0.949594	-0.0289956	0.998	0.67053	0.740159	1.2956	0.288176	1.43164	0.345424	-1.05804	0.526573	3.34511	0.00375327	3.26657	0.00535615	0.272283	0.0833544	10.8362	9	0.287105	0.00108857
APOBEC3C	0.749561	0.685297	0.822796	0.739756	0.802517	0.812537	0.247381	0.941914	1.44903	0.739982	0.141927	0.952858	5.2096	1.53179e-06	2.20599	0.118386	1.25757	0.434162	1.77627	0.152493	3.26533	0.00537771	0.362772	0.111098	17.9152	9	0.0361706	0.00109337
UGT3A2	0.957914	0.58829	1.16196	0.610462	1.22048	0.671415	2.12831	0.279967	-0.170484	0.994742	0.79923	0.686148	3.80447	0.000548548	1.66162	0.262526	-0.470352	0.805411	0.130755	0.934122	3.26461	0.00538144	0.283508	0.0868428	11.5697	9	0.23867	0.00109613
FAAH	-0.581352	0.763047	-1.52991	0.48624	2.10359	0.417469	-2.81956	0.11259	-0.702762	0.933407	-1.66732	0.31809	-2.76873	0.0139677	-2.9913	0.0292733	-2.93566	0.0304053	-5.99212	0	-3.26477	0.00538178	-0.480635	0.147219	30.851	9	0.000313963	0.00109553
SLC7A9	-1.8919	0.232423	0.392783	0.89503	1.41556	0.612657	0.0599828	0.988422	-2.34269	0.399189	-2.10416	0.188637	-3.53415	0.0013951	-2.94583	0.0319114	-2.47851	0.0738151	-3.26024	0.00485767	-3.26488	0.00538331	-0.413515	0.126655	22.9383	9	0.00633629	0.0010951
PRIM2	-0.0831213	0.971414	-0.323499	0.914834	-0.27331	0.945253	0.993869	0.700026	0.789589	0.911105	0.26577	0.904855	3.09807	0.00546853	2.9291	0.0330231	0.814127	0.64478	3.85169	0.000731936	3.26427	0.0053851	0.312521	0.0957399	13.6808	9	0.134142	0.00109746
DNAJC9	1.65404	0.308457	1.61914	0.455152	1.7513	0.512725	0.349191	0.913445	0.941733	0.884795	2.86564	0.0618739	-1.03314	0.410611	1.66342	0.261927	2.32347	0.0990513	2.489	0.0367904	3.26348	0.0053975	0.347556	0.106499	16.4995	9	0.0571553	0.00110054
TM6SF1	1.56193	0.339686	0.153743	0.963582	0.0061383	0.99873	-0.112831	0.976079	2.36324	0.397583	3.38163	0.0236065	3.8329	0.000496139	2.23593	0.112978	0.357034	0.855561	1.37998	0.279411	3.26213	0.00542125	0.377027	0.115577	19.2326	9	0.0232859	0.0011058
EIF5A2	1.29554	0.443129	2.91078	0.230327	2.30771	0.367079	-0.33735	0.916761	0.997875	0.871531	-0.340833	0.87443	0.601673	0.651051	2.78341	0.0437084	3.88879	0.00317667	3.49472	0.00237946	3.26157	0.00542864	0.444768	0.136367	26.4443	9	0.0017274	0.00110798
BPTF	0.204028	0.921293	0.66196	0.8016	1.08465	0.72014	-0.127655	0.971991	-0.307279	0.987766	2.28681	0.146471	2.37903	0.0373756	1.87886	0.196622	2.5758	0.0616682	4.4661	7.9215e-05	3.26119	0.00543283	0.370551	0.113625	18.6841	9	0.0280172	0.00110947
C9orf72	-1.47703	0.370696	-0.100541	0.978531	-0.663088	0.844591	-1.83967	0.373836	-1.47522	0.732876	-2.44936	0.116299	-1.80529	0.125043	-0.0746993	0.972411	0.273147	0.891664	-0.955261	0.476785	-3.26061	0.00544075	-0.239605	0.0734848	7.81168	9	0.553231	0.00111174
ACIN1	-0.386506	0.848713	1.29864	0.562281	1.09799	0.715095	0.253122	0.940911	-0.114902	0.996338	1.42593	0.410836	1.17446	0.341871	1.45307	0.336384	2.37876	0.0894808	2.92305	0.0124858	3.25975	0.00545431	0.263014	0.0806851	10.2994	9	0.326797	0.00111509
PACSIN2	1.94531	0.217228	0.56812	0.833233	0.102245	0.982325	0.821508	0.768367	0.431723	0.979311	3.86433	0.0105295	6.08082	0	2.12439	0.134448	2.34949	0.0946297	0.967186	0.470907	3.2594	0.00545821	0.501673	0.153916	33.6965	9	0.00010095	0.00111646
CTNNBIP1	-2.11978	0.171439	-0.177165	0.957165	0.214051	0.958309	0.327466	0.917703	-1.06761	0.850566	-0.750958	0.705312	-3.74098	0.000692504	-3.40911	0.0126709	-2.40169	0.0859115	-1.15902	0.375882	-3.25799	0.00548293	-0.351669	0.107941	16.9735	9	0.0491329	0.00112206
TPD52L1	-2.33113	0.12455	1.68223	0.436139	-0.0407291	0.992935	-0.996343	0.699661	-1.13225	0.828721	-0.735455	0.712261	-4.10096	0.000186646	-1.93562	0.180506	-1.82477	0.216372	-4.51427	6.45326e-05	-3.25756	0.00548788	-0.39638	0.12168	21.2554	9	0.0115633	0.00112375
NPRL3	-0.72596	0.69617	-0.470166	0.8683	0.200049	0.961143	0.095803	0.979958	-0.748575	0.920243	0.51841	0.804705	-1.60498	0.178762	-2.6855	0.0522895	-0.817406	0.643145	-3.26689	0.0047582	-3.25646	0.00550626	-0.256451	0.0787515	9.9449	9	0.354965	0.00112813
YWHAB	3.97741	0.00565575	1.80648	0.396005	1.56937	0.561412	-0.487128	0.873746	0.714038	0.930099	3.28253	0.0290756	4.92667	6.46055e-06	1.70453	0.248913	1.42549	0.361523	-0.105542	0.947225	3.25296	0.00557461	0.505194	0.155303	34.4481	9	7.45267e-05	0.00114211
SMG9	0.499197	0.801174	0.421684	0.884518	2.27684	0.37645	0.417326	0.89248	2.36062	0.398191	3.42799	0.021841	3.90623	0.000382642	0.471581	0.795557	2.34839	0.0947524	0.335841	0.823553	3.25189	0.00559219	0.433555	0.133324	25.3776	9	0.00258064	0.00114639
CYB5R2	-0.133328	0.951782	1.23655	0.582036	1.61303	0.544304	0.678707	0.812195	2.05872	0.515895	0.527075	0.800966	1.98965	0.0872006	2.92144	0.0335114	0.334126	0.8653	-0.0487456	0.975181	3.25134	0.00559938	0.255122	0.0784668	9.88237	9	0.360092	0.00114862
TNPO1	-0.033435	0.988269	2.19367	0.309726	0.159533	0.971145	0.0608884	0.988631	1.00956	0.868692	0.27197	0.90261	1.68519	0.155531	2.28317	0.104909	0.261828	0.896928	3.31105	0.00417292	3.25052	0.0056119	0.271517	0.0835301	10.8799	9	0.284029	0.00115193
C2orf69	2.62329	0.076632	0.918536	0.705142	1.87801	0.473919	0.45406	0.881535	-0.795691	0.910397	0.856595	0.662716	-0.322826	0.815344	3.06808	0.025505	1.29752	0.415737	1.64187	0.189373	3.2499	0.00562052	0.284334	0.0874899	11.7154	9	0.229834	0.00115444
NIPAL1	-2.79554	0.055447	0.249831	0.937954	-1.31986	0.642872	-0.992945	0.700416	-1.99185	0.536329	-2.34876	0.133188	-4.08976	0.000194408	-0.19464	0.92334	-1.22532	0.448644	-0.218281	0.889673	-3.24766	0.00566228	-0.379024	0.116707	19.6417	9	0.0202569	0.00116358
SLC9A3R2	-1.55869	0.340673	-0.703615	0.784865	-0.326055	0.935859	0.288474	0.931835	-0.786568	0.91188	-1.65057	0.323924	-5.0305	4e-06	-3.18328	0.0207349	-0.898796	0.602816	-1.27479	0.323196	-3.24725	0.00566322	-0.375689	0.115695	19.376	9	0.0221789	0.00116527
ZNF829	-0.251202	0.903854	1.5125	0.491948	-0.219161	0.957905	2.3316	0.218813	0.546285	0.963796	0.0535562	0.982275	-0.0366271	0.979937	2.57213	0.0642937	1.75647	0.240411	2.9901	0.0103955	3.24704	0.00566402	0.277964	0.0856055	11.3202	9	0.254401	0.00116613
PSD4	-1.97931	0.207687	-1.55304	0.47968	-1.00836	0.745013	-0.403941	0.896979	-2.19711	0.461805	-0.186147	0.936177	0.0932722	0.94755	-1.51797	0.313303	-2.12352	0.13703	-1.14891	0.380651	-3.24734	0.00566527	-0.247882	0.076334	9.48597	9	0.393676	0.0011649
CDNF	-2.69659	0.0674842	-1.76629	0.407722	-2.40977	0.339469	-0.349263	0.913465	-0.975413	0.877206	-1.9337	0.235626	-5.79371	0	-3.03162	0.0271315	-2.29452	0.10385	1.38801	0.276401	-3.24674	0.00566655	-0.532797	0.164102	38.5166	9	1.40776e-05	0.00116733
[truncated: 1,730 more rows]
