# Supplementary material for: Comprehensive meta-analysis reveals distinct gene expression signatures of MASLD progression
Source: Life Sci Alliance. 2024 Apr 2;7(6):e202302517. doi: 10.26508/lsa.202302517 (PMC10987979; doi:10.26508/lsa.202302517)
Supplement: Supplementary file 6 [file LSA-2023-02517_TableS6.xlsx]

## Sheet: Table S6
Table S6. Significant GO functional classes for the DEGs detected in the MASH vs MASLD meta-analysis
Genes	ONTOLOGY	ID	Description	pvalue	p.adjust	Count	geneID
All DEGs	CC	GO:0062023	collagen-containing extracellular matrix	1.96789e-07	0.000105129	131	ADAMTS2/ADAMTS3/ADAMTS5/AEBP1/AGRN/ANG/ANGPT1/ANGPTL2/ANGPTL4/ANXA1/ANXA4/ANXA5/APCS/ASPN/AZGP1/C1QA/CALR/CASK/CBLN4/CCDC80/CFP/CILP/CLU/COL10A1/COL11A1/COL11A2/COL12A1/COL14A1/COL16A1/COL1A1/COL1A2/COL3A1/COL4A1/COL4A2/COL4A3/COL4A4/COL4A5/COL5A1/COL5A2/COL5A3/COL6A3/COL8A2/COMP/CTHRC1/CTSF/CTSG/CXCL12/DAG1/DLG1/DPT/ECM2/EFEMP1/EGFLAM/EMILIN2/F13A1/FBLN5/FBN1/FCN1/FCN2/FGA/FGB/FGFR2/FGG/FMOD/GDF…
	CC	GO:0031012	extracellular matrix	4.62038e-07	0.000105129	156	ADAMTS16/ADAMTS2/ADAMTS3/ADAMTS5/ADAMTSL2/ADAMTSL3/ADAMTSL5/AEBP1/AGRN/ALPL/ANG/ANGPT1/ANGPTL2/ANGPTL4/ANOS1/ANXA1/ANXA4/ANXA5/APCS/ASPN/AZGP1/C1QA/CALR/CASK/CBLN4/CCBE1/CCDC80/CCN4/CD248/CFP/CHAD/CHI3L1/CILP/CLU/COL10A1/COL11A1/COL11A2/COL12A1/COL14A1/COL16A1/COL1A1/COL1A2/COL3A1/COL4A1/COL4A2/COL4A3/COL4A4/COL4A5/COL5A1/COL5A2/COL5A3/COL6A3/COL8A2/COMP/CTHRC1/CTSF/CTSG/CXCL12/DAG1/DLG1/DPT/ECM2…
	CC	GO:0030312	external encapsulating structure	5.44693e-07	0.000105129	156	ADAMTS16/ADAMTS2/ADAMTS3/ADAMTS5/ADAMTSL2/ADAMTSL3/ADAMTSL5/AEBP1/AGRN/ALPL/ANG/ANGPT1/ANGPTL2/ANGPTL4/ANOS1/ANXA1/ANXA4/ANXA5/APCS/ASPN/AZGP1/C1QA/CALR/CASK/CBLN4/CCBE1/CCDC80/CCN4/CD248/CFP/CHAD/CHI3L1/CILP/CLU/COL10A1/COL11A1/COL11A2/COL12A1/COL14A1/COL16A1/COL1A1/COL1A2/COL3A1/COL4A1/COL4A2/COL4A3/COL4A4/COL4A5/COL5A1/COL5A2/COL5A3/COL6A3/COL8A2/COMP/CTHRC1/CTSF/CTSG/CXCL12/DAG1/DLG1/DPT/ECM2…
	CC	GO:0098644	complex of collagen trimers	6.17499e-07	0.000105129	16	COL10A1/COL11A1/COL11A2/COL16A1/COL1A1/COL1A2/COL3A1/COL4A1/COL4A2/COL4A3/COL4A4/COL4A5/COL5A1/COL5A2/COL5A3/LUM
	BP	GO:0009063	cellular amino acid catabolic process	4.57536e-08	0.000154086	52	AADAT/AASS/ABAT/ACADSB/ACMSD/ADHFE1/AFMID/AGXT/AGXT2/AHCY/ALDH6A1/AMDHD1/AMT/ASPA/BCKDHB/CBS/LOC102724560/CDO1/CRYM/DAO/DLD/ENOSF1/GCAT/GLS/GLS2/GLUD2/GOT1/GPT/GPT2/GSTZ1/HAAO/HAL/HGD/HIBADH/HMGCL/HOGA1/HSD17B10/IL4I1/IVD/KMO/KYNU/MAT1A/NOS2/OAT/PAH/PRODH2/SARDH/SDS/SHMT2/SLC25A44/TAT/TDO2
	BP	GO:1901606	alpha-amino acid catabolic process	5.3914e-08	0.000154086	45	AADAT/AASS/ACADSB/ACMSD/ADHFE1/AFMID/AGXT/AGXT2/AHCY/ALDH6A1/AMT/ASPA/CBS/LOC102724560/CDO1/CRYM/DAO/GCAT/GLS/GLS2/GLUD2/GOT1/GPT/GPT2/GSTZ1/HAAO/HGD/HIBADH/HMGCL/HOGA1/HSD17B10/IL4I1/IVD/KMO/KYNU/MAT1A/NOS2/OAT/PAH/PRODH2/SARDH/SDS/SHMT2/TAT/TDO2
	MF	GO:0005201	extracellular matrix structural constituent	2.68376e-07	0.000276696	61	AEBP1/AGRN/ANOS1/ASPN/CD4/CHI3L1/CILP/COL10A1/COL11A1/COL11A2/COL12A1/COL14A1/COL16A1/COL1A1/COL1A2/COL3A1/COL4A1/COL4A2/COL4A3/COL4A4/COL4A5/COL5A1/COL5A2/COL5A3/COL6A3/COL8A2/COMP/CTHRC1/DPT/EFEMP1/EMILIN2/FBLN5/FBN1/FGA/FGB/FGG/FMOD/HMCN1/HSPG2/IGFBP7/LAMA1/LAMA2/LAMA3/LAMA4/LAMB1/LAMC2/LTBP1/LUM/MFAP4/NPNT/PODN/PRELP/SRPX/SRPX2/TGFBI/THBS1/THBS2/THBS3/TNC/VCAN/VTN
	BP	GO:1901605	alpha-amino acid metabolic process	5.02714e-07	0.000957838	76	AADAT/AASS/ACADSB/ACMSD/ADHFE1/ADI1/AFMID/AGXT/AGXT2/AHCY/ALDH6A1/AMDHD1/AMT/ASL/ASNSD1/ASPA/ASS1/BAAT/BCAT1/BHMT/CBS/LOC102724560/CDO1/CRYM/DAO/DCT/ENOPH1/FPGS/GCAT/GCDH/GLS/GLS2/GLUD2/GLYAT/GNMT/GOT1/GPT/GPT2/GSTZ1/HAAO/HAL/HGD/HIBADH/HMGCL/HOGA1/HSD17B10/IL4I1/ILVBL/IVD/KMO/KYNU/MAT1A/MMUT/MPST/MRI1/MTHFD1/MTHFD2L/MTHFR/NAGS/NOS2/OAT/PAH/PCBD1/PHGDH/PPAT/PRODH2/SARDH/SDS/SHMT2/SLC25A13/SLC38A1…
	BP	GO:0016054	organic acid catabolic process	1.07923e-06	0.00154221	85	AADAT/AASS/ABAT/ABCD2/ABCD4/ACAA1/ACAA2/ACADSB/ACMSD/ACOT8/ACOX2/ADHFE1/AFMID/AGXT/AGXT2/AHCY/AKT1/ALDH1L1/ALDH6A1/AMDHD1/AMDHD2/AMT/ASPA/BCKDHB/CBS/LOC102724560/CDO1/CRYL1/CRYM/DAO/DECR2/DLD/ECI2/ENOSF1/FAAH/GCAT/GCDH/GLS/GLS2/GLUD2/GOT1/GPT/GPT2/GSTZ1/HAAO/HAL/HGD/HIBADH/HMGCL/HOGA1/HSD17B10/IL4I1/ILVBL/IRS2/IVD/KMO/KYNU/LDHD/MAT1A/MCAT/MCEE/MLYCD/MPST/NOS2/OAT/PAH/PCK1/PCK2/PEX5/PGD/PHYH/PON1/…
	MF	GO:0008201	heparin binding	3.92913e-06	0.00202547	58	AAMP/ADAMTS3/ADAMTS5/ADAMTSL5/ANG/ANOS1/AOC1/APOA5/CCDC80/CCN4/COL11A1/COL5A1/COL5A3/COMP/CTSG/CXCL10/CXCL6/ECM2/F11/FBN1/FGFR2/FGFR4/FGFRL1/FSTL1/GPNMB/GREM2/KNG1/LAMC2/LGR6/LPA/LPL/LRPAP1/LTF/LXN/MDK/NELL2/NRP1/PAFAH1B1/PCOLCE2/PRELP/PTPRS/RTN4RL1/SELP/SERPINA10/SERPINA5/SERPINC1/SERPINE2/SLIT2/SMOC1/SMOC2/SOD3/TGFBR3/THBS1/THBS2/THBS3/TWSG1/VEGFA/VTN
	BP	GO:0046395	carboxylic acid catabolic process	2.23665e-06	0.00255693	83	AADAT/AASS/ABAT/ABCD2/ABCD4/ACAA1/ACAA2/ACADSB/ACMSD/ACOT8/ACOX2/ADHFE1/AFMID/AGXT/AGXT2/AHCY/AKT1/ALDH1L1/ALDH6A1/AMDHD1/AMDHD2/AMT/ASPA/BCKDHB/CBS/LOC102724560/CDO1/CRYL1/CRYM/DAO/DECR2/DLD/ECI2/ENOSF1/FAAH/GCAT/GCDH/GLS/GLS2/GLUD2/GOT1/GPT/GPT2/GSTZ1/HAAO/HAL/HGD/HIBADH/HMGCL/HOGA1/HSD17B10/IL4I1/ILVBL/IRS2/IVD/KMO/KYNU/LDHD/MAT1A/MCAT/MCEE/MLYCD/NOS2/OAT/PAH/PCK1/PCK2/PEX5/PGD/PHYH/PON1/PON3/…
	BP	GO:0044282	small molecule catabolic process	2.81824e-06	0.00268484	119	AADAT/AASS/ABAT/ABCD2/ABCD4/ACAA1/ACAA2/ACADSB/ACMSD/ACOT8/ACOX2/ADHFE1/AFMID/AGXT/AGXT2/AHCY/AKR1B10/AKT1/ALDH1B1/ALDH1L1/ALDH2/ALDH6A1/AMDHD1/AMDHD2/AMT/APOBEC3C/APOBEC3D/APOBEC3G/ASPA/BCKDHB/CBS/LOC102724560/CDA/CDO1/CRYL1/CRYM/CYP27A1/CYP3A4/CYP7A1/DAO/DECR2/DERA/DLD/ECI2/ENO2/ENOSF1/ENPP4/FAAH/FUT4/GALE/GALK1/GCAT/GCDH/GDA/GLS/GLS2/GLUD2/GLYCTK/GOT1/GPD2/GPT/GPT2/GSTZ1/HAAO/HAGH/HAL/HGD/HIBA…
	MF	GO:0005539	glycosaminoglycan binding	8.82026e-06	0.00303123	71	AAMP/ADAMTS3/ADAMTS5/ADAMTSL5/AGRN/ANG/ANOS1/AOC1/APOA5/CCDC80/CCN4/COL11A1/COL5A1/COL5A3/COMP/CTSG/CXCL10/CXCL6/DPYSL3/ECM2/EGFLAM/F11/FBN1/FGFR2/FGFR4/FGFRL1/FSTL1/GPNMB/GREM2/ITIH1/JCHAIN/KNG1/LAMC2/LAYN/LGR6/LPA/LPL/LRPAP1/LTF/LXN/LYVE1/MDK/NELL2/NOD2/NRP1/PAFAH1B1/PCOLCE2/PRELP/PTPRS/RTN4RL1/SELP/SERPINA10/SERPINA5/SERPINC1/SERPINE2/SLIT2/SMOC1/SMOC2/SOD3/SPOCK2/SULF2/TGFBR3/THBS1/THBS2/THBS…
	CC	GO:0005583	fibrillar collagen trimer	5.09936e-05	0.00578777	10	COL11A1/COL11A2/COL16A1/COL1A1/COL1A2/COL3A1/COL5A1/COL5A2/COL5A3/LUM
	CC	GO:0098643	banded collagen fibril	5.09936e-05	0.00578777	10	COL11A1/COL11A2/COL16A1/COL1A1/COL1A2/COL3A1/COL5A1/COL5A2/COL5A3/LUM
	CC	GO:0009897	external side of plasma membrane	6.917e-05	0.00672926	102	ABCB1/ABCC4/ACKR3/ALCAM/AMOT/ANPEP/ANTXR1/ANXA1/ANXA5/AQP4/ASGR1/AZGP1/BTN2A2/CALR/CAPN2/CCR2/CCR7/CD14/CD1C/CD1E/CD2/CD207/CD248/CD27/CD3D/CD3E/CD3G/CD4/CD48/CD59/CD69/CLEC2D/CLEC4G/CLEC4M/CSF2RA/CTSK/CX3CR1/CXCL10/CXCL12/CXCL9/CXCR3/CXCR6/DAG1/ECE1/EPOR/ERMAP/F10/FAS/FASLG/FCGRT/FCN1/FCN2/FGA/FGB/FGG/FOLR3/GFRA3/GPC4/GSR/HFE/IL13RA2/IL27RA/IL2RG/IL3RA/IL4R/IL6R/IL7R/INSR/ITGA4/ITGA6/ITGAM/ITGAV…
	BP	GO:0030198	extracellular matrix organization	1.26993e-05	0.00907365	91	ADAM10/ADAM8/ADAMTS16/ADAMTS2/ADAMTS3/ADAMTS5/ADAMTSL2/ADAMTSL3/AEBP1/ANTXR1/BMP1/CARMIL2/CAV1/CCDC80/CLASP2/COL10A1/COL11A1/COL11A2/COL12A1/COL14A1/COL16A1/COL1A1/COL1A2/COL3A1/COL4A1/COL4A2/COL4A3/COL4A4/COL4A5/COL5A1/COL5A2/COL5A3/COL8A2/COMP/CPB2/CRTAP/CTSG/CTSK/DAG1/DPT/ECM2/EGFLAM/FAP/FBLN5/FERMT1/FGFR4/FMOD/GFOD2/HMCN1/HPN/ITGB1/ITGB3/LAMA1/LAMA2/LAMB1/LOX/LOXL1/LOXL4/LUM/MFAP4/MMP2/MMP24/…
	BP	GO:0043062	extracellular structure organization	1.26993e-05	0.00907365	91	ADAM10/ADAM8/ADAMTS16/ADAMTS2/ADAMTS3/ADAMTS5/ADAMTSL2/ADAMTSL3/AEBP1/ANTXR1/BMP1/CARMIL2/CAV1/CCDC80/CLASP2/COL10A1/COL11A1/COL11A2/COL12A1/COL14A1/COL16A1/COL1A1/COL1A2/COL3A1/COL4A1/COL4A2/COL4A3/COL4A4/COL4A5/COL5A1/COL5A2/COL5A3/COL8A2/COMP/CPB2/CRTAP/CTSG/CTSK/DAG1/DPT/ECM2/EGFLAM/FAP/FBLN5/FERMT1/FGFR4/FMOD/GFOD2/HMCN1/HPN/ITGB1/ITGB3/LAMA1/LAMA2/LAMB1/LOX/LOXL1/LOXL4/LUM/MFAP4/MMP2/MMP24/…
	BP	GO:0006935	chemotaxis	1.63371e-05	0.00933827	157	ACKR3/ADAM10/ADAM8/ADGRA2/AKIRIN1/ALCAM/AMOT/ANGPT1/ANOS1/ANXA1/ARHGEF16/ARHGEF25/ARRB2/ATOH7/B4GAT1/BCL11B/CALR/CAMK1D/CCL2/CCL20/CCL21/CCL22/CCR2/CCR7/CH25H/CHL1/CMTM1/CMTM8/CNTN4/CTSG/CX3CR1/CXADR/CXCL1/CXCL10/CXCL12/CXCL2/CXCL6/CXCL9/CXCR3/CXCR6/CYRIB/DAG1/DAPK2/DNM1L/DOCK2/DPYSL2/ECE1/EFNA1/EFNA4/ELMO2/EMB/ENAH/EPHA3/EPHA4/EPHB1/EPHB2/EPHB3/EPHB4/F2RL1/FER/FEZ2/FZD3/GFRA3/GLI2/GLI3/GPNMB/IL1…
	BP	GO:0042330	taxis	1.63371e-05	0.00933827	157	ACKR3/ADAM10/ADAM8/ADGRA2/AKIRIN1/ALCAM/AMOT/ANGPT1/ANOS1/ANXA1/ARHGEF16/ARHGEF25/ARRB2/ATOH7/B4GAT1/BCL11B/CALR/CAMK1D/CCL2/CCL20/CCL21/CCL22/CCR2/CCR7/CH25H/CHL1/CMTM1/CMTM8/CNTN4/CTSG/CX3CR1/CXADR/CXCL1/CXCL10/CXCL12/CXCL2/CXCL6/CXCL9/CXCR3/CXCR6/CYRIB/DAG1/DAPK2/DNM1L/DOCK2/DPYSL2/ECE1/EFNA1/EFNA4/ELMO2/EMB/ENAH/EPHA3/EPHA4/EPHB1/EPHB2/EPHB3/EPHB4/F2RL1/FER/FEZ2/FZD3/GFRA3/GLI2/GLI3/GPNMB/IL1…
	BP	GO:0045229	external encapsulating structure organization	1.86654e-05	0.00969923	91	ADAM10/ADAM8/ADAMTS16/ADAMTS2/ADAMTS3/ADAMTS5/ADAMTSL2/ADAMTSL3/AEBP1/ANTXR1/BMP1/CARMIL2/CAV1/CCDC80/CLASP2/COL10A1/COL11A1/COL11A2/COL12A1/COL14A1/COL16A1/COL1A1/COL1A2/COL3A1/COL4A1/COL4A2/COL4A3/COL4A4/COL4A5/COL5A1/COL5A2/COL5A3/COL8A2/COMP/CPB2/CRTAP/CTSG/CTSK/DAG1/DPT/ECM2/EGFLAM/FAP/FBLN5/FERMT1/FGFR4/FMOD/GFOD2/HMCN1/HPN/ITGB1/ITGB3/LAMA1/LAMA2/LAMB1/LOX/LOXL1/LOXL4/LUM/MFAP4/MMP2/MMP24/…
	BP	GO:0097194	execution phase of apoptosis	2.46907e-05	0.011761	28	ACIN1/ACVR1C/AKT1/APAF1/BAX/BOK/CASP2/CDK5RAP3/CIDEC/DEDD2/DFFB/DNASE1L3/DNASE2B/ERN2/EXOG/FAP/FASLG/FZD3/GPER1/HTRA2/PTGIS/SHARPIN/SIRT2/TAOK1/TOP2A/TP53/XKR4/XKR8
	BP	GO:0044283	small molecule biosynthetic process	2.74355e-05	0.0120632	160	AACS/AASS/ABAT/ABCA2/ABCD2/ACAA2/ACER1/ACER3/ACLY/ACMSD/ACOT8/ACSM1/ACSM3/ACSS1/ACSS3/ADI1/AGXT/AGXT2/AKR1C4/ALDH1A1/ALOX15B/ALOX5AP/ANXA1/APOA5/ARPP19/ASAH1/ASL/ASNSD1/ASS1/BAAT/BCAT1/BHMT/BMP5/BMP6/CASP1/CBS/LOC102724560/CDO1/CFTR/COQ10A/COQ5/COQ8A/CRTC2/CYP1A2/CYP27A1/CYP2C8/CYP2E1/CYP3A4/CYP7A1/DECR2/DGAT2/DHRS9/ELOVL6/ENO2/ENOPH1/EP300/ERLIN1/FABP5/FADS1/FAM3A/FASN/FGFR4/FOXO1/G6PC1/GAMT/GCH…
	BP	GO:0006921	cellular component disassembly involved in execution phase of apoptosis	3.74601e-05	0.0152944	15	ACIN1/ACVR1C/APAF1/BAX/BOK/CDK5RAP3/DEDD2/DFFB/DNASE1L3/DNASE2B/ERN2/EXOG/GPER1/SHARPIN/TOP2A
	BP	GO:0030262	apoptotic nuclear changes	4.38324e-05	0.0167031	14	ACIN1/ACVR1C/APAF1/BAX/CDK5RAP3/DEDD2/DFFB/DNASE1L3/DNASE2B/ERN2/EXOG/GPER1/SHARPIN/TOP2A
	BP	GO:0043648	dicarboxylic acid metabolic process	6.3056e-05	0.0225268	37	AADAT/ACLY/ACMSD/ACOT8/ADHFE1/ALDH1L1/AMDHD1/ASL/ASPA/ASS1/FH/FPGS/GLS/GLS2/GLUD2/GOT1/GPT2/GRHPR/HAAO/HAL/HOGA1/KMO/KYNU/ME1/MTHFD1/MTHFD1L/MTHFD2/MTHFD2L/NAGS/OAT/PCK1/PCK2/PHYH/PRODH2/SHMT2/SLC46A1/TAT
	BP	GO:1901991	negative regulation of mitotic cell cycle phase transition	7.61369e-05	0.0249905	61	BABAM1/BARD1/BCL2/BLM/BTN2A2/BUB1/BUB1B/BUB3/CASP2/CCL2/CCNB1/CCND1/CDC20/CDC6/CDC73/CDK5RAP2/CDK5RAP3/CDKN1A/CDKN1B/CDKN2B/CENPF/CHEK1/CRADD/CRLF3/CTDSP1/CTDSP2/DACT1/DLG1/DONSON/DTL/E2F7/EZH2/FBXO7/GEN1/GPNMB/GPR132/KNTC1/MAD2L1/MDM2/MRE11/MYO16/NABP1/NBN/NOP53/ORC1/PCID2/PLK2/PRKDC/PRMT2/RB1/RBL1/RBL2/SPDL1/TAOK1/TOPBP1/TP53/TPRA1/TRIP13/ZFYVE19/ZWILCH/ZWINT
	BP	GO:0030199	collagen fibril organization	7.91032e-05	0.0249905	27	ADAMTS2/ADAMTS3/AEBP1/BMP1/COL11A1/COL11A2/COL12A1/COL14A1/COL1A1/COL1A2/COL3A1/COL5A1/COL5A2/COL5A3/COMP/CRTAP/DPT/FMOD/LOX/LOXL1/LOXL4/LUM/P4HA1/RB1/SERPINF2/TGFB2/TGFBR1
	BP	GO:1901988	negative regulation of cell cycle phase transition	8.30685e-05	0.0249905	80	APBB2/ATF2/ATR/BABAM1/BARD1/BCL2/BLM/BRCA2/BTN2A2/BUB1/BUB1B/BUB3/CASP2/CCL2/CCNB1/CCND1/CDC20/CDC45/CDC6/CDC73/CDK5RAP2/CDK5RAP3/CDKN1A/CDKN1B/CDKN2B/CENPF/CHEK1/CRADD/CRLF3/CTDSP1/CTDSP2/DACT1/DLG1/DONSON/DTL/E2F7/EME1/EZH2/FANCD2/FBXO4/FBXO7/GEN1/GPNMB/GPR132/HINFP/KNTC1/MACROH2A1/MAD2L1/MDM2/MEN1/MRE11/MSH2/MYO16/NABP1/NBN/NOP53/ORC1/PCID2/PLK2/PRKDC/PRMT2/PTPN11/RB1/RBL1/RBL2/RHNO1/SPDL1/SUS…
	BP	GO:0006520	cellular amino acid metabolic process	8.98176e-05	0.0256699	92	AADAT/AASS/ABAT/ACADSB/ACMSD/ADHFE1/ADI1/AFMID/AGXT/AGXT2/AHCY/ALDH1A1/ALDH6A1/AMDHD1/AMT/ASL/ASNSD1/ASPA/ASS1/BAAT/BCAT1/BCKDHB/BHMT/CARS1/CBS/LOC102724560/CDO1/CRYM/DAO/DCT/DLD/ENOPH1/ENOSF1/EPRS1/FARS2/FPGS/GARS1/GCAT/GCDH/GLS/GLS2/GLUD2/GLYAT/GNMT/GOT1/GPT/GPT2/GSTZ1/HAAO/HAL/HGD/HIBADH/HMGCL/HOGA1/HSD17B10/IARS1/IL4I1/ILVBL/IVD/KMO/KYNU/LRRC47/MARS1/MAT1A/MMUT/MPST/MRI1/MTHFD1/MTHFD2L/MTHFR/…
	BP	GO:0007163	establishment or maintenance of cell polarity	0.000101419	0.0276054	74	ACTR2/ACTR3/AMOT/AQP1/ARF4/ARHGEF11/ARPC5/CAMSAP3/CAP1/CAP2/CARMIL2/CCL21/CCR7/CD3G/CDC42/CDK5RAP2/CENPA/CKAP5/CLASP2/CTNNA1/CYRIB/CYTH1/CYTH3/DLG1/DLG3/DLG4/DLG5/DOCK2/DOCK8/DYNLT1/EPHB1/FAM89B/FAT1/FERMT1/GJA1/GSN/HSP90AB1/ILK/ITGB1/KIF25/LAMA1/LLGL2/LRRC7/MAD2L1/MAP1B/MPP7/MSN/MTCL1/PAFAH1B1/PARD3/PARD3B/PATJ/PKD1/PTK2B/PTK7/RAB10/RHOBTB1/RHOBTB3/RHOQ/RND2/ROCK1/ROCK2/RPGRIP1L/SFRP5/SHTN1/SLC9…
	BP	GO:1990868	response to chemokine	0.00011999	0.0286363	31	ACKR1/ACKR3/CCL2/CCL20/CCL21/CCL22/CCR2/CCR7/CX3CR1/CXCL1/CXCL10/CXCL12/CXCL2/CXCL6/CXCL9/CXCR3/CXCR6/DOCK8/HIF1A/LOX/PTK2B/RNF113A/ROBO1/SLC12A2/SLIT2/STK39/TFF2/THPO/TREM2/WBP1L/WNK1
	BP	GO:1990869	cellular response to chemokine	0.00011999	0.0286363	31	ACKR1/ACKR3/CCL2/CCL20/CCL21/CCL22/CCR2/CCR7/CX3CR1/CXCL1/CXCL10/CXCL12/CXCL2/CXCL6/CXCL9/CXCR3/CXCR6/DOCK8/HIF1A/LOX/PTK2B/RNF113A/ROBO1/SLC12A2/SLIT2/STK39/TFF2/THPO/TREM2/WBP1L/WNK1
	BP	GO:0010226	response to lithium ion	0.000120236	0.0286363	13	ADCY1/ADCY7/ARL13B/CALR/CDH1/CDKN1B/EIF2B5/FABP4/IGFBP2/IMPA2/PKLR/PTK2B/SLC13A5
	BP	GO:0070098	chemokine-mediated signaling pathway	0.000133377	0.0304952	28	ACKR1/ACKR3/CCL2/CCL20/CCL21/CCL22/CCR2/CCR7/CX3CR1/CXCL1/CXCL10/CXCL12/CXCL2/CXCL6/CXCL9/CXCR3/CXCR6/HIF1A/PTK2B/RNF113A/ROBO1/SLIT2/STK39/TFF2/THPO/TREM2/WBP1L/WNK1
	CC	GO:0005759	mitochondrial matrix	0.000432685	0.0331665	140	AADAT/AASS/ABAT/ABCE1/ABHD10/ACAA2/ACADSB/ACOT9/ACSM1/ACSM3/ACSS1/ACSS3/ADHFE1/AGXT2/AK4/ALAS1/ALDH1B1/ALDH2/ALDH6A1/ALDH7A1/ALKBH7/AMT/BCKDHB/BDH1/C2orf69/CA5A/CCNB1/CLPP/CLPX/COQ5/CS/CYP11A1/CYP27A1/DHRS2/DHTKD1/DLD/DMGDH/DNAJC19/ETNPPL/FARS2/FASTK/FASTKD1/FH/FPGS/FXN/GARS1/GCDH/GLRX5/GLS/GLS2/GLUD2/GLYAT/GPT2/GRPEL1/GRSF1/GSR/GSTZ1/HAGH/HIBADH/HMGCL/HMGCS2/HOGA1/HSD17B10/HSPA9/IVD/MCAT/MCEE/ME…
	CC	GO:0044304	main axon	0.000438323	0.0331665	21	ANK3/C9orf72/CLDN5/CNTNAP1/DAG1/DAGLA/DLG1/DLG4/KCNAB2/LRRC7/MAP1B/NAV1/NFASC/PARD3/SCN1B/SIRT2/SLC1A2/SPTBN1/SPTBN4/THY1/TUBB4A
	BP	GO:0009074	aromatic amino acid family catabolic process	0.000159084	0.0347418	11	ACMSD/AFMID/GSTZ1/HAAO/HGD/IL4I1/KMO/KYNU/PAH/TAT/TDO2
	BP	GO:0009072	aromatic amino acid family metabolic process	0.000166238	0.0347418	15	ACMSD/AFMID/DCT/GCDH/GSTZ1/HAAO/HGD/IL4I1/KMO/KYNU/PAH/PCBD1/TAT/TDO2/TTC36
	BP	GO:0043650	dicarboxylic acid biosynthetic process	0.000170184	0.0347418	10	ACMSD/GLS/GLS2/GLUD2/GOT1/HAAO/KMO/KYNU/MTHFD1/MTHFD1L
	BP	GO:0072524	pyridine-containing compound metabolic process	0.000181415	0.0357575	32	ACMSD/AFMID/ALDH1L1/ALPL/ASPDH/DERA/FMO1/FMO2/FMO5/GPD1L/H6PD/HAAO/KCNAB2/KMO/KYNU/LDHB/ME1/MTOR/NAPRT/NMNAT1/NNMT/NNT/NQO1/PARP16/PC/PGD/PNP/PTGIS/TIGAR/TKT/TP53/TP53I3
	CC	GO:0071162	CMG complex	0.000529626	0.0360675	8	CDC45/GINS2/GINS4/MCM2/MCM3/MCM4/MCM5/MCM6
	CC	GO:0072562	blood microparticle	0.00065268	0.0404068	39	ACSM1/ACTG2/AFM/ALB/ANGPTL4/ANXA5/APCS/C1R/C1RL/C1S/C4BPA/C8A/CFHR3/CLU/DNPEP/EIF2A/F13A1/FCN2/FGA/FGB/FGG/GC/GSN/HPR/ITIH1/ITIH4/JCHAIN/KNG1/MSN/ORM1/ORM2/PLG/PON1/SDCBP/SERPINA3/SERPINC1/SERPINF2/VTN/YWHAZ
	CC	GO:0005911	cell-cell junction	0.000806763	0.0457838	127	ABCB4/ACTR3/ADAM10/AHNAK/AJUBA/AKT1/ALOX15B/AMOT/ANK3/ANXA1/AOC1/AQP3/CAMSAP3/CASK/CCND1/CD2/CD2AP/CD3E/CDC42/CDH1/CDH11/CDH24/CDH6/CGN/CGNL1/CLDN10/CLDN12/CLDN14/CLDN15/CLDN16/CLDN5/CLDN9/CLMP/CNKSR1/CNTNAP1/CTNNA1/CTNNA3/CXADR/CYTH1/CYTH3/DAG1/DLG1/DLG3/DLG4/DLG5/DSG2/ECT2/EIF4G2/EPB41L4B/EPCAM/EPHA4/EZR/FAT1/FERMT2/FGFR4/FGFRL1/FMN1/FRS2/FXYD1/FZD5/GJA1/GJB1/GJC3/HAMP/HMCN1/HPN/IGSF11/ILDR1/IT…
	MF	GO:1901681	sulfur compound binding	0.000186514	0.046572	78	AAMP/ADAMTS3/ADAMTS5/ADAMTSL5/AGRN/ALDH6A1/ANG/ANOS1/AOC1/APOA5/BMT2/CBS/LOC102724560/CCDC80/CCN4/COL11A1/COL5A1/COL5A3/COMP/CTSG/CXCL10/CXCL6/DHTKD1/DPYSL3/ECI2/ECM2/ENPP1/F11/FBN1/FGFR2/FGFR4/FGFRL1/FST/FSTL1/GAL3ST4/GCDH/GNMT/GPNMB/GREM2/ILVBL/KNG1/LAMC2/LANCL1/LGR6/LPA/LPL/LRPAP1/LTF/LXN/MDK/NELL2/NRP1/PAFAH1B1/PC/PCOLCE2/PRELP/PTPRS/RTN4RL1/SELP/SERPINA10/SERPINA5/SERPINC1/SERPINE2/SLIT2/SMO…
	MF	GO:0050839	cell adhesion molecule binding	0.000225859	0.046572	156	ABI1/ADAM10/ADAM8/ADAMTS5/AHNAK/ANK3/ANLN/ANXA1/ARHGAP18/ARHGEF16/ASAP1/BAG3/BZW2/CALR/CAPG/CBL/CCN4/CCNB2/CCS/CD2AP/CDH1/CDH11/CDH23/CDH24/CDH6/CDHR2/CDHR5/CEMIP2/CGN/CIP2A/CKAP5/CNTN4/COBLL1/COL16A1/COL3A1/COL4A3/COL5A1/COMP/CTNNA1/CTNNA3/CXADR/CXCL12/DHX29/DLG1/DOCK9/DSG2/ECM2/EEF2/EHD4/EIF2A/EIF4G2/EIF4H/EIF5/EMB/EMD/EMP2/EPCAM/EPN2/EPS15/EZR/FAP/FASN/FBLN5/FBN1/FER/FERMT1/FERMT2/FGA/FGB/FGG/…
Upregulated in NASH	MF	GO:0005201	extracellular matrix structural constituent	9.5006e-14	9.18708e-11	54	AEBP1/AGRN/ANOS1/ASPN/CHI3L1/CILP/COL10A1/COL11A1/COL12A1/COL14A1/COL16A1/COL1A1/COL1A2/COL3A1/COL4A1/COL4A2/COL4A3/COL4A4/COL4A5/COL5A1/COL5A2/COL5A3/COL6A3/COL8A2/COMP/CTHRC1/DPT/EFEMP1/EMILIN2/FBLN5/FBN1/FMOD/HMCN1/HSPG2/IGFBP7/LAMA1/LAMA2/LAMA3/LAMA4/LAMB1/LAMC2/LTBP1/LUM/MFAP4/NPNT/PODN/PRELP/SRPX/SRPX2/TGFBI/THBS1/THBS2/TNC/VCAN
	BP	GO:0006935	chemotaxis	3.28777e-12	9.04301e-09	122	ACKR3/ADAM10/ADGRA2/AKIRIN1/ALCAM/AMOT/ANGPT1/ANOS1/ANXA1/ARHGEF16/ARHGEF25/BCL11B/CALR/CAMK1D/CCL2/CCL20/CCL21/CCL22/CCR2/CCR7/CH25H/CMTM1/CNTN4/CTSG/CX3CR1/CXCL1/CXCL10/CXCL12/CXCL6/CXCL9/CXCR3/CXCR6/CYRIB/DAG1/DAPK2/DNM1L/DOCK2/DPYSL2/ELMO2/EMB/ENAH/EPHA3/EPHA4/EPHB2/EPHB3/F2RL1/FER/FEZ2/FZD3/GLI2/GLI3/GPNMB/ITGAV/ITGB3/JAML/KIF5B/KIF5C/LAMA1/LAMA2/LAMA3/LAMC2/LGALS3/LGR6/LOX/LSP1/MCU/MDK/MMP2…
	BP	GO:0042330	taxis	3.28777e-12	9.04301e-09	122	ACKR3/ADAM10/ADGRA2/AKIRIN1/ALCAM/AMOT/ANGPT1/ANOS1/ANXA1/ARHGEF16/ARHGEF25/BCL11B/CALR/CAMK1D/CCL2/CCL20/CCL21/CCL22/CCR2/CCR7/CH25H/CMTM1/CNTN4/CTSG/CX3CR1/CXCL1/CXCL10/CXCL12/CXCL6/CXCL9/CXCR3/CXCR6/CYRIB/DAG1/DAPK2/DNM1L/DOCK2/DPYSL2/ELMO2/EMB/ENAH/EPHA3/EPHA4/EPHB2/EPHB3/F2RL1/FER/FEZ2/FZD3/GLI2/GLI3/GPNMB/ITGAV/ITGB3/JAML/KIF5B/KIF5C/LAMA1/LAMA2/LAMA3/LAMC2/LGALS3/LGR6/LOX/LSP1/MCU/MDK/MMP2…
	CC	GO:0031012	extracellular matrix	2.49009e-11	9.23009e-09	114	ADAMTS16/ADAMTS2/ADAMTS3/ADAMTS5/ADAMTSL2/ADAMTSL5/AEBP1/AGRN/ANGPT1/ANGPTL2/ANOS1/ANXA1/ANXA4/ANXA5/ASPN/CALR/CASK/CCBE1/CCDC80/CCN4/CD248/CHI3L1/CILP/COL10A1/COL11A1/COL12A1/COL14A1/COL16A1/COL1A1/COL1A2/COL3A1/COL4A1/COL4A2/COL4A3/COL4A4/COL4A5/COL5A1/COL5A2/COL5A3/COL6A3/COL8A2/COMP/CTHRC1/CTSG/CXCL12/DAG1/DLG1/DPT/EFEMP1/EMILIN2/F13A1/FBLN5/FBN1/FCN1/FGFR2/FMOD/GDF15/GPC3/GPC4/HMCN1/HSPG2/HT…
	CC	GO:0030312	external encapsulating structure	2.92091e-11	9.23009e-09	114	ADAMTS16/ADAMTS2/ADAMTS3/ADAMTS5/ADAMTSL2/ADAMTSL5/AEBP1/AGRN/ANGPT1/ANGPTL2/ANOS1/ANXA1/ANXA4/ANXA5/ASPN/CALR/CASK/CCBE1/CCDC80/CCN4/CD248/CHI3L1/CILP/COL10A1/COL11A1/COL12A1/COL14A1/COL16A1/COL1A1/COL1A2/COL3A1/COL4A1/COL4A2/COL4A3/COL4A4/COL4A5/COL5A1/COL5A2/COL5A3/COL6A3/COL8A2/COMP/CTHRC1/CTSG/CXCL12/DAG1/DLG1/DPT/EFEMP1/EMILIN2/F13A1/FBLN5/FBN1/FCN1/FGFR2/FMOD/GDF15/GPC3/GPC4/HMCN1/HSPG2/HT…
	CC	GO:0062023	collagen-containing extracellular matrix	5.00199e-11	1.05375e-08	96	ADAMTS2/ADAMTS3/ADAMTS5/AEBP1/AGRN/ANGPT1/ANGPTL2/ANXA1/ANXA4/ANXA5/ASPN/CALR/CASK/CCDC80/CILP/COL10A1/COL11A1/COL12A1/COL14A1/COL16A1/COL1A1/COL1A2/COL3A1/COL4A1/COL4A2/COL4A3/COL4A4/COL4A5/COL5A1/COL5A2/COL5A3/COL6A3/COL8A2/COMP/CTHRC1/CTSG/CXCL12/DAG1/DLG1/DPT/EFEMP1/EMILIN2/F13A1/FBLN5/FBN1/FCN1/FGFR2/FMOD/GDF15/GPC3/GPC4/HMCN1/HSPG2/HTRA1/IGFBP7/IL7/INHBE/LAMA1/LAMA2/LAMA3/LAMA4/LAMB1/LAMC2/…
	CC	GO:0098644	complex of collagen trimers	2.07423e-09	3.27729e-07	15	COL10A1/COL11A1/COL16A1/COL1A1/COL1A2/COL3A1/COL4A1/COL4A2/COL4A3/COL4A4/COL4A5/COL5A1/COL5A2/COL5A3/LUM
	BP	GO:0007163	establishment or maintenance of cell polarity	2.06414e-10	3.78494e-07	63	ACTR2/ACTR3/AMOT/AQP1/ARF4/ARHGEF11/ARPC5/CAP1/CAP2/CARMIL2/CCL21/CCR7/CD3G/CDC42/CDK5RAP2/CENPA/CKAP5/CLASP2/CTNNA1/CYRIB/CYTH3/DLG1/DLG3/DLG4/DLG5/DOCK2/DOCK8/DYNLT1/FAT1/FERMT1/GJA1/GSN/HSP90AB1/ILK/ITGB1/LAMA1/LRRC7/MAD2L1/MAP1B/MPP7/MSN/MTCL1/PAFAH1B1/PARD3B/PATJ/PTK7/RAB10/RHOBTB1/RHOQ/ROCK1/ROCK2/RPGRIP1L/SFRP5/SHTN1/SLC9A1/SPAG5/SPDL1/SPINT2/SPN/TCF15/TTC8/WDPCP/WWC1
	CC	GO:0098687	chromosomal region	7.20953e-09	9.11284e-07	84	ARID2/ATR/BLM/BOD1L1/BRCA2/BUB1/BUB1B/BUB3/CBX5/CCNB1/CDC73/CDCA5/CENPA/CENPF/CENPL/CENPM/CENPU/CENPW/CHD4/CHEK1/CKAP5/CLASP2/DAXX/DCLRE1B/DCTN2/DNMT1/DSN1/EZH2/FEN1/H4C8/H4C15/HAT1/HELLS/HJURP/KDM4A/KNL1/KNTC1/MACROH2A1/MACROH2A2/MAD2L1/MCM2/MCM3/MCM4/MCM5/MCM6/MEAF6/MIS18BP1/MRE11/MSH2/MTBP/NABP1/NBN/NCAPD2/NCAPG/ORC1/PAFAH1B1/PCNA/PDS5B/PHF6/PPP1CB/PRKDC/RAD51D/RBBP7/RCC2/SEPTIN2/SEPTIN6/SEPTI…
	MF	GO:0050839	cell adhesion molecule binding	3.25479e-09	1.57369e-06	116	ABI1/ADAM10/ADAMTS5/AHNAK/ANK3/ANLN/ANXA1/ARHGAP18/ARHGEF16/ASAP1/BAG3/CALR/CAPG/CBL/CCN4/CCNB2/CD2AP/CDH1/CDH11/CDH24/CDH6/CDHR2/CEMIP2/CIP2A/CKAP5/CNTN4/COL16A1/COL3A1/COL4A3/COL5A1/COMP/CTNNA1/CXCL12/DHX29/DLG1/DOCK9/DSG2/EHD4/EIF4G2/EMB/EPCAM/EPS15/EZR/FAP/FASN/FBLN5/FBN1/FER/FERMT1/FNBP1L/GIPC1/GLDN/GPNMB/HSP90AB1/ITGA4/ITGA6/ITGAM/ITGAV/ITGAX/ITGB1/ITGB3/ITGBL1/JAML/KIF5B/KIRREL1/KLC2/KRT18…
	BP	GO:0051301	cell division	5.12411e-09	5.12558e-06	121	ACTR2/ACTR3/ANK3/ANLN/ARPP19/ASPM/AURKA/BECN1/BLM/BORA/BRCA2/BTC/BUB1/BUB1B/BUB3/CCNA2/CCNB1/CCNB2/CCND1/CCNE1/CCNF/CCNG2/CD2AP/CDC20/CDC23/CDC25A/CDC42/CDC6/CDC7/CDCA5/CDK6/CENPA/CENPF/CENPW/CETN2/CIT/CKAP2/CKAP5/CLASP2/CLTC/DSN1/DYNC1H1/DYNLT1/E2F7/E2F8/ECT2/EPB41/EXOC6/FBXL7/FGFR2/FIGN/GIPC1/GNAI3/HAUS1/HELLS/HMCN1/KIF20A/KIF23/KIF4A/KIFC1/KLHL18/KLHL42/KLHL9/KNL1/KNTC1/LATS1/LBH/MAD2L1/MDK/MI…
	BP	GO:0030198	extracellular matrix organization	5.59052e-09	5.12558e-06	69	ADAM10/ADAMTS16/ADAMTS2/ADAMTS3/ADAMTS5/ADAMTSL2/AEBP1/ANTXR1/CARMIL2/CCDC80/CLASP2/COL10A1/COL11A1/COL12A1/COL14A1/COL16A1/COL1A1/COL1A2/COL3A1/COL4A1/COL4A2/COL4A3/COL4A4/COL4A5/COL5A1/COL5A2/COL5A3/COL8A2/COMP/CTSG/CTSK/DAG1/DPT/FAP/FBLN5/FERMT1/FMOD/HMCN1/ITGB1/ITGB3/LAMA1/LAMA2/LAMB1/LOX/LOXL1/LOXL4/LUM/MFAP4/MMP2/MMP24/MMP7/MMP9/MPZL3/NPNT/OLFML2B/PAPLN/PDGFRA/RB1/SH3PXD2B/SMOC2/SOX9/SPINT1…
	BP	GO:0043062	extracellular structure organization	5.59052e-09	5.12558e-06	69	ADAM10/ADAMTS16/ADAMTS2/ADAMTS3/ADAMTS5/ADAMTSL2/AEBP1/ANTXR1/CARMIL2/CCDC80/CLASP2/COL10A1/COL11A1/COL12A1/COL14A1/COL16A1/COL1A1/COL1A2/COL3A1/COL4A1/COL4A2/COL4A3/COL4A4/COL4A5/COL5A1/COL5A2/COL5A3/COL8A2/COMP/CTSG/CTSK/DAG1/DPT/FAP/FBLN5/FERMT1/FMOD/HMCN1/ITGB1/ITGB3/LAMA1/LAMA2/LAMB1/LOX/LOXL1/LOXL4/LUM/MFAP4/MMP2/MMP24/MMP7/MMP9/MPZL3/NPNT/OLFML2B/PAPLN/PDGFRA/RB1/SH3PXD2B/SMOC2/SOX9/SPINT1…
	BP	GO:0045229	external encapsulating structure organization	8.18677e-09	6.43363e-06	69	ADAM10/ADAMTS16/ADAMTS2/ADAMTS3/ADAMTS5/ADAMTSL2/AEBP1/ANTXR1/CARMIL2/CCDC80/CLASP2/COL10A1/COL11A1/COL12A1/COL14A1/COL16A1/COL1A1/COL1A2/COL3A1/COL4A1/COL4A2/COL4A3/COL4A4/COL4A5/COL5A1/COL5A2/COL5A3/COL8A2/COMP/CTSG/CTSK/DAG1/DPT/FAP/FBLN5/FERMT1/FMOD/HMCN1/ITGB1/ITGB3/LAMA1/LAMA2/LAMB1/LOX/LOXL1/LOXL4/LUM/MFAP4/MMP2/MMP24/MMP7/MMP9/MPZL3/NPNT/OLFML2B/PAPLN/PDGFRA/RB1/SH3PXD2B/SMOC2/SOX9/SPINT1…
	BP	GO:1901988	negative regulation of cell cycle phase transition	1.08366e-08	7.45152e-06	63	APBB2/ATF2/ATR/BARD1/BCL2/BLM/BRCA2/BTN2A2/BUB1/BUB1B/BUB3/CASP2/CCL2/CCNB1/CCND1/CDC20/CDC45/CDC6/CDC73/CDK5RAP2/CDKN1A/CDKN2B/CENPF/CHEK1/CRLF3/DACT1/DLG1/DONSON/DTL/E2F7/EME1/EZH2/FANCD2/GEN1/GPNMB/GPR132/KNTC1/MACROH2A1/MAD2L1/MDM2/MRE11/MSH2/NABP1/NBN/ORC1/PLK2/PRKDC/PRMT2/PTPN11/RB1/RBL1/RHNO1/SPDL1/SUSD2/TAOK1/TOPBP1/TP53/TP53BP1/TRIP13/USP28/WDR76/ZWILCH/ZWINT
	BP	GO:0044770	cell cycle phase transition	1.24128e-08	7.58701e-06	111	ABCB1/ANLN/ANXA1/APBB2/ARID1B/ARID2/ARPP19/ATAD5/ATF2/ATR/AURKA/BARD1/BCAT1/BCL2/BLM/BRCA2/BTN2A2/BUB1/BUB1B/BUB3/CASP2/CCL2/CCNA2/CCNB1/CCNB2/CCND1/CCNE1/CCNF/CCNG2/CCNJ/CDC20/CDC23/CDC25A/CDC45/CDC6/CDC7/CDC73/CDCA5/CDK5RAP2/CDK6/CDKN1A/CDKN2B/CENPF/CHEK1/CIT/CLASP2/CPSF3/CRLF3/DACT1/DLG1/DONSON/DTL/E2F3/E2F7/EME1/EZH2/FANCD2/FBXL7/FOXM1/GEN1/GLI1/GPNMB/GPR132/ITGB1/KLHL18/KNTC1/LATS1/MACROH2A1…
	BP	GO:1901987	regulation of cell cycle phase transition	1.85842e-08	1.02232e-05	91	ANLN/ANXA1/APBB2/ARID1B/ARID2/ATAD5/ATF2/ATR/AURKA/BARD1/BCL2/BLM/BRCA2/BTN2A2/BUB1/BUB1B/BUB3/CASP2/CCL2/CCNB1/CCND1/CDC20/CDC23/CDC25A/CDC45/CDC6/CDC7/CDC73/CDCA5/CDK5RAP2/CDKN1A/CDKN2B/CENPF/CHEK1/CPSF3/CRLF3/DACT1/DLG1/DONSON/DTL/E2F7/EME1/EZH2/FANCD2/GEN1/GLI1/GPNMB/GPR132/KLHL18/KNTC1/MACROH2A1/MAD2L1/MDM2/MRE11/MSH2/MTBP/NABP1/NBN/NPM2/ORC1/PBX1/PLK2/PPP1R9B/PRKDC/PRMT2/PSME3/PTPN11/RB1/RB…
	BP	GO:0098813	nuclear chromosome segregation	2.79178e-08	1.38834e-05	67	ACTR2/ACTR3/ARID1B/ARID2/AXIN2/BECN1/BUB1/BUB1B/BUB3/CCNB1/CCNE1/CDC20/CDC23/CDC42/CDC6/CDCA5/CDK5RAP2/CENPF/DCTN2/DSN1/DYNC1H1/ECT2/EME1/FANCD2/FEN1/GEM/GEN1/KIF23/KIF4A/KIFC1/KNL1/KNTC1/KPNB1/LATS1/MACROH2A1/MAD2L1/MLH1/MRE11/NCAPD2/NCAPG/NCAPG2/NUSAP1/PDS5B/PRC1/RB1/RCC2/RMI2/SGO2/SLX4/SMARCA4/SMARCD1/SMC2/SMC4/SPAG5/SPDL1/STAG1/TACC3/TOP2A/TOP2B/TRIP13/TTL/TUBG1/TUBG2/UBE2C/VPS4B/ZWILCH/ZWINT
	BP	GO:0044772	mitotic cell cycle phase transition	3.02856e-08	1.38834e-05	95	ABCB1/ANLN/ANXA1/ARID1B/ARID2/ARPP19/ATAD5/AURKA/BARD1/BCAT1/BCL2/BLM/BTN2A2/BUB1/BUB1B/BUB3/CASP2/CCL2/CCNA2/CCNB1/CCNB2/CCND1/CCNE1/CCNF/CCNG2/CCNJ/CDC20/CDC23/CDC25A/CDC6/CDC7/CDC73/CDCA5/CDK5RAP2/CDK6/CDKN1A/CDKN2B/CENPF/CHEK1/CIT/CLASP2/CPSF3/CRLF3/DACT1/DLG1/DONSON/DTL/E2F3/E2F7/EZH2/FBXL7/FOXM1/GEN1/GPNMB/GPR132/ITGB1/KLHL18/KNTC1/LATS1/MAD2L1/MDM2/MELK/MRE11/MTBP/NABP1/NBN/NPAT/NPM2/ORC1/…
	BP	GO:0051276	chromosome organization	3.28116e-08	1.38844e-05	112	ACIN1/ANXA1/ARID1B/ARID2/ASCC3/ATF7IP/ATR/AXIN2/BECN1/BLM/BRCA2/BUB1/BUB1B/BUB3/CCNB1/CCNE1/CCT2/CCT5/CCT6A/CDC20/CDC23/CDC45/CDC6/CDCA5/CDK5RAP2/CENPA/CENPF/CENPW/CHD1L/CHD4/DCLRE1B/DCLRE1C/DCP2/DCTN2/DNMT1/DSN1/EXO1/EZH2/FANCD2/FEN1/GEM/GEN1/GINS2/GINS4/GTF2F2/H4C8/H4C15/HAT1/HELLS/HJURP/HSP90AB1/KIF23/KIF4A/KIFC1/KNTC1/KPNB1/LATS1/LDB1/MACROH2A1/MAD2L1/MCM2/MCM3/MCM4/MCM5/MCM6/MLH1/MRE11/MSH2/…
	BP	GO:1901990	regulation of mitotic cell cycle phase transition	6.22393e-08	2.44556e-05	75	ANLN/ANXA1/ARID1B/ARID2/ATAD5/AURKA/BARD1/BCL2/BLM/BTN2A2/BUB1/BUB1B/BUB3/CASP2/CCL2/CCNB1/CCND1/CDC20/CDC23/CDC25A/CDC6/CDC7/CDC73/CDCA5/CDK5RAP2/CDKN1A/CDKN2B/CENPF/CHEK1/CPSF3/CRLF3/DACT1/DLG1/DONSON/DTL/E2F7/EZH2/GEN1/GPNMB/GPR132/KLHL18/KNTC1/MAD2L1/MDM2/MRE11/MTBP/NABP1/NBN/NPM2/ORC1/PBX1/PLK2/PPP1R9B/PRKDC/PRMT2/PSME3/RB1/RBL1/RCC2/RRM2/RRM2B/SMARCA4/SMARCD1/SPDL1/STIL/TAOK1/TMOD3/TOPBP1/T…
	BP	GO:1901991	negative regulation of mitotic cell cycle phase transition	7.79062e-08	2.85708e-05	48	BARD1/BCL2/BLM/BTN2A2/BUB1/BUB1B/BUB3/CASP2/CCL2/CCNB1/CCND1/CDC20/CDC6/CDC73/CDK5RAP2/CDKN1A/CDKN2B/CENPF/CHEK1/CRLF3/DACT1/DLG1/DONSON/DTL/E2F7/EZH2/GEN1/GPNMB/GPR132/KNTC1/MAD2L1/MDM2/MRE11/NABP1/NBN/ORC1/PLK2/PRKDC/PRMT2/RB1/RBL1/SPDL1/TAOK1/TOPBP1/TP53/TRIP13/ZWILCH/ZWINT
	BP	GO:0030335	positive regulation of cell migration	8.3943e-08	2.88607e-05	104	ACKR3/ADAM10/ADGRA2/ADRA2A/AKIRIN1/ANGPT1/ANXA1/AQP1/BCL2/CALR/CAMK1D/CARMIL1/CARMIL2/CBLL1/CCAR1/CCBE1/CCL20/CCL21/CCN4/CCR2/CCR7/CLASP2/COL1A1/CX3CR1/CXCL10/CXCL12/DAPK2/DNM1L/DOCK5/DOCK8/EPHA4/EPHB2/F2RL1/FER/FERMT1/FUT4/GLIPR2/GPI/GPNMB/HIF1A/ITGA4/ITGA6/ITGAV/ITGAX/ITGB1/ITGB3/JAK2/LAMB1/LAMC2/LGALS3/LGR6/MCU/MDK/MMP2/MMP7/MMP9/MOSPD2/MTOR/NRP1/PAK1/PDGFA/PDGFD/PDGFRA/PDGFRB/PIK3CB/PIK3CG/PL…
	BP	GO:0090068	positive regulation of cell cycle process	9.06331e-08	2.93278e-05	55	ANXA1/ATAD5/AURKA/BECN1/BTC/CCNB1/CCND1/CDC23/CDC25A/CDC42/CDC6/CDC7/CDC73/CDCA5/CIT/CPSF3/DTL/DYNC1H1/E2F7/E2F8/ECT2/EZH2/FEN1/GEN1/GIPC1/GLI1/KIF23/KLHL18/MACROH2A1/MAD2L1/MDM2/MTBP/NCAPG/NCAPG2/NPM2/NUSAP1/PBX1/PDGFRB/PKP4/RB1/RCC2/RHNO1/ROCK2/RRM2/RRM2B/SMC2/SMC4/SPAG5/SPHK1/STIL/SVIL/TMOD3/UBE2C/VPS4B/WNT4
	CC	GO:0000775	chromosome, centromeric region	2.8584e-07	3.01085e-05	56	ARID2/BOD1L1/BUB1/BUB1B/BUB3/CBX5/CCNB1/CDCA5/CENPA/CENPF/CENPL/CENPM/CENPU/CENPW/CKAP5/CLASP2/DAXX/DCTN2/DNMT1/DSN1/EZH2/H4C8/H4C15/HELLS/HJURP/KDM4A/KNL1/KNTC1/MACROH2A1/MAD2L1/MEAF6/MIS18BP1/MTBP/NCAPD2/NCAPG/PAFAH1B1/PDS5B/PHF6/RCC2/SEPTIN2/SEPTIN6/SEPTIN7/SGO2/SMARCA4/SMARCD1/SMC4/SPAG5/SPDL1/STAG1/TOP2A/TP53BP1/UVRAG/XPO1/ZNF618/ZWILCH/ZWINT
	CC	GO:0009897	external side of plasma membrane	3.76269e-07	3.39717e-05	73	ABCB1/ABCC4/ACKR3/ALCAM/AMOT/ANTXR1/ANXA1/ANXA5/AQP4/BTN2A2/CALR/CAPN2/CCR2/CCR7/CD1C/CD1E/CD2/CD207/CD248/CD27/CD3D/CD3E/CD3G/CD48/CD59/CD69/CLEC2D/CSF2RA/CTSK/CX3CR1/CXCL10/CXCL12/CXCL9/CXCR3/CXCR6/DAG1/FAS/FASLG/FCN1/GPC4/GSR/HFE/IL27RA/IL2RG/IL3RA/IL7R/ITGA4/ITGA6/ITGAM/ITGAV/ITGAX/ITGB1/ITGB3/MICB/MR1/MS4A1/OSMR/PDGFRA/SCUBE1/SELP/SEMA7A/SERPINE2/SLAMF1/SLAMF7/SLC22A11/SLC38A1/SPA17/SPN/THBS…
	BP	GO:0045930	negative regulation of mitotic cell cycle	1.42017e-07	4.3402e-05	56	ATF2/BARD1/BCL2/BLM/BTG2/BTN2A2/BUB1/BUB1B/BUB3/CASP2/CCL2/CCNB1/CCND1/CDC20/CDC6/CDC73/CDK5RAP2/CDKN1A/CDKN2B/CENPF/CHEK1/CRLF3/DACT1/DLG1/DONSON/DTL/E2F7/EME1/EZH2/FANCD2/FZD3/GEN1/GPNMB/GPR132/KNTC1/MAD2L1/MDM2/MRE11/MSH2/MTBP/NABP1/NBN/ORC1/PLK2/PRKDC/PRMT2/RB1/RBL1/SPDL1/TAOK1/TOPBP1/TP53/TRIP13/YTHDC2/ZWILCH/ZWINT
	BP	GO:0045787	positive regulation of cell cycle	1.89307e-07	5.48093e-05	68	ANXA1/ATAD5/AURKA/BECN1/BRCA2/BTC/CALR/CCNB1/CCND1/CDC23/CDC25A/CDC42/CDC6/CDC7/CDC73/CDCA5/CHEK1/CIT/CPSF3/DTL/DYNC1H1/E2F7/E2F8/ECT2/EZH2/FEN1/FGFR2/GEN1/GIPC1/GLI1/KIF23/KLHL18/MACROH2A1/MAD2L1/MDM2/MTBP/NCAPG/NCAPG2/NPM2/NUSAP1/PAFAH1B1/PBX1/PDGFRB/PKP4/PSMD10/PTPN11/RB1/RCC2/RHNO1/ROCK2/RRM2/RRM2B/SMC2/SMC4/SMOC2/SPAG5/SPHK1/SRC/STIL/SVIL/TGFB2/TMOD3/TRIM32/TTL/UBE2C/VPS4B/WNT4/YTHDC2
	BP	GO:0007059	chromosome segregation	2.15472e-07	5.80898e-05	75	ACTR2/ACTR3/ARID1B/ARID2/AXIN2/BECN1/BUB1/BUB1B/BUB3/CCNB1/CCNE1/CDC20/CDC23/CDC42/CDC6/CDCA5/CDK5RAP2/CENPF/CENPW/DCTN2/DSN1/DYNC1H1/ECT2/EME1/FANCD2/FEN1/GEM/GEN1/HJURP/KIF23/KIF4A/KIFC1/KNL1/KNTC1/KPNB1/LATS1/MACROH2A1/MAD2L1/MKI67/MLH1/MRE11/NCAPD2/NCAPG/NCAPG2/NUSAP1/PDS5B/PRC1/PUM2/RB1/RCC2/RMI2/SGO2/SLX4/SMARCA4/SMARCAD1/SMARCD1/SMC2/SMC4/SPAG5/SPDL1/SRPK1/STAG1/TACC3/TOP1/TOP2A/TOP2B/TRIP…
	BP	GO:0010948	negative regulation of cell cycle process	2.21757e-07	5.80898e-05	67	APBB2/ATF2/ATR/BARD1/BCL2/BLM/BRCA2/BTN2A2/BUB1/BUB1B/BUB3/CASP2/CCL2/CCNB1/CCND1/CCNF/CDC20/CDC45/CDC6/CDC73/CDK5RAP2/CDKN1A/CDKN2B/CENPF/CHEK1/CRLF3/DACT1/DLG1/DONSON/DTL/E2F7/E2F8/EME1/EZH2/FANCD2/GEN1/GPNMB/GPR132/KNTC1/MACROH2A1/MAD2L1/MDM2/MRE11/MSH2/MTBP/NABP1/NBN/ORC1/PLK2/PRKDC/PRMT2/PTPN11/RB1/RBL1/RHNO1/SPDL1/SUSD2/TAOK1/TOPBP1/TP53/TP53BP1/TRIM37/TRIP13/USP28/WDR76/ZWILCH/ZWINT
	BP	GO:2000147	positive regulation of cell motility	2.38638e-07	5.96704e-05	105	ACKR3/ADAM10/ADGRA2/ADRA2A/AKIRIN1/ANGPT1/ANXA1/AQP1/BCL2/CALR/CAMK1D/CARMIL1/CARMIL2/CBLL1/CCAR1/CCBE1/CCL20/CCL21/CCN4/CCR2/CCR7/CLASP2/COL1A1/CX3CR1/CXCL10/CXCL12/DAPK2/DNM1L/DOCK5/DOCK8/EPHA4/EPHB2/F2RL1/FER/FERMT1/FUT4/GLIPR2/GPI/GPNMB/HIF1A/ITGA4/ITGA6/ITGAV/ITGAX/ITGB1/ITGB3/JAK2/LAMB1/LAMC2/LGALS3/LGR6/MCU/MDK/MMP2/MMP7/MMP9/MOSPD2/MTOR/NRP1/PAK1/PDGFA/PDGFD/PDGFRA/PDGFRB/PIK3CB/PIK3CG/PL…
	BP	GO:0040017	positive regulation of locomotion	2.74716e-07	6.5705e-05	107	ACKR3/ADAM10/ADGRA2/ADRA2A/AKIRIN1/ANGPT1/ANXA1/AQP1/BCL2/CALR/CAMK1D/CARMIL1/CARMIL2/CBLL1/CCAR1/CCBE1/CCL20/CCL21/CCN4/CCR2/CCR7/CLASP2/COL1A1/CX3CR1/CXCL10/CXCL12/DAPK2/DNM1L/DOCK5/DOCK8/EPHA4/EPHB2/F2RL1/FER/FERMT1/FUT4/GLIPR2/GPI/GPNMB/HIF1A/ITGA4/ITGA6/ITGAV/ITGAX/ITGB1/ITGB3/JAK2/LAMB1/LAMC2/LGALS3/LGR6/MCU/MDK/MMP2/MMP7/MMP9/MOSPD2/MTOR/NRP1/PAK1/PDGFA/PDGFD/PDGFRA/PDGFRB/PIK3CB/PIK3CG/PL…
	CC	GO:0031252	cell leading edge	8.79637e-07	6.94913e-05	83	AAK1/ABCA7/ABI1/ACTR2/ACTR3/AJUBA/AMOT/ANTXR1/APBB1IP/APBB2/ARF4/ARHGAP18/ARPC5/ATP6V1B2/CAPG/CAPRIN1/CARMIL1/CARMIL2/CCDC88A/CD2AP/CDC42/CDH1/CDK6/CLASP2/CORO1C/CTNNA1/CTTNBP2NL/CYTH3/DAG1/DAGLA/DOCK8/DPYSL3/ENAH/EZR/FAP/FAT1/FER/FERMT1/FGD1/FGD6/GABRE/GSN/ILK/INPP5J/ITGAV/ITGB1/ITGB3/KSR1/LAYN/LDB1/MTMR6/MYO1G/MYO5A/MYO6/NCKAP1/PACSIN2/PAFAH1B1/PAK1/PALLD/PDLIM7/PIEZO1/PLCG1/PPP1R9B/PTPN13/PTPR…
	MF	GO:0140657	ATP-dependent activity	4.76402e-07	0.00015356	101	ABCA2/ABCA7/ABCB1/ABCB4/ABCC10/ABCC4/ABCC5/ABCD2/ACIN1/ACSL4/ACSM1/AFG1L/AQR/ASCC3/ATAD1/ATAD5/ATF7IP/ATP11A/ATP2A2/ATP2A3/ATP6V0A1/ATP6V0D1/ATP6V1B2/ATP6V1E2/ATP6V1H/ATP8B1/ATP9A/BLM/BPTF/CCT2/CCT5/CCT6A/CFTR/CHD1L/CHD4/DDX5/DDX60/DHX29/DHX33/DNAH2/DYNC1H1/EP400/FIGN/FIGNL1/GTF2F2/HELLS/HSP90AB1/HSPA4/HSPA4L/HSPA9/HSPH1/IFIH1/KATNAL1/KIF16B/KIF20A/KIF21A/KIF23/KIF4A/KIF5B/KIF5C/KIFC1/MCM2/MCM3/M…
	CC	GO:0005604	basement membrane	2.21173e-06	0.000155313	29	AGRN/CASK/CCDC80/COL4A1/COL4A2/COL4A3/COL4A4/COL4A5/COL5A1/COL8A2/DAG1/DLG1/FBN1/HMCN1/HSPG2/LAMA1/LAMA2/LAMA3/LAMA4/LAMB1/LAMC2/LAMC3/LOXL1/NPNT/SMOC2/TGFBI/THBS2/TIMP1/TNC
	BP	GO:0007346	regulation of mitotic cell cycle	7.52302e-07	0.000172434	95	ANLN/ANXA1/ARID1B/ARID2/ATAD5/ATF2/AURKA/BARD1/BCL2/BLM/BORA/BRCA2/BTC/BTG2/BTN2A2/BUB1/BUB1B/BUB3/CASP2/CCL2/CCNB1/CCND1/CDC20/CDC23/CDC25A/CDC42/CDC6/CDC7/CDC73/CDCA5/CDK5RAP2/CDKN1A/CDKN2B/CENPF/CHEK1/CPSF3/CRLF3/DACT1/DLG1/DONSON/DTL/E2F7/EME1/EZH2/FANCD2/FZD3/GEN1/GPNMB/GPR132/KLHL18/KNTC1/MAD2L1/MDM2/MKI67/MRE11/MSH2/MTBP/NABP1/NBN/NPM2/NUSAP1/ORC1/PAFAH1B1/PBX1/PDGFRB/PLK2/PPP1R9B/PRKDC/PR…
	BP	GO:0000819	sister chromatid segregation	9.84225e-07	0.000216569	53	ARID1B/ARID2/AXIN2/BECN1/BUB1/BUB1B/BUB3/CCNB1/CDC20/CDC23/CDC6/CDCA5/CDK5RAP2/CENPF/DCTN2/DSN1/FEN1/GEN1/KIF23/KIF4A/KIFC1/KNTC1/KPNB1/LATS1/MACROH2A1/MAD2L1/MRE11/NCAPD2/NCAPG/NCAPG2/NUSAP1/PDS5B/PRC1/RB1/RMI2/SGO2/SMARCA4/SMARCD1/SMC2/SMC4/SPAG5/SPDL1/STAG1/TACC3/TOP2A/TOP2B/TRIP13/TUBG1/TUBG2/UBE2C/VPS4B/ZWILCH/ZWINT
	BP	GO:0007015	actin filament organization	1.1286e-06	0.000238785	85	ABI1/ACTR2/ACTR3/ALMS1/ARFIP1/ARHGAP18/ARPC5/BCL2/CAPG/CAPZA2/CARMIL1/CARMIL2/CCDC88A/CCL21/CCR7/CD2AP/CDC42/CGNL1/CIT/CLASP2/CORO1C/CTNNA1/CXCL12/CYFIP2/CYRIB/DLG1/DPYSL3/ELMO2/ENAH/EZR/F2RL1/FAT1/FER/FMN1/GAS2L3/GPR65/GSN/HMCN1/JAK2/KIRREL1/LATS1/MCU/MICAL1/MTOR/MYO1G/MYO5A/MYO5B/MYO5C/MYO6/MYO7A/MYO7B/NCKAP1/NEB/NEBL/NRP1/PAK1/PLS1/PLS3/PPP1R9B/PRKCD/RASA1/RGS4/RHOBTB1/ROCK1/ROCK2/S100A10/SH3K…
	CC	GO:0005583	fibrillar collagen trimer	4.28073e-06	0.000245948	9	COL11A1/COL16A1/COL1A1/COL1A2/COL3A1/COL5A1/COL5A2/COL5A3/LUM
	CC	GO:0098643	banded collagen fibril	4.28073e-06	0.000245948	9	COL11A1/COL16A1/COL1A1/COL1A2/COL3A1/COL5A1/COL5A2/COL5A3/LUM
	BP	GO:0071675	regulation of mononuclear cell migration	1.289e-06	0.000262621	33	ADAM10/AKIRIN1/BMP5/CALR/CCL2/CCL20/CCL21/CCR2/CCR7/CX3CR1/CXCL10/CXCL12/DOCK8/IL27RA/ITGA4/ITGB3/LGALS3/MDK/MOSPD2/MSN/PDGFD/PLA2G7/RIPK3/S100A14/SLAMF1/SLAMF8/SLIT2/SPN/STK10/STK39/THBS1/TRPV4/WNK1
	CC	GO:0005657	replication fork	5.16515e-06	0.000272031	22	BLM/CHEK1/DNMT1/DONSON/EME1/MCM10/MCM3/MMS22L/MRE11/NBN/PCNA/POLA2/POLH/PRIM2/RAD51D/RFC3/RFC4/SMARCAD1/TP53/TP53BP1/WDHD1/ZRANB3
	CC	GO:0030027	lamellipodium	5.79074e-06	0.000281519	48	ABI1/ACTR2/ACTR3/AJUBA/AMOT/ANTXR1/APBB1IP/APBB2/ARPC5/CAPG/CAPRIN1/CARMIL1/CARMIL2/CCDC88A/CDH1/CORO1C/CTNNA1/CTTNBP2NL/DAG1/DOCK8/DPYSL3/ENAH/FAP/FAT1/FER/FGD1/FGD6/GSN/ILK/ITGAV/ITGB1/ITGB3/MYO1G/NCKAP1/PAK1/PALLD/PIEZO1/PLCG1/PPP1R9B/PTPN13/ROCK1/SHTN1/SLC9A1/STMN2/STX3/SWAP70/TIAM2/TRPV4
	CC	GO:0071162	CMG complex	6.94879e-06	0.000309723	8	CDC45/GINS2/GINS4/MCM2/MCM3/MCM4/MCM5/MCM6
	CC	GO:0030055	cell-substrate junction	7.35103e-06	0.000309723	84	ABCB4/ACTR2/ACTR3/ADAM10/AHNAK/AJUBA/ALCAM/ALOX15B/ANXA1/ANXA5/APBB1IP/ARHGAP26/ARPC5/CALR/CAP1/CAPN2/CASK/CBL/CD59/CDC42/CLASP2/CLTC/CORO1C/CTNNA1/DAG1/ENAH/EZR/FAP/FAT1/FERMT1/FHL2/FOCAD/FZD1/GIT2/GJA1/GSN/HMCN1/HSPA9/HSPG2/ILK/ITGA4/ITGA6/ITGAV/ITGB1/ITGB3/ITGBL1/JAK2/KIF23/KRAS/LAMA3/LASP1/LAYN/MPZL1/MRC2/MSN/NCKAP1/NEXN/NFASC/NRP1/PACSIN2/PAK1/PALLD/PDGFRB/PDLIM7/PLAU/PPP1CB/PTK7/PTPN12/RAB1…
	MF	GO:0030020	extracellular matrix structural constituent conferring tensile strength	1.35105e-06	0.000326615	18	COL10A1/COL11A1/COL12A1/COL14A1/COL16A1/COL1A1/COL1A2/COL3A1/COL4A1/COL4A2/COL4A3/COL4A4/COL4A5/COL5A1/COL5A2/COL5A3/COL6A3/COL8A2
	BP	GO:0030199	collagen fibril organization	1.78921e-06	0.000340559	22	ADAMTS2/ADAMTS3/AEBP1/COL11A1/COL12A1/COL14A1/COL1A1/COL1A2/COL3A1/COL5A1/COL5A2/COL5A3/COMP/DPT/FMOD/LOX/LOXL1/LOXL4/LUM/RB1/TGFB2/TGFBR1
	BP	GO:0007093	mitotic cell cycle checkpoint signaling	1.79535e-06	0.000340559	37	ATF2/BARD1/BLM/BUB1/BUB1B/BUB3/CASP2/CCNB1/CCND1/CDC20/CDC6/CDK5RAP2/CDKN1A/CENPF/CHEK1/DONSON/DTL/EME1/FANCD2/GEN1/KNTC1/MAD2L1/MDM2/MRE11/MSH2/NABP1/NBN/ORC1/PLK2/PRKDC/SPDL1/TAOK1/TOPBP1/TP53/TRIP13/ZWILCH/ZWINT
	BP	GO:1990868	response to chemokine	1.95793e-06	0.000347437	25	ACKR1/ACKR3/CCL2/CCL20/CCL21/CCL22/CCR2/CCR7/CX3CR1/CXCL1/CXCL10/CXCL12/CXCL6/CXCL9/CXCR3/CXCR6/DOCK8/HIF1A/LOX/ROBO1/SLC12A2/SLIT2/STK39/TREM2/WNK1
	BP	GO:1990869	cellular response to chemokine	1.95793e-06	0.000347437	25	ACKR1/ACKR3/CCL2/CCL20/CCL21/CCL22/CCR2/CCR7/CX3CR1/CXCL1/CXCL10/CXCL12/CXCL6/CXCL9/CXCR3/CXCR6/DOCK8/HIF1A/LOX/ROBO1/SLC12A2/SLIT2/STK39/TREM2/WNK1
	BP	GO:0006261	DNA-templated DNA replication	2.26721e-06	0.000385102	42	ATAD5/ATR/BARD1/BLM/BOD1L1/BRCA2/CCNE1/CDC45/CDC6/CDC7/DONSON/E2F7/E2F8/EME1/FAM111A/FEN1/GEN1/GINS2/GINS4/MCM10/MCM2/MCM3/MCM4/MCM5/MCM6/MGME1/MMS22L/MRE11/NBN/ORC1/PCNA/POLA2/PRIM2/RECQL/RFC3/RFC4/RRM2B/TOPBP1/TRAIP/WDHD1/ZGRF1/ZRANB3
	BP	GO:0006260	DNA replication	2.31019e-06	0.000385102	64	ADRA2A/ATAD5/ATR/BARD1/BLM/BOD1L1/BRCA2/CCDC88A/CCNA2/CCNE1/CDC45/CDC6/CDC7/CHAF1A/CHAF1B/CHEK1/DONSON/DTL/E2F7/E2F8/EME1/ENPP7/FAM111A/FAM111B/FEN1/GEN1/GINS2/GINS4/GLI1/GLI2/MCM10/MCM2/MCM3/MCM4/MCM5/MCM6/MEAF6/MGME1/MMS22L/MRE11/NBN/NPM2/OBI1/ORC1/PCNA/POLA2/POLH/PRIM2/RBBP7/RECQL/RFC3/RFC4/RMI2/RRM2/RRM2B/S100A11/SLX4/TOP1/TOPBP1/TP53/TRAIP/WDHD1/ZGRF1/ZRANB3
	BP	GO:0001738	morphogenesis of a polarized epithelium	2.43552e-06	0.000394052	28	CDC42/CTHRC1/DACT1/DLG3/DLG5/FAT1/FZD1/FZD3/GPC3/GPC4/LAMA1/LAMA3/MSN/NKD1/PAFAH1B1/PRICKLE1/PTK7/RAB10/ROR2/RPGRIP1L/SMURF2/TCF15/TP63/TRAF3IP1/TTC8/VANGL1/VANGL2/WDPCP
	BP	GO:0007264	small GTPase mediated signal transduction	2.51622e-06	0.000395477	96	ABR/ADRA2A/AMOT/ARFGEF2/ARFGEF3/ARHGAP11A/ARHGAP18/ARHGAP21/ARHGAP26/ARHGAP30/ARHGAP9/ARHGEF11/ARHGEF25/CBL/CCDC88A/CCNA2/CD2AP/CDC42/CDC42SE1/CDC42SE2/CDKN1A/CGNL1/CNKSR1/COL1A2/COL3A1/CYRIB/CYTH3/CYTH4/DNMT1/DOCK10/DOCK11/DOCK2/DOCK5/DOCK8/DOCK9/DOK3/ECT2/EPHB2/F2RL1/FGD1/FOXM1/GIT2/GMIP/GPR174/GPR65/ITGAV/ITGB1/KPNB1/KRAS/KSR1/MRAS/NCKAP1/NRAS/NRP1/P2RY10/PDGFRB/PIK3CB/PIK3CG/PLK2/RAB30/RAB39A…
	BP	GO:0042110	T cell activation	2.66984e-06	0.000407966	97	ANXA1/AP3B1/APBB1IP/ARID1B/ARID2/ATF2/BAX/BCL11B/BCL2/BTN2A2/CARD11/CBFB/CCL2/CCL21/CCR2/CCR7/CD1C/CD2/CD27/CD3D/CD3E/CD3G/CD48/CDK6/CGAS/CRACR2A/CTSG/CYRIB/DLG1/DLG5/DOCK2/DOCK8/EOMES/F2RL1/FANCD2/FOXP3/GLI2/GLI3/GLMN/GPNMB/GSN/HFE/HSPH1/IL27RA/IL2RG/IL4I1/IL7/IL7R/IRF4/ITK/JAK2/JAK3/JAML/LAX1/LGALS3/LRRC32/MDK/MICB/MR1/MSN/MTOR/NOD2/PIK3CG/PRDM1/PRKCQ/PRKDC/PTPN11/PTPN22/RASAL3/RASGRP1/RC3H2/RI…
	BP	GO:0060326	cell chemotaxis	2.80819e-06	0.000417509	60	ACKR3/ADAM10/AKIRIN1/ANXA1/ARHGEF16/CALR/CAMK1D/CCL2/CCL20/CCL21/CCL22/CCR2/CCR7/CH25H/CTSG/CX3CR1/CXCL1/CXCL10/CXCL12/CXCL6/CXCL9/CXCR3/CXCR6/DAPK2/DNM1L/ELMO2/F2RL1/JAML/LGALS3/LOX/MCU/MDK/MMP2/MOSPD2/NOD2/NRP1/PDGFD/PDGFRA/PDGFRB/PIK3CG/PLA2G7/PLXNB3/PRKCD/PRKCQ/S100A14/SLAMF1/SLAMF8/SLC12A2/SLIT2/SMOC2/STK39/SWAP70/SYK/TGFB2/THBS1/TREM1/TRPM2/TRPV4/VAV3/WNK1
	CC	GO:0005925	focal adhesion	1.13138e-05	0.000427143	82	ABCB4/ACTR2/ACTR3/ADAM10/AHNAK/AJUBA/ALCAM/ALOX15B/ANXA1/ANXA5/APBB1IP/ARHGAP26/ARPC5/CALR/CAP1/CAPN2/CASK/CBL/CD59/CDC42/CLASP2/CLTC/CORO1C/CTNNA1/DAG1/ENAH/EZR/FAP/FAT1/FERMT1/FHL2/FOCAD/FZD1/GIT2/GJA1/GSN/HSPA9/HSPG2/ILK/ITGA4/ITGA6/ITGAV/ITGB1/ITGB3/ITGBL1/JAK2/KIF23/KRAS/LASP1/LAYN/MPZL1/MRC2/MSN/NCKAP1/NEXN/NFASC/NRP1/PACSIN2/PAK1/PALLD/PDGFRB/PDLIM7/PLAU/PPP1CB/PTK7/PTPN12/RAB10/SDCBP/SH3K…
	CC	GO:0005581	collagen trimer	1.19262e-05	0.000427143	25	CCBE1/COL10A1/COL11A1/COL12A1/COL14A1/COL16A1/COL1A1/COL1A2/COL3A1/COL4A1/COL4A2/COL4A3/COL4A4/COL4A5/COL5A1/COL5A2/COL5A3/COL6A3/COL8A2/CTHRC1/EMILIN2/FCN1/GLDN/LOX/LUM
	CC	GO:0005911	cell-cell junction	1.21655e-05	0.000427143	87	ABCB4/ACTR3/ADAM10/AHNAK/AJUBA/ALOX15B/AMOT/ANK3/ANXA1/CASK/CCND1/CD2/CD2AP/CD3E/CDC42/CDH1/CDH11/CDH24/CDH6/CGNL1/CLDN10/CLDN16/CLDN9/CLMP/CNKSR1/CNTNAP1/CTNNA1/CYTH3/DAG1/DLG1/DLG3/DLG4/DLG5/DSG2/ECT2/EIF4G2/EPCAM/EPHA4/EZR/FAT1/FMN1/FRS2/GJA1/HMCN1/ILDR1/ITGB1/ITGB3/ITK/JAG1/JAML/KIRREL1/KRT18/LAMA1/LAMA3/MPP7/MSN/MXRA8/NEXN/NFASC/NIBAN2/PACSIN2/PAK1/PARD3B/PATJ/PDLIM7/PKP4/PPP1R9B/PRKCD/PTK7/…
	BP	GO:0071674	mononuclear cell migration	3.10672e-06	0.000447037	44	ADAM10/AKIRIN1/ANXA1/BMP5/CALR/CCL2/CCL20/CCL21/CCL22/CCR2/CCR7/CDC42/CH25H/CTSG/CX3CR1/CXCL10/CXCL12/DOCK8/FUT4/IL27RA/ITGA4/ITGB3/JAML/LGALS3/MDK/MOSPD2/MSN/MYO1G/PDGFD/PIK3CG/PLA2G7/RIPK3/S100A14/SLAMF1/SLAMF8/SLC12A2/SLIT2/SPN/STK10/STK39/THBS1/TRPM2/TRPV4/WNK1
	BP	GO:0061564	axon development	3.21268e-06	0.000447037	86	ADNP/ALCAM/ANK3/ANOS1/ARHGEF25/BCL11B/BCL2/CAMSAP2/CDH1/CDH11/CNTN4/CNTNAP1/CSPG5/CTNNA1/CXCL12/DAG1/DPYSL2/EMB/ENAH/EPHA3/EPHA4/EPHB2/EPHB3/FEZ2/FGFR2/FSTL4/FZD3/GLI2/GLI3/HSP90AB1/INPP5F/ITGA4/ITGB1/JAK2/KIF5B/KIF5C/KIFBP/LAMA1/LAMA2/LAMA3/LAMC2/LGR6/LRRC4C/MAP1B/MAP6/MMP2/NEO1/NEXN/NFASC/NIBAN2/NIN/NRP1/PAFAH1B1/PAK1/PALLD/PLXNA3/PLXNA4/PLXNB3/PLXNC1/PRKCQ/PTPN11/RAB10/ROBO1/RTN4RL1/SEMA3C/SEM…
	BP	GO:0000075	cell cycle checkpoint signaling	3.25059e-06	0.000447037	45	ATF2/ATR/BARD1/BLM/BRCA2/BUB1/BUB1B/BUB3/CASP2/CCNB1/CCND1/CDC20/CDC45/CDC6/CDK5RAP2/CDKN1A/CENPF/CHEK1/DONSON/DTL/EME1/FANCD2/GEN1/KNTC1/MAD2L1/MDM2/MRE11/MSH2/NABP1/NBN/ORC1/PLK2/PRKDC/PTPN11/RHNO1/SPDL1/TAOK1/TOPBP1/TP53/TP53BP1/TRIP13/USP28/WDR76/ZWILCH/ZWINT
	BP	GO:0050900	leukocyte migration	4.34572e-06	0.000569884	72	ADAM10/AKIRIN1/ANXA1/BMP5/CALR/CAMK1D/CCL2/CCL20/CCL21/CCL22/CCR2/CCR7/CDC42/CH25H/CTSG/CX3CR1/CXCL1/CXCL10/CXCL12/CXCL6/CXCL9/CXCR3/DAPK2/DNM1L/DOCK8/F2RL1/FER/FUT4/IL27RA/ITGA4/ITGA6/ITGB1/ITGB3/JAML/LGALS3/MCOLN2/MCU/MDK/MMP2/MMP9/MOSPD2/MSN/MYO1G/NOD2/PAFAH1B1/PDGFD/PIK3CG/PLA2G7/RIPK3/ROCK1/ROR2/S100A14/SELP/SLAMF1/SLAMF8/SLC12A2/SLIT2/SPN/SRC/STK10/STK39/SWAP70/SYK/TGFB2/THBS1/THY1/TREM1/TR…
	BP	GO:0000727	double-strand break repair via break-induced replication	4.35105e-06	0.000569884	9	CDC45/CDC7/GINS2/GINS4/MCM2/MCM3/MCM4/MCM5/MCM6
	BP	GO:0051304	chromosome separation	4.53058e-06	0.000579598	33	ARID1B/ARID2/BUB1/BUB1B/BUB3/CCNB1/CDC20/CDC23/CDC6/CDK5RAP2/CENPF/EME1/GEN1/KNTC1/MAD2L1/MLH1/NCAPG/NCAPG2/RB1/SLX4/SMARCA4/SMARCAD1/SMARCD1/SMC2/SMC4/SPDL1/TACC3/TOP2A/TOP2B/TRIP13/UBE2C/ZWILCH/ZWINT
	BP	GO:0000910	cytokinesis	4.77401e-06	0.00059686	41	ACTR2/ACTR3/ANK3/ANLN/AURKA/BECN1/BRCA2/CDC42/CDC6/CENPA/CETN2/CIT/CKAP2/E2F7/E2F8/ECT2/EXOC6/GIPC1/KIF20A/KIF23/KIF4A/KLHL9/NUSAP1/PKP4/PLK2/PRC1/RASA1/ROCK1/ROCK2/SEPTIN11/SEPTIN2/SEPTIN6/SEPTIN7/SH3GLB1/SPIRE1/SPTBN1/SVIL/UNC119/UVRAG/VPS4B/ZFYVE26
	BP	GO:0007162	negative regulation of cell adhesion	5.10621e-06	0.000624206	60	ADAM10/ANGPT1/ANXA1/BTN2A2/CASK/CBFB/CBLL1/CCL21/CDH1/CLASP2/COL1A1/CORO1C/CTSG/CXCL12/DLG1/DLG5/EPCAM/EPHA4/EPHB2/FOXP3/GLI3/GLMN/GPNMB/HFE/IL4I1/JAG1/JAK2/JAK3/LAX1/LGALS3/LRRC32/MDK/MMP2/PLXNA3/PLXNA4/PLXNB3/PLXNC1/PRKCD/PTPN11/PTPN22/RASA1/RC3H2/RCC2/RUNX3/SEMA4D/SERPINE2/SOCS5/SPINT2/SPN/SRC/SWAP70/TACSTD2/TGFBI/THBS1/TIGIT/TRPV4/TWSG1/VTCN1/WNK1/ZNF703
	CC	GO:0001726	ruffle	2.08095e-05	0.00069219	42	ABCA7/AMOT/ARF4/ARHGAP18/ATP6V1B2/CAPG/CARMIL2/CD2AP/CDK6/CLASP2/CORO1C/CYTH3/EZR/FAP/FERMT1/FGD1/FGD6/INPP5J/ITGAV/ITGB1/ITGB3/KSR1/LAYN/MTMR6/MYO5A/MYO6/NCKAP1/PACSIN2/PAK1/PALLD/PDLIM7/PLCG1/PPP1R9B/PTPRJ/RAB22A/RASA1/ROCK1/S100A11/SH3YL1/SRC/TRPV4/WWC1
	CC	GO:0031261	DNA replication preinitiation complex	2.2197e-05	0.000701424	8	CDC45/GINS2/GINS4/MCM2/MCM3/MCM4/MCM5/MCM6
	CC	GO:0099513	polymeric cytoskeletal fiber	2.35104e-05	0.00070755	103	AMOT/ANXA1/ARFGEF2/ARHGAP18/ASPM/AURKA/BICD1/BOD1L1/CAMSAP2/CARMIL1/CASP1/CCT2/CCT5/CCT6A/CD2AP/CDK5RAP2/CKAP2/CKAP5/CLASP2/CLIP3/CLIP4/CLMP/CLTC/DCDC2/DCTN2/DLG1/DNAH2/DNM1L/DPYSL2/DPYSL3/DYNC1H1/DYNLT1/EZR/FER/FIGN/FMN1/GAS2L3/HAUS1/HSPH1/KATNAL1/KCNAB2/KIF16B/KIF20A/KIF21A/KIF23/KIF4A/KIF5B/KIF5C/KIFC1/KLC2/KNTC1/KRT18/KRT222/KRT23/LMNB1/MAP1B/MAP6/MICAL1/MID1IP1/MID2/MYO5A/MYO6/NAV1/NAV3/NCKA…
	BP	GO:0051983	regulation of chromosome segregation	6.42981e-06	0.000756053	32	ARID1B/ARID2/BECN1/BUB1/BUB1B/BUB3/CCNB1/CDC20/CDC23/CDC6/CDK5RAP2/CENPF/GEN1/KNTC1/MAD2L1/MKI67/NCAPG/NCAPG2/PUM2/RB1/RCC2/RMI2/SMARCA4/SMARCD1/SMC2/SMC4/SPDL1/TACC3/TRIP13/UBE2C/ZWILCH/ZWINT
	BP	GO:0045786	negative regulation of cell cycle	6.45964e-06	0.000756053	75	ALOX15B/APBB2/ATF2/ATR/BARD1/BCL2/BLM/BRCA2/BTG2/BTN2A2/BUB1/BUB1B/BUB3/CASP2/CCL2/CCNB1/CCND1/CCNF/CDC20/CDC45/CDC6/CDC73/CDK5RAP2/CDK6/CDKN1A/CDKN2B/CENPF/CHEK1/CRLF3/DACT1/DLG1/DONSON/DTL/E2F7/E2F8/EME1/EZH2/FANCD2/FZD3/GEN1/GPNMB/GPR132/HEXIM1/KNTC1/LATS1/MACROH2A1/MAD2L1/MDM2/MRE11/MSH2/MTBP/NABP1/NBN/ORC1/PLK2/PRKDC/PRMT2/PTPN11/RB1/RBL1/RHNO1/RUNX3/SPDL1/SUSD2/TAOK1/TOPBP1/TP53/TP53BP1/TRI…
	CC	GO:0098552	side of membrane	2.72209e-05	0.000781983	99	ABCB1/ABCC4/ACKR3/ALCAM/AMOT/ANTXR1/ANXA1/ANXA5/AQP4/BTN2A2/CALR/CAPN2/CARMIL2/CCR2/CCR7/CD1C/CD1E/CD2/CD207/CD248/CD27/CD3D/CD3E/CD3G/CD48/CD59/CD69/CDH1/CLEC2D/CSF2RA/CTSK/CX3CR1/CXCL10/CXCL12/CXCL9/CXCR3/CXCR6/CYTH3/DAG1/DLG1/DLG4/ESYT3/EZR/FAS/FASLG/FCN1/FER/GEM/GM2A/GNAI3/GNAQ/GNG12/GPC4/GSR/HFE/IL27RA/IL2RG/IL3RA/IL7R/ITGA4/ITGA6/ITGAM/ITGAV/ITGAX/ITGB1/ITGB3/KCNAB2/KRAS/MICB/MR1/MS4A1/OSMR…
	BP	GO:0048858	cell projection morphogenesis	6.8806e-06	0.000788546	106	ABI1/ACTR2/ADNP/ALCAM/ANK3/ANOS1/ARHGEF25/AURKA/BCL11B/BCL2/CAPRIN1/CDC42/CDH1/CDH11/CNTN4/CNTNAP1/CORO1C/CSPG5/CXCL12/CYFIP2/DAG1/DCDC2/DLG4/DOCK10/DPYSL2/EMB/ENAH/EPHA3/EPHA4/EPHB2/EPHB3/FBXW8/FEZ2/FGFR2/FSTL4/FZD3/GLI2/GLI3/HECW1/HSP90AB1/IMPACT/ITGA4/ITGB1/KIF5B/KIF5C/KIFBP/LAMA1/LAMA2/LAMA3/LAMC2/LGR6/LRRC4C/MAP1B/MAP6/MDK/NCKAP1/NEO1/NEXN/NFASC/NIBAN2/NIN/NRP1/PACSIN2/PAFAH1B1/PAK1/PALLD/PL…
	BP	GO:0048667	cell morphogenesis involved in neuron differentiation	7.27947e-06	0.000817231	96	ABI1/ACTR2/ADNP/ALCAM/ANK3/ANOS1/ARHGEF25/BCL11B/BCL2/CAPRIN1/CDC42/CDH1/CDH11/CNTN4/CNTNAP1/CXCL12/DAG1/DCDC2/DLG4/DOCK10/DPYSL2/EMB/ENAH/EPHA3/EPHA4/EPHB2/EPHB3/FBXW8/FEZ2/FGFR2/FSTL4/FZD3/GLI2/GLI3/HECW1/HSP90AB1/ITGA4/ITGB1/KIF5B/KIF5C/KIFBP/LAMA1/LAMA2/LAMA3/LAMC2/LGR6/LRRC4C/MAP1B/MAP6/MYO7A/NEO1/NEXN/NFASC/NIBAN2/NIN/NRP1/PAFAH1B1/PAK1/PALLD/PLS1/PLXNA3/PLXNA4/PLXNB3/PLXNC1/PRKCQ/PRMT3/PTP…
	BP	GO:0070098	chemokine-mediated signaling pathway	7.48464e-06	0.000818358	22	ACKR1/ACKR3/CCL2/CCL20/CCL21/CCL22/CCR2/CCR7/CX3CR1/CXCL1/CXCL10/CXCL12/CXCL6/CXCL9/CXCR3/CXCR6/HIF1A/ROBO1/SLIT2/STK39/TREM2/WNK1
	BP	GO:0007409	axonogenesis	7.58703e-06	0.000818358	77	ADNP/ALCAM/ANK3/ANOS1/ARHGEF25/BCL11B/BCL2/CDH1/CDH11/CNTN4/CNTNAP1/CXCL12/DAG1/DPYSL2/EMB/ENAH/EPHA3/EPHA4/EPHB2/EPHB3/FEZ2/FGFR2/FSTL4/FZD3/GLI2/GLI3/HSP90AB1/ITGA4/ITGB1/KIF5B/KIF5C/KIFBP/LAMA1/LAMA2/LAMA3/LAMC2/LGR6/LRRC4C/MAP1B/MAP6/NEO1/NEXN/NFASC/NIBAN2/NIN/NRP1/PAFAH1B1/PAK1/PALLD/PLXNA3/PLXNA4/PLXNB3/PLXNC1/PRKCQ/PTPN11/RAB10/ROBO1/SEMA3C/SEMA4D/SEMA6D/SEMA7A/SHTN1/SLC9A6/SLIT2/SPP1/STXB…
	MF	GO:0045296	cadherin binding	4.24429e-06	0.000820846	71	ABI1/AHNAK/ANK3/ANLN/ANXA1/ARHGAP18/ARHGEF16/ASAP1/BAG3/CAPG/CBL/CCNB2/CD2AP/CDH1/CDH11/CDH24/CDH6/CEMIP2/CIP2A/CKAP5/CTNNA1/DHX29/DLG1/DOCK9/EHD4/EIF4G2/EPCAM/EPS15/EZR/FASN/FER/FNBP1L/GIPC1/HSP90AB1/ITGA6/ITGB1/KIF5B/KLC2/KRT18/LARP1/LASP1/MMP24/MPP7/MRE11/MRTFB/NIBAN2/OLA1/PACSIN2/PKM/PKP4/PTPN11/PTPRJ/RAB10/S100A11/SEPTIN2/SEPTIN7/SH3GLB1/SHTN1/SPTBN1/SRC/STAT1/STK38/SWAP70/TAGLN2/TES/TMOD3/U…
	MF	GO:0008022	protein C-terminus binding	5.21537e-06	0.000840545	44	ATXN2/BRCA2/CD2AP/CDC20/CENPF/CEP135/CIITA/DLG1/DLG4/EP300/EPB41/EZR/FBLN5/FIGN/HSPG2/JAK2/KPNA3/KSR1/LAMA1/MAD2L1/MID1IP1/MKI67/MRE11/MSH2/NPAT/OPTN/PCNA/PIAS3/POLR2A/PPP1R9B/PRRC2C/SAE1/SCLT1/SDCBP/SDCBP2/SHANK2/SPTBN5/SRC/TAX1BP3/TOP2A/TOP2B/TOPBP1/VPS4B/YAP1
	BP	GO:0030010	establishment of cell polarity	1.02296e-05	0.00108217	37	AMOT/ARHGEF11/CCL21/CCR7/CDC42/CDK5RAP2/CENPA/CYRIB/CYTH3/DOCK2/DOCK8/DYNLT1/FAT1/FERMT1/GJA1/GSN/HSP90AB1/ITGB1/LAMA1/MAD2L1/MAP1B/MPP7/MSN/PAFAH1B1/PARD3B/PATJ/PTK7/RAB10/ROCK1/ROCK2/SHTN1/SPAG5/SPDL1/TCF15/TTC8/WDPCP/WWC1
	BP	GO:0051493	regulation of cytoskeleton organization	1.27544e-05	0.0013143	95	ALMS1/ARFIP1/ARHGAP18/ARPC5/BICD1/BICD2/BORA/CAMSAP2/CAPG/CAPN2/CAPZA2/CARMIL1/CARMIL2/CCDC88A/CCL21/CCNF/CCR7/CD2AP/CDC42/CDK5RAP2/CGNL1/CIT/CKAP2/CKAP5/CLASP2/CLIP3/CLTC/CXCL12/CYFIP2/CYRIB/DLG1/DYNC1H1/ECT2/EPHA3/F2RL1/FER/FMN1/GPR65/GSN/INPP5J/ITGB3/KIRREL1/LATS1/MAP1B/MAP6/MDK/MID1IP1/MTOR/NAV3/NCKAP1/NEB/NEXN/NRP1/PAFAH1B1/PAK1/PATJ/PDGFA/PDGFRA/PDGFRB/PLXNA3/PRKAA2/PRKCD/RASA1/RGS4/RHOBTB1…
	BP	GO:0001952	regulation of cell-matrix adhesion	1.29017e-05	0.0013143	32	BCL2/CASK/CCL21/CCR7/CD3E/CDK6/CLASP2/COL16A1/CORO1C/DAG1/EPHA3/FERMT1/FMN1/ITGB3/JAG1/LDB1/NRP1/PIK3CB/PLAU/PTPRJ/RASA1/RCC2/ROCK1/ROCK2/S100A10/SLC9A1/SRC/THBS1/THY1/VCL/WDPCP/WNT4
	BP	GO:0051640	organelle localization	1.39636e-05	0.00139661	102	ABCE1/ACTR2/ACTR3/AGTPBP1/AP3B1/AP3M1/ARHGAP21/ASPM/ATP2A2/ATP9A/BECN1/BICD1/BICD2/BICDL1/BTK/C12orf4/CBL/CCDC186/CCNB1/CDC23/CDC42/CDCA5/CDK5RAP2/CENPA/CENPF/CEP19/CEP83/CFTR/CLASP2/COPG2/DCTN2/DLG1/DNM1L/DYNC1H1/DYNLT1/ESYT3/EXOC6/EZR/FER/FNBP1L/FYCO1/GEM/GJA1/HIF1A/ITGA4/ITGB1/KIF5B/KIF5C/KIFC1/KLC2/KPNB1/LAT2/LMNB1/MAD2L1/MAP1B/MAP6/MLH1/MTOR/MYO1G/MYO5A/MYO5B/MYO5C/MYO6/MYO7A/MYO7B/NUSAP1/PA…
	BP	GO:0071459	protein localization to chromosome, centromeric region	1.43039e-05	0.0014051	12	BUB1B/BUB3/CENPA/H4C8/H4C15/KNL1/KNTC1/MTBP/RB1/RCC2/SPDL1/ZWILCH
	BP	GO:0048285	organelle fission	1.51789e-05	0.0014649	86	ACTR2/ACTR3/ANLN/AP3B1/ARID1B/ARID2/ASPM/AURKA/BECN1/BORA/BRCA2/BTC/BUB1/BUB1B/BUB3/C11orf80/CALR/CCNB1/CCNB2/CCNE1/CDC20/CDC23/CDC42/CDC6/CDCA5/CDK5RAP2/CENPF/CHEK1/CLASP2/CORO1C/CYRIB/DCTN2/DDHD1/DNM1L/DSN1/EME1/FANCD2/FIGNL1/GDAP1/GEN1/KIF23/KIF4A/KIFC1/KNTC1/KPNB1/MACROH2A1/MAD2L1/MCU/MKI67/MLH1/MRE11/MTBP/NCAPD2/NCAPG/NCAPG2/NPM2/NUSAP1/PDGFRB/PDS5B/PPP1R9B/PRC1/RAD51D/RB1/SGO2/SLX4/SMARCA4/…
	BP	GO:0045785	positive regulation of cell adhesion	1.60007e-05	0.001516	87	ANGPT1/ANK3/ANXA1/AP3B1/APBB1IP/ARID1B/ARID2/BTN2A2/CALR/CARD11/CARMIL1/CBFB/CCDC80/CCL2/CCL21/CCR2/CCR7/CD27/CD3E/CDC42/CDK6/COL16A1/CSPG5/CTSG/CXCL12/CYRIB/CYTH3/DAG1/DOCK5/DOCK8/EMILIN2/EPHA4/FERMT1/FMN1/FOXP3/FSTL3/FUT4/GLI2/GLI3/HSPH1/IL27RA/IL2RG/IL4I1/IL7/IL7R/ILK/ITGA4/ITGAV/ITGB3/JAK2/JAK3/LAMA1/LAMA2/LAMB1/LDB1/MDK/NOD2/NPNT/NRP1/PIEZO1/PRKCQ/PTPN11/PTPN22/PTPRJ/RASAL3/RASGRP1/ROCK1/RUN…
	BP	GO:0048812	neuron projection morphogenesis	1.62596e-05	0.001516	101	ABI1/ACTR2/ADNP/ALCAM/ANK3/ANOS1/ARHGEF25/AURKA/BCL11B/BCL2/CAPRIN1/CDC42/CDH1/CDH11/CNTN4/CNTNAP1/CXCL12/CYFIP2/DAG1/DCDC2/DLG4/DOCK10/DPYSL2/EMB/ENAH/EPHA3/EPHA4/EPHB2/EPHB3/FBXW8/FEZ2/FGFR2/FSTL4/FZD3/GLI2/GLI3/HECW1/HSP90AB1/IMPACT/ITGA4/ITGB1/KIF5B/KIF5C/KIFBP/LAMA1/LAMA2/LAMA3/LAMC2/LGR6/LRRC4C/MAP1B/MAP6/NCKAP1/NEO1/NEXN/NFASC/NIBAN2/NIN/NRP1/PAFAH1B1/PAK1/PALLD/PLAA/PLXNA3/PLXNA4/PLXNB3/P…
	BP	GO:0000070	mitotic sister chromatid segregation	1.90504e-05	0.0017466	45	ARID1B/ARID2/BECN1/BUB1/BUB1B/BUB3/CCNB1/CDC20/CDC23/CDC6/CDCA5/CDK5RAP2/CENPF/DCTN2/DSN1/GEN1/KIF23/KIF4A/KIFC1/KNTC1/KPNB1/MACROH2A1/MAD2L1/NCAPD2/NCAPG/NCAPG2/NUSAP1/PDS5B/PRC1/RB1/SGO2/SMARCA4/SMARCD1/SMC2/SMC4/SPAG5/SPDL1/TACC3/TRIP13/TUBG1/TUBG2/UBE2C/VPS4B/ZWILCH/ZWINT
	BP	GO:0000280	nuclear division	1.93868e-05	0.00174831	79	ACTR2/ACTR3/ANLN/ARID1B/ARID2/ASPM/AURKA/BECN1/BORA/BRCA2/BTC/BUB1/BUB1B/BUB3/C11orf80/CALR/CCNB1/CCNB2/CCNE1/CDC20/CDC23/CDC42/CDC6/CDCA5/CDK5RAP2/CENPF/CHEK1/CLASP2/DCTN2/DSN1/EME1/FANCD2/FIGNL1/GEN1/KIF23/KIF4A/KIFC1/KNTC1/KPNB1/MACROH2A1/MAD2L1/MKI67/MLH1/MRE11/MTBP/NCAPD2/NCAPG/NCAPG2/NPM2/NUSAP1/PDGFRB/PDS5B/PPP1R9B/PRC1/RAD51D/RB1/SGO2/SLX4/SMARCA4/SMARCD1/SMC2/SMC4/SPAG5/SPDL1/SPHK1/SPIRE…
	BP	GO:0071677	positive regulation of mononuclear cell migration	2.01968e-05	0.00179198	21	ADAM10/CALR/CCL20/CCL21/CCR2/CCR7/CX3CR1/CXCL10/CXCL12/DOCK8/ITGA4/ITGB3/LGALS3/MOSPD2/PDGFD/PLA2G7/S100A14/SLAMF1/SPN/STK39/WNK1
	BP	GO:0071621	granulocyte chemotaxis	2.06667e-05	0.0018033	30	AKIRIN1/ANXA1/CAMK1D/CCL2/CCL20/CCL21/CCL22/CCR7/CXCL1/CXCL10/CXCL6/CXCL9/DAPK2/DNM1L/JAML/LGALS3/MCU/MDK/MOSPD2/NOD2/PIK3CG/S100A14/SLAMF1/SLIT2/SYK/TGFB2/THBS1/TREM1/TRPV4/VAV3
	BP	GO:0120039	plasma membrane bounded cell projection morphogenesis	2.09801e-05	0.0018033	103	ABI1/ACTR2/ADNP/ALCAM/ANK3/ANOS1/ARHGEF25/AURKA/BCL11B/BCL2/CAPRIN1/CDC42/CDH1/CDH11/CNTN4/CNTNAP1/CORO1C/CXCL12/CYFIP2/DAG1/DCDC2/DLG4/DOCK10/DPYSL2/EMB/ENAH/EPHA3/EPHA4/EPHB2/EPHB3/FBXW8/FEZ2/FGFR2/FSTL4/FZD3/GLI2/GLI3/HECW1/HSP90AB1/IMPACT/ITGA4/ITGB1/KIF5B/KIF5C/KIFBP/LAMA1/LAMA2/LAMA3/LAMC2/LGR6/LRRC4C/MAP1B/MAP6/NCKAP1/NEO1/NEXN/NFASC/NIBAN2/NIN/NRP1/PAFAH1B1/PAK1/PALLD/PLAA/PLXNA3/PLXNA4/P…
	CC	GO:0015629	actin cytoskeleton	6.89733e-05	0.00189527	83	ABCB4/ABLIM2/ACTR2/ACTR3/AHNAK/AMOT/ANLN/ANXA1/ARHGAP21/ARPC5/ARSJ/ASAP1/BAG3/CAP1/CAPG/CAPN2/CAPZA2/CARMIL1/CARMIL2/CASK/CD2AP/CDH1/CGNL1/CORO1C/CTNNA1/CTTNBP2NL/DCTN2/DPYSL3/EPHA3/EZR/FER/FMN1/FYB1/GAS2L3/GSN/ILK/KNTC1/LANCL2/LASP1/LSP1/MICAL1/MST1R/MYL12B/MYO1G/MYO5A/MYO5B/MYO5C/MYO6/MYO7A/MYO7B/MYOZ3/NCKAP1/NCOA5/NEB/NEBL/NEXN/PAK1/PALLD/PDLIM7/PLS1/PLS3/PPP1R9B/PTPN12/RAB22A/RHOQ/SEPTIN11/SE…
	BP	GO:0002009	morphogenesis of an epithelium	2.50081e-05	0.00211645	90	ADAMTS16/AJUBA/APAF1/ARL13B/BCL2/BMP5/CARMIL2/CDC42/CLASP2/COL4A1/COL5A1/CTHRC1/CXCL10/DACT1/DAG1/DLG1/DLG3/DLG5/EPHA4/FAT1/FERMT1/FGFR2/FMN1/FOXN4/FRS2/FZD1/FZD3/GJA1/GLI2/GLI3/GLMN/GORAB/GPC3/GPC4/HIF1A/ILK/ITGAX/ITGB1/JAG1/KLHL3/KRAS/LAMA1/LAMA3/MDK/MIB1/MMP2/MSN/MTHFD1L/MTOR/NKD1/NPNT/NRP1/OSR1/PAFAH1B1/PAK1/PBX1/PDGFA/PDX1/PRICKLE1/PRKX/PTK7/RAB10/RNF207/ROR2/RPGRIP1L/SEMA3C/SLIT2/SMURF2/SOX…
	BP	GO:0002687	positive regulation of leukocyte migration	3.00899e-05	0.00250794	35	ADAM10/AKIRIN1/CALR/CAMK1D/CCL20/CCL21/CCR2/CCR7/CX3CR1/CXCL10/CXCL12/DAPK2/DNM1L/DOCK8/F2RL1/FUT4/ITGA4/ITGB3/LGALS3/MCU/MDK/MOSPD2/PDGFD/PLA2G7/S100A14/SELP/SLAMF1/SPN/STK39/SWAP70/THBS1/THY1/TREM2/TRPV4/WNK1
	BP	GO:0030595	leukocyte chemotaxis	3.08994e-05	0.00253698	46	ADAM10/AKIRIN1/ANXA1/CALR/CAMK1D/CCL2/CCL20/CCL21/CCL22/CCR2/CCR7/CH25H/CTSG/CX3CR1/CXCL1/CXCL10/CXCL12/CXCL6/CXCL9/DAPK2/DNM1L/F2RL1/JAML/LGALS3/MCU/MDK/MMP2/MOSPD2/NOD2/PIK3CG/PLA2G7/S100A14/SLAMF1/SLAMF8/SLC12A2/SLIT2/STK39/SWAP70/SYK/TGFB2/THBS1/TREM1/TRPM2/TRPV4/VAV3/WNK1
	CC	GO:0000779	condensed chromosome, centromeric region	0.000106793	0.0028122	38	ARID2/BOD1L1/BUB1/BUB1B/BUB3/CBX5/CCNB1/CENPA/CENPF/CENPM/CENPU/CENPW/CKAP5/CLASP2/DCTN2/DSN1/HJURP/KNL1/KNTC1/MAD2L1/MEAF6/MTBP/NCAPD2/NCAPG/PAFAH1B1/PHF6/SEPTIN2/SEPTIN6/SEPTIN7/SGO2/SMARCA4/SMARCD1/SPAG5/SPDL1/TP53BP1/XPO1/ZWILCH/ZWINT
	MF	GO:0048407	platelet-derived growth factor binding	2.1041e-05	0.00290667	8	COL1A1/COL1A2/COL3A1/COL4A1/COL5A1/PDGFA/PDGFRA/PDGFRB
	BP	GO:0002685	regulation of leukocyte migration	4.2058e-05	0.00336523	46	ADAM10/AKIRIN1/ANXA1/BMP5/CALR/CAMK1D/CCL2/CCL20/CCL21/CCR2/CCR7/CX3CR1/CXCL10/CXCL12/CXCR3/DAPK2/DNM1L/DOCK8/F2RL1/FUT4/IL27RA/ITGA4/ITGB3/LGALS3/MCU/MDK/MOSPD2/MSN/NOD2/PDGFD/PLA2G7/RIPK3/S100A14/SELP/SLAMF1/SLAMF8/SLIT2/SPN/STK10/STK39/SWAP70/THBS1/THY1/TREM2/TRPV4/WNK1
	BP	GO:0050920	regulation of chemotaxis	4.23687e-05	0.00336523	45	ADAM10/ADGRA2/AKIRIN1/CALR/CAMK1D/CCL2/CCL21/CCR2/CCR7/CX3CR1/CXCL10/CXCL12/CYRIB/DAPK2/DNM1L/F2RL1/MCU/MDK/MOSPD2/NOD2/NRP1/PDGFD/PDGFRA/PDGFRB/PLA2G7/PLXNA3/PLXNA4/ROBO1/S100A14/SEMA3C/SEMA4D/SEMA6D/SEMA7A/SLAMF1/SLAMF8/SLIT2/SMOC2/STK39/STX3/SWAP70/THBS1/TREM2/TRPV4/USP14/WNK1
	BP	GO:1903131	mononuclear cell differentiation	4.28225e-05	0.00336523	82	ACIN1/ANXA1/AP3B1/ARID1B/ARID2/ATF2/BAX/BCL11B/BCL2/BTK/BTN2A2/CARD11/CBFB/CCR2/CCR7/CD2/CD27/CD3D/CD3E/CD3G/CDK6/CRACR2A/CTSK/DCLRE1C/DOCK10/DOCK11/DOCK2/EOMES/EP300/EZH2/F2RL1/FANCD2/FASN/FOXP3/GLI2/GLI3/IFI16/IL2RG/IL4I1/IL7/IL7R/IRF4/ITGA4/ITGB1/ITK/ITM2A/JAK3/MDK/MR1/MS4A1/MSH2/MTOR/PBX1/PRDM1/PRKDC/PTPN22/PTPRJ/RASGRP1/RC3H2/RIPK3/RUNX2/RUNX3/SASH3/SLAMF1/SLAMF8/SMARCA4/SMARCD1/SOCS5/SOS2/S…
	BP	GO:0001655	urogenital system development	4.44222e-05	0.00344178	66	ADAMTS16/ALOX15B/ANGPT1/ANXA1/APAF1/AQP1/BAX/BCL2/BICC1/CENPF/COL4A1/COL4A3/COL4A4/DLG1/DLG5/EAF2/EPCAM/EPHA4/EPHB2/EPHB3/FBN1/FGFR2/FMN1/FRS2/GLI1/GLI2/GLI3/GLIS2/GPC3/HELLS/ILK/ITGB3/JAG1/KLHL3/MMP2/MMP9/NPNT/NRP1/OSR1/PBX1/PDGFA/PDGFD/PDGFRA/PDGFRB/PRDM1/PRKX/PTK7/PYGO1/RPGRIP1L/RRM2B/SLIT2/SOX4/SOX9/STAT1/SULF2/TACSTD2/TGFB2/TGFBR1/TNC/TP63/TRAF3IP1/TTC8/VANGL2/WDPCP/WNT4/YAP1
	BP	GO:0030098	lymphocyte differentiation	4.7621e-05	0.00357583	74	ANXA1/AP3B1/ARID1B/ARID2/ATF2/BAX/BCL11B/BCL2/BTK/BTN2A2/CARD11/CBFB/CCR2/CCR7/CD2/CD27/CD3D/CD3E/CD3G/CDK6/CRACR2A/DCLRE1C/DOCK10/DOCK11/DOCK2/EOMES/EP300/EZH2/FANCD2/FOXP3/GLI2/GLI3/IL2RG/IL4I1/IL7/IL7R/IRF4/ITGA4/ITGB1/ITK/ITM2A/JAK3/MDK/MR1/MS4A1/MSH2/MTOR/PBX1/PRDM1/PRKDC/PTPN22/PTPRJ/RASGRP1/RC3H2/RIPK3/RUNX2/RUNX3/SASH3/SLAMF1/SLAMF8/SMARCA4/SMARCD1/SOCS5/SOS2/SOX4/SPN/SYK/THEMIS/TNFSF8/TO…
	BP	GO:0046631	alpha-beta T cell activation	4.80111e-05	0.00357583	38	ANXA1/AP3B1/ATF2/BCL11B/BCL2/CARD11/CBFB/CCR2/CD3D/CD3E/CD3G/CRACR2A/DOCK2/EOMES/FOXP3/GLI3/HFE/HSPH1/IL2RG/IRF4/ITK/JAK2/JAK3/MTOR/PRDM1/PRKCQ/PTPN22/RASAL3/RC3H2/RUNX3/SASH3/SOCS5/SPN/SYK/TNFSF8/TOX/TWSG1/ZNF683
	BP	GO:0097530	granulocyte migration	4.88485e-05	0.00357583	33	AKIRIN1/ANXA1/CAMK1D/CCL2/CCL20/CCL21/CCL22/CCR7/CXCL1/CXCL10/CXCL6/CXCL9/DAPK2/DNM1L/FUT4/JAML/LGALS3/MCOLN2/MCU/MDK/MOSPD2/NOD2/PIK3CG/S100A14/SLAMF1/SLAMF8/SLIT2/SYK/TGFB2/THBS1/TREM1/TRPV4/VAV3
	BP	GO:0007411	axon guidance	4.94025e-05	0.00357583	45	ALCAM/ANOS1/ARHGEF25/BCL11B/CNTN4/CXCL12/DAG1/DPYSL2/EMB/ENAH/EPHA3/EPHA4/EPHB2/EPHB3/FEZ2/FZD3/GLI2/GLI3/KIF5B/KIF5C/LAMA1/LAMA2/LAMA3/LAMC2/LGR6/NEO1/NEXN/NFASC/NIBAN2/NRP1/PALLD/PLXNA3/PLXNA4/PLXNB3/PLXNC1/PRKCQ/ROBO1/SEMA3C/SEMA4D/SEMA6D/SEMA7A/SLIT2/TRIO/TTC8/UNC5B
	BP	GO:0097485	neuron projection guidance	4.94025e-05	0.00357583	45	ALCAM/ANOS1/ARHGEF25/BCL11B/CNTN4/CXCL12/DAG1/DPYSL2/EMB/ENAH/EPHA3/EPHA4/EPHB2/EPHB3/FEZ2/FZD3/GLI2/GLI3/KIF5B/KIF5C/LAMA1/LAMA2/LAMA3/LAMC2/LGR6/NEO1/NEXN/NFASC/NIBAN2/NRP1/PALLD/PLXNA3/PLXNA4/PLXNB3/PLXNC1/PRKCQ/ROBO1/SEMA3C/SEMA4D/SEMA6D/SEMA7A/SLIT2/TRIO/TTC8/UNC5B
	CC	GO:0005912	adherens junction	0.000145688	0.00357706	39	ADAM10/AJUBA/ALOX15B/ANXA1/CDH1/CDH11/CDH24/CDH6/CTNNA1/CYTH3/DAG1/DLG1/DLG3/DLG4/DLG5/EIF4G2/EPHA4/EZR/FMN1/FRS2/HMCN1/JAG1/KRT18/LAMA3/MPP7/MSN/NEXN/NIBAN2/PARD3B/PDLIM7/PKP4/PPP1R9B/RAB10/S100A11/SDCBP/TMOD3/TRPV4/VCL/ZYX
	CC	GO:0000776	kinetochore	0.000147158	0.00357706	36	ARID2/BOD1L1/BUB1/BUB1B/BUB3/CBX5/CCNB1/CENPA/CENPF/CENPM/CENPU/CENPW/CKAP5/CLASP2/DCTN2/DSN1/HJURP/KNL1/KNTC1/MAD2L1/MEAF6/MTBP/PAFAH1B1/PHF6/SEPTIN2/SEPTIN6/SEPTIN7/SGO2/SMARCA4/SMARCD1/SPAG5/SPDL1/TP53BP1/XPO1/ZWILCH/ZWINT
	BP	GO:0051656	establishment of organelle localization	5.56984e-05	0.00397918	79	ABCE1/AGTPBP1/AP3B1/AP3M1/ARHGAP21/ATP9A/BECN1/BICD1/BICD2/BICDL1/BTK/C12orf4/CBL/CCDC186/CCNB1/CDC23/CDC42/CDCA5/CDK5RAP2/CENPA/CENPF/CEP19/CEP83/CLASP2/COPG2/DCTN2/DLG1/DYNC1H1/DYNLT1/EXOC6/EZR/FER/FNBP1L/FYCO1/GEM/GJA1/HIF1A/ITGA4/ITGB1/KIF5B/KIF5C/KIFC1/KPNB1/LAT2/LMNB1/MAD2L1/MAP1B/MLH1/MYO1G/MYO5A/MYO5B/MYO5C/MYO6/MYO7A/MYO7B/NUSAP1/PAFAH1B1/PARD3B/PIK3CG/PTGDR/PTGDS/RASGRP1/SDAD1/SDCBP/SPA…
	BP	GO:0090329	regulation of DNA-templated DNA replication	5.64276e-05	0.00397959	18	BLM/BRCA2/CDC7/DONSON/E2F7/E2F8/GINS2/GINS4/MCM2/MCM3/MCM4/MCM5/MCM6/NBN/PCNA/RFC3/RFC4/ZRANB3
	BP	GO:1905818	regulation of chromosome separation	5.90407e-05	0.0040671	27	ARID1B/ARID2/BUB1/BUB1B/BUB3/CCNB1/CDC20/CDC23/CDC6/CDK5RAP2/CENPF/GEN1/KNTC1/MAD2L1/NCAPG/NCAPG2/RB1/SMARCA4/SMARCD1/SMC2/SMC4/SPDL1/TACC3/TRIP13/UBE2C/ZWILCH/ZWINT
	BP	GO:0048525	negative regulation of viral process	5.9147e-05	0.0040671	25	APOBEC3C/APOBEC3D/APOBEC3G/CH25H/CIITA/FAM111A/FCN1/GSN/HEXIM1/IFI16/IFIH1/LARP7/LTF/MID2/OAS2/OAS3/SRPK1/STAT1/TASOR/TRIM10/TRIM14/TRIM31/TRIM32/UBP1/ZC3HAV1
	BP	GO:0001649	osteoblast differentiation	6.67624e-05	0.00453408	45	AXIN2/CBFB/CCN4/CDK6/CLTC/COL1A1/CRIM1/CTHRC1/DDX5/DNAJC13/FASN/FGFR2/FHL2/FIGNL1/FZD1/GLI1/GLI2/GLI3/IARS1/IFT80/ILK/JAG1/LOX/LTF/MAP2K6/MRC2/NPNT/PDLIM7/PSMC2/REST/RUNX2/SATB2/SEMA4D/SEMA7A/SOX9/SPP1/SUCO/SUFU/SYNCRIP/TNC/TP63/TWSG1/VCAN/WNT4/YAP1
	BP	GO:0050863	regulation of T cell activation	6.79909e-05	0.00456119	69	ANXA1/AP3B1/ARID1B/ARID2/BTN2A2/CARD11/CBFB/CCL2/CCL21/CCR2/CCR7/CD2/CD27/CD3E/CGAS/CTSG/CYRIB/DLG1/DLG5/DOCK8/FANCD2/FOXP3/GLI2/GLI3/GLMN/GPNMB/HFE/HSPH1/IL27RA/IL2RG/IL4I1/IL7/IL7R/IRF4/JAK2/JAK3/LAX1/LGALS3/LRRC32/MDK/NOD2/PRDM1/PRKCQ/PTPN11/PTPN22/RASAL3/RASGRP1/RC3H2/RIPK3/RUNX3/SASH3/SIRPG/SLAMF1/SLC7A1/SMARCA4/SMARCD1/SOCS5/SOS2/SOX4/SPN/SRC/SYK/THY1/TIGIT/TNFSF8/TOX/TWSG1/VTCN1/ZNF683
	BP	GO:0060284	regulation of cell development	6.9144e-05	0.00458267	84	ACTR2/ADGRA2/ADNP/ASPM/AURKA/AXIN2/BCL2/BHLHE41/CALR/CAPRIN1/CARMIL1/CDC42/CDH1/CDKN2B/CORO1C/CSPG5/CTNNA1/CX3CR1/CXCL12/DAG1/DOCK5/DYNLT1/EPHA4/EPHB2/EZH2/FAIM/FBN1/FBXW8/FSTL4/FZD3/GLI3/HIF1A/HOXB3/ILK/ITGB1/ITGB3/KDM4A/KRAS/LTF/MAP1B/MAP6/MDK/MTOR/NIBAN2/NIN/NRP1/PAFAH1B1/PLXNA3/PLXNA4/PLXNB3/PLXNC1/PRKDC/RB1/RCC2/REST/ROBO1/ROCK1/ROCK2/S100A10/SEMA3C/SEMA4D/SEMA6D/SEMA7A/SERPINE2/SHTN1/SLAMF8…
	CC	GO:0000793	condensed chromosome	0.000206408	0.00483147	51	ARID2/BLM/BOD1L1/BRCA2/BUB1/BUB1B/BUB3/CBX5/CCNB1/CENPA/CENPF/CENPM/CENPU/CENPW/CHEK1/CKAP5/CLASP2/DCTN2/DSN1/FANCD2/HJURP/KNL1/KNTC1/MACROH2A1/MAD2L1/MEAF6/MKI67/MLH1/MTBP/NCAPD2/NCAPG/NCAPG2/PAFAH1B1/PHF6/SEPTIN2/SEPTIN6/SEPTIN7/SGO2/SMARCA4/SMARCD1/SMC2/SMC4/SPAG5/SPDL1/TOP2A/TOPBP1/TP53BP1/TUBG1/XPO1/ZWILCH/ZWINT
	BP	GO:0035987	endodermal cell differentiation	7.50211e-05	0.00485834	15	CDC73/COL11A1/COL12A1/COL4A2/COL5A1/COL5A2/CTR9/EOMES/ITGA4/ITGAV/LAMA3/LAMB1/MACROH2A1/MMP2/MMP9
	BP	GO:0007229	integrin-mediated signaling pathway	7.50698e-05	0.00485834	30	ADAM10/CDC42/COL16A1/COL3A1/CTNNA1/FERMT1/FYB1/ILK/ITGA4/ITGA6/ITGAM/ITGAV/ITGAX/ITGB1/ITGB3/ITGBL1/LAMA1/LAMA2/LAMA3/LAMB1/NRP1/PTPN11/RCC2/SEMA7A/SRC/SYK/THY1/TIMP1/VAV3/ZYX
	BP	GO:0051653	spindle localization	7.93454e-05	0.00507534	17	ACTR2/ACTR3/ASPM/CDK5RAP2/CENPA/CLASP2/DYNC1H1/DYNLT1/GJA1/ITGB1/KPNB1/MAD2L1/NUSAP1/PAFAH1B1/SPAG5/SPDL1/SPIRE1
	BP	GO:0048514	blood vessel morphogenesis	8.2666e-05	0.00518655	102	ACKR3/ADAM12/ADGRA2/ADM2/AMOT/ANGPT1/ANXA1/AQP1/ARID2/ATF2/BAX/CCBE1/CCDC134/CCL2/CCR2/CEMIP2/CHI3L1/COL3A1/COL4A1/COL4A2/COL4A3/COL8A2/COMP/CX3CR1/CXCL10/CXCR3/DAG1/E2F2/E2F7/E2F8/EMILIN2/EPHB2/EPHB3/FAP/FASLG/FGFR2/FMNL3/GLMN/GPNMB/HIF1A/HIF1AN/HOXB3/HSPB6/HSPG2/ISM1/ITGAV/ITGAX/ITGB1/ITGB3/JAG1/LAMA1/LOX/MDK/MMP2/NIBAN2/NRP1/PDCL3/PDGFA/PDGFRA/PDGFRB/PIK3CB/PIK3CG/PKM/PLCG1/PLK2/PRDM1/PRKX/PTG…
	BP	GO:0051261	protein depolymerization	8.38181e-05	0.00518655	26	CAMSAP2/CAPG/CAPZA2/CARMIL1/CARMIL2/CKAP2/CKAP5/CLASP2/DNAJC6/F2RL1/GSN/MAP1B/MICAL1/MID1IP1/NAV3/PPP1R9B/SPTBN1/SPTBN5/STMN2/STMN3/SVIL/SWAP70/TAOK1/TMOD3/TRPV4/VPS4B
	BP	GO:0000226	microtubule cytoskeleton organization	8.39125e-05	0.00518655	99	ALMS1/ARMC2/ASPM/AURKA/BICD1/BICD2/BORA/BRCA2/CAMSAP2/CCDC102B/CCDC88A/CCNB1/CCNB2/CCNF/CDC20/CDK5RAP2/CENPA/CEP135/CEP152/CEP19/CETN2/CHEK1/CKAP2/CKAP5/CLASP2/CLIP3/CLIP4/CLTC/DAG1/DCTN2/DLG1/DNAH2/DYNC1H1/DYNLT1/DZIP1/EPHA3/EZR/FER/FIGN/FIGNL1/GAS2L3/GEN1/GJA1/HAUS1/INPP5J/IQCG/ITGB1/KATNAL1/KIF20A/KIF23/KIF4A/KIFBP/KIFC1/KPNB1/MAD2L1/MAP1B/MAP6/MAP7D2/MID1IP1/MLH1/MTCL1/NAV1/NAV3/NEDD1/NIN/NUS…
	BP	GO:0048729	tissue morphogenesis	8.78857e-05	0.00537177	101	ADAMTS16/AJUBA/ANKRD1/APAF1/ARL13B/BCL2/BMP5/CARMIL2/CDC42/CLASP2/COL11A1/COL3A1/COL4A1/COL5A1/CTHRC1/CXCL10/DACT1/DAG1/DLG1/DLG3/DLG5/EOMES/EPHA4/FAT1/FERMT1/FGFR2/FMN1/FOXN4/FRS2/FZD1/FZD3/GJA1/GLI2/GLI3/GLMN/GORAB/GPC3/GPC4/GPI/HIF1A/ILK/ITGAX/ITGB1/ITGB3/JAG1/KLHL3/KRAS/LAMA1/LAMA3/MDK/MDM2/MIB1/MMP2/MSN/MTHFD1L/MTOR/NKD1/NPNT/NRP1/OSR1/PAFAH1B1/PAK1/PBX1/PDGFA/PDX1/PRICKLE1/PRKX/PTK7/RAB10/R…
	BP	GO:0030217	T cell differentiation	9.24549e-05	0.00554904	57	ANXA1/AP3B1/ARID1B/ARID2/ATF2/BCL11B/BCL2/BTN2A2/CARD11/CBFB/CCR2/CCR7/CD2/CD27/CD3D/CD3E/CD3G/CDK6/CRACR2A/DOCK2/EOMES/FANCD2/FOXP3/GLI2/GLI3/IL2RG/IL4I1/IL7/IL7R/IRF4/ITK/JAK3/MDK/MR1/MTOR/PRDM1/PRKDC/PTPN22/RASGRP1/RC3H2/RIPK3/RUNX2/RUNX3/SASH3/SMARCA4/SMARCD1/SOCS5/SOS2/SOX4/SPN/SYK/THEMIS/TNFSF8/TOX/TP53/WNT4/ZNF683
	BP	GO:0007159	leukocyte cell-cell adhesion	9.40933e-05	0.00554904	73	ANXA1/AP3B1/ARID1B/ARID2/BTN2A2/CARD11/CBFB/CCL2/CCL21/CCR2/CCR7/CD27/CD3E/CERCAM/CTSG/CX3CR1/CXCL12/CYRIB/DLG1/DLG5/DOCK8/EZR/FOXP3/FUT4/GLI2/GLI3/GLMN/GPNMB/HFE/HSPH1/IL27RA/IL2RG/IL4I1/IL7/IL7R/ITGA4/ITGB1/JAK2/JAK3/LAX1/LGALS3/LRRC32/MDK/MSN/NOD2/PRKCQ/PTPN11/PTPN22/RASAL3/RASGRP1/RC3H2/ROCK1/RUNX3/SASH3/SELP/SEMA4D/SIRPG/SLAMF1/SLC7A1/SMARCA4/SMARCD1/SOCS5/SOX4/SPN/SRC/STK10/SYK/THY1/TIGIT/T…
	BP	GO:0001736	establishment of planar polarity	9.48209e-05	0.00554904	20	CDC42/CTHRC1/DACT1/DLG3/FZD1/FZD3/GPC3/GPC4/NKD1/PAFAH1B1/PRICKLE1/PTK7/ROR2/RPGRIP1L/SMURF2/TP63/TTC8/VANGL1/VANGL2/WDPCP
	BP	GO:0007164	establishment of tissue polarity	9.48209e-05	0.00554904	20	CDC42/CTHRC1/DACT1/DLG3/FZD1/FZD3/GPC3/GPC4/NKD1/PAFAH1B1/PRICKLE1/PTK7/ROR2/RPGRIP1L/SMURF2/TP63/TTC8/VANGL1/VANGL2/WDPCP
	BP	GO:0044089	positive regulation of cellular component biogenesis	9.84536e-05	0.00570098	86	ACE2/ACTR2/ACTR3/ADNP/AGRN/AJUBA/AKIRIN1/ANLN/ASAP1/ATF7IP/ATR/BAX/BECN1/CARMIL1/CARMIL2/CCDC88A/CCL21/CCR7/CDC42/CDK5RAP2/CEP135/CKAP5/CLASP2/CLSTN2/CNOT6/COL16A1/DAG1/DHX33/DLG1/DLG5/DNMT1/DOCK11/DPYSL3/DYNC1H1/DZIP1/EPHB2/EPHB3/F2RL1/FER/FERMT1/FMN1/FNBP1L/GPR65/KIRREL1/LGALS3/LRSAM1/MAP1B/MAPK9/MPP7/MSN/MTOR/NAV3/NCKAP1/NRP1/PAK1/PIEZO1/PIP4K2A/PTPRJ/RHOQ/ROCK1/ROCK2/S100A10/SDCBP/SEMA4D/SEPT…
	BP	GO:0035567	non-canonical Wnt signaling pathway	0.000101304	0.00580491	19	CDC42/CTHRC1/DACT1/FZD1/FZD3/GPC3/GPC4/IFT80/NKD1/PRICKLE1/PTK7/RNF213/ROR2/SFRP4/SFRP5/SMURF2/VANGL1/VANGL2/WNT4
	BP	GO:0010810	regulation of cell-substrate adhesion	0.000103354	0.00586134	45	BCL2/CALR/CARMIL1/CASK/CCDC80/CCL21/CCR7/CD3E/CDC42/CDK6/CLASP2/COL16A1/COL1A1/CORO1C/CSPG5/DAG1/DOCK5/EPHA3/FERMT1/FMN1/ILK/ITGB3/JAG1/JAK2/LDB1/MDK/NPNT/NRP1/PIK3CB/PLAU/PTPRJ/RASA1/RCC2/ROCK1/ROCK2/S100A10/SLC9A1/SPOCK2/SRC/TACSTD2/THBS1/THY1/VCL/WDPCP/WNT4
	BP	GO:0044839	cell cycle G2/M phase transition	0.000109666	0.00615586	36	ABCB1/ARPP19/ATAD5/AURKA/BARD1/BLM/CCNA2/CCNB1/CCNB2/CCND1/CDC25A/CDC6/CDC7/CDKN1A/CENPF/CHEK1/CIT/DONSON/DTL/FBXL7/FOXM1/GPR132/LATS1/MACROH2A1/MELK/MRE11/NABP1/NBN/ORC1/PBX1/RCC2/RRM2B/TAOK1/TOPBP1/TP53/VPS4B
	MF	GO:0005539	glycosaminoglycan binding	5.3742e-05	0.00617488	45	ADAMTS3/ADAMTS5/ADAMTSL5/AGRN/ANOS1/CCDC80/CCN4/COL11A1/COL5A1/COL5A3/COMP/CTSG/CXCL10/CXCL6/DPYSL3/FBN1/FGFR2/FSTL1/GPNMB/JCHAIN/LAMC2/LAYN/LGR6/LPL/LTF/LXN/MDK/NELL2/NOD2/NRP1/PAFAH1B1/PRELP/RTN4RL1/SELP/SERPINE2/SLIT2/SMOC2/SOD3/SPOCK2/SULF2/THBS1/THBS2/TREM2/TWSG1/VCAN
	MF	GO:0004672	protein kinase activity	5.74704e-05	0.00617488	94	AAK1/ATR/AURKA/BTK/BUB1/BUB1B/CAMK1D/CASK/CCL2/CCND1/CDC7/CDK12/CDK6/CDK8/CDKN1A/CHEK1/CIITA/CIT/CRIM1/CSNK1G1/DAPK2/DSTYK/DYRK1B/DYRK2/EFEMP1/EPHA3/EPHA4/EPHB2/EPHB3/FER/FGFR2/GRK3/ILK/ITK/JAK2/JAK3/KSR1/LATS1/LTBP1/MAP2K6/MAP3K12/MAP3K7/MAP4K1/MAP4K3/MAPK13/MAPK9/MAST4/MATK/MELK/MST1R/MTOR/NRP1/PAK1/PDGFRA/PDGFRB/PDK1/PIK3CB/PIK3CG/PKM/PKN3/PLK2/PPP1R9B/PRKAA2/PRKCD/PRKCQ/PRKDC/PRKX/PTK7/RIPK3/…
	MF	GO:0019956	chemokine binding	6.8552e-05	0.00662898	12	ACKR1/ACKR3/CCR2/CCR7/CX3CR1/CXCR3/CXCR6/ITGA4/ITGAV/ITGB1/ITGB3/PLP2
	BP	GO:0002688	regulation of leukocyte chemotaxis	0.000121919	0.00671167	28	ADAM10/AKIRIN1/CALR/CAMK1D/CCL2/CCL21/CCR2/CCR7/CX3CR1/CXCL10/CXCL12/DAPK2/DNM1L/F2RL1/MCU/MDK/MOSPD2/NOD2/PLA2G7/S100A14/SLAMF1/SLAMF8/SLIT2/STK39/SWAP70/THBS1/TRPV4/WNK1
	BP	GO:0009611	response to wounding	0.000122008	0.00671167	97	ADRA2A/AHNAK/AJUBA/ANXA1/ANXA5/AP3B1/AQP1/AURKA/BAX/BCL2/CARMIL2/CASK/CCN4/CCR2/CD59/CDKN1A/CLASP2/COL1A1/COL3A1/COL5A1/COMP/CREB3L2/CSPG5/CTNNA1/CTSG/CX3CR1/DAG1/DPYSL3/EMILIN2/ENPP4/ENTPD1/EPHA4/EPHB2/F13A1/F2RL1/FAP/FERMT1/FGFR2/GLI1/GLI3/GNAQ/HIF1A/ILK/INPP5F/ITGB1/ITGB3/JAK2/JAML/LOX/MAP1B/MDK/MMP2/MTOR/MYOF/NMNAT1/NOL3/NRP1/PAK1/PDGFA/PDGFRA/PDGFRB/PDX1/PIK3CB/PIK3CG/PLAU/PRKCD/PRKCQ/PTK7/R…
	BP	GO:0140014	mitotic nuclear division	0.000130164	0.00708942	60	ANLN/ARID1B/ARID2/AURKA/BECN1/BORA/BTC/BUB1/BUB1B/BUB3/CCNB1/CDC20/CDC23/CDC42/CDC6/CDCA5/CDK5RAP2/CENPF/CHEK1/CLASP2/DCTN2/DSN1/GEN1/KIF23/KIF4A/KIFC1/KNTC1/KPNB1/MACROH2A1/MAD2L1/MKI67/MTBP/NCAPD2/NCAPG/NCAPG2/NPM2/NUSAP1/PDGFRB/PDS5B/PPP1R9B/PRC1/RB1/SGO2/SMARCA4/SMARCD1/SMC2/SMC4/SPAG5/SPDL1/SPHK1/STAG1/TACC3/TASOR/TRIP13/TUBG1/TUBG2/UBE2C/VPS4B/ZWILCH/ZWINT
	BP	GO:0030593	neutrophil chemotaxis	0.000134826	0.00727135	24	CAMK1D/CCL2/CCL20/CCL21/CCL22/CCR7/CXCL1/CXCL10/CXCL6/CXCL9/DAPK2/DNM1L/JAML/LGALS3/MCU/MDK/MOSPD2/NOD2/PIK3CG/SLIT2/SYK/TGFB2/TREM1/VAV3
	BP	GO:0031346	positive regulation of cell projection organization	0.000142411	0.00748522	65	ACTR2/ACTR3/ADNP/AGRN/AKIRIN1/ALKAL1/ANLN/BMP5/CAMK1D/CAPRIN1/CARMIL1/CARMIL2/CCDC88A/CCL21/CCR7/CDC42/CEP135/CORO1C/CREB3L2/CXCL12/DLG4/DOCK11/DPYSL3/DZIP1/EP300/EPHA3/EPHA4/EPHB2/EZH2/F2RL1/FBXW8/FNBP1L/FZD1/ITGA6/LRRC7/MAP1B/MAP6/MDK/MTOR/NCKAP1/NIN/NRP1/PAFAH1B1/PLXNA3/PLXNA4/PLXNB3/PLXNC1/PTK7/RAB8B/RHOQ/ROBO1/ROR2/SEMA4D/SEMA7A/SEPTIN7/SHTN1/SLIT2/SRC/STAU2/STMN2/TGFBR1/TIAM2/TOX/TRPV2/VLDLR
	BP	GO:0031589	cell-substrate adhesion	0.000142938	0.00748522	67	AJUBA/ANGPT1/ANTXR1/BCL2/CALR/CARMIL1/CASK/CCDC80/CCL21/CCR7/CD3E/CD96/CDC42/CDK6/CLASP2/COL16A1/COL1A1/COL3A1/COL5A3/CORO1C/CSPG5/DAG1/DOCK5/EPDR1/EPHA3/EPHB3/FBLN5/FER/FERMT1/FMN1/ILK/ITGA4/ITGA6/ITGAM/ITGAV/ITGAX/ITGB1/ITGB3/ITGBL1/JAG1/JAK2/LAMB1/LAMC3/LDB1/MDK/MYO1G/NPNT/NRP1/PIK3CB/PLAU/PRKX/PTPRJ/RASA1/RCC2/ROCK1/ROCK2/S100A10/SLC9A1/SPOCK2/SRC/TACSTD2/THBS1/THY1/VCL/WDPCP/WNT4/ZYX
	BP	GO:1903078	positive regulation of protein localization to plasma membrane	0.000144121	0.00748522	18	ARHGEF16/CLIP3/CNPY4/DLG1/EPHA3/EPHB2/EZR/ITGB1/KIF5B/LGALS3/NKD2/PLS1/PPP1R9B/SPTBN1/SQSTM1/STX3/TREM2/ZDHHC2
	BP	GO:0002062	chondrocyte differentiation	0.000148591	0.00748522	25	ATF2/AXIN2/CCN4/COL11A1/COL3A1/COMP/CREB3L2/EFEMP1/GLI3/HIF1A/IFT80/MDK/MEX3C/OSR1/PTPN11/RB1/RUNX2/RUNX3/SNX19/SOX9/SULF2/TGFBI/TGFBR1/TRPS1/TWSG1
	BP	GO:0045197	establishment or maintenance of epithelial cell apical/basal polarity	0.000151346	0.00748522	17	ARF4/CDC42/DLG1/DLG3/DLG4/DLG5/FAT1/ILK/LAMA1/LRRC7/MSN/MTCL1/PARD3B/PATJ/PTK7/TCF15/TTC8
	BP	GO:0006270	DNA replication initiation	0.000151427	0.00748522	14	CCNE1/CDC45/CDC6/MCM10/MCM2/MCM3/MCM4/MCM5/MCM6/NBN/ORC1/POLA2/PRIM2/TOPBP1
	BP	GO:0007094	mitotic spindle assembly checkpoint signaling	0.000151427	0.00748522	14	BUB1/BUB1B/BUB3/CCNB1/CDC20/CDK5RAP2/CENPF/GEN1/KNTC1/MAD2L1/SPDL1/TRIP13/ZWILCH/ZWINT
	BP	GO:0071173	spindle assembly checkpoint signaling	0.000151427	0.00748522	14	BUB1/BUB1B/BUB3/CCNB1/CDC20/CDK5RAP2/CENPF/GEN1/KNTC1/MAD2L1/SPDL1/TRIP13/ZWILCH/ZWINT
	BP	GO:0071174	mitotic spindle checkpoint signaling	0.000151427	0.00748522	14	BUB1/BUB1B/BUB3/CCNB1/CDC20/CDK5RAP2/CENPF/GEN1/KNTC1/MAD2L1/SPDL1/TRIP13/ZWILCH/ZWINT
	BP	GO:0072331	signal transduction by p53 class mediator	0.000152398	0.00748522	38	ANKRD1/ATAD5/ATR/AURKA/BAX/BCL2/BDKRB2/BRCA2/CASP2/CDKN1A/CHEK1/DDX5/DYRK2/E2F2/E2F7/EP300/FOXM1/HEXIM1/IFI16/MAP2K6/MDM2/MSH2/MTOR/MYO6/NBN/NOP2/PAK1IP1/PLA2R1/PLK2/PSMD10/PYHIN1/RRM2B/SMYD2/SOX4/SP100/TP53/TP63/USP28
	BP	GO:0031297	replication fork processing	0.000156265	0.00760721	15	ATR/BARD1/BLM/BOD1L1/BRCA2/EME1/FAM111A/GEN1/MMS22L/MRE11/NBN/PCNA/TRAIP/ZGRF1/ZRANB3
	BP	GO:0097529	myeloid leukocyte migration	0.000161232	0.00778017	44	AKIRIN1/ANXA1/CAMK1D/CCL2/CCL20/CCL21/CCL22/CCR2/CCR7/CTSG/CX3CR1/CXCL1/CXCL10/CXCL12/CXCL6/CXCL9/DAPK2/DNM1L/FUT4/JAML/LGALS3/MCOLN2/MCU/MDK/MMP2/MOSPD2/NOD2/PAFAH1B1/PDGFD/PIK3CG/PLA2G7/ROR2/S100A14/SLAMF1/SLAMF8/SLIT2/SWAP70/SYK/TGFB2/THBS1/TREM1/TREM2/TRPV4/VAV3
	BP	GO:0002521	leukocyte differentiation	0.000166208	0.00795053	96	ACIN1/ANXA1/AP3B1/ARID1B/ARID2/ATF2/BAX/BCL11B/BCL2/BTK/BTN2A2/CARD11/CBFB/CCN4/CCR2/CCR7/CD101/CD2/CD27/CD3D/CD3E/CD3G/CDC42/CDK6/CRACR2A/CTSK/DCLRE1C/DOCK10/DOCK11/DOCK2/EOMES/EP300/EZH2/F2RL1/FANCD2/FASN/FBN1/FOXP3/FSTL3/GLI2/GLI3/GPC3/IFI16/IL2RG/IL4I1/IL7/IL7R/IRF4/ITGA4/ITGB1/ITK/ITM2A/JAK3/LTF/MDK/MMP9/MR1/MS4A1/MSH2/MTOR/PAFAH1B1/PBX1/PIAS3/PRDM1/PRKDC/PTPN22/PTPRJ/RASGRP1/RB1/RC3H2/RIPK3…
	MF	GO:0008201	heparin binding	9.11527e-05	0.00801315	36	ADAMTS3/ADAMTS5/ADAMTSL5/ANOS1/CCDC80/CCN4/COL11A1/COL5A1/COL5A3/COMP/CTSG/CXCL10/CXCL6/FBN1/FGFR2/FSTL1/GPNMB/LAMC2/LGR6/LPL/LTF/LXN/MDK/NELL2/NRP1/PAFAH1B1/PRELP/RTN4RL1/SELP/SERPINE2/SLIT2/SMOC2/SOD3/THBS1/THBS2/TWSG1
	BP	GO:0002690	positive regulation of leukocyte chemotaxis	0.000169096	0.00801892	24	ADAM10/AKIRIN1/CALR/CAMK1D/CCL21/CCR2/CCR7/CX3CR1/CXCL10/CXCL12/DAPK2/DNM1L/F2RL1/MCU/MDK/MOSPD2/PLA2G7/S100A14/SLAMF1/STK39/SWAP70/THBS1/TRPV4/WNK1
	BP	GO:1902749	regulation of cell cycle G2/M phase transition	0.00017205	0.00808927	27	ATAD5/AURKA/BARD1/BLM/CCNB1/CCND1/CDC25A/CDC6/CDC7/CDKN1A/CENPF/CHEK1/DONSON/DTL/GPR132/MACROH2A1/MRE11/NABP1/NBN/ORC1/PBX1/RCC2/RRM2B/TAOK1/TOPBP1/TP53/VPS4B
	BP	GO:0032465	regulation of cytokinesis	0.000190906	0.00889979	21	AURKA/BECN1/BRCA2/CDC42/CDC6/CETN2/CIT/E2F7/E2F8/ECT2/GIPC1/KIF20A/KIF23/KLHL9/PKP4/PLK2/PRC1/SH3GLB1/SVIL/UVRAG/ZFYVE26
	BP	GO:0006268	DNA unwinding involved in DNA replication	0.000197754	0.00908558	10	BLM/CDC45/GINS2/GINS4/MCM2/MCM3/MCM4/MCM5/MCM6/RECQL
	BP	GO:0007088	regulation of mitotic nuclear division	0.000198195	0.00908558	26	AURKA/BORA/BTC/BUB1/BUB1B/BUB3/CCNB1/CDC20/CDC23/CDC42/CDK5RAP2/CENPF/CHEK1/GEN1/KNTC1/MAD2L1/MKI67/MTBP/NUSAP1/PDGFRB/RB1/SPDL1/SPHK1/TRIP13/ZWILCH/ZWINT
	BP	GO:0048598	embryonic morphogenesis	0.000203277	0.00924155	90	AMOT/APAF1/ARL13B/BAX/BMP5/CDC73/CLASP2/COL11A1/COL12A1/COL4A2/COL5A1/COL5A2/CTHRC1/CTR9/DACT1/DAG1/DLD/DLG1/EFEMP1/EOMES/EPHB2/FBN1/FGFR2/FOXN4/FRS2/FZD1/FZD3/GJA1/GLI1/GLI2/GLI3/GLMN/GPC3/GPI/HIF1A/HOXB3/ITGA4/ITGAV/ITGB1/ITGB3/KIF16B/LAMA3/LAMB1/LATS1/LDB1/MACROH2A1/MBNL1/MIB1/MMP2/MMP9/MTHFD1L/MYO6/MYO7A/OSR1/PBX1/PDGFRA/PDX1/PLS1/PRICKLE1/PTK7/RNF2/RNF207/ROCK1/ROCK2/RPGRIP1L/RUNX2/SATB2/SOB…
	CC	GO:0005775	vacuolar lumen	0.000423621	0.00928685	37	ACLY/ACTR2/AGRN/ASAH1/CAP1/CCT2/CD1E/CSPG5/CTSG/CTSK/DAPK2/DSN1/DYNC1H1/EPDR1/FABP5/FASLG/FMOD/GLA/GM2A/GPC3/GPC4/GYG1/HSPG2/IFI30/LAMP2/LUM/LYZ/MNDA/PDGFRB/PRELP/PRKCD/PSMD1/PYGB/RNASE2/SDCBP/TUBB4B/VCAN
	CC	GO:0005874	microtubule	0.000426137	0.00928685	74	ARFGEF2/ARHGAP18/ASPM/AURKA/BICD1/BOD1L1/CAMSAP2/CASP1/CCT2/CCT5/CCT6A/CDK5RAP2/CKAP2/CKAP5/CLASP2/CLIP3/CLIP4/CLMP/CLTC/DCDC2/DCTN2/DLG1/DNAH2/DNM1L/DPYSL2/DYNC1H1/DYNLT1/FIGN/GAS2L3/HAUS1/HSPH1/KATNAL1/KCNAB2/KIF16B/KIF20A/KIF21A/KIF23/KIF4A/KIF5B/KIF5C/KIFC1/KLC2/KNTC1/MAP1B/MAP6/MID1IP1/MID2/NAV1/NAV3/NIN/NUSAP1/PAFAH1B1/PRC1/RAB3D/RASSF3/RCC2/RIBC2/ROR2/RPGRIP1L/SCTR/SHTN1/SPAG5/STAU2/SVIL/T…
	BP	GO:1990266	neutrophil migration	0.00021011	0.00940385	27	CAMK1D/CCL2/CCL20/CCL21/CCL22/CCR7/CXCL1/CXCL10/CXCL6/CXCL9/DAPK2/DNM1L/FUT4/JAML/LGALS3/MCOLN2/MCU/MDK/MOSPD2/NOD2/PIK3CG/SLAMF8/SLIT2/SYK/TGFB2/TREM1/VAV3
	BP	GO:0050792	regulation of viral process	0.000210266	0.00940385	36	APOBEC3C/APOBEC3D/APOBEC3G/BCL2/CH25H/CIITA/DYNLT1/FAM111A/FCN1/GSN/HEXIM1/IFI16/IFIH1/KPNA2/LAMP3/LARP1/LARP7/LTF/MDFIC/MID2/OAS2/OAS3/SRPK1/STAT1/TASOR/TOP2A/TOP2B/TRIM10/TRIM14/TRIM22/TRIM31/TRIM32/TRIM38/TRIM68/UBP1/ZC3HAV1
	BP	GO:0007160	cell-matrix adhesion	0.000213208	0.00945073	48	AJUBA/BCL2/CASK/CCL21/CCR7/CD3E/CD96/CDK6/CLASP2/COL16A1/COL3A1/COL5A3/CORO1C/DAG1/EPDR1/EPHA3/FBLN5/FERMT1/FMN1/ILK/ITGA4/ITGA6/ITGAM/ITGAV/ITGAX/ITGB1/ITGB3/ITGBL1/JAG1/LDB1/NPNT/NRP1/PIK3CB/PLAU/PTPRJ/RASA1/RCC2/ROCK1/ROCK2/S100A10/SLC9A1/SRC/THBS1/THY1/VCL/WDPCP/WNT4/ZYX
	BP	GO:0045839	negative regulation of mitotic nuclear division	0.00021475	0.00945073	16	BUB1/BUB1B/BUB3/CCNB1/CDC20/CDK5RAP2/CENPF/CHEK1/GEN1/KNTC1/MAD2L1/MTBP/SPDL1/TRIP13/ZWILCH/ZWINT
	BP	GO:1902807	negative regulation of cell cycle G1/S phase transition	0.000216676	0.00945982	22	BCL2/BTN2A2/CASP2/CCL2/CCND1/CDC73/CDKN1A/CDKN2B/CRLF3/DACT1/DLG1/E2F7/EZH2/GPNMB/MDM2/PLK2/PRKDC/PRMT2/RB1/RBL1/SUSD2/TP53
	BP	GO:0031577	spindle checkpoint signaling	0.000218675	0.00947192	14	BUB1/BUB1B/BUB3/CCNB1/CDC20/CDK5RAP2/CENPF/GEN1/KNTC1/MAD2L1/SPDL1/TRIP13/ZWILCH/ZWINT
	BP	GO:0001525	angiogenesis	0.000224161	0.00959958	87	ACKR3/ADAM12/ADGRA2/ADM2/AMOT/ANGPT1/ANXA1/AQP1/ATF2/CCBE1/CCDC134/CCL2/CCR2/CEMIP2/CHI3L1/COL4A1/COL4A2/COL4A3/COL8A2/CX3CR1/CXCL10/CXCR3/DAG1/E2F2/E2F7/E2F8/EMILIN2/EPHB2/EPHB3/FAP/FASLG/FGFR2/FMNL3/GPNMB/HIF1A/HOXB3/HSPB6/HSPG2/ISM1/ITGAV/ITGAX/ITGB1/ITGB3/JAG1/MDK/MMP2/NIBAN2/NRP1/PDCL3/PDGFA/PDGFRA/PDGFRB/PIK3CB/PIK3CG/PKM/PLCG1/PLK2/PRKX/PTGIS/RNF213/ROBO1/ROCK1/ROCK2/SLC12A2/SLIT2/SMOC2/SP…
	BP	GO:0033045	regulation of sister chromatid segregation	0.000227898	0.00959958	25	ARID1B/ARID2/BECN1/BUB1/BUB1B/BUB3/CCNB1/CDC20/CDC23/CDC6/CDK5RAP2/CENPF/GEN1/KNTC1/MAD2L1/RB1/RMI2/SMARCA4/SMARCD1/SPDL1/TACC3/TRIP13/UBE2C/ZWILCH/ZWINT
	BP	GO:0034502	protein localization to chromosome	0.000227898	0.00959958	25	ATR/BRCA2/BUB1B/BUB3/CCT2/CCT5/CCT6A/CDCA5/CENPA/EZH2/H4C8/H4C15/KNL1/KNTC1/MACROH2A1/MACROH2A2/MSH2/MTBP/RB1/RCC2/SPDL1/TASOR/VRK1/ZNF827/ZWILCH
	BP	GO:0051783	regulation of nuclear division	0.000228603	0.00959958	29	AURKA/BORA/BTC/BUB1/BUB1B/BUB3/CALR/CCNB1/CDC20/CDC23/CDC42/CDK5RAP2/CENPF/CHEK1/GEN1/KNTC1/MAD2L1/MKI67/MTBP/NPM2/NUSAP1/PDGFRB/RB1/SPDL1/SPHK1/TRIP13/WNT4/ZWILCH/ZWINT
	MF	GO:0005509	calcium ion binding	0.000119884	0.00966066	96	ACER3/AGRN/ALOX15B/ANKEF1/ANXA1/ANXA13/ANXA4/ANXA5/ASPN/ATP2A2/CABYR/CALR/CAPN2/CAPNS1/CBL/CCBE1/CD248/CDH1/CDH11/CDH16/CDH24/CDH6/CDHR2/CEMIP2/CETN2/CLSTN2/COMP/CRACR2A/DAG1/DSG2/EFCAB11/EFEMP1/EHD4/EPDR1/EPS15/ESYT3/FAT1/FBLN5/FBN1/FKBP14/FKBP9/FSTL1/FSTL4/GNPTAB/GPD2/GSN/HMCN1/HSPG2/JAG1/LPL/LTBP1/MCTP2/MELK/MEX3B/MYL12B/NELL2/NIN/NKD1/NKD2/NOL3/NPNT/PCDH17/PCDH18/PITPNM1/PLA2G4C/PLCG1/PLCH2/P…
	BP	GO:0071559	response to transforming growth factor beta	0.000243403	0.0100784	51	ADAMTSL2/ANKRD1/APAF1/ASPN/BCL9L/CDKN2B/CILP/COL1A1/COL1A2/COL3A1/COL4A2/CTSK/CX3CR1/EP300/FBN1/FERMT1/FGFR2/FMOD/GDF15/GIPC1/HSP90AB1/HTRA1/LATS1/LOX/LRRC32/LTBP1/MAP3K7/NPNT/PDGFA/PDGFD/PEG10/RASL11B/RBBP7/ROCK1/ROCK2/RUNX3/SAP130/SDCBP/SMURF2/SOX9/SRC/TGFB2/TGFBR1/THBS1/TP53/TWSG1/VEPH1/WNT4/ZEB2/ZNF703/ZYX
	BP	GO:2000134	negative regulation of G1/S transition of mitotic cell cycle	0.000243669	0.0100784	21	BCL2/BTN2A2/CASP2/CCL2/CCND1/CDC73/CDKN1A/CDKN2B/CRLF3/DACT1/DLG1/E2F7/EZH2/GPNMB/MDM2/PLK2/PRKDC/PRMT2/RB1/RBL1/TP53
	BP	GO:0043087	regulation of GTPase activity	0.000251788	0.0103365	66	ABR/AGRN/AJUBA/AMOT/ARHGAP11A/ARHGAP9/ARHGEF16/ASAP1/CCL2/CCL20/CCL21/CCL22/CCR7/CORO1C/DOCK10/DOCK11/DOCK8/DOCK9/ECT2/ELMOD2/EPHA3/EPHA4/EPHB3/EVI5L/EZH2/F2RL1/FGD1/FGD6/GMIP/GPR65/ITGA6/ITGB1/MTOR/PAFAH1B1/PKP4/PLXNA3/PLXNA4/PLXNB3/PLXNC1/RALGAPB/RALGPS1/RAPGEF6/RASA1/RASAL2/RASAL3/RASGRP1/RASGRP3/RCC2/RGS10/RGS4/RGS9/S100A10/SEMA4D/SOS2/STMN3/SYNGAP1/TAX1BP3/TBC1D9/THY1/TIAM2/TTC8/VAV2/VAV3/WD…
	BP	GO:0060491	regulation of cell projection assembly	0.000262936	0.0107141	41	ACTR2/ACTR3/ADAMTS16/AGRN/AKIRIN1/ANLN/ATP8B1/CARMIL2/CCDC88A/CCL21/CCR7/CDC42/CEP135/CORO1C/DCDC2/DOCK11/DPYSL3/DZIP1/EPHB2/EVI5L/F2RL1/FER/FNBP1L/MTOR/NCKAP1/NRP1/PLXNB3/PRKCD/RCC2/RHOQ/SEPTIN7/SH3YL1/SLIT2/SRC/STAU2/TACSTD2/TCHP/TGFBR1/TRPM2/WDPCP/YAP1
	BP	GO:1903729	regulation of plasma membrane organization	0.00027125	0.0108089	8	AHNAK/ASAP1/ATP8B1/FASLG/GSN/PRKCD/S100A10/SH3GLB1
	BP	GO:0033077	T cell differentiation in thymus	0.000272953	0.0108089	22	BCL11B/BCL2/CARD11/CCR7/CD3D/CD3E/CD3G/CDK6/DOCK2/FOXP3/GLI2/GLI3/IL2RG/IL7R/MR1/PRKDC/RASGRP1/RIPK3/SOS2/TOX/TP53/WNT4
	BP	GO:0035088	establishment or maintenance of apical/basal cell polarity	0.000274822	0.0108089	17	ARF4/CDC42/DLG1/DLG3/DLG4/DLG5/FAT1/ILK/LAMA1/LRRC7/MSN/MTCL1/PARD3B/PATJ/PTK7/TCF15/TTC8
	BP	GO:0061245	establishment or maintenance of bipolar cell polarity	0.000274822	0.0108089	17	ARF4/CDC42/DLG1/DLG3/DLG4/DLG5/FAT1/ILK/LAMA1/LRRC7/MSN/MTCL1/PARD3B/PATJ/PTK7/TCF15/TTC8
	BP	GO:0050867	positive regulation of cell activation	0.000275086	0.0108089	68	ANXA1/AP3B1/ARID1B/ARID2/ATAD5/BCL2/BTK/BTN2A2/CARD11/CBFB/CCL2/CCL21/CCR2/CCR7/CD2/CD27/CD3E/CDKN1A/CYRIB/DOCK8/EPHB2/F2RL1/FOXP3/GLI2/GLI3/HSPH1/IL27RA/IL2RG/IL4I1/IL7/IL7R/ITGAM/JAK2/JAK3/MDK/MLH1/MSH2/NOD2/PDGFRB/PRKCQ/PRKDC/PTPN11/PTPN22/RASAL3/RASGRP1/RPS6KA1/RUNX3/SASH3/SELP/SH3KBP1/SIRPG/SLAMF1/SLC7A1/SMARCA4/SMARCD1/SOCS5/SOX4/SRC/STXBP1/SYK/THBS1/THY1/TOX/TP53BP1/TREM2/TTBK1/VAV3/VTCN1
	BP	GO:0061842	microtubule organizing center localization	0.000286565	0.0111014	12	ARPC5/ASPM/AURKA/BICD2/CEP83/DLG1/EZR/KIF5B/MAD2L1/NIN/PAFAH1B1/PARD3B
	BP	GO:2000406	positive regulation of T cell migration	0.000286565	0.0111014	12	ADAM10/CCL20/CCL21/CCR2/CXCL10/CXCL12/DOCK8/ITGA4/ITGB3/SPN/STK39/WNK1
	BP	GO:0002548	monocyte chemotaxis	0.000292125	0.0112225	16	ANXA1/CCL2/CCL20/CCL21/CCL22/CCR2/CTSG/CX3CR1/CXCL10/CXCL12/LGALS3/MOSPD2/PLA2G7/S100A14/SLAMF8/SLIT2
	BP	GO:0051893	regulation of focal adhesion assembly	0.000302786	0.0112225	19	CLASP2/COL16A1/CORO1C/EPHA3/FMN1/LDB1/NRP1/PTPRJ/RCC2/ROCK1/ROCK2/S100A10/SLC9A1/SRC/THBS1/THY1/VCL/WDPCP/WNT4
	BP	GO:0072678	T cell migration	0.000302786	0.0112225	19	ADAM10/CCL2/CCL20/CCL21/CCR2/CXCL10/CXCL12/DOCK8/IL27RA/ITGA4/ITGB3/MSN/MYO1G/PIK3CG/RIPK3/SLC12A2/SPN/STK39/WNK1
	BP	GO:0090109	regulation of cell-substrate junction assembly	0.000302786	0.0112225	19	CLASP2/COL16A1/CORO1C/EPHA3/FMN1/LDB1/NRP1/PTPRJ/RCC2/ROCK1/ROCK2/S100A10/SLC9A1/SRC/THBS1/THY1/VCL/WDPCP/WNT4
	BP	GO:1904377	positive regulation of protein localization to cell periphery	0.000302786	0.0112225	19	ARHGEF16/CLIP3/CNPY4/DLG1/EPB41/EPHA3/EPHB2/EZR/ITGB1/KIF5B/LGALS3/NKD2/PLS1/PPP1R9B/SPTBN1/SQSTM1/STX3/TREM2/ZDHHC2
	BP	GO:0051960	regulation of nervous system development	0.000309564	0.0112225	71	ACTR2/ADNP/AGRN/ASPM/BHLHE41/CAPRIN1/CDH1/CDKN2B/CLSTN2/CTNNA1/CX3CR1/CXCL12/DAG1/DLG1/DLG5/DYNLT1/ELAPOR2/EPHA4/EPHB2/EPHB3/EZH2/FAIM/FBXW8/FSTL4/FZD3/GLI3/HIF1A/HOXB3/ITGAX/ITGB1/KDM4A/KRAS/MAP1B/MAP6/MDK/MTMR2/MTOR/NIN/NRP1/PAFAH1B1/PLXNA3/PLXNA4/PLXNB3/PLXNC1/RB1/REST/ROBO1/S100A10/SEMA3C/SEMA4D/SEMA6D/SEMA7A/SERPINE2/SHTN1/SLIT2/SPINT1/SPP1/SRPX2/STAU2/SYNGAP1/THBS2/THY1/TIAM2/TP53/TREM2/TRI…
	BP	GO:0033046	negative regulation of sister chromatid segregation	0.000310092	0.0112225	14	BUB1/BUB1B/BUB3/CCNB1/CDC20/CDK5RAP2/CENPF/GEN1/KNTC1/MAD2L1/SPDL1/TRIP13/ZWILCH/ZWINT
	BP	GO:0033048	negative regulation of mitotic sister chromatid segregation	0.000310092	0.0112225	14	BUB1/BUB1B/BUB3/CCNB1/CDC20/CDK5RAP2/CENPF/GEN1/KNTC1/MAD2L1/SPDL1/TRIP13/ZWILCH/ZWINT
	BP	GO:0045841	negative regulation of mitotic metaphase/anaphase transition	0.000310092	0.0112225	14	BUB1/BUB1B/BUB3/CCNB1/CDC20/CDK5RAP2/CENPF/GEN1/KNTC1/MAD2L1/SPDL1/TRIP13/ZWILCH/ZWINT
	BP	GO:2000816	negative regulation of mitotic sister chromatid separation	0.000310092	0.0112225	14	BUB1/BUB1B/BUB3/CCNB1/CDC20/CDK5RAP2/CENPF/GEN1/KNTC1/MAD2L1/SPDL1/TRIP13/ZWILCH/ZWINT
	BP	GO:0045596	negative regulation of cell differentiation	0.000314255	0.0112988	96	AKIRIN1/ANXA1/ASPM/AXIN2/BBS12/BHLHE41/BMP5/CALR/CBFB/CCN4/CCND1/CDC73/CDH1/CDK12/CDK5RAP2/CDK6/CDKN2B/CNTN4/COL5A1/COL5A2/CORO1C/CRIM1/CTNNA1/CTR9/CXCL10/DNMT1/DYNLT1/EFEMP1/EPHA4/EPHB2/EZH2/FBN1/FOXP3/FRS2/FSTL3/FSTL4/GLI3/H4C8/H4C15/HMG20A/HSPA9/ITGAV/ITGB1/ITGB3/JAG1/JAK3/KDM4A/KRAS/LBH/LDB1/LTF/MDK/MIB1/MMP9/NRP1/OSR1/PBX1/PIAS3/PLXNA3/PRAMEF10/PRICKLE1/PTPN11/RB1/RC3H2/RCC2/REST/RGS4/RUNX3/…
	MF	GO:0070851	growth factor receptor binding	0.000155627	0.0115762	28	ARF4/ATXN2/BTC/CCDC88A/CD2AP/CNOT9/EFEMP1/FAM83B/FER/FRS2/GLMN/IL27RA/IL7/ITGB3/JAK2/MS4A1/PDCL3/PDGFA/PDGFD/PDGFRA/PDGFRB/PTPRJ/SDCBP/SOCS5/SRC/TLR5/VAV2/VAV3
	BP	GO:0007369	gastrulation	0.000333369	0.0118435	36	AMOT/CDC73/CLASP2/COL11A1/COL12A1/COL4A2/COL5A1/COL5A2/CTR9/DAG1/DLD/EOMES/FGFR2/FRS2/GJA1/GPC3/GPI/ITGA4/ITGAV/ITGB1/ITGB3/KIF16B/LAMA3/LAMB1/LDB1/MACROH2A1/MMP2/MMP9/OSR1/RNF2/SUPT20H/TASOR/TP53/TWSG1/TXNRD1/WNK1
	BP	GO:0046847	filopodium assembly	0.000333711	0.0118435	18	AGRN/CCL21/CCR7/CDC42/DOCK11/DPYSL3/EPHB2/EZR/FGD1/FGD6/FNBP1L/NRP1/PPP1R9B/PRKCD/RHOQ/STAU2/TGFBR1/TRPM2
	BP	GO:0050921	positive regulation of chemotaxis	0.000338352	0.0119312	31	ADAM10/AKIRIN1/CALR/CAMK1D/CCL21/CCR2/CCR7/CX3CR1/CXCL10/CXCL12/DAPK2/DNM1L/F2RL1/MCU/MDK/MOSPD2/NRP1/PDGFD/PDGFRB/PLA2G7/S100A14/SLAMF1/SLIT2/SMOC2/STK39/STX3/SWAP70/THBS1/TREM2/TRPV4/WNK1
	BP	GO:1903046	meiotic cell cycle process	0.000340786	0.0119405	33	ACTR2/ACTR3/ASPM/AURKA/BRCA2/BUB1/BUB1B/C11orf80/CALR/CCNB2/CCNE1/CDC20/CDC25A/EME1/FANCD2/FIGNL1/MLH1/MRE11/NCAPD2/NPM2/RAD51D/SGO2/SLX4/SMC2/SMC4/SPIRE1/STAG1/TOP2A/TOP2B/TRIP13/TUBG1/TUBG2/WNT4
	MF	GO:0005154	epidermal growth factor receptor binding	0.000172925	0.0119442	12	ARF4/ATXN2/BTC/CCDC88A/CNOT9/EFEMP1/FAM83B/FER/MS4A1/SOCS5/VAV2/VAV3
	BP	GO:1903037	regulation of leukocyte cell-cell adhesion	0.00035832	0.01243	65	ANXA1/AP3B1/ARID1B/ARID2/BTN2A2/CARD11/CBFB/CCL2/CCL21/CCR2/CCR7/CD27/CD3E/CTSG/CXCL12/CYRIB/DLG1/DLG5/DOCK8/FOXP3/FUT4/GLI2/GLI3/GLMN/GPNMB/HFE/HSPH1/IL27RA/IL2RG/IL4I1/IL7/IL7R/ITGA4/JAK2/JAK3/LAX1/LGALS3/LRRC32/MDK/NOD2/PRKCQ/PTPN11/PTPN22/RASAL3/RASGRP1/RC3H2/RUNX3/SASH3/SELP/SIRPG/SLAMF1/SLC7A1/SMARCA4/SMARCD1/SOCS5/SOX4/SPN/SRC/SYK/THY1/TIGIT/TWSG1/VTCN1/WNK1/ZDHHC21
	BP	GO:0071346	cellular response to interferon-gamma	0.000359275	0.01243	26	ACTR2/ACTR3/AQP4/CASP1/CCL2/CCL20/CCL21/CCL22/CD58/CDC42/EPRS1/FASLG/GBP2/GSN/JAK2/KIF5B/NOS2/SP100/STAT1/STXBP1/STXBP3/SYNCRIP/TLR3/TP53/VIM/ZYX
	BP	GO:0042770	signal transduction in response to DNA damage	0.000364504	0.0124545	39	ANKRD1/ATAD5/ATF2/ATR/BARD1/BLM/BRCA2/CASP2/CCND1/CDKN1A/CHEK1/DDX5/DONSON/DTL/E2F7/EME1/FANCD2/FOXM1/MDM2/MRE11/MSH2/MYO6/NBN/PLA2R1/PLK2/PRKDC/PSMD10/PTPN11/PYHIN1/RHNO1/SMYD2/SOX4/SP100/TAOK1/TOPBP1/TP53/TP53BP1/USP28/WDR76
	BP	GO:0050767	regulation of neurogenesis	0.000364512	0.0124545	61	ACTR2/ADNP/ASPM/BHLHE41/CAPRIN1/CDH1/CDKN2B/CTNNA1/CX3CR1/CXCL12/DAG1/DYNLT1/EPHA4/EPHB2/EZH2/FAIM/FBXW8/FSTL4/FZD3/GLI3/HIF1A/HOXB3/ITGB1/KDM4A/KRAS/MAP1B/MAP6/MDK/MTOR/NIN/NRP1/PAFAH1B1/PLXNA3/PLXNA4/PLXNB3/PLXNC1/RB1/REST/ROBO1/S100A10/SEMA3C/SEMA4D/SEMA6D/SEMA7A/SERPINE2/SHTN1/SLIT2/SPINT1/SPP1/STAU2/SYNGAP1/THY1/TIAM2/TP53/TREM2/TRIM32/TRPV2/TTBK1/WDR62/YAP1/YWHAH
	BP	GO:0007091	metaphase/anaphase transition of mitotic cell cycle	0.000370724	0.0125114	23	ARID1B/ARID2/BUB1/BUB1B/BUB3/CCNB1/CDC20/CDC23/CDC6/CDK5RAP2/CENPF/GEN1/KNTC1/MAD2L1/RB1/SMARCA4/SMARCD1/SPDL1/TACC3/TRIP13/UBE2C/ZWILCH/ZWINT
	BP	GO:0010965	regulation of mitotic sister chromatid separation	0.000370724	0.0125114	23	ARID1B/ARID2/BUB1/BUB1B/BUB3/CCNB1/CDC20/CDC23/CDC6/CDK5RAP2/CENPF/GEN1/KNTC1/MAD2L1/RB1/SMARCA4/SMARCD1/SPDL1/TACC3/TRIP13/UBE2C/ZWILCH/ZWINT
	CC	GO:0000781	chromosome, telomeric region	0.000600672	0.0126541	34	ATR/BLM/BRCA2/CBX5/CDC73/CHD4/CHEK1/DCLRE1B/EZH2/FEN1/H4C8/H4C15/HAT1/MACROH2A1/MACROH2A2/MCM2/MCM3/MCM4/MCM5/MCM6/MRE11/MSH2/NABP1/NBN/ORC1/PCNA/PPP1CB/PRKDC/RAD51D/RBBP7/SLX4/SP100/TP53BP1/ZNF827
	CC	GO:0045335	phagocytic vesicle	0.000625518	0.0127525	31	ATP6V0A1/ATP6V0D1/BECN1/CALR/CDC42/FMNL1/GSN/ITGAV/KIF5B/LAMP2/LTF/MTOR/NOD2/PIP4P2/RAB10/RAB11FIP5/RAB22A/RAB23/RAB39A/RAB8B/SLAMF1/STX6/STXBP1/STXBP3/SYK/TAP1/TLR7/TRIM14/UVRAG/VIM/ZYX
	BP	GO:0022407	regulation of cell-cell adhesion	0.000381872	0.012809	81	ANK3/ANXA1/AP3B1/ARID1B/ARID2/BTN2A2/CARD11/CBFB/CCL2/CCL21/CCR2/CCR7/CD27/CD3E/CDH1/CTSG/CXCL12/CYRIB/DLG1/DLG5/DOCK8/EMILIN2/EPCAM/EPHB3/FOXP3/FSTL3/FUT4/GLI2/GLI3/GLMN/GPNMB/HFE/HSPH1/IL27RA/IL2RG/IL4I1/IL7/IL7R/ITGA4/JAG1/JAK2/JAK3/LAX1/LGALS3/LRRC32/MDK/NOD2/PIEZO1/PRKCD/PRKCQ/PTPN11/PTPN22/RASAL3/RASGRP1/RC3H2/RUNX3/SASH3/SELP/SERPINE2/SIRPG/SLAMF1/SLC7A1/SMARCA4/SMARCD1/SOCS5/SOX4/SPINT2/S…
	BP	GO:0051056	regulation of small GTPase mediated signal transduction	0.000384627	0.0128232	58	ABR/AMOT/ARFGEF2/ARFGEF3/ARHGAP11A/ARHGAP18/ARHGAP21/ARHGAP26/ARHGAP30/ARHGAP9/ARHGEF11/ARHGEF25/CBL/CD2AP/CDC42SE1/CDC42SE2/CGNL1/COL3A1/CYRIB/CYTH3/CYTH4/DOCK2/DOCK8/ECT2/EPHB2/F2RL1/FGD1/FOXM1/GIT2/GMIP/GPR174/GPR65/ITGAV/ITGB1/KRAS/NRP1/P2RY10/PDGFRB/PIK3CB/PIK3CG/RALGAPB/RALGPS1/RASA1/RASAL3/RASGRP1/ROBO1/SLIT2/SOS2/SQSTM1/SRC/STMN3/SWAP70/SYNGAP1/TGFB2/TIAM2/TRIO/VAV2/VAV3
	BP	GO:0045058	T cell selection	0.000392442	0.0129535	16	BCL11B/BCL2/CARD11/CCR7/CD3D/CD3E/CD3G/DOCK2/FOXP3/GLI3/IRF4/MTOR/SPN/SYK/THEMIS/TOX
	BP	GO:0042113	B cell activation	0.00039499	0.0129535	48	ATAD5/BAX/BCL2/BTK/CARD11/CD27/CDKN1A/DCLRE1C/DOCK10/DOCK11/EP300/EPHB2/EXO1/EZH2/FOXP3/GAPT/IL27RA/IL2RG/IL4I1/IL7/IL7R/ITGA4/ITGB1/ITM2A/JAK3/LAT2/LAX1/MLH1/MNDA/MS4A1/MSH2/NBN/NOD2/PRKCD/PRKDC/PTPRJ/RASGRP1/SASH3/SH3KBP1/SKAP2/SLAMF8/SWAP70/SYK/TOP2B/TP53/TP53BP1/TXLNA/VAV3
	BP	GO:0031570	DNA integrity checkpoint signaling	0.000396584	0.0129535	30	ATF2/ATR/BARD1/BLM/BRCA2/CASP2/CCND1/CDC45/CDC6/CDKN1A/CHEK1/DONSON/DTL/EME1/FANCD2/MDM2/MRE11/MSH2/NBN/ORC1/PLK2/PRKDC/PTPN11/RHNO1/TAOK1/TOPBP1/TP53/TP53BP1/USP28/WDR76
	BP	GO:0010638	positive regulation of organelle organization	0.000399885	0.0129535	87	ANXA1/ASAP1/ATF7IP/ATL3/ATR/AURKA/BAX/BECN1/BTC/CARMIL1/CARMIL2/CCDC88A/CCL21/CCR7/CCT2/CCT5/CCT6A/CDC23/CDC42/CDK5RAP2/CEP135/CKAP5/CNOT6/DDHD1/DLG1/DNM1L/DNMT1/DYNC1H1/DZIP1/F2RL1/FEN1/FER/FMN1/FYCO1/GPR65/GSN/HIF1A/KIRREL1/LRSAM1/MACROH2A1/MAP1B/MAPK9/MCU/MMP9/MRE11/MSN/MTOR/NAV3/NBN/NCAPD2/NCAPG/NCKAP1/NPM2/NRP1/NUSAP1/PAK1/PARN/PDGFRB/PIP4K2A/PLXNA3/PRKCQ/RB1/ROCK2/S100A10/SDCBP/SEPTIN7/SH3G…
	BP	GO:0000086	G2/M transition of mitotic cell cycle	0.000400309	0.0129535	32	ABCB1/ARPP19/AURKA/BARD1/BLM/CCNA2/CCNB1/CCND1/CDC25A/CDC6/CDC7/CDKN1A/CENPF/CHEK1/CIT/DONSON/DTL/FBXL7/FOXM1/GPR132/LATS1/MELK/MRE11/NABP1/NBN/ORC1/PBX1/RCC2/RRM2B/TAOK1/TOPBP1/VPS4B
	BP	GO:0120032	regulation of plasma membrane bounded cell projection assembly	0.000407696	0.0131154	40	ACTR2/ACTR3/ADAMTS16/AGRN/AKIRIN1/ANLN/ATP8B1/CARMIL2/CCDC88A/CCL21/CCR7/CDC42/CEP135/CORO1C/DCDC2/DOCK11/DPYSL3/DZIP1/EPHB2/EVI5L/F2RL1/FER/FNBP1L/MTOR/NCKAP1/NRP1/PLXNB3/PRKCD/RCC2/RHOQ/SEPTIN7/SH3YL1/SLIT2/STAU2/TACSTD2/TCHP/TGFBR1/TRPM2/WDPCP/YAP1
	BP	GO:0033047	regulation of mitotic sister chromatid segregation	0.000416233	0.0133019	15	BECN1/BUB1/BUB1B/BUB3/CCNB1/CDC20/CDK5RAP2/CENPF/GEN1/KNTC1/MAD2L1/SPDL1/TRIP13/ZWILCH/ZWINT
	BP	GO:0007178	transmembrane receptor protein serine/threonine kinase signaling pathway	0.000422627	0.0133019	62	ADAMTSL2/ASPN/ATF2/BCL9L/BMP5/CDKN2B/CILP/COL1A2/COL3A1/COMP/CRIM1/DDX5/ELAPOR2/EP300/FAM83G/FBN1/FERMT1/FMOD/FSTL1/FSTL3/FZD1/GDF15/GIPC1/GPC3/HFE/HSP90AB1/HTRA1/IGSF1/ILK/INHBE/JAK2/LATS1/LOX/LRRC32/LTBP1/MAP3K7/NEO1/NPNT/NUP93/PEG10/RASL11B/RBBP7/RGMB/RUNX2/SAP130/SDCBP/SFRP4/SFRP5/SMURF2/SPTBN1/SRC/TGFB2/TGFBR1/THBS1/TP53/TWSG1/VEPH1/VIM/ZEB2/ZNF423/ZNF703/ZYX
	BP	GO:0006968	cellular defense response	0.000432353	0.0133019	14	BECN1/CCR2/CX3CR1/CXCL9/DCDC2/ITGB1/ITK/LSP1/MNDA/RAB23/SH2D1A/SPN/TRAT1/VEZF1
	BP	GO:0044786	cell cycle DNA replication	0.000432353	0.0133019	14	ATAD5/BLM/BRCA2/CDC45/CDC7/DONSON/E2F7/E2F8/FEN1/MCM2/MCM3/MCM4/MCM6/PCNA
	BP	GO:0051985	negative regulation of chromosome segregation	0.000432353	0.0133019	14	BUB1/BUB1B/BUB3/CCNB1/CDC20/CDK5RAP2/CENPF/GEN1/KNTC1/MAD2L1/SPDL1/TRIP13/ZWILCH/ZWINT
	BP	GO:1902100	negative regulation of metaphase/anaphase transition of cell cycle	0.000432353	0.0133019	14	BUB1/BUB1B/BUB3/CCNB1/CDC20/CDK5RAP2/CENPF/GEN1/KNTC1/MAD2L1/SPDL1/TRIP13/ZWILCH/ZWINT
	BP	GO:1905819	negative regulation of chromosome separation	0.000432353	0.0133019	14	BUB1/BUB1B/BUB3/CCNB1/CDC20/CDK5RAP2/CENPF/GEN1/KNTC1/MAD2L1/SPDL1/TRIP13/ZWILCH/ZWINT
	BP	GO:0051249	regulation of lymphocyte activation	0.000434289	0.0133019	83	ANXA1/AP3B1/ARID1B/ARID2/ATAD5/BCL2/BTK/BTN2A2/CARD11/CBFB/CCL2/CCL21/CCR2/CCR7/CD2/CD27/CD3E/CDKN1A/CGAS/CTSG/CYRIB/DCAF15/DLG1/DLG5/DOCK8/EPHB2/FANCD2/FOXP3/GLI2/GLI3/GLMN/GPNMB/HFE/HSPH1/IL27RA/IL2RG/IL4I1/IL7/IL7R/IRF4/JAK2/JAK3/LAX1/LGALS3/LRRC32/MDK/MLH1/MNDA/MSH2/NOD2/PRDM1/PRKCQ/PRKDC/PTPN11/PTPN22/RASAL3/RASGRP1/RC3H2/RIPK3/RUNX3/SASH3/SH3KBP1/SIRPG/SLAMF1/SLAMF8/SLC7A1/SMARCA4/SMARCD1/S…
	BP	GO:0002696	positive regulation of leukocyte activation	0.000435255	0.0133019	65	ANXA1/AP3B1/ARID1B/ARID2/ATAD5/BCL2/BTK/BTN2A2/CARD11/CBFB/CCL2/CCL21/CCR2/CCR7/CD2/CD27/CD3E/CDKN1A/CYRIB/DOCK8/EPHB2/F2RL1/FOXP3/GLI2/GLI3/HSPH1/IL27RA/IL2RG/IL4I1/IL7/IL7R/ITGAM/JAK2/JAK3/MDK/MLH1/MSH2/NOD2/PRKCQ/PRKDC/PTPN11/PTPN22/RASAL3/RASGRP1/RUNX3/SASH3/SH3KBP1/SIRPG/SLAMF1/SLC7A1/SMARCA4/SMARCD1/SOCS5/SOX4/SRC/STXBP1/SYK/THBS1/THY1/TOX/TP53BP1/TREM2/TTBK1/VAV3/VTCN1
	BP	GO:0044784	metaphase/anaphase transition of cell cycle	0.000456603	0.0138772	23	ARID1B/ARID2/BUB1/BUB1B/BUB3/CCNB1/CDC20/CDC23/CDC6/CDK5RAP2/CENPF/GEN1/KNTC1/MAD2L1/RB1/SMARCA4/SMARCD1/SPDL1/TACC3/TRIP13/UBE2C/ZWILCH/ZWINT
	BP	GO:0010389	regulation of G2/M transition of mitotic cell cycle	0.000483252	0.0145572	24	AURKA/BARD1/BLM/CCNB1/CCND1/CDC25A/CDC6/CDC7/CDKN1A/CENPF/CHEK1/DONSON/DTL/GPR132/MRE11/NABP1/NBN/ORC1/PBX1/RCC2/RRM2B/TAOK1/TOPBP1/VPS4B
	BP	GO:0001819	positive regulation of cytokine production	0.000486304	0.0145572	77	ADRA2A/ALOX15B/ANXA1/ARFGEF2/ATF2/BTK/CARD11/CASP1/CCBE1/CCR2/CCR7/CD2/CD3E/CD58/CGAS/CHI3L1/CYRIB/DHX33/EPHB2/F2RL1/FCN1/FERMT1/FOXP3/GLMN/GPRC5B/HIF1A/IFI16/IFIH1/IL27RA/IL7/IRF4/ITK/JAK2/LACC1/LPL/LUM/MAP3K7/MAPK13/MCOLN2/MDK/MNDA/NLRP1/NOD2/NOS2/OAS2/OAS3/PIK3CG/PLA2R1/PRKCQ/PTPN11/PTPN22/PTPRJ/PYHIN1/RASGRP1/ROCK2/SASH3/SEMA7A/SLAMF1/SPHK1/SPN/SPTBN1/SRC/STAT1/STING1/SULF2/SYK/THBS1/TIGIT/TL…
	BP	GO:0032535	regulation of cellular component size	0.000486915	0.0145572	63	ADNP/AQP1/AQP4/ARHGAP18/ARPC5/CAPG/CAPZA2/CARMIL1/CARMIL2/CCL21/CCR7/CDH1/CDHR2/CIT/CXCL12/CYFIP2/CYRIB/DLG1/DPYSL2/EZR/F2RL1/FER/FMN1/FSTL4/GSN/HSP90AB1/IL7R/KIRREL1/LATS1/MAP1B/MSN/MTOR/NCKAP1/NEB/NRP1/PAFAH1B1/PLS1/PLXNA3/PLXNA4/PRKCD/RAB22A/RASA1/SCTR/SEMA3C/SEMA4D/SEMA6D/SEMA7A/SHTN1/SLC12A2/SLIT2/SPP1/SPTBN1/SPTBN5/SVIL/SWAP70/TMEM123/TMOD3/TRPV2/TRPV4/TTL/VAV2/VAV3/XK
	BP	GO:0043254	regulation of protein-containing complex assembly	0.000503387	0.0149683	69	AJUBA/ARHGAP18/ARPC5/ASAP1/ATF7IP/ATR/BAX/CAMSAP2/CAPG/CAPZA2/CARMIL1/CARMIL2/CCL21/CCR7/CDC42/CDK5RAP2/CKAP5/CLIP3/CYFIP2/CYRIB/DACT1/DHX33/DLG1/EP300/FER/FERMT1/FMN1/GSN/HJURP/IMPACT/INPP5J/KIRREL1/LATS1/LGALS3/MAP1B/MAPK9/MPP7/MSN/MTOR/NAV3/NCKAP1/PAK1/PIEZO1/PRKCD/PTPN11/RASA1/RB1/SELP/SH3GLB1/SLIT2/SOX9/SPTBN1/SPTBN5/SRC/STMN2/STXBP1/STXBP5/SVIL/SYK/TMOD3/TP53/TRAF3IP1/TREM2/TTBK1/TUBB4A/UNC…
	BP	GO:0051784	negative regulation of nuclear division	0.000521027	0.0152202	16	BUB1/BUB1B/BUB3/CCNB1/CDC20/CDK5RAP2/CENPF/CHEK1/GEN1/KNTC1/MAD2L1/MTBP/SPDL1/TRIP13/ZWILCH/ZWINT
	BP	GO:0030859	polarized epithelial cell differentiation	0.000523307	0.0152202	10	CDC42/DLG5/FAT1/LAMA1/MSN/PTK7/RAB10/TCF15/TP63/TTC8
	BP	GO:0014066	regulation of phosphatidylinositol 3-kinase signaling	0.000525694	0.0152202	22	ANGPT1/BECN1/BTN2A2/CBL/F2RL1/JAK2/PDGFA/PDGFD/PDGFRA/PDGFRB/PIK3IP1/PTPN13/RASGRP1/ROR2/SELP/SEMA4D/SERPINE2/SOX9/SRC/TGFB2/TREM2/UNC5B
	BP	GO:0030071	regulation of mitotic metaphase/anaphase transition	0.000525694	0.0152202	22	ARID1B/ARID2/BUB1/BUB1B/BUB3/CCNB1/CDC20/CDC23/CDC6/CDK5RAP2/CENPF/GEN1/KNTC1/MAD2L1/RB1/SMARCA4/SMARCD1/SPDL1/TRIP13/UBE2C/ZWILCH/ZWINT
	BP	GO:0032963	collagen metabolic process	0.000525694	0.0152202	22	ADAMTS2/ADAMTS3/CIITA/COL1A1/COL1A2/COL5A1/CTSK/CYGB/CYP7A1/FAP/HIF1A/ITGB1/MFAP4/MMP2/MMP24/MMP7/MMP9/MRC2/PDGFRB/SUCO/VIM/WNT4
	CC	GO:0001772	immunological synapse	0.000787253	0.0155482	14	ALCAM/CARD11/CD37/CD3E/CRACR2A/DLG1/EZR/GZMA/IL4I1/LGALS3/PRKCQ/PTPRJ/STX7/VAV3
	BP	GO:0045931	positive regulation of mitotic cell cycle	0.000544567	0.0156841	28	ANXA1/BRCA2/CCNB1/CCND1/CDC23/CDC25A/CDC6/CDC7/CDCA5/CPSF3/DTL/KLHL18/MDM2/MTBP/PAFAH1B1/PBX1/PTPN11/RB1/RCC2/RRM2/RRM2B/SMOC2/SPHK1/STIL/TMOD3/TTL/UBE2C/VPS4B
	BP	GO:0006275	regulation of DNA replication	0.000551796	0.0158095	31	ATAD5/ATR/BLM/BRCA2/CCDC88A/CCNA2/CDC6/CDC7/DONSON/E2F7/E2F8/ENPP7/GINS2/GINS4/GLI1/GLI2/MCM2/MCM3/MCM4/MCM5/MCM6/MEAF6/NBN/NPM2/OBI1/PCNA/RFC3/RFC4/S100A11/TP53/ZRANB3
	BP	GO:1901880	negative regulation of protein depolymerization	0.000556872	0.0158723	18	CAMSAP2/CAPG/CAPZA2/CARMIL1/CARMIL2/CKAP2/CLASP2/GSN/MAP1B/MID1IP1/NAV3/SPTBN1/SPTBN5/STMN2/SVIL/SWAP70/TAOK1/TMOD3
	BP	GO:0002252	immune effector process	0.000573966	0.0162752	96	ANGPT1/ANXA1/APBB1IP/ATAD5/BTK/C12orf4/C7/CBL/CCR2/CD1C/CD1E/CD2/CD27/CD59/CD96/CGAS/CRACR2A/CTSG/CX3CR1/CXCL6/CYRIB/DDX60/DOCK10/DOCK11/DOCK2/EOMES/EPHB2/EXO1/F2RL1/FCN1/FER/FOXP3/GAPT/GPI/GPRC5B/HFE/IL27RA/IL4I1/IL7R/IRF4/ITGAM/ITM2A/JAG1/JAK3/KIF5B/LACC1/LAT2/LGALS3/MAP3K7/MDK/MFAP4/MLH1/MR1/MSH2/MTOR/MYO1G/NBN/NOD2/NOS2/PAK1/PIK3CG/PLPP4/PRKCD/PTGDR/PTGDS/PTPN22/PTPRJ/RASGRP1/RC3H2/RIPK3/SASH…
	BP	GO:0072001	renal system development	0.000583742	0.0163948	56	ADAMTS16/ANGPT1/APAF1/AQP1/BAX/BCL2/BICC1/CENPF/COL4A1/COL4A3/COL4A4/DLG1/DLG5/EPCAM/EPHA4/FBN1/FGFR2/FMN1/GLI2/GLI3/GLIS2/GPC3/HELLS/ILK/ITGB3/JAG1/KLHL3/MMP9/NPNT/NRP1/OSR1/PBX1/PDGFA/PDGFD/PDGFRA/PDGFRB/PRDM1/PRKX/PTK7/PYGO1/RPGRIP1L/RRM2B/SLIT2/SOX4/SOX9/STAT1/SULF2/TACSTD2/TGFB2/TGFBR1/TRAF3IP1/TTC8/VANGL2/WDPCP/WNT4/YAP1
	BP	GO:0007044	cell-substrate junction assembly	0.000587126	0.0163948	24	AJUBA/BCL2/CLASP2/COL16A1/CORO1C/EPHA3/FMN1/ITGA6/ITGB3/LAMA3/LDB1/NRP1/PTPRJ/RCC2/ROCK1/ROCK2/S100A10/SLC9A1/SRC/THBS1/THY1/VCL/WDPCP/WNT4
	BP	GO:0072676	lymphocyte migration	0.000587126	0.0163948	24	ADAM10/CCL2/CCL20/CCL21/CCL22/CCR2/CCR7/CH25H/CXCL10/CXCL12/DOCK8/FUT4/IL27RA/ITGA4/ITGB3/MSN/MYO1G/PIK3CG/RIPK3/SLC12A2/SPN/STK10/STK39/WNK1
	BP	GO:0007265	Ras protein signal transduction	0.000590303	0.0164003	63	ADRA2A/ARFGEF2/ARFGEF3/ARHGEF11/ARHGEF25/CBL/CCNA2/CDC42/CDC42SE1/CDC42SE2/CDKN1A/CNKSR1/COL1A2/COL3A1/CYTH3/CYTH4/DNMT1/DOK3/EPHB2/F2RL1/FOXM1/GIT2/GPR174/GPR65/ITGB1/KPNB1/KRAS/KSR1/MRAS/NCKAP1/NRAS/NRP1/P2RY10/PDGFRB/PIK3CB/PIK3CG/PLK2/RAB30/RAB39A/RALGPS1/RAP2A/RAP2B/RAPGEF6/RASA1/RASAL3/RASGRP1/RASGRP3/RB1/RIT1/ROBO1/ROCK1/ROCK2/SDCBP/SHTN1/SOS2/SQSTM1/SRC/STMN3/SYNGAP1/TAX1BP3/TGFB2/TP53/US…
	BP	GO:0030866	cortical actin cytoskeleton organization	0.000593405	0.0164036	14	AKAP11/ANLN/CALR/DLG1/ECT2/EPB41/EZR/FMNL1/FMNL3/NCKAP1/PLS1/RHOQ/ROCK1/ROCK2
	BP	GO:0033044	regulation of chromosome organization	0.000600882	0.016475	49	ARID1B/ARID2/ATF7IP/ATR/AXIN2/BECN1/BUB1/BUB1B/BUB3/CCNB1/CCT2/CCT5/CCT6A/CDC20/CDC23/CDC6/CDCA5/CDK5RAP2/CENPF/DCP2/DNMT1/FEN1/GEN1/KNTC1/MACROH2A1/MAD2L1/MCM2/MRE11/NBN/NCAPD2/NCAPG/PARN/PRKCQ/RB1/RMI2/SLX4/SMARCA4/SMARCD1/SMC2/SMC4/SPDL1/SRC/TACC3/TASOR/TOP2A/TRIP13/UBE2C/ZWILCH/ZWINT
	BP	GO:0061640	cytoskeleton-dependent cytokinesis	0.000609228	0.016475	25	ACTR2/ACTR3/ANK3/ANLN/CENPA/CIT/CKAP2/ECT2/EXOC6/KIF20A/KIF23/KIF4A/NUSAP1/RASA1/ROCK1/ROCK2/SEPTIN11/SEPTIN2/SEPTIN6/SEPTIN7/SPIRE1/SPTBN1/UNC119/VPS4B/ZFYVE26
	BP	GO:0150115	cell-substrate junction organization	0.000609228	0.016475	25	AJUBA/BCL2/CLASP2/COL16A1/CORO1C/EPHA3/FMN1/ITGA6/ITGB3/LAMA3/LDB1/NRP1/PTPRJ/RAB8B/RCC2/ROCK1/ROCK2/S100A10/SLC9A1/SRC/THBS1/THY1/VCL/WDPCP/WNT4
	BP	GO:0007520	myoblast fusion	0.000613293	0.016475	13	ADAM12/ADAMTS5/CAPN2/CXCL10/CXCL9/DOCK2/DOCK5/DYRK1B/GDF15/ITGB1/MYOF/PTGFRN/TANC1
	BP	GO:0071604	transforming growth factor beta production	0.000613293	0.016475	13	ATF2/CD2AP/COL3A1/FERMT1/FOXP3/HIF1A/HSP90AB1/ITGAV/LRRC32/LTBP1/LUM/TGFB2/THBS1
	BP	GO:0006310	DNA recombination	0.00061535	0.016475	55	ACTR2/ARID2/ATAD5/BARD1/BCL11B/BLM/BRCA2/C11orf80/CDC45/CDC7/CGAS/CHEK1/DCLRE1C/EME1/EP400/EXO1/FANCD2/FEN1/FIGNL1/FOXP3/GEN1/GINS2/GINS4/IL27RA/IL7R/KPNA2/MCM2/MCM3/MCM4/MCM5/MCM6/MEAF6/MLH1/MMS22L/MRE11/MSH2/NABP1/NBN/PRKDC/PSMD14/RAD51D/RECQL/RHNO1/RMI2/SLX4/SMARCAD1/SWAP70/TOP2A/TOP2B/TOPBP1/TP53BP1/TRIP13/UBE2N/ZFYVE26/ZRANB3
	BP	GO:0030031	cell projection assembly	0.000619822	0.016475	90	ABCC4/ABLIM2/ACTR2/ACTR3/ADAMTS16/AGRN/AJUBA/AKIRIN1/ANLN/ARF4/ARL13B/ARMC2/ASAP1/ATP6V0D1/ATP8B1/CAPG/CARMIL1/CARMIL2/CCDC113/CCDC88A/CCL21/CCR7/CD2AP/CDC42/CEP135/CEP19/CEP83/CFAP221/CORO1C/CPLANE1/DCDC2/DNAH2/DOCK11/DPYSL3/DZIP1/EHD4/EPHB2/EVI5L/EZR/F2RL1/FER/FGD1/FGD6/FNBP1L/GORAB/GSN/IFT80/IQCG/ITGB1/MTOR/NCKAP1/NRP1/PDGFA/PLXNB3/PPP1R9B/PRKCD/PTPDC1/RAB23/RAP2A/RAPGEF6/RCC2/RHOQ/RO60/ROCK1/…
	BP	GO:2000401	regulation of lymphocyte migration	0.000619947	0.016475	17	ADAM10/CCL2/CCL20/CCL21/CCR2/CXCL10/CXCL12/DOCK8/IL27RA/ITGA4/ITGB3/MSN/RIPK3/SPN/STK10/STK39/WNK1
	CC	GO:0005938	cell cortex	0.00088555	0.0169596	55	ACTR2/ANLN/CAP1/CAPN2/CAPZA2/CDH1/CLASP2/CNKSR1/CORO1C/DENND2B/DLG4/DYNC1H1/ECT2/ENO2/EPB41/EXOC6/EZR/FER/FGFR2/FMNL1/FNBP1L/FRY/GIPC1/GSN/HMCN1/LAMC2/LANCL2/LASP1/MELK/MPP7/MYL12B/MYO5B/MYO6/MYO7A/NOS2/PAFAH1B1/PARD3B/PLA2G4C/PLS1/PPP1R9B/RASAL3/RHOBTB1/RIMS3/SEPTIN11/SEPTIN2/SEPTIN6/SEPTIN7/SPIRE1/SPTBN1/SPTBN5/TCHP/TNFAIP2/TRPV4/UNC13B/WDPCP
	BP	GO:0051251	positive regulation of lymphocyte activation	0.000642081	0.0169812	58	ANXA1/AP3B1/ARID1B/ARID2/ATAD5/BCL2/BTK/BTN2A2/CARD11/CBFB/CCL2/CCL21/CCR2/CCR7/CD27/CD3E/CDKN1A/CYRIB/DOCK8/EPHB2/FOXP3/GLI2/GLI3/HSPH1/IL27RA/IL2RG/IL4I1/IL7/IL7R/JAK2/JAK3/MDK/MLH1/MSH2/NOD2/PRKCQ/PRKDC/PTPN11/PTPN22/RASAL3/RASGRP1/RUNX3/SASH3/SH3KBP1/SIRPG/SLAMF1/SLC7A1/SMARCA4/SMARCD1/SOCS5/SOX4/SRC/SYK/THY1/TOX/TP53BP1/VAV3/VTCN1
	BP	GO:1902099	regulation of metaphase/anaphase transition of cell cycle	0.000646433	0.0170017	22	ARID1B/ARID2/BUB1/BUB1B/BUB3/CCNB1/CDC20/CDC23/CDC6/CDK5RAP2/CENPF/GEN1/KNTC1/MAD2L1/RB1/SMARCA4/SMARCD1/SPDL1/TRIP13/UBE2C/ZWILCH/ZWINT
	BP	GO:0032956	regulation of actin cytoskeleton organization	0.000649037	0.0170017	63	ALMS1/ARFIP1/ARHGAP18/ARPC5/CAPG/CAPZA2/CARMIL1/CARMIL2/CCDC88A/CCL21/CCR7/CD2AP/CDC42/CGNL1/CIT/CLASP2/CXCL12/CYFIP2/CYRIB/DLG1/ECT2/EPHA3/F2RL1/FER/FMN1/GPR65/GSN/ITGB3/KIRREL1/LATS1/MDK/MTOR/NCKAP1/NEB/NRP1/PAK1/PDGFA/PDGFRA/PDGFRB/PRKCD/RASA1/RGS4/RHOBTB1/RHOQ/ROCK1/ROCK2/S100A10/SLC9A1/SLIT2/SPTBN1/SPTBN5/STAU2/SVIL/SWAP70/TACSTD2/TAOK1/TGFBR1/TMOD3/TRPM2/TTC8/WASHC2A/WASHC4/WNT4
	BP	GO:0048863	stem cell differentiation	0.000668925	0.0174216	44	BBS12/BCL2/CDC42/CDK12/CDK6/CHD4/CORO1C/EOMES/EPCAM/EZH2/FGFR2/FZD1/GATAD2A/HIF1A/HSPA9/ITGB1/JAG1/KBTBD8/LBH/MEOX1/MSI2/NRP1/OSR1/PDGFRA/PDX1/PHF19/PRICKLE1/PRKDC/PSMD11/RBBP7/REST/RUNX2/SEMA3C/SEMA4D/SEMA6D/SEMA7A/SLC9A1/SOX9/TACSTD2/TCF15/TGFB2/TP53/TP63/YAP1
	BP	GO:0019221	cytokine-mediated signaling pathway	0.000674189	0.0174216	73	ACKR1/ACKR3/ANGPT1/BIRC3/CARD16/CASP1/CBL/CCDC3/CCL2/CCL20/CCL21/CCL22/CCR2/CCR7/CNOT9/CSF2RA/CTR9/CTSG/CX3CR1/CXCL1/CXCL10/CXCL12/CXCL6/CXCL9/CXCR3/CXCR6/F2RL1/FAS/FER/HIF1A/IFNAR2/IL27RA/IL2RG/IL3RA/IL7/IL7R/ILK/JAK2/JAK3/KRT18/MAP3K7/MST1R/NOL3/OAS2/OAS3/OSMR/PAFAH1B1/PIAS3/PLP2/PTPN11/PTPRJ/ROBO1/SLIT2/SOCS5/SP100/SPHK1/SRC/STAT1/STING1/STK39/SYK/TP53/TRAF1/TRAF3/TRAF5/TRAIP/TREM2/TRIM32/UGCG…
	BP	GO:0033627	cell adhesion mediated by integrin	0.000681703	0.0174216	23	CCL21/CD3E/COL16A1/EMILIN2/FBN1/FERMT1/ITGA4/ITGA6/ITGAM/ITGAV/ITGAX/ITGB1/ITGB3/ITGBL1/NPNT/PIEZO1/PIK3CG/PLAU/PTPN11/SWAP70/SYK/TGFB2/WNK1
	BP	GO:0051306	mitotic sister chromatid separation	0.000681703	0.0174216	23	ARID1B/ARID2/BUB1/BUB1B/BUB3/CCNB1/CDC20/CDC23/CDC6/CDK5RAP2/CENPF/GEN1/KNTC1/MAD2L1/RB1/SMARCA4/SMARCD1/SPDL1/TACC3/TRIP13/UBE2C/ZWILCH/ZWINT
	BP	GO:0038093	Fc receptor signaling pathway	0.000684069	0.0174216	16	BTK/FER/MAP3K7/MAPK9/MYO1G/PAK1/PIGR/PLCG1/PLPP4/PRKCD/PRKCQ/PTPRJ/SRC/SYK/VAV2/VAV3
	BP	GO:0045005	DNA-templated DNA replication maintenance of fidelity	0.000684069	0.0174216	16	ATR/BARD1/BLM/BOD1L1/BRCA2/DONSON/EME1/FAM111A/GEN1/MMS22L/MRE11/NBN/PCNA/TRAIP/ZGRF1/ZRANB3
	BP	GO:0016239	positive regulation of macroautophagy	0.00069169	0.0175345	20	BAG3/BECN1/BNIP3L/FYCO1/GNAI3/HIF1A/LARP1/LRSAM1/MAP3K7/NOD2/OPTN/PAFAH1B2/PIP4K2A/PRKAA2/SESN3/SH3GLB1/STING1/UVRAG/VPS13D/WIPI1
	CC	GO:0030424	axon	0.00094581	0.0175809	94	AAK1/ABI1/ABR/ADAM10/ADNP/ADRA2A/AGTPBP1/ALCAM/ALDH1A1/ANK3/AP3B1/AP3M1/APBB2/AQP1/ARPC5/ATP6V0D1/AURKA/CBL/CD2AP/CNTN4/CNTNAP1/COPG2/DAG1/DAGLA/DCTN2/DLG1/DLG4/DPYSL3/DYNC1H1/EMB/ENO2/EPHA4/EPHB2/EXOC6/FEZ2/FZD3/GARS1/GLDN/HIF1A/HSP90AB1/INPP5F/INPP5J/ITGA4/KCNAB2/KIF21A/KIF4A/KIF5B/KIF5C/LRRC7/MAP1B/MAP3K12/MAP6/MICAL1/MTMR2/MYO5A/NAV1/NEO1/NEXN/NFASC/NIN/NRP1/PAFAH1B1/PAK1/PALLD/PPP1R9B/PRKAA2…
	CC	GO:0030175	filopodium	0.000997076	0.0179886	24	ABI1/ADGRA2/ANTXR1/CDC42/DAG1/DYNC1H1/ENAH/EPHA4/EZR/FAT1/FZD3/ITGAV/ITGB1/ITGB3/MSN/MYO1G/MYO5A/MYO6/OSBPL3/PPP1R9B/SHTN1/SRC/TIAM2/TRPV4
	CC	GO:0000922	spindle pole	0.00102467	0.0179886	35	ALMS1/ASPM/AURKA/BOD1L1/CCNB1/CDC20/CDC6/CDK5RAP2/CENPF/CEP128/CEP19/CKAP2/CKAP2L/CKAP5/FRY/HAUS1/KATNAL1/KNTC1/LATS1/MAD2L1/MTCL1/NEDD1/NIN/PKP4/PLK2/PRC1/SPAG5/SPDL1/STAG1/TACC3/TOPBP1/TUBG1/UNC119/VPS4B/WDR62
	CC	GO:0030426	growth cone	0.00105617	0.0180405	34	ABI1/APBB2/ARPC5/CBL/COPG2/DCTN2/DPYSL3/ENO2/EPHA4/EXOC6/HSP90AB1/INPP5J/ITGA4/KIF5C/MAP1B/MAP3K12/MYO5A/NEO1/NIN/PAFAH1B1/PALLD/PPP1R9B/SHANK2/SHTN1/SNAP25/SRC/STMN2/STMN3/STX3/THY1/TIAM2/TRPV2/TRPV4/TSHZ3
	BP	GO:0090287	regulation of cellular response to growth factor stimulus	0.000719499	0.0181558	54	ADAMTS3/ADAMTSL2/ADGRA2/ASPN/BCL9L/CASK/CCBE1/CDKN2B/CRIM1/CYFIP2/DSTYK/ELAPOR2/EP300/FBN1/FERMT1/FSTL1/FSTL3/FZD1/GIPC1/GPC3/HIF1A/HSP90AB1/HTRA1/ILK/ITGB3/LATS1/LOX/LTBP1/NEO1/NIBAN2/NPNT/NRP1/PEG10/PIK3CB/RASL11B/RBBP7/ROBO1/RUNX2/SAP130/SDCBP/SFRP4/SFRP5/SLIT2/SMOC2/SMURF2/SULF2/THBS1/TP53/TWSG1/VEPH1/WNT4/ZEB2/ZNF423/ZNF703
	BP	GO:0070507	regulation of microtubule cytoskeleton organization	0.000743567	0.0184305	32	BICD1/BICD2/BORA/CAMSAP2/CDK5RAP2/CKAP2/CKAP5/CLASP2/CLIP3/CLTC/DYNC1H1/EPHA3/INPP5J/MAP1B/MAP6/MID1IP1/NAV3/PAFAH1B1/PAK1/PATJ/PRKAA2/ROCK1/SPAG5/STIL/STMN2/STMN3/TACC3/TAOK1/TRAF3IP1/TRPV4/TUBB4A/VPS4B
	BP	GO:0001706	endoderm formation	0.000746373	0.0184305	15	CDC73/COL11A1/COL12A1/COL4A2/COL5A1/COL5A2/CTR9/EOMES/ITGA4/ITGAV/LAMA3/LAMB1/MACROH2A1/MMP2/MMP9
	BP	GO:0050829	defense response to Gram-negative bacterium	0.000746373	0.0184305	15	AQP1/CTSG/CXCL6/DEFB132/F2RL1/LTF/LYZ/MR1/NOS2/OPTN/RNASE6/SELP/SSC5D/TREM1/TREM2
	BP	GO:0071622	regulation of granulocyte chemotaxis	0.000746373	0.0184305	15	AKIRIN1/CAMK1D/CCL21/CCR7/DAPK2/DNM1L/MCU/MDK/MOSPD2/NOD2/S100A14/SLAMF1/SLIT2/THBS1/TRPV4
	BP	GO:1901989	positive regulation of cell cycle phase transition	0.000747137	0.0184305	26	ANXA1/ATAD5/CCNB1/CCND1/CDC23/CDC25A/CDC6/CDC7/CDC73/CDCA5/CPSF3/DTL/EZH2/GLI1/KLHL18/MDM2/MTBP/PBX1/RB1/RCC2/RRM2/RRM2B/STIL/TMOD3/UBE2C/VPS4B
	BP	GO:0060627	regulation of vesicle-mediated transport	0.000766485	0.0188234	89	AAK1/ABCA2/ABCA7/ADRA2A/ANGPT1/ANXA1/ARFIP1/ATAD1/ATP2A2/ATP9A/ATXN2/BICD1/BTBD9/BTK/C12orf4/CALR/CAMK1D/CASK/CBL/CBLL1/CCL2/CCL21/CCR2/CD2AP/CDC42/CFTR/CLASP2/CLIP3/CSPG5/DLG4/DNAJC13/DNAJC6/DOCK2/EHD4/EPHA3/EZR/F2RL1/FCN1/FER/GIPC1/GPC3/HFE/IL2RG/INPP5F/ITGAM/ITGAV/ITGB3/LGALS3/LRSAM1/MIB1/MICAL1/MSN/MTMR2/NOD2/NRP1/PACSIN2/PIK3CB/PIP4P2/PTPRJ/RAB10/RAB25/RAB27B/RAB3D/RAB8B/REST/RIMS3/ROCK1/S10…
	BP	GO:0002768	immune response-regulating cell surface receptor signaling pathway	0.000788196	0.0189321	48	BAX/BCL2/BTK/BTLA/BTN2A2/CACNB3/CARD11/CCR7/CD3D/CD3E/CD3G/EP300/EZR/FCN1/FER/FOXP3/FYB1/ITK/LAT2/LAX1/LGALS3/MAP3K7/MAPK9/MICB/MNDA/MS4A1/MYO1G/PAK1/PIGR/PLCG1/PLPP4/PRKCD/PRKCQ/PTPN22/PTPRJ/RC3H2/SH2D1A/SRC/SYK/THEMIS/THY1/TRAT1/UBASH3A/UBE2N/VAV2/VAV3/VTCN1/WNK1
	BP	GO:0071560	cellular response to transforming growth factor beta stimulus	0.000788196	0.0189321	48	ADAMTSL2/ANKRD1/APAF1/ASPN/BCL9L/CDKN2B/CILP/COL1A1/COL1A2/COL3A1/COL4A2/CTSK/CX3CR1/EP300/FBN1/FERMT1/FGFR2/FMOD/GDF15/GIPC1/HSP90AB1/HTRA1/LATS1/LOX/LRRC32/LTBP1/MAP3K7/NPNT/PDGFA/PDGFD/PEG10/RASL11B/RBBP7/SAP130/SDCBP/SMURF2/SOX9/SRC/TGFB2/TGFBR1/THBS1/TP53/TWSG1/VEPH1/WNT4/ZEB2/ZNF703/ZYX
	BP	GO:0150116	regulation of cell-substrate junction organization	0.000789717	0.0189321	19	CLASP2/COL16A1/CORO1C/EPHA3/FMN1/LDB1/NRP1/PTPRJ/RCC2/ROCK1/ROCK2/S100A10/SLC9A1/SRC/THBS1/THY1/VCL/WDPCP/WNT4
	BP	GO:0001822	kidney development	0.000797415	0.0189321	54	ADAMTS16/ANGPT1/APAF1/AQP1/BAX/BCL2/BICC1/CENPF/COL4A3/COL4A4/DLG1/DLG5/EPCAM/EPHA4/FBN1/FGFR2/FMN1/GLI2/GLI3/GLIS2/GPC3/HELLS/ILK/ITGB3/JAG1/KLHL3/MMP9/NPNT/NRP1/OSR1/PBX1/PDGFA/PDGFD/PDGFRA/PDGFRB/PRDM1/PRKX/PTK7/PYGO1/RPGRIP1L/RRM2B/SLIT2/SOX4/SOX9/STAT1/SULF2/TACSTD2/TGFB2/TGFBR1/TRAF3IP1/VANGL2/WDPCP/WNT4/YAP1
	BP	GO:0051293	establishment of spindle localization	0.000802569	0.0189321	14	CDK5RAP2/CENPA/CLASP2/DYNC1H1/DYNLT1/GJA1/ITGB1/KPNB1/MAD2L1/NUSAP1/PAFAH1B1/SPAG5/SPDL1/SPIRE1
	BP	GO:2000404	regulation of T cell migration	0.000802569	0.0189321	14	ADAM10/CCL20/CCL21/CCR2/CXCL10/CXCL12/DOCK8/IL27RA/ITGA4/ITGB3/RIPK3/SPN/STK39/WNK1
	BP	GO:0021952	central nervous system projection neuron axonogenesis	0.000805329	0.0189321	10	CDH11/EPHA4/EPHB2/EPHB3/GLI2/KIFBP/NIN/PAFAH1B1/PLXNA4/SLIT2
	BP	GO:0051491	positive regulation of filopodium assembly	0.000805329	0.0189321	10	AGRN/CCL21/CCR7/CDC42/DOCK11/DPYSL3/FNBP1L/NRP1/RHOQ/TGFBR1
	BP	GO:0061339	establishment or maintenance of monopolar cell polarity	0.000805329	0.0189321	10	CARMIL2/CDC42/FAT1/LAMA1/MAP1B/MSN/PATJ/PTK7/TCF15/TTC8
	BP	GO:2000737	negative regulation of stem cell differentiation	0.000805329	0.0189321	10	BBS12/CDK12/EZH2/HSPA9/JAG1/LBH/PRICKLE1/REST/TCF15/YAP1
	BP	GO:0043068	positive regulation of programmed cell death	0.000821936	0.0192403	83	AIFM2/ANKRD1/ANXA1/APAF1/ATF2/ATG7/ATP2A2/BARD1/BAX/BECN1/BNIP3L/CALHM2/CAMK1D/CAPN2/CASP2/CCAR1/CCL2/CD248/CDKN1A/CLIP3/CTNNA1/DAPK2/DNM1L/E2F3/ECT2/EMILIN2/FAP/FAS/FASLG/GSDME/GSN/GZMA/HTRA1/ITGA4/ITGA6/ITGAM/ITGB1/JAK2/LATS1/MAP2K6/MAPK9/MELK/MMP2/MMP9/MNDA/NOS2/NQO1/NSMAF/PDGFRB/PIK3CB/PLA2R1/PLCG1/PNMA1/PRKCD/PRKDC/PRMT2/PTGIS/REST/RIPK3/SFRP4/SHQ1/SLC9A1/SLIT2/SOX4/SQSTM1/SRC/SRPX/STK17A/ST…
	CC	GO:0030427	site of polarized growth	0.00117025	0.0194632	35	ABI1/APBB2/ARPC5/CBL/COPG2/DCTN2/DPYSL3/ENO2/EPHA4/EXOC6/FRY/HSP90AB1/INPP5J/ITGA4/KIF5C/MAP1B/MAP3K12/MYO5A/NEO1/NIN/PAFAH1B1/PALLD/PPP1R9B/SHANK2/SHTN1/SNAP25/SRC/STMN2/STMN3/STX3/THY1/TIAM2/TRPV2/TRPV4/TSHZ3
	BP	GO:0046651	lymphocyte proliferation	0.000841803	0.0195447	51	ANXA1/ATAD5/BAX/BCL2/BTK/BTN2A2/CARD11/CCR2/CD3E/CDKN1A/DLG1/DLG5/DOCK2/DOCK8/EPHB2/FOXP3/GAPT/GLMN/GPNMB/HELLS/IL27RA/IL4I1/IL7/IL7R/JAK2/JAK3/LGALS3/LRRC32/MNDA/MS4A1/MSN/PIK3CG/PRKCD/PRKCQ/PTPN22/RASAL3/RASGRP1/RC3H2/RIPK3/SASH3/SLAMF1/SLC7A1/SOS2/SPN/SYK/TNFSF8/TP53/TWSG1/VAV3/VTCN1/WNT4
	BP	GO:0022408	negative regulation of cell-cell adhesion	0.000842044	0.0195447	38	ANXA1/BTN2A2/CBFB/CCL21/CDH1/CTSG/CXCL12/DLG1/DLG5/EPCAM/FOXP3/GLI3/GLMN/GPNMB/HFE/IL4I1/JAG1/JAK2/JAK3/LAX1/LGALS3/LRRC32/MDK/PRKCD/PTPN22/RC3H2/RUNX3/SERPINE2/SOCS5/SPINT2/SPN/SWAP70/TIGIT/TRPV4/TWSG1/VTCN1/WNK1/ZNF703
	BP	GO:0014902	myotube differentiation	0.000854495	0.0197213	24	ADAM12/ADAMTS5/ATP11A/BCL2/BCL9/BHLHE41/CAPN2/CNTNAP1/CXCL10/CXCL9/DOCK2/DOCK5/DYRK1B/GDF15/ITGB1/MTOR/MYOF/NIBAN2/NLN/PIEZO1/PTGFRN/SELENON/TANC1/XK
	BP	GO:1901879	regulation of protein depolymerization	0.000858161	0.0197213	20	CAMSAP2/CAPG/CAPZA2/CARMIL1/CARMIL2/CKAP2/CLASP2/F2RL1/GSN/MAP1B/MID1IP1/NAV3/SPTBN1/SPTBN5/STMN2/SVIL/SWAP70/TAOK1/TMOD3/TRPV4
	BP	GO:0051642	centrosome localization	0.000860411	0.0197213	11	ASPM/AURKA/BICD2/CEP83/DLG1/EZR/KIF5B/MAD2L1/NIN/PAFAH1B1/PARD3B
	BP	GO:2000403	positive regulation of lymphocyte migration	0.000869527	0.0198476	12	ADAM10/CCL20/CCL21/CCR2/CXCL10/CXCL12/DOCK8/ITGA4/ITGB3/SPN/STK39/WNK1
	BP	GO:0035458	cellular response to interferon-beta	0.000884139	0.0200977	8	CAPN2/IFI16/MNDA/PNPT1/PYHIN1/STAT1/STING1/TLR3
	BP	GO:0140013	meiotic nuclear division	0.000894015	0.0202386	29	ACTR2/ACTR3/ASPM/AURKA/BRCA2/BUB1/BUB1B/C11orf80/CALR/CCNB2/CCNE1/CDC20/EME1/FANCD2/FIGNL1/MLH1/MRE11/NPM2/RAD51D/SGO2/SLX4/SMC2/SMC4/SPIRE1/STAG1/TOP2A/TOP2B/TRIP13/WNT4
	BP	GO:0099518	vesicle cytoskeletal trafficking	0.000898041	0.0202464	18	AP3B1/AP3M1/BICDL1/CCDC186/DYNC1H1/FNBP1L/FYCO1/KIF5B/MYO1G/MYO5A/MYO5B/MYO5C/MYO6/MYO7A/MYO7B/PAFAH1B1/RASGRP1/TANC2
	BP	GO:0044774	mitotic DNA integrity checkpoint signaling	0.000915315	0.0205516	21	ATF2/BLM/CASP2/CCND1/CDC6/CDKN1A/CHEK1/DONSON/DTL/EME1/FANCD2/MDM2/MRE11/MSH2/NBN/ORC1/PLK2/PRKDC/TAOK1/TOPBP1/TP53
	MF	GO:0050840	extracellular matrix binding	0.000326834	0.0210699	17	ADAMTS5/AGRN/CD248/COL11A1/DAG1/ITGAV/ITGB1/ITGB3/LGALS3/OLFML2B/SLIT2/SMOC2/SPOCK2/SPP1/SSC5D/TGFBI/THBS1
	BP	GO:0001503	ossification	0.000967146	0.0216271	67	ANKH/ASPN/AXIN2/BCL2/BMP5/CBFB/CCN4/CDH11/CDK6/CLTC/COL11A1/COL1A1/COL1A2/COL5A2/COMP/CRIM1/CTHRC1/CTSK/DDX5/DNAJC13/FASN/FGFR2/FHL2/FIGNL1/FSTL3/FZD1/GLI1/GLI2/GLI3/GPC3/HIF1A/IARS1/IFT80/ILK/JAG1/LOX/LTF/MAP2K6/MDK/MMP2/MMP9/MRC2/NPNT/OSR1/PBX1/PDLIM7/PSMC2/PTPN11/REST/ROR2/RUNX2/RUNX3/SATB2/SEMA4D/SEMA7A/SOX9/SPP1/SUCO/SUFU/SYNCRIP/TGFB2/TNC/TP63/TWSG1/VCAN/WNT4/YAP1
	BP	GO:0045123	cellular extravasation	0.00098501	0.0219374	19	CCL2/CCL21/CCR2/CX3CR1/CXCL12/FER/FUT4/IL27RA/ITGA4/ITGB1/JAML/MDK/PDGFD/PIK3CG/RIPK3/ROCK1/SELP/SPN/THY1
	BP	GO:0009411	response to UV	0.00099674	0.0220204	32	AQP1/ATR/BAX/BCL2/BRCA2/CARD16/CCND1/CDC25A/CDKN1A/CHEK1/DDB2/DTL/EP300/FEN1/HMGN1/IMPACT/MAP4K3/MAPK13/MFAP4/MMP2/MMP9/MSH2/PCNA/POLH/PRKCD/RHNO1/RO60/TIMP1/TP53/TRIM32/USP28/ZRANB3
	BP	GO:1902850	microtubule cytoskeleton organization involved in mitosis	0.00099674	0.0220204	32	AURKA/BORA/CCNB1/CDC20/CDK5RAP2/CENPA/CKAP5/CLASP2/CLTC/DCTN2/DYNC1H1/DYNLT1/GJA1/ITGB1/KIF23/KIF4A/KIFC1/KPNB1/MAD2L1/NUSAP1/PAFAH1B1/PLK2/PRC1/SPDL1/STAG1/STIL/TACC3/TASOR/TUBG1/TUBG2/VPS4B/WDR62
	BP	GO:0002764	immune response-regulating signaling pathway	0.00100273	0.0220249	72	AP3B1/BAX/BCL2/BIRC3/BTK/BTLA/BTN2A2/CACNB3/CARD11/CASP1/CCR7/CD3D/CD3E/CD3G/DDX60/EP300/EZR/F2RL1/FCN1/FER/FOXP3/FYB1/IFIH1/IRF4/ITK/LACC1/LAT2/LAX1/LGALS3/LTF/MAP2K6/MAP3K7/MAPK9/MICB/MNDA/MS4A1/MYO1G/NLRP1/NOD2/NPLOC4/OAS3/PAK1/PIGR/PLCG1/PLPP4/PRKCD/PRKCQ/PTPN22/PTPRJ/PUM2/RC3H2/RPS6KA3/S100A14/SH2D1A/SRC/SYK/TASL/THEMIS/THY1/TLR3/TLR5/TLR7/TLR8/TRAF3/TRAT1/TREM2/UBASH3A/UBE2N/VAV2/VAV3/VTCN1…
	BP	GO:0030100	regulation of endocytosis	0.00100496	0.0220249	40	AAK1/ABCA2/ABCA7/ANGPT1/ATAD1/ATXN2/BICD1/BTBD9/CBL/CBLL1/CCL21/CD2AP/CDC42/CLIP3/DLG4/DNAJC6/EHD4/EPHA3/F2RL1/GPC3/HFE/ITGAV/ITGB3/LGALS3/LRSAM1/MIB1/MTMR2/PACSIN2/PIK3CB/ROCK1/SCYL2/SDCBP/SFRP4/SGIP1/SMAP1/SPHK1/SRC/SYK/TREM2/UNC119
	CC	GO:0044304	main axon	0.00138379	0.0224245	14	ANK3/CNTNAP1/DAG1/DAGLA/DLG1/DLG4/KCNAB2/LRRC7/MAP1B/NAV1/NFASC/SPTBN1/THY1/TUBB4A
	BP	GO:1904375	regulation of protein localization to cell periphery	0.00105501	0.0230302	27	ABCA2/ADAM10/ARHGEF16/CLIP3/CLTC/CNPY4/DAG1/DLG1/EPB41/EPHA3/EPHB2/EZR/GPC4/ITGB1/KIF5B/LGALS3/LYPD1/NKD2/PLS1/PPP1R9B/RHOQ/SPTBN1/SQSTM1/STX3/STX7/TREM2/ZDHHC2
	BP	GO:0051489	regulation of filopodium assembly	0.00107064	0.0230911	14	AGRN/CCL21/CCR7/CDC42/DOCK11/DPYSL3/EPHB2/FNBP1L/NRP1/PRKCD/RHOQ/STAU2/TGFBR1/TRPM2
	BP	GO:0060071	Wnt signaling pathway, planar cell polarity pathway	0.00107064	0.0230911	14	CDC42/CTHRC1/DACT1/FZD1/FZD3/GPC3/GPC4/NKD1/PRICKLE1/PTK7/ROR2/SMURF2/VANGL1/VANGL2
	BP	GO:0001771	immunological synapse formation	0.00107879	0.0230911	7	CCL21/CCR7/DLG1/DOCK2/DOCK8/LGALS3/MSN
	BP	GO:0034501	protein localization to kinetochore	0.00107879	0.0230911	7	BUB3/KNL1/KNTC1/MTBP/RCC2/SPDL1/ZWILCH
	BP	GO:1903083	protein localization to condensed chromosome	0.00107879	0.0230911	7	BUB3/KNL1/KNTC1/MTBP/RCC2/SPDL1/ZWILCH
	BP	GO:0038095	Fc-epsilon receptor signaling pathway	0.00109289	0.0233022	9	BTK/FER/MAP3K7/MAPK9/PLCG1/PRKCQ/SYK/VAV2/VAV3
	MF	GO:0005178	integrin binding	0.000390922	0.0236263	34	ADAM10/ADAMTS5/CALR/CCN4/COL16A1/COL3A1/COL4A3/COL5A1/COMP/CXCL12/FAP/FBLN5/FBN1/FERMT1/GPNMB/ITGA4/ITGA6/ITGAM/ITGAV/ITGAX/ITGB1/ITGB3/ITGBL1/JAML/LAMA3/LAMB1/NPNT/SEMA7A/SPP1/SRC/SYK/TGFBI/THBS1/THY1
	BP	GO:0007492	endoderm development	0.00112694	0.0239355	18	BPTF/CDC73/COL11A1/COL12A1/COL4A2/COL5A1/COL5A2/CTR9/EOMES/ITGA4/ITGAV/KIF16B/LAMA3/LAMB1/LDB1/MACROH2A1/MMP2/MMP9
	BP	GO:1901992	positive regulation of mitotic cell cycle phase transition	0.00116351	0.0246172	22	ANXA1/CCNB1/CCND1/CDC23/CDC25A/CDC6/CDC7/CDCA5/CPSF3/DTL/KLHL18/MDM2/MTBP/PBX1/RB1/RCC2/RRM2/RRM2B/STIL/TMOD3/UBE2C/VPS4B
	BP	GO:0050770	regulation of axonogenesis	0.00117516	0.0247685	31	ADNP/CDH1/CXCL12/EPHA4/EPHB2/EPHB3/FSTL4/LRRC4C/MAP1B/MAP6/NIN/NRP1/PAFAH1B1/PAK1/PLXNA3/PLXNA4/PLXNB3/PLXNC1/ROBO1/SEMA3C/SEMA4D/SEMA6D/SEMA7A/SHTN1/SLIT2/SPP1/SYNGAP1/THY1/TIAM2/TRPV2/XK
	BP	GO:0006335	DNA replication-dependent chromatin assembly	0.00120006	0.0251742	6	ASF1B/CHAF1A/CHAF1B/H4C8/H4C15/HAT1
	BP	GO:0010720	positive regulation of cell development	0.00120387	0.0251742	52	ACTR2/ADNP/ASPM/AURKA/BCL2/CALR/CAPRIN1/CARMIL1/CDC42/CSPG5/CX3CR1/CXCL12/DAG1/DOCK5/EPHA4/EPHB2/FAIM/FBXW8/FZD3/GLI3/HIF1A/ILK/ITGB1/ITGB3/KRAS/MAP1B/MAP6/MDK/MTOR/NIBAN2/NIN/NRP1/PAFAH1B1/PLXNA3/PLXNA4/PLXNB3/PLXNC1/PRKDC/ROBO1/S100A10/SEMA4D/SEMA7A/SERPINE2/SHTN1/SLIT2/SPINT1/STAU2/TIAM2/TRIM32/TRPV2/TTBK1/WDR62
	BP	GO:0071634	regulation of transforming growth factor beta production	0.00120814	0.0251742	12	ATF2/CD2AP/FERMT1/FOXP3/HIF1A/HSP90AB1/ITGAV/LRRC32/LTBP1/LUM/TGFB2/THBS1
	BP	GO:0001782	B cell homeostasis	0.00123172	0.0254726	11	BAX/BCL2/DOCK10/DOCK11/FOXP3/GAPT/HIF1A/IL7R/RC3H2/SASH3/SOS2
	BP	GO:0040001	establishment of mitotic spindle localization	0.00123172	0.0254726	11	CDK5RAP2/CENPA/CLASP2/DYNLT1/GJA1/ITGB1/KPNB1/MAD2L1/NUSAP1/PAFAH1B1/SPDL1
	BP	GO:0070231	T cell apoptotic process	0.00127577	0.0262847	15	BAX/BCL11B/BCL2/CD27/DOCK8/FAS/FASLG/GLI3/HIF1A/IL7R/JAK3/LGALS3/PRKCQ/RIPK3/TP53
	BP	GO:0051302	regulation of cell division	0.00128622	0.026401	33	ASPM/AURKA/BECN1/BLM/BRCA2/BTC/CDC42/CDC6/CETN2/CIT/E2F7/E2F8/ECT2/FGFR2/GIPC1/KIF20A/KIF23/KLHL9/LBH/MDK/PDGFA/PDGFD/PKP4/PLK2/PRC1/RBL1/SH3GLB1/SUSD2/SVIL/TGFB2/TP63/UVRAG/ZFYVE26
	BP	GO:0043065	positive regulation of apoptotic process	0.00134285	0.0272405	80	AIFM2/ANKRD1/ANXA1/APAF1/ATF2/ATG7/ATP2A2/BARD1/BAX/BECN1/BNIP3L/CALHM2/CAMK1D/CAPN2/CASP2/CCAR1/CCL2/CD248/CLIP3/CTNNA1/DAPK2/DNM1L/E2F3/ECT2/EMILIN2/FAP/FAS/FASLG/GSDME/GSN/GZMA/HTRA1/ITGA4/ITGA6/ITGAM/ITGB1/JAK2/LATS1/MAP2K6/MAPK9/MELK/MMP2/MMP9/MNDA/NQO1/NSMAF/PDGFRB/PIK3CB/PLA2R1/PLCG1/PNMA1/PRKCD/PRKDC/PRMT2/PTGIS/REST/RIPK3/SFRP4/SHQ1/SLC9A1/SLIT2/SOX4/SQSTM1/SRC/SRPX/STK17A/STK17B/TGFB2/T…
	BP	GO:0120031	plasma membrane bounded cell projection assembly	0.00134447	0.0272405	87	ABCC4/ABLIM2/ACTR2/ACTR3/ADAMTS16/AGRN/AJUBA/AKIRIN1/ANLN/ARF4/ARL13B/ARMC2/ASAP1/ATP6V0D1/ATP8B1/CARMIL1/CARMIL2/CCDC113/CCDC88A/CCL21/CCR7/CD2AP/CDC42/CEP135/CEP19/CEP83/CFAP221/CORO1C/CPLANE1/DCDC2/DNAH2/DOCK11/DPYSL3/DZIP1/EHD4/EPHB2/EVI5L/EZR/F2RL1/FER/FGD1/FGD6/FNBP1L/GORAB/GSN/IFT80/IQCG/ITGB1/MTOR/NCKAP1/NRP1/PLXNB3/PPP1R9B/PRKCD/PTPDC1/RAB23/RAP2A/RAPGEF6/RCC2/RHOQ/RO60/ROCK1/RPGRIP1L/SC…
	BP	GO:0050870	positive regulation of T cell activation	0.00134692	0.0272405	46	ANXA1/AP3B1/ARID1B/ARID2/BTN2A2/CARD11/CBFB/CCL2/CCL21/CCR2/CCR7/CD27/CD3E/CYRIB/DOCK8/FOXP3/GLI2/GLI3/HSPH1/IL27RA/IL2RG/IL4I1/IL7/IL7R/JAK2/JAK3/MDK/NOD2/PRKCQ/PTPN11/PTPN22/RASAL3/RASGRP1/RUNX3/SASH3/SIRPG/SLAMF1/SLC7A1/SMARCA4/SMARCD1/SOCS5/SOX4/SRC/SYK/THY1/VTCN1
	BP	GO:0051962	positive regulation of nervous system development	0.00134692	0.0272405	46	ACTR2/ADNP/AGRN/ASPM/CAPRIN1/CLSTN2/CX3CR1/CXCL12/DAG1/DLG5/EPHA4/EPHB2/EPHB3/FAIM/FBXW8/FZD3/GLI3/HIF1A/ITGB1/KRAS/MAP1B/MAP6/MDK/MTOR/NIN/NRP1/PAFAH1B1/PLXNA3/PLXNA4/PLXNB3/PLXNC1/ROBO1/SEMA4D/SEMA7A/SERPINE2/SHTN1/SLIT2/SPINT1/SRPX2/STAU2/THBS2/TIAM2/TRIM32/TRPV2/TTBK1/WDR62
	CC	GO:0045177	apical part of cell	0.00175664	0.027755	70	ABCB1/ABCB4/ABCC4/ABCC5/ACE2/ANXA1/ANXA13/AQP1/ASPM/ATP6V0D1/ATP6V1B2/ATP8B1/CDC42/CDHR2/CETN2/CFTR/CTSK/CYBRD1/DLG1/DSTYK/EPCAM/EZR/FAP/FAT1/FZD3/GJA1/HFE/HSP90AB1/ITGB3/JAG1/MSN/MTCL1/MYL12B/MYO5B/MYO7A/MYO7B/NEDD1/NIN/OSMR/PARD3B/PATJ/PDGFRB/RAB27B/RAPGEF6/SEPTIN7/SHANK2/SLC12A2/SLC16A3/SLC17A4/SLC22A11/SLC22A5/SLC34A2/SLC38A1/SLC6A6/SLC6A8/SLC7A1/SLC9A1/SPECC1/SPTBN5/STK26/STK39/STX3/STXBP3/T…
	BP	GO:0051347	positive regulation of transferase activity	0.00138601	0.0279283	91	ABI1/ADNP/ADRA2A/AJUBA/ALKAL1/ANGPT1/ARRDC4/AXIN2/BORA/BTC/CCDC88A/CCL21/CCNB1/CCND1/CCR7/CCT2/CDC20/CDC42/CDC6/CDKN1A/CHI3L1/DAG1/DAXX/DLG1/DLG3/DLG4/DSTYK/ECT2/EPHA3/EPHA4/EPHB2/EPHB3/EZH2/FGFR2/GINS2/GINS4/GPRC5B/HMGN1/HSP90AB1/ITGB3/JAK2/LTF/MAP2K6/MAP3K12/MAP3K7/MOB1B/MRE11/MST1R/MTOR/NBN/NOD2/NRG3/PAK1/PARM1/PARN/PCNA/PDGFA/PDGFD/PDGFRA/PDGFRB/PFKFB2/PIK3CG/PRIM2/PRKCD/PRKCQ/PSMD10/RASGRP1/…
	BP	GO:0032943	mononuclear cell proliferation	0.00140551	0.0282179	51	ANXA1/ATAD5/BAX/BCL2/BTK/BTN2A2/CARD11/CCR2/CD3E/CDKN1A/DLG1/DLG5/DOCK2/DOCK8/EPHB2/FOXP3/GAPT/GLMN/GPNMB/HELLS/IL27RA/IL4I1/IL7/IL7R/JAK2/JAK3/LGALS3/LRRC32/MNDA/MS4A1/MSN/PIK3CG/PRKCD/PRKCQ/PTPN22/RASAL3/RASGRP1/RC3H2/RIPK3/SASH3/SLAMF1/SLC7A1/SOS2/SPN/SYK/TNFSF8/TP53/TWSG1/VAV3/VTCN1/WNT4
	BP	GO:1902903	regulation of supramolecular fiber organization	0.00141183	0.0282417	65	AEBP1/ALMS1/ARFIP1/ARHGAP18/ARPC5/CAMSAP2/CAPG/CAPZA2/CARMIL1/CARMIL2/CCDC88A/CCL21/CCR7/CDC42/CDK5RAP2/CGNL1/CIT/CKAP2/CKAP5/CLASP2/CLIP3/CXCL12/CYFIP2/CYRIB/DLG1/F2RL1/FER/FMN1/GPR65/GSN/INPP5J/KIRREL1/LATS1/MAP1B/MID1IP1/MTOR/NAV3/NCKAP1/NRP1/PAK1/PRKCD/RASA1/RB1/RGS4/ROCK1/ROCK2/S100A10/SLC9A1/SLIT2/SPTBN1/SPTBN5/STMN2/SVIL/SWAP70/TACSTD2/TAOK1/TGFBR1/TMOD3/TREM2/TRPV4/TTC8/TUBB4A/WASHC2A/WAS…
	BP	GO:0034341	response to interferon-gamma	0.00143378	0.0285769	28	ACTR2/ACTR3/AQP4/CASP1/CCL2/CCL20/CCL21/CCL22/CD58/CDC42/CIITA/EPRS1/FASLG/GBP2/GSN/JAK2/KIF5B/NOS2/SP100/STAT1/STXBP1/STXBP3/SYNCRIP/TLR3/TP53/UBD/VIM/ZYX
	BP	GO:0000077	DNA damage checkpoint signaling	0.00144957	0.0286733	27	ATF2/ATR/BARD1/BLM/BRCA2/CASP2/CCND1/CDKN1A/CHEK1/DONSON/DTL/EME1/FANCD2/MDM2/MRE11/MSH2/NBN/PLK2/PRKDC/PTPN11/RHNO1/TAOK1/TOPBP1/TP53/TP53BP1/USP28/WDR76
	BP	GO:0009612	response to mechanical stimulus	0.0014497	0.0286733	37	ANKRD1/ANO3/AQP1/BAG3/BTG2/CAPN2/CASP1/CASP2/CHEK1/CHI3L1/COL11A1/COL1A1/CXCL10/CXCL12/DAG1/FAS/GPI/GSN/ITGB3/LRP11/MAP1B/MDK/MMP2/PIEZO1/PIEZO2/SERPINE2/SLC9A1/SOX9/SRC/STAT1/THBS1/TIFAB/TLR3/TLR5/TLR7/TLR8/TRPV4
	BP	GO:0030050	vesicle transport along actin filament	0.00145711	0.0286733	8	FNBP1L/MYO1G/MYO5A/MYO5B/MYO5C/MYO6/MYO7A/MYO7B
	BP	GO:0046634	regulation of alpha-beta T cell activation	0.00145947	0.0286733	25	ANXA1/AP3B1/CARD11/CBFB/CCR2/CD3E/FOXP3/GLI3/HFE/HSPH1/IL2RG/IRF4/JAK2/JAK3/PRDM1/PRKCQ/PTPN22/RASAL3/RC3H2/RUNX3/SASH3/SOCS5/SYK/TWSG1/ZNF683
	BP	GO:0032103	positive regulation of response to external stimulus	0.00150218	0.0294075	72	ADAM10/AKIRIN1/ALOX5AP/BTK/CALR/CAMK1D/CASP1/CCL21/CCN4/CCR2/CCR7/CGAS/CX3CR1/CXCL10/CXCL12/DAPK2/DDX60/DNM1L/EMILIN2/EP300/F2RL1/FABP4/FCN1/GPRC5B/HEXIM1/IFI16/JAK2/LPL/LRSAM1/MAP3K7/MAPK13/MCU/MDK/MNDA/MOSPD2/NLRP1/NOD2/NRP1/OPTN/OSMR/PAK1/PDGFD/PDGFRB/PIK3CG/PLA2G7/PLAU/PRKDC/PSPC1/PUM2/PYHIN1/RASGRP1/S100A14/SH2D1A/SLAMF1/SLIT2/SMOC2/SRC/STING1/STK39/STX3/SWAP70/SYK/TASL/THBS1/TLR3/TLR7/TLR8/…
	BP	GO:0050919	negative chemotaxis	0.00153818	0.0300055	13	ITGAV/ITGB3/LGR6/NRG3/PDGFA/PLXNA3/PLXNA4/ROBO1/SEMA3C/SEMA4D/SEMA6D/SEMA7A/SLIT2
	BP	GO:0110053	regulation of actin filament organization	0.00156896	0.0304977	49	ALMS1/ARFIP1/ARHGAP18/ARPC5/CAPG/CAPZA2/CARMIL1/CARMIL2/CCDC88A/CCL21/CCR7/CDC42/CGNL1/CIT/CLASP2/CXCL12/CYFIP2/CYRIB/DLG1/F2RL1/FER/FMN1/GPR65/GSN/KIRREL1/LATS1/MTOR/NCKAP1/NRP1/PAK1/PRKCD/RASA1/RGS4/ROCK1/ROCK2/S100A10/SLC9A1/SLIT2/SPTBN1/SPTBN5/SVIL/SWAP70/TACSTD2/TGFBR1/TMOD3/TTC8/WASHC2A/WASHC4/WNT4
	BP	GO:2000106	regulation of leukocyte apoptotic process	0.00157886	0.030582	20	ANXA1/BAX/BCL11B/BCL2/BTK/CCL21/CCR7/CD27/CD3G/CXCL12/DOCK8/HIF1A/IL7R/JAK3/LGALS3/NOD2/PIK3CB/PRKCQ/RIPK3/TP53
	BP	GO:0030865	cortical cytoskeleton organization	0.00160959	0.0310679	17	AKAP11/ANLN/CALR/DLG1/ECT2/EPB41/EZR/FMNL1/FMNL3/NCKAP1/PAFAH1B1/PLS1/RHOBTB1/RHOQ/ROCK1/ROCK2/TRPV4
	BP	GO:0043009	chordate embryonic development	0.00162535	0.0311717	96	ABI1/ADAM10/ADAMTS3/AMOT/ANGPT1/APAF1/ARL13B/ASF1B/ATF2/ATP11A/AXIN2/BMP5/BPTF/BRCA2/CAPN2/CCNB1/CCNB2/CENPU/CHEK1/CMIP/COL11A1/COL1A1/COL3A1/CTHRC1/CTR9/DACT1/DLG1/E2F7/E2F8/EOMES/EP300/FBXW8/FGFR2/FZD1/FZD3/GINS4/GLI2/GLI3/GLMN/GORAB/GPI/HIF1A/HOXB3/ITGB1/KBTBD8/KIFBP/LATS1/MAFG/MBNL1/MEOX1/MIB1/MSH2/MTHFD1L/NBN/NCAPG2/NKD1/NPAT/NPM2/OSR1/PBX1/PDGFRA/PHF6/PLPP4/PRDM1/PRICKLE1/PRKDC/PTK7/RPGRIP1…
	BP	GO:0034644	cellular response to UV	0.00163722	0.0311717	21	AQP1/ATR/BAX/CARD16/CDC25A/CDKN1A/CHEK1/DDB2/EP300/IMPACT/MAPK13/MFAP4/MMP2/MMP9/PCNA/POLH/PRKCD/RHNO1/TIMP1/TP53/USP28
	BP	GO:0048041	focal adhesion assembly	0.00163722	0.0311717	21	AJUBA/BCL2/CLASP2/COL16A1/CORO1C/EPHA3/FMN1/LDB1/NRP1/PTPRJ/RCC2/ROCK1/ROCK2/S100A10/SLC9A1/SRC/THBS1/THY1/VCL/WDPCP/WNT4
	BP	GO:0090066	regulation of anatomical structure size	0.00163906	0.0311717	78	ACE2/ADCY6/ADNP/ADRA2A/AQP1/AQP4/ARHGAP18/ARPC5/BDKRB2/CAPG/CAPZA2/CARMIL1/CARMIL2/CCL21/CCR7/CDH1/CDHR2/CIT/COMP/CXCL12/CYFIP2/CYRIB/DLG1/DOCK5/DPYSL2/EZR/F2RL1/FER/FMN1/FSTL4/GSN/GUCY1A1/HSP90AB1/HTR7/IL7R/KIRREL1/LATS1/MAP1B/MMP2/MSN/MTOR/NCKAP1/NEB/NPR3/NRP1/PAFAH1B1/PLS1/PLXNA3/PLXNA4/PRKCD/RAB22A/RASA1/ROCK1/ROCK2/SCPEP1/SCTR/SEMA3C/SEMA4D/SEMA6D/SEMA7A/SHTN1/SLC12A2/SLIT2/SOD3/SPP1/SPTBN1/…
	BP	GO:0033260	nuclear DNA replication	0.00164897	0.0311717	12	ATAD5/BLM/BRCA2/CDC45/CDC7/DONSON/FEN1/MCM2/MCM3/MCM4/MCM6/PCNA
	BP	GO:0043368	positive T cell selection	0.00164897	0.0311717	12	BCL11B/BCL2/CD3D/CD3E/CD3G/DOCK2/FOXP3/IRF4/MTOR/SPN/THEMIS/TOX
	BP	GO:0097581	lamellipodium organization	0.00167842	0.0316197	22	ABI1/ABLIM2/ACTR2/ACTR3/AJUBA/AKIRIN1/ARPC5/CARMIL1/CARMIL2/CCDC88A/CDC42/CORO1C/FER/ITGB1/MTOR/NCKAP1/PLXNB3/SLIT2/SRC/VAV2/VAV3/VCL
	BP	GO:0002253	activation of immune response	0.00170064	0.0318892	56	BAX/BCL2/BTK/BTN2A2/C7/CACNB3/CARD11/CCR7/CD3D/CD3E/CD3G/CD59/CGAS/EP300/EZR/FCN1/FOXP3/FYB1/HEXIM1/IFI16/ITK/LAT2/LAX1/LGALS3/MAP3K7/MFAP4/MICB/MNDA/MS4A1/MYO1G/NOD2/PAK1/PLCG1/PLPP4/PRKCD/PRKDC/PSPC1/PTPN22/PTPRJ/PYHIN1/RC3H2/SH2D1A/SRC/STING1/SYK/THEMIS/THY1/TRAT1/TREM2/UBASH3A/UBE2N/VAV2/VAV3/VTCN1/WNK1/ZBP1
	BP	GO:0048259	regulation of receptor-mediated endocytosis	0.00170431	0.0318892	23	AAK1/ABCA2/ANGPT1/ATAD1/ATXN2/BICD1/CBL/CCL21/CD2AP/DLG4/DNAJC6/HFE/ITGAV/ITGB3/MTMR2/PIK3CB/SCYL2/SDCBP/SFRP4/SGIP1/SMAP1/SYK/UNC119
	BP	GO:0071260	cellular response to mechanical stimulus	0.0017358	0.0323682	18	ANKRD1/AQP1/BAG3/CASP1/CASP2/CHEK1/COL1A1/DAG1/FAS/ITGB3/PIEZO1/PIEZO2/SLC9A1/SOX9/TLR3/TLR5/TLR7/TLR8
	BP	GO:0034599	cellular response to oxidative stress	0.00181013	0.0335077	50	AIFM2/ANXA1/AQP1/ATF2/ATP2A2/BCL2/BECN1/BTK/ECT2/ERMP1/EZH2/FANCD2/FBLN5/FER/FZD1/GPX8/GSKIP/GSR/HIF1A/IMPACT/JAK2/LANCL1/MAPK13/MAPK9/MEAK7/MELK/MMP2/MMP9/NOL3/NQO1/PCNA/PDGFD/PDGFRA/PDK1/PLA2R1/PNPT1/PRKAA2/PRKCD/REST/RIPK3/SELENON/SOD3/SPHK1/SRC/STAU2/STK26/SUMO4/TP53/TREM2/TRPM2
	BP	GO:0050769	positive regulation of neurogenesis	0.0018122	0.0335077	40	ACTR2/ADNP/ASPM/CAPRIN1/CX3CR1/CXCL12/DAG1/EPHA4/EPHB2/FAIM/FBXW8/FZD3/GLI3/HIF1A/ITGB1/KRAS/MAP1B/MAP6/MDK/MTOR/NIN/NRP1/PAFAH1B1/PLXNA3/PLXNA4/PLXNB3/PLXNC1/ROBO1/SEMA4D/SEMA7A/SERPINE2/SHTN1/SLIT2/SPINT1/STAU2/TIAM2/TRIM32/TRPV2/TTBK1/WDR62
	BP	GO:0097120	receptor localization to synapse	0.00183448	0.0335077	14	ADAM10/ANKS1B/CEP112/DAG1/DLG1/DLG3/DLG4/GPC4/KIF5B/KIF5C/LRRC7/SNAP25/STX3/STX7
	BP	GO:1905517	macrophage migration	0.00183448	0.0335077	14	AKIRIN1/CCL2/CCR2/CX3CR1/LGALS3/MCOLN2/MDK/MMP2/ROR2/SLAMF1/SLAMF8/THBS1/TREM2/TRPV4
	BP	GO:0021954	central nervous system neuron development	0.00183601	0.0335077	19	AGTPBP1/BTG2/CDH11/EPHA4/EPHB2/EPHB3/FGFR2/GLI2/HSP90AB1/KIFBP/LHX6/NIN/NRP1/PAFAH1B1/PLXNA3/PLXNA4/SCYL2/SLIT2/TAOK1
	BP	GO:0030330	DNA damage response, signal transduction by p53 class mediator	0.00183601	0.0335077	19	ANKRD1/ATR/BRCA2/CASP2/CDKN1A/DDX5/E2F7/FOXM1/MDM2/MYO6/NBN/PLA2R1/PLK2/PSMD10/PYHIN1/SMYD2/SOX4/SP100/TP53
	BP	GO:0001837	epithelial to mesenchymal transition	0.0018403	0.0335077	30	AXIN2/BCL9L/BMP5/CLASP2/COL1A1/DAG1/DDX5/DLG5/EOMES/EPHA3/EPHA4/EZH2/FGFR2/GLIPR2/HIF1A/HNRNPAB/JAG1/KBTBD8/MDK/MTOR/ROCK1/ROCK2/S100A4/SDCBP/SOX9/TASOR/TGFB2/TGFBR1/WNT4/ZNF703
	BP	GO:0051216	cartilage development	0.00184564	0.0335077	34	ATF2/AXIN2/BMP5/CCN4/CHI3L1/COL11A1/COL1A1/COL3A1/COMP/CREB3L2/CTSK/EFEMP1/GLI3/HIF1A/HOXB3/IFT80/MDK/MEX3C/OSR1/PTPN11/RB1/RUNX2/RUNX3/SATB2/SNX19/SOX9/SULF2/TGFBI/TGFBR1/TIMP1/TRPS1/TRPV4/TWSG1/TYMS
	BP	GO:0021953	central nervous system neuron differentiation	0.00188715	0.0341488	29	AGTPBP1/BCL11B/BTG2/CDH11/EOMES/EPHA4/EPHB2/EPHB3/FGFR2/FOXN4/GLI2/GLI3/HERC1/HSP90AB1/KIFBP/LDB1/LHX6/NIN/NRP1/PAFAH1B1/PLXNA3/PLXNA4/SCYL2/SLIT2/SOX4/SUFU/TAOK1/TOX/ZC4H2
	BP	GO:0061326	renal tubule development	0.00191214	0.0344208	20	ADAMTS16/AQP1/BCL2/COL4A1/DLG1/FMN1/GLI3/GPC3/ILK/JAG1/KLHL3/NPNT/OSR1/PBX1/SOX9/STAT1/TACSTD2/TTC8/WNT4/YAP1
	BP	GO:1903039	positive regulation of leukocyte cell-cell adhesion	0.0019147	0.0344208	49	ANXA1/AP3B1/ARID1B/ARID2/BTN2A2/CARD11/CBFB/CCL2/CCL21/CCR2/CCR7/CD27/CD3E/CYRIB/DOCK8/FOXP3/FUT4/GLI2/GLI3/HSPH1/IL27RA/IL2RG/IL4I1/IL7/IL7R/ITGA4/JAK2/JAK3/MDK/NOD2/PRKCQ/PTPN11/PTPN22/RASAL3/RASGRP1/RUNX3/SASH3/SELP/SIRPG/SLAMF1/SLC7A1/SMARCA4/SMARCD1/SOCS5/SOX4/SRC/SYK/THY1/VTCN1
	MF	GO:0106310	protein serine kinase activity	0.000636376	0.0345043	61	AAK1/ATR/AURKA/BUB1/BUB1B/CAMK1D/CASK/CDC7/CDK12/CDK6/CDK8/CHEK1/CIITA/CIT/CSNK1G1/DAPK2/DSTYK/DYRK1B/DYRK2/ILK/KSR1/LATS1/MAP2K6/MAP3K12/MAP3K7/MAP4K1/MAP4K3/MAPK13/MAPK9/MAST4/MELK/MTOR/PAK1/PIK3CB/PIK3CG/PKN3/PLK2/PRKAA2/PRKCD/PRKCQ/PRKDC/PRKX/RIPK3/ROCK1/ROCK2/RPS6KA1/RPS6KA3/RPS6KL1/SRPK1/STK10/STK17A/STK17B/STK26/STK38/STK39/TAOK1/TRIO/TTBK1/VRK1/WNK1/WNK2
	MF	GO:0017124	SH3 domain binding	0.000658872	0.0345043	29	ABI1/ADAM10/ADAM12/CABYR/CBL/CCDC6/CD2AP/CD3E/CIT/CNTNAP1/DNAJC6/DPYSL3/ELMO2/ENAH/EPS15/FMN1/INPP5J/LANCL1/MICAL1/PTPN12/PTPN22/QKI/SGIP1/SH3BGRL/SH3KBP1/SHANK2/SYNGAP1/UVRAG/WIPF3
	MF	GO:0098632	cell-cell adhesion mediator activity	0.000677954	0.0345043	15	ANXA1/CNTN4/DSG2/EMB/EPCAM/GLDN/KRT18/LRRC4C/NEXN/NFASC/PALLD/PLXNB3/RAB10/S100A11/TMOD3
	BP	GO:1903038	negative regulation of leukocyte cell-cell adhesion	0.0019292	0.0345341	28	ANXA1/BTN2A2/CBFB/CCL21/CTSG/CXCL12/DLG1/DLG5/FOXP3/GLI3/GLMN/GPNMB/HFE/IL4I1/JAK3/LAX1/LGALS3/LRRC32/MDK/PTPN22/RC3H2/RUNX3/SOCS5/SPN/TIGIT/TWSG1/VTCN1/WNK1
	BP	GO:0090092	regulation of transmembrane receptor protein serine/threonine kinase signaling pathway	0.00193643	0.0345341	47	ADAMTSL2/ASPN/BCL9L/BMP5/CDKN2B/CILP/CRIM1/ELAPOR2/EP300/FBN1/FERMT1/FSTL1/FSTL3/FZD1/GDF15/GIPC1/GPC3/HFE/HSP90AB1/HTRA1/IGSF1/ILK/INHBE/JAK2/LATS1/LOX/LTBP1/NEO1/NPNT/NUP93/PEG10/RASL11B/RBBP7/SAP130/SDCBP/SFRP4/SFRP5/SMURF2/TGFB2/TGFBR1/THBS1/TP53/TWSG1/VEPH1/ZEB2/ZNF423/ZNF703
	BP	GO:0002429	immune response-activating cell surface receptor signaling pathway	0.00194681	0.0345341	43	BAX/BCL2/BTK/BTN2A2/CACNB3/CARD11/CCR7/CD3D/CD3E/CD3G/EP300/EZR/FCN1/FOXP3/FYB1/ITK/LAT2/LAX1/LGALS3/MAP3K7/MICB/MNDA/MS4A1/MYO1G/PAK1/PLCG1/PLPP4/PRKCD/PTPN22/PTPRJ/RC3H2/SH2D1A/SRC/SYK/THEMIS/THY1/TRAT1/UBASH3A/UBE2N/VAV2/VAV3/VTCN1/WNK1
	BP	GO:0002757	immune response-activating signal transduction	0.00194681	0.0345341	43	BAX/BCL2/BTK/BTN2A2/CACNB3/CARD11/CCR7/CD3D/CD3E/CD3G/EP300/EZR/FCN1/FOXP3/FYB1/ITK/LAT2/LAX1/LGALS3/MAP3K7/MICB/MNDA/MS4A1/MYO1G/PAK1/PLCG1/PLPP4/PRKCD/PTPN22/PTPRJ/RC3H2/SH2D1A/SRC/SYK/THEMIS/THY1/TRAT1/UBASH3A/UBE2N/VAV2/VAV3/VTCN1/WNK1
	BP	GO:0002694	regulation of leukocyte activation	0.00195239	0.0345341	92	ANXA1/AP3B1/ARID1B/ARID2/ATAD5/BCL2/BTK/BTN2A2/C12orf4/CARD11/CBFB/CCL2/CCL21/CCR2/CCR7/CD2/CD27/CD3E/CDKN1A/CGAS/CTSG/CYRIB/DCAF15/DLG1/DLG5/DOCK8/EPHB2/F2RL1/FANCD2/FER/FOXP3/GLI2/GLI3/GLMN/GPNMB/HFE/HSPH1/IL27RA/IL2RG/IL4I1/IL7/IL7R/IRF4/ITGAM/JAK2/JAK3/LAX1/LGALS3/LRRC32/MDK/MLH1/MNDA/MSH2/NOD2/PRDM1/PRKCQ/PRKDC/PTPN11/PTPN22/RASAL3/RASGRP1/RC3H2/RIPK3/RUNX3/SASH3/SH3KBP1/SIRPG/SLAMF1/SLAMF8/…
	CC	GO:0030139	endocytic vesicle	0.00225549	0.0347675	58	ACE2/AMOT/ATP6V0A1/ATP6V0D1/BECN1/BTC/CALR/CD207/CD2AP/CD3D/CD3G/CDC42/CFTR/CLTC/CLTCL1/DLG4/EHD4/FMNL1/GRIA3/GSN/HEATR5A/HSPH1/IL7R/INPP5F/ITGAV/KIF5B/LAMP2/LTF/MDM2/MTOR/MYO6/NOD2/PIK3C2B/PIP4P2/RAB10/RAB11FIP5/RAB22A/RAB23/RAB39A/RAB8B/RAPGEF6/ROR2/SGIP1/SH3KBP1/SLAMF1/SPHK1/STX6/STX7/STXBP1/STXBP3/SYK/TAP1/TLR7/TRIM14/UVRAG/VIM/WNT4/ZYX
	BP	GO:0001501	skeletal system development	0.00199981	0.0350678	76	ABI1/ANKH/ATF2/AXIN2/BBX/BMP5/CCN4/CDH11/CHI3L1/COL10A1/COL11A1/COL1A1/COL1A2/COL3A1/COL5A2/COMP/CREB3L2/CTSK/DLG1/EFEMP1/EP300/FBN1/FGFR2/FMN1/GJA1/GLI2/GLI3/HIF1A/HOXB3/IFT80/LOX/LTF/MAP2K6/MDK/MEX3C/MMP2/MMP9/MTHFD1L/NPR3/OSR1/PAFAH1B1/PAPSS1/PBX1/PDGFRA/PIP4K2A/PLS3/PRELP/PTPN11/PUM2/RAB23/RB1/RPS6KA3/RUNX2/RUNX3/SATB2/SEMA4D/SFRP4/SH3PXD2B/SNX19/SOX4/SOX9/SRC/SULF2/TCF15/TGFB2/TGFBI/TGFBR1/T…
	BP	GO:2000181	negative regulation of blood vessel morphogenesis	0.00200151	0.0350678	22	AMOT/ATF2/CCR2/COL4A2/COL4A3/CXCL10/E2F2/FASLG/HSPG2/ISM1/NIBAN2/PIK3CB/PLK2/ROCK1/ROCK2/SLC12A2/STAT1/TGFB2/THBS1/THBS2/VASH1/WNT4
	BP	GO:0014068	positive regulation of phosphatidylinositol 3-kinase signaling	0.00200169	0.0350678	17	ANGPT1/BECN1/CBL/F2RL1/JAK2/PDGFA/PDGFD/PDGFRA/PDGFRB/ROR2/SELP/SEMA4D/SOX9/SRC/TGFB2/TREM2/UNC5B
	BP	GO:0046632	alpha-beta T cell differentiation	0.00201377	0.0351675	25	ANXA1/AP3B1/ATF2/BCL11B/BCL2/CBFB/CRACR2A/EOMES/FOXP3/GLI3/IL2RG/IRF4/ITK/JAK3/MTOR/PRDM1/RC3H2/RUNX3/SASH3/SOCS5/SPN/SYK/TNFSF8/TOX/ZNF683
	MF	GO:0003682	chromatin binding	0.00073326	0.0354531	91	ADNP/AJUBA/ARID1B/ATF2/BRD3/CABIN1/CBX2/CBX5/CBX8/CDC45/CDCA5/CENPA/CENPF/CGAS/CHAF1A/CHAF1B/CHD1L/CHD4/DDX5/DNMT1/EED/ELK4/EOMES/EP300/EP400/EXO1/EZH2/FOXN4/GLI1/GLI2/GLI3/H2AZ1/HELLS/HMGN1/HMGN4/LDB1/MACROH2A1/MACROH2A2/MEIS3/MEOX1/MLH1/MSH2/NAP1L3/NAP1L4/NCOA2/NCOA5/NCOA6/NPM2/NSD1/OBI1/ORC1/PCNA/PDX1/PHF19/POLR1A/POLR2A/PRDM1/PRKAA2/RBL1/RCOR1/REST/RNF2/RUNX2/SATB2/SFMBT2/SMARCA4/SMARCAD1/SMA…
	MF	GO:0042379	chemokine receptor binding	0.000776121	0.0357385	13	CCL2/CCL20/CCL21/CCL22/CCR2/CX3CR1/CXCL1/CXCL10/CXCL12/CXCL6/CXCL9/S100A14/STAT1
	BP	GO:0043903	regulation of biological process involved in symbiotic interaction	0.00208952	0.0363749	15	CH25H/CIITA/CXCL6/F2RL1/FCN1/GSN/ITGAV/LTF/MID2/TRIM10/TRIM14/TRIM22/TRIM31/TRIM38/TRIM68
	BP	GO:0046635	positive regulation of alpha-beta T cell activation	0.00213183	0.0369944	18	ANXA1/AP3B1/CARD11/CBFB/CCR2/CD3E/FOXP3/GLI3/HSPH1/IL2RG/JAK2/PRKCQ/PTPN22/RASAL3/RUNX3/SASH3/SOCS5/SYK
	BP	GO:0007224	smoothened signaling pathway	0.00217218	0.037576	29	ARL13B/CD3E/CTNNA1/DCDC2/DLG5/DYRK2/DZIP1/FGFR2/GLI1/GLI2/GLI3/GLIS2/GORAB/GPC3/HERC4/IFT80/PDCL/PDX1/RB1/RO60/RPGRIP1L/RUNX2/SCUBE1/SEPTIN2/SERPINE2/STIL/SUFU/WDPCP/WDR11
	MF	GO:0030971	receptor tyrosine kinase binding	0.000881845	0.0386559	19	ALKAL1/ANGPT1/ARHGEF16/CBL/CD2/ELMO2/FRS2/ITGAX/MAP3K7/NRG3/PCNA/PITPNM1/PTPN11/SHC3/SOCS5/SQSTM1/TP53/TRAT1/YWHAG
	MF	GO:0008094	ATP-dependent activity, acting on DNA	0.000919426	0.0386559	27	ASCC3/ATAD5/BLM/BPTF/CHD1L/CHD4/EP400/GTF2F2/HELLS/MCM2/MCM3/MCM4/MCM5/MCM6/MLH1/MRE11/MSH2/RAD51D/RECQL/RFC3/RFC4/SMARCA4/SMARCAD1/TOP2A/TOP2B/TTF2/ZRANB3
	BP	GO:0010818	T cell chemotaxis	0.00228914	0.0390128	8	ADAM10/CCL21/CCR2/CXCL10/PIK3CG/SLC12A2/STK39/WNK1
	BP	GO:0046639	negative regulation of alpha-beta T cell differentiation	0.00228914	0.0390128	8	ANXA1/CBFB/FOXP3/GLI3/JAK3/RC3H2/RUNX3/SOCS5
	BP	GO:0070233	negative regulation of T cell apoptotic process	0.00228914	0.0390128	8	BCL11B/BCL2/CD27/DOCK8/HIF1A/IL7R/JAK3/PRKCQ
	BP	GO:0010819	regulation of T cell chemotaxis	0.00231407	0.0390128	6	ADAM10/CCL21/CCR2/CXCL10/STK39/WNK1
	BP	GO:0038063	collagen-activated tyrosine kinase receptor signaling pathway	0.00231407	0.0390128	6	COL1A1/COL4A1/COL4A2/COL4A3/COL4A5/SYK
	BP	GO:0043374	CD8-positive, alpha-beta T cell differentiation	0.00231407	0.0390128	6	BCL2/CBFB/EOMES/RUNX3/TNFSF8/TOX
	BP	GO:0051639	actin filament network formation	0.00231407	0.0390128	6	ARPC5/CARMIL1/CARMIL2/PLS1/PLS3/SPIRE1
	BP	GO:0000768	syncytium formation by plasma membrane fusion	0.00235978	0.0390128	14	ADAM12/ADAMTS5/CAPN2/CXCL10/CXCL9/DOCK2/DOCK5/DYRK1B/GDF15/ITGB1/MYOF/PTGFRN/TANC1/TREM2
	BP	GO:0090175	regulation of establishment of planar polarity	0.00235978	0.0390128	14	CDC42/CTHRC1/DACT1/FZD1/FZD3/GPC3/GPC4/NKD1/PRICKLE1/PTK7/ROR2/SMURF2/VANGL1/VANGL2
	BP	GO:0140253	cell-cell fusion	0.00235978	0.0390128	14	ADAM12/ADAMTS5/CAPN2/CXCL10/CXCL9/DOCK2/DOCK5/DYRK1B/GDF15/ITGB1/MYOF/PTGFRN/TANC1/TREM2
	BP	GO:0071214	cellular response to abiotic stimulus	0.00236448	0.0390128	55	ANKRD1/AQP1/ATR/BAG3/BARD1/BAX/BDKRB2/BLM/BRCA2/CALR/CARD16/CASP1/CASP2/CDC25A/CDKN1A/CHEK1/COL1A1/DAG1/DDB2/ECT2/EP300/FAS/FIGNL1/IFI16/IMPACT/ITGB3/MAPK13/MDM2/MFAP4/MMP2/MMP9/MTOR/PCNA/PIEZO1/PIEZO2/POLH/PRKCD/RAB11FIP5/RDH11/REST/RGS9/RHNO1/SLC9A1/SOX9/STK39/TIMP1/TLR3/TLR5/TLR7/TLR8/TP53/TP53BP1/TRPV4/USP28/YAP1
	BP	GO:0104004	cellular response to environmental stimulus	0.00236448	0.0390128	55	ANKRD1/AQP1/ATR/BAG3/BARD1/BAX/BDKRB2/BLM/BRCA2/CALR/CARD16/CASP1/CASP2/CDC25A/CDKN1A/CHEK1/COL1A1/DAG1/DDB2/ECT2/EP300/FAS/FIGNL1/IFI16/IMPACT/ITGB3/MAPK13/MDM2/MFAP4/MMP2/MMP9/MTOR/PCNA/PIEZO1/PIEZO2/POLH/PRKCD/RAB11FIP5/RDH11/REST/RGS9/RHNO1/SLC9A1/SOX9/STK39/TIMP1/TLR3/TLR5/TLR7/TLR8/TP53/TP53BP1/TRPV4/USP28/YAP1
	BP	GO:0032743	positive regulation of interleukin-2 production	0.00236857	0.0390128	11	ANXA1/CARD11/CCR2/CD3E/GLMN/IRF4/MAP3K7/PRKCQ/SASH3/SPTBN1/VTCN1
	BP	GO:0070232	regulation of T cell apoptotic process	0.00236857	0.0390128	11	BCL11B/BCL2/CD27/DOCK8/HIF1A/IL7R/JAK3/LGALS3/PRKCQ/RIPK3/TP53
	BP	GO:0071711	basement membrane organization	0.00236857	0.0390128	11	CLASP2/COL3A1/COL4A1/DAG1/FERMT1/HMCN1/ITGB1/LAMA1/LAMA2/LAMB1/SPINT2
	BP	GO:1901343	negative regulation of vasculature development	0.0023759	0.0390128	22	AMOT/ATF2/CCR2/COL4A2/COL4A3/CXCL10/E2F2/FASLG/HSPG2/ISM1/NIBAN2/PIK3CB/PLK2/ROCK1/ROCK2/SLC12A2/STAT1/TGFB2/THBS1/THBS2/VASH1/WNT4
	BP	GO:1905477	positive regulation of protein localization to membrane	0.0023759	0.0390128	22	ANK3/ARHGEF16/CLIP3/CNPY4/DLG1/DLG4/EPHA3/EPHB2/EZR/ITGAM/ITGB1/KIF5B/LGALS3/MTCL1/NKD2/PLS1/PPP1R9B/SPTBN1/SQSTM1/STX3/TREM2/ZDHHC2
	BP	GO:0002250	adaptive immune response	0.0023829	0.0390128	72	ADCY7/ALCAM/ANXA1/ATAD5/BTK/BTLA/C7/CCR2/CD1C/CD1E/CD27/CD3D/CD3E/CD3G/CD48/CRACR2A/CX3CR1/CYRIB/DCLRE1C/EOMES/EPHB2/EXO1/FCAMR/FOXP3/GAPT/HFE/IL27RA/IL4I1/IL7R/IRF4/ITK/JAG1/JAK2/JAK3/JCHAIN/LAMP3/LAT2/LAX1/MAP3K7/MCOLN2/MICB/MLH1/MR1/MSH2/MTOR/MYO1G/NBN/NOD2/PIK3CG/PRDM1/PRKCD/PRKCQ/RC3H2/RIPK3/SASH3/SH2D1A/SLAMF1/SLAMF7/SOCS5/SPN/STX7/SWAP70/SYK/TAP1/THEMIS/TLR8/TP53BP1/TRAT1/TREM1/TREM2/VTCN1…
	BP	GO:0061162	establishment of monopolar cell polarity	0.00245773	0.0399751	9	CDC42/FAT1/LAMA1/MAP1B/MSN/PATJ/PTK7/TCF15/TTC8
	BP	GO:0090025	regulation of monocyte chemotaxis	0.00245773	0.0399751	9	CCR2/CX3CR1/CXCL10/CXCL12/MOSPD2/PLA2G7/S100A14/SLAMF8/SLIT2
	BP	GO:1902751	positive regulation of cell cycle G2/M phase transition	0.00246425	0.0399751	10	ATAD5/CCNB1/CCND1/CDC25A/CDC7/DTL/PBX1/RCC2/RRM2B/VPS4B
	BP	GO:0045132	meiotic chromosome segregation	0.00247074	0.0399751	17	ACTR2/ACTR3/BUB1/BUB1B/CCNE1/EME1/FANCD2/MLH1/MRE11/SGO2/SLX4/SMC2/SMC4/STAG1/TOP2A/TOP2B/TRIP13
	BP	GO:1903900	regulation of viral life cycle	0.00249332	0.0402222	29	APOBEC3C/APOBEC3D/APOBEC3G/BCL2/CH25H/CIITA/FAM111A/FCN1/GSN/IFI16/IFIH1/KPNA2/LAMP3/LARP1/LTF/MID2/OAS2/OAS3/SRPK1/TASOR/TOP2A/TOP2B/TRIM10/TRIM14/TRIM22/TRIM31/TRIM38/TRIM68/ZC3HAV1
	BP	GO:0022604	regulation of cell morphogenesis	0.00251011	0.0403747	54	ACTR2/ANXA1/ARHGAP18/BCL9L/CALR/CAPRIN1/CARMIL1/CCL2/CDC42/CDC42SE1/CDC42SE2/CORO1C/CSPG5/DAG1/DLG1/DLG4/DOCK5/EPB41/EPHA4/EPHB2/EZR/FBXW8/FGD1/FGD6/FMNL1/FMNL3/ILK/ITGB3/MDK/MSN/MYL12B/NRP1/PAFAH1B1/PDZD8/PLAA/PLXNA3/PLXNA4/PLXNB3/PLXNC1/PRKDC/RASA1/RCC2/RHOBTB1/RHOQ/RNF157/S100A10/SEMA4D/SEPTIN7/SH3KBP1/SRC/STAU2/SYT3/TACSTD2/WDPCP
	BP	GO:0051321	meiotic cell cycle	0.00252917	0.0405626	40	ACTR2/ACTR3/ASPM/AURKA/BRCA2/BUB1/BUB1B/BUB3/C11orf80/CALR/CCNB2/CCNE1/CDC20/CDC23/CDC25A/EME1/EXO1/FANCD2/FIGNL1/MLH1/MRE11/NBN/NCAPD2/NPM2/OSGIN2/PIWIL4/RAD51D/SGO2/SLX4/SMC2/SMC4/SPIRE1/STAG1/TOP2A/TOP2B/TRIP13/TUBG1/TUBG2/WNT4/YTHDC2
	MF	GO:0030021	extracellular matrix structural constituent conferring compression resistance	0.00102083	0.041131	7	ASPN/FMOD/HSPG2/LUM/PODN/PRELP/VCAN
	BP	GO:0070661	leukocyte proliferation	0.00258266	0.0412335	55	ANXA1/ATAD5/BAX/BCL2/BTK/BTN2A2/CARD11/CCR2/CD3E/CDKN1A/CSF2RA/DLG1/DLG5/DOCK2/DOCK8/EPHB2/F2RL1/FOXP3/GAPT/GLMN/GPNMB/HELLS/IL27RA/IL4I1/IL7/IL7R/JAK2/JAK3/LGALS3/LRRC32/MNDA/MS4A1/MSN/NPR3/PIK3CG/PRKCD/PRKCQ/PTPN22/RASAL3/RASGRP1/RC3H2/RIPK3/SASH3/SLAMF1/SLC7A1/SOS2/SPN/SYK/TNFSF8/TP53/TREM2/TWSG1/VAV3/VTCN1/WNT4
	BP	GO:0030032	lamellipodium assembly	0.00260099	0.0412335	18	ABLIM2/ACTR2/ACTR3/AJUBA/AKIRIN1/CARMIL1/CARMIL2/CCDC88A/CDC42/FER/ITGB1/MTOR/NCKAP1/PLXNB3/SLIT2/VAV2/VAV3/VCL
	BP	GO:0043242	negative regulation of protein-containing complex disassembly	0.00260099	0.0412335	18	CAMSAP2/CAPG/CAPZA2/CARMIL1/CARMIL2/CKAP2/CLASP2/GSN/MAP1B/MID1IP1/NAV3/SPTBN1/SPTBN5/STMN2/SVIL/SWAP70/TAOK1/TMOD3
	BP	GO:0050772	positive regulation of axonogenesis	0.00260099	0.0412335	18	ADNP/CXCL12/MAP1B/MAP6/NIN/NRP1/PAFAH1B1/PLXNA3/PLXNA4/PLXNB3/PLXNC1/ROBO1/SEMA4D/SEMA7A/SHTN1/SLIT2/TIAM2/TRPV2
	CC	GO:0032587	ruffle membrane	0.00274207	0.0412617	22	ABCA7/ARF4/CLASP2/CORO1C/EZR/FAP/FERMT1/ITGAV/ITGB1/ITGB3/KSR1/MTMR6/MYO6/PACSIN2/PAK1/PLCG1/PPP1R9B/PTPRJ/SH3YL1/SRC/TRPV4/WWC1
	BP	GO:0001954	positive regulation of cell-matrix adhesion	0.00263535	0.0416583	15	CCL21/CCR7/CD3E/CDK6/COL16A1/DAG1/FERMT1/FMN1/ITGB3/NRP1/PTPRJ/ROCK1/S100A10/THY1/WNT4
	BP	GO:0045580	regulation of T cell differentiation	0.00267564	0.0421739	34	ANXA1/AP3B1/ARID1B/ARID2/BTN2A2/CARD11/CBFB/CCR2/CD2/CD27/FANCD2/FOXP3/GLI2/GLI3/IL2RG/IL4I1/IL7/IL7R/IRF4/JAK3/MDK/PRDM1/RASGRP1/RC3H2/RUNX3/SASH3/SMARCA4/SMARCD1/SOCS5/SOS2/SOX4/SYK/TOX/ZNF683
	BP	GO:0010811	positive regulation of cell-substrate adhesion	0.00268918	0.042249	26	CALR/CARMIL1/CCDC80/CCL21/CCR7/CD3E/CDC42/CDK6/COL16A1/CSPG5/DAG1/DOCK5/FERMT1/FMN1/ILK/ITGB3/JAK2/MDK/NPNT/NRP1/PTPRJ/ROCK1/S100A10/SPOCK2/THY1/WNT4
	BP	GO:0044773	mitotic DNA damage checkpoint signaling	0.00269577	0.042249	19	ATF2/BLM/CASP2/CCND1/CDKN1A/CHEK1/DONSON/DTL/EME1/FANCD2/MDM2/MRE11/MSH2/NBN/PLK2/PRKDC/TAOK1/TOPBP1/TP53
	MF	GO:0001968	fibronectin binding	0.0011186	0.0427286	10	CCDC80/CTSK/FSTL3/ITGA4/ITGAV/ITGB1/ITGB3/MMP2/SSC5D/THBS1
	MF	GO:0016887	ATP hydrolysis activity	0.00114885	0.0427286	59	ABCD2/ACIN1/AFG1L/AQR/ASCC3/ATAD1/ATAD5/ATF7IP/ATP11A/ATP2A2/ATP2A3/ATP6V1H/ATP8B1/ATP9A/BLM/CCT2/CCT5/CCT6A/CFTR/CHD1L/CHD4/DDX5/DDX60/DHX29/DHX33/FIGN/FIGNL1/HSP90AB1/HSPA9/IFIH1/KATNAL1/KIF16B/KIF20A/KIF21A/KIF23/KIF5B/KIF5C/KIFC1/MCM3/MCM4/MCM5/MCM6/MLH1/MSH2/NAV3/NLRP1/OLA1/ORC1/PSMC2/RECQL/RFC4/RNF213/SMARCA4/SMARCAD1/SMC2/SMC4/TRIP13/VPS4B/YTHDC2
	BP	GO:0010508	positive regulation of autophagy	0.00276013	0.0430678	30	ATG16L1/BAG3/BECN1/BNIP3L/FYCO1/GNAI3/HIF1A/LARP1/LRSAM1/MAP3K7/MID2/NOD2/OPTN/PAFAH1B2/PIK3CB/PIP4K2A/PLK2/PRKAA2/ROCK1/SESN3/SH3GLB1/STING1/TRIM14/TRIM22/TRIM32/TRIM38/TRIM68/UVRAG/VPS13D/WIPI1
	BP	GO:0042060	wound healing	0.00276367	0.0430678	72	ADRA2A/AHNAK/AJUBA/ANXA1/ANXA5/AP3B1/AQP1/CARMIL2/CASK/CCN4/CD59/CDKN1A/CLASP2/COL1A1/COL3A1/COL5A1/COMP/CTSG/DAG1/EMILIN2/ENPP4/ENTPD1/EPHB2/F13A1/F2RL1/FAP/FERMT1/FGFR2/GLI3/GNAQ/HIF1A/ILK/ITGB1/ITGB3/JAK2/JAML/LOX/MTOR/MYOF/PAK1/PDGFA/PDGFRA/PDGFRB/PIK3CB/PIK3CG/PLAU/PRKCD/PRKCQ/PTK7/RAP2B/S100A10/SCUBE1/SELP/SERPINE2/SLC12A2/SMOC2/SRC/STXBP1/STXBP3/SYK/TGFB2/TGFBR1/THBS1/TIMP1/TNFRSF12A/TREML…
	BP	GO:0000725	recombinational repair	0.0027917	0.0432742	33	ACTR2/ARID2/BLM/BRCA2/CDC45/CDC7/CGAS/CHEK1/EP400/FEN1/FIGNL1/GEN1/GINS2/GINS4/MCM2/MCM3/MCM4/MCM5/MCM6/MEAF6/MMS22L/MRE11/NABP1/NBN/PSMD14/RAD51D/RECQL/RHNO1/RMI2/SLX4/TP53BP1/UBE2N/ZFYVE26
	BP	GO:0001704	formation of primary germ layer	0.00280051	0.0432742	23	CDC73/COL11A1/COL12A1/COL4A2/COL5A1/COL5A2/CTR9/EOMES/FGFR2/GJA1/GPI/ITGA4/ITGAV/ITGB1/ITGB3/KIF16B/LAMA3/LAMB1/MACROH2A1/MMP2/MMP9/TWSG1/TXNRD1
	BP	GO:1901796	regulation of signal transduction by p53 class mediator	0.00280051	0.0432742	23	ANKRD1/ATAD5/ATR/AURKA/BCL2/BDKRB2/CHEK1/DDX5/DYRK2/EP300/HEXIM1/MAP2K6/MDM2/MTOR/NOP2/PAK1IP1/PLA2R1/PSMD10/PYHIN1/RRM2B/SMYD2/SOX4/TP53
	BP	GO:0032886	regulation of microtubule-based process	0.00281515	0.0433785	42	ALMS1/AURKA/BICD1/BICD2/BORA/CAMSAP2/CCNF/CDK5RAP2/CKAP2/CKAP5/CLASP2/CLIP3/CLTC/DYNC1H1/EPHA3/GEN1/INPP5J/KLHL42/MAP1B/MAP6/MID1IP1/NAV3/PAFAH1B1/PAK1/PATJ/PLK2/PRKAA2/ROCK1/ROCK2/SPAG5/STIL/STMN2/STMN3/TACC3/TAOK1/TRAF3IP1/TRIM37/TRPV4/TUBB4A/VPS4B/WDR62/XPO1
	BP	GO:0010639	negative regulation of organelle organization	0.00284749	0.0437542	59	BECN1/BUB1/BUB1B/BUB3/CAMSAP2/CAPG/CAPZA2/CARMIL1/CARMIL2/CCNB1/CCNF/CDC20/CDK5RAP2/CENPF/CGNL1/CHEK1/CKAP2/CLASP2/CLIP3/CYRIB/DCP2/EVI5L/FEZ2/GEN1/GSN/INPP5J/KNTC1/MAD2L1/MAP1B/MCM2/MID1IP1/MTBP/NAV3/NBN/NOL3/PRKCD/PSMD10/SLIT2/SLX4/SPDL1/SPTBN1/SPTBN5/SRC/STMN2/SVIL/SWAP70/TACSTD2/TAOK1/TCHP/TIGAR/TMOD3/TOP2A/TP53/TRIM37/TRIP13/TUBB4A/YAP1/ZWILCH/ZWINT
	BP	GO:0048247	lymphocyte chemotaxis	0.00292731	0.0448555	12	ADAM10/CCL2/CCL20/CCL21/CCL22/CCR2/CH25H/CXCL10/PIK3CG/SLC12A2/STK39/WNK1
	MF	GO:0005518	collagen binding	0.00126411	0.0452738	18	AEBP1/ANTXR1/ASPN/CCBE1/COL14A1/COL5A3/COMP/CTSK/ITGB1/LOX/LUM/MMP9/MRC2/PAK1/PDGFA/PODN/TGFBI/THBS1
	BP	GO:0034504	protein localization to nucleus	0.00299381	0.0457471	54	ABCA7/ANGPT1/ATF2/BAG3/BARD1/CALR/CCT2/CCT5/CCT6A/CD2AP/CDH1/CDKN1A/COL1A1/CSE1L/CTNNA1/E2F3/ECT2/FERMT1/GBP2/GLI3/GLIS2/HSP90AB1/JAK2/KPNA2/KPNA3/KPNA4/KPNB1/LARP7/LATS1/LMNB1/MDFIC/MDM2/NUP35/NUP58/NUP93/POLA2/POLR1A/PRICKLE1/PRKCD/PYGO1/PYHIN1/RAB23/SOX9/SP100/SQSTM1/SRC/SUFU/SUMO4/SUPT7L/SYK/TNPO1/TP53/XPO1/YAP1
	MF	GO:0005200	structural constituent of cytoskeleton	0.00134785	0.0457495	19	ACTR2/ACTR3/AGRN/ANK3/ARPC5/BICD1/CCDC6/CD2AP/EPB41/LMNB1/MSN/PLS1/SPTBN1/TUBA1B/TUBB4A/TUBB4B/TUBG1/TUBG2/VIM
	MF	GO:0008409	5'-3' exonuclease activity	0.00137201	0.0457495	8	CPSF3/DCLRE1B/DCLRE1C/DCP2/EXO1/EXOG/FEN1/MRE11
	BP	GO:0033674	positive regulation of kinase activity	0.00307998	0.0465386	76	ABI1/ADNP/ADRA2A/AJUBA/ALKAL1/ANGPT1/AXIN2/BORA/BTC/CCDC88A/CCL21/CCNB1/CCND1/CCR7/CDC42/CDC6/CDKN1A/CHI3L1/DAG1/DAXX/DLG1/DLG3/DLG4/DSTYK/ECT2/EPHA3/EPHA4/EPHB2/EPHB3/EZH2/FGFR2/GPRC5B/HSP90AB1/ITGB3/JAK2/LTF/MAP2K6/MAP3K12/MAP3K7/MOB1B/MRE11/MST1R/MTOR/NBN/NOD2/NRG3/PAK1/PDGFA/PDGFD/PDGFRA/PDGFRB/PFKFB2/PIK3CG/PRKCD/PSMD10/RASGRP1/RIPK3/ROBO1/ROR2/SRC/STRADA/SYK/TAOK1/TGFB2/THBS1/TIGAR/TLR3/TNF…
	BP	GO:0007096	regulation of exit from mitosis	0.00309339	0.0465386	7	ANLN/CDC23/CDCA5/KNTC1/NPM2/PPP1R9B/UBE2C
	BP	GO:0032897	negative regulation of viral transcription	0.00309339	0.0465386	7	HEXIM1/LARP7/MID2/TRIM14/TRIM31/TRIM32/UBP1
	BP	GO:0033631	cell-cell adhesion mediated by integrin	0.00309339	0.0465386	7	CD3E/ITGA4/ITGB1/NPNT/PIEZO1/SWAP70/WNK1
	BP	GO:0043371	negative regulation of CD4-positive, alpha-beta T cell differentiation	0.00309339	0.0465386	7	ANXA1/CBFB/FOXP3/JAK3/RC3H2/RUNX3/SOCS5
	BP	GO:0009314	response to radiation	0.00309637	0.0465386	69	ABCA7/ANXA1/AQP1/AQP4/ATR/BARD1/BAX/BCL2/BLM/BRCA2/CARD16/CBL/CCND1/CDC25A/CDKN1A/CHEK1/COL3A1/CXCL10/CXCL12/DCLRE1C/DDB2/DTL/ECT2/EP300/FANCD2/FEN1/FIGNL1/FOXP3/GNAQ/HIF1A/HMGN1/IFI16/IKBIP/IMPACT/ITGB1/ITGB3/KRAS/MAP4K3/MAPK13/MDM2/MFAP4/MMP2/MMP9/MSH2/NABP1/PCNA/PDE8B/PITPNM1/POLH/PPP1CB/PRDM1/PRKCD/PRKDC/RDH11/RGS9/RHNO1/RO60/SYNGAP1/TANC1/TIGAR/TIMP1/TOPBP1/TP53/TP53BP1/TRIM32/UNC119/USP28/Y…
	CC	GO:0005819	spindle	0.00319101	0.0469004	69	ALMS1/ASPM/AURKA/BOD1L1/BORA/BUB1B/CAPG/CCNB1/CDC20/CDC42/CDC6/CDC7/CDK5RAP2/CENPF/CEP128/CEP19/CKAP2/CKAP2L/CKAP5/CLASP2/CLTC/CLTCL1/DCDC2/DYNLT1/ECT2/EPB41/FRY/GEM/HAUS1/KATNAL1/KBTBD8/KIF16B/KIF20A/KIF23/KIF4A/KIFC1/KLHL42/KNTC1/LATS1/MAD2L1/MTCL1/NEDD1/NIN/NUSAP1/PAFAH1B1/PKP4/PLK2/PRC1/PTPN7/RB1/RCC2/SEPTIN2/SEPTIN6/SEPTIN7/SPAG5/SPDL1/STAG1/TACC3/TOPBP1/TRAT1/TTL/TUBB4A/TUBB4B/TUBG1/TUBG2/U…
	BP	GO:1990778	protein localization to cell periphery	0.00314729	0.047175	56	ABCA2/ADAM10/ANK3/ARHGEF16/ARL13B/CACNB3/CCDC88A/CDH1/CLASP2/CLIP3/CLTC/CNPY4/DAG1/DLG1/DLG4/EFR3A/EHD4/EPB41/EPHA3/EPHB2/EZR/FYB1/GPC4/IFT80/ITGB1/KIF5B/KRT18/LGALS3/LYPD1/MYO5A/NFASC/NKD2/OPTN/PACS1/PLS1/PPIL2/PPP1R9B/RAB10/RAB3D/RAB8B/RAP2A/RAPGEF6/RHBDF2/RHOQ/ROCK1/ROCK2/S100A10/SNAP25/SPTBN1/SQSTM1/STX3/STX7/STXBP1/TREM2/TTC8/ZDHHC2
	BP	GO:0008544	epidermis development	0.00315715	0.0471943	47	ALOX15B/ANXA1/AP3B1/ASAH1/ATP2A2/BCL11B/BCL2/ELAPOR2/ETV4/EZH2/FABP5/FERMT1/FGFR2/FZD3/GLI1/GLI2/GORAB/GSDME/JAG1/LAMA3/LAMC2/LATS1/LDB1/MACROH2A1/MACROH2A2/MAFG/MCOLN3/MYO6/MYO7A/PAFAH1B1/PALLD/PDGFA/PLS1/PUM2/ROCK1/ROCK2/SFRP4/SOX9/SPINT1/ST14/SVEP1/TGFB2/TP63/UGCG/WDPCP/YAP1/ZDHHC21
	BP	GO:0032970	regulation of actin filament-based process	0.00316858	0.0472177	65	ALMS1/ARFIP1/ARHGAP18/ARPC5/ATP2A2/CAPG/CAPZA2/CARMIL1/CARMIL2/CCDC88A/CCL21/CCR7/CD2AP/CDC42/CGNL1/CIT/CLASP2/CXCL12/CYFIP2/CYRIB/DLG1/DSG2/ECT2/EPHA3/F2RL1/FER/FMN1/GPR65/GSN/ITGB3/KIRREL1/LATS1/MDK/MTOR/NCKAP1/NEB/NRP1/PAK1/PDGFA/PDGFRA/PDGFRB/PRKCD/RASA1/RGS4/RHOBTB1/RHOQ/ROCK1/ROCK2/S100A10/SLC9A1/SLIT2/SPTBN1/SPTBN5/STAU2/SVIL/SWAP70/TACSTD2/TAOK1/TGFBR1/TMOD3/TRPM2/TTC8/WASHC2A/WASHC4/WNT4
	BP	GO:0007019	microtubule depolymerization	0.00319305	0.0472177	11	CAMSAP2/CKAP2/CKAP5/CLASP2/MAP1B/MID1IP1/NAV3/STMN2/STMN3/TAOK1/TRPV4
	BP	GO:0021955	central nervous system neuron axonogenesis	0.00319305	0.0472177	11	CDH11/EPHA4/EPHB2/EPHB3/GLI2/HSP90AB1/KIFBP/NIN/PAFAH1B1/PLXNA4/SLIT2
	BP	GO:1904037	positive regulation of epithelial cell apoptotic process	0.00319305	0.0472177	11	BAX/CCL2/CD248/FASLG/GSN/ITGA4/JAK2/PLA2R1/PLCG1/SFRP4/THBS1
	BP	GO:0071103	DNA conformation change	0.00323454	0.0477029	24	ANXA1/ASCC3/BLM/CDC45/CHD1L/CHD4/GINS2/GINS4/GTF2F2/MCM2/MCM3/MCM4/MCM5/MCM6/MRE11/NBN/RECQL/RFC3/RFC4/SMARCAD1/TOP1/TOP2A/TOP2B/ZRANB3
	BP	GO:0042476	odontogenesis	0.00327799	0.0480606	23	ADAMTS5/ANKH/AQP1/ASPN/ATF2/AXIN2/BAX/BCL11B/CFTR/COL1A1/COL1A2/CTNNA1/FGFR2/GLI2/GLI3/HTRA1/LAMB1/OSR1/PDGFRA/RUNX2/SRC/TGFB2/TP63
	BP	GO:0090100	positive regulation of transmembrane receptor protein serine/threonine kinase signaling pathway	0.00327799	0.0480606	23	BMP5/CDKN2B/ELAPOR2/EP300/FERMT1/GDF15/GIPC1/GPC3/HFE/HSP90AB1/ILK/INHBE/JAK2/NEO1/NPNT/NUP93/SDCBP/TGFB2/TGFBR1/THBS1/TWSG1/ZEB2/ZNF423
	BP	GO:0000724	double-strand break repair via homologous recombination	0.0032904	0.0480606	32	ACTR2/ARID2/BLM/BRCA2/CDC45/CDC7/CGAS/CHEK1/EP400/FEN1/FIGNL1/GEN1/GINS2/GINS4/MCM2/MCM3/MCM4/MCM5/MCM6/MEAF6/MMS22L/MRE11/NABP1/NBN/PSMD14/RAD51D/RECQL/RMI2/SLX4/TP53BP1/UBE2N/ZFYVE26
	BP	GO:0002218	activation of innate immune response	0.00329374	0.0480606	15	CGAS/EP300/FCN1/HEXIM1/IFI16/MAP3K7/MNDA/PAK1/PRKDC/PSPC1/PYHIN1/SRC/STING1/SYK/ZBP1
	MF	GO:0005126	cytokine receptor binding	0.00150221	0.0484212	38	CCDC88A/CCL2/CCL20/CCL21/CCL22/CCR2/CD2AP/CX3CR1/CXCL1/CXCL10/CXCL12/CXCL6/CXCL9/FASLG/FRS2/IL27RA/IL7/ITGB3/JAK2/JAK3/NOL3/OSMR/PDCL3/PLCG1/RASL11B/S100A14/SDCBP/STAT1/SYK/TGFB2/TGFBR1/TLR5/TNFSF15/TNFSF8/TRAF1/TRAF3/TRAF5/TRIM37
	BP	GO:0050851	antigen receptor-mediated signaling pathway	0.00339172	0.0492712	34	BAX/BCL2/BTK/BTN2A2/CACNB3/CARD11/CCR7/CD3D/CD3E/CD3G/EZR/FOXP3/FYB1/ITK/LAT2/LAX1/LGALS3/MAP3K7/MNDA/MS4A1/PLCG1/PTPN22/PTPRJ/RC3H2/SH2D1A/SYK/THEMIS/THY1/TRAT1/UBASH3A/UBE2N/VAV3/VTCN1/WNK1
	BP	GO:0050778	positive regulation of immune response	0.00339462	0.0492712	81	ANXA1/ATAD5/BAX/BCL2/BTK/BTN2A2/C7/CACNB3/CARD11/CCR2/CCR7/CD1C/CD1E/CD3D/CD3E/CD3G/CD59/CGAS/CTSG/CYRIB/EP300/EZR/F2RL1/FCN1/FOXP3/FYB1/HEXIM1/IFI16/IL27RA/ITGAM/ITK/JAK2/LAT2/LAX1/LGALS3/MAP3K7/MFAP4/MICB/MLH1/MNDA/MR1/MS4A1/MSH2/MYO1G/NOD2/PAK1/PLCG1/PLPP4/PRKCD/PRKCQ/PRKDC/PSPC1/PTPN22/PTPRJ/PYHIN1/RASGRP1/RC3H2/SASH3/SH2D1A/SLAMF1/SOCS5/SRC/STING1/STX7/STXBP1/SYK/TASL/TGFB2/THEMIS/THY1/TLR8/…
	BP	GO:0009595	detection of biotic stimulus	0.00340768	0.0493307	10	ATF2/CDHR2/FAP/NOD2/PAK1/PTPRJ/SRPX/SSC5D/TREM2/YAP1
	BP	GO:0046782	regulation of viral transcription	0.0034521	0.0495822	8	HEXIM1/LARP7/MDFIC/MID2/TRIM14/TRIM31/TRIM32/UBP1
	BP	GO:0051984	positive regulation of chromosome segregation	0.0034521	0.0495822	8	BECN1/CCNB1/CDC6/NCAPG/NCAPG2/RCC2/SMC2/SMC4
	BP	GO:0099515	actin filament-based transport	0.0034521	0.0495822	8	FNBP1L/MYO1G/MYO5A/MYO5B/MYO5C/MYO6/MYO7A/MYO7B
	BP	GO:0060485	mesenchyme development	0.00346837	0.0496863	47	AXIN2/BCL2/BCL9L/BMP5/CDC42/CLASP2/COL1A1/CORO1C/DAG1/DDX5/DLG5/EOMES/EPHA3/EPHA4/EZH2/FGFR2/GLIPR2/HIF1A/HNRNPAB/JAG1/KBTBD8/MDK/MDM2/MEOX1/MTOR/NRP1/OSR1/PDGFRB/PTK7/ROBO1/ROCK1/ROCK2/S100A4/SDCBP/SEMA3C/SEMA4D/SEMA6D/SEMA7A/SOX9/STAT1/TASOR/TCF15/TGFB2/TGFBR1/WNT4/YAP1/ZNF703
	BP	GO:0048592	eye morphogenesis	0.0034787	0.0497048	27	AGTPBP1/AQP1/BAX/BCL2/COL5A1/COL5A2/COL8A2/EFEMP1/EPHB2/FASLG/FAT1/FBN1/FOXN4/FRS2/GLI3/HIF1A/HMGN1/JAG1/MYO7A/NKD1/PRDM1/RPGRIP1L/SOX9/STAU2/TDRD7/THY1/TTC8
	BP	GO:0002260	lymphocyte homeostasis	0.00351908	0.0497775	16	BAX/BCL2/CCNB2/DOCK10/DOCK11/FAS/FOXP3/GAPT/GPR174/HIF1A/IL7R/JAK3/RC3H2/RIPK3/SASH3/SOS2
	BP	GO:0010971	positive regulation of G2/M transition of mitotic cell cycle	0.00351999	0.0497775	9	CCNB1/CCND1/CDC25A/CDC7/DTL/PBX1/RCC2/RRM2B/VPS4B
	BP	GO:0032528	microvillus organization	0.00351999	0.0497775	9	ATP8B1/CDHR2/EZR/GLDN/PLS1/PTPN11/RAP2A/RAPGEF6/STK26
	BP	GO:0035456	response to interferon-beta	0.00351999	0.0497775	9	CAPN2/IFI16/IFNAR2/MNDA/PNPT1/PYHIN1/STAT1/STING1/TLR3
Downreagulated in NASH	BP	GO:0016054	organic acid catabolic process	1.53846e-21	7.92459e-18	75	AADAT/AASS/ABAT/ABCD4/ACAA1/ACAA2/ACADSB/ACMSD/ACOT8/ACOX2/ADHFE1/AFMID/AGXT/AGXT2/AHCY/AKT1/ALDH1L1/ALDH6A1/AMDHD1/AMDHD2/AMT/ASPA/BCKDHB/CBS/LOC102724560/CDO1/CRYL1/DECR2/ECI2/ENOSF1/FAAH/GCAT/GCDH/GLS2/GOT1/GPT/GPT2/GSTZ1/HAAO/HAL/HGD/HIBADH/HMGCL/HOGA1/HSD17B10/ILVBL/IRS2/IVD/KMO/KYNU/LDHD/MAT1A/MCAT/MCEE/MLYCD/MPST/OAT/PAH/PCK1/PCK2/PEX5/PHYH/PON1/PON3/PRODH2/SARDH/SDS/SESN2/SHMT2/SLC27A2/SO…
	BP	GO:0046395	carboxylic acid catabolic process	1.24549e-20	3.20777e-17	73	AADAT/AASS/ABAT/ABCD4/ACAA1/ACAA2/ACADSB/ACMSD/ACOT8/ACOX2/ADHFE1/AFMID/AGXT/AGXT2/AHCY/AKT1/ALDH1L1/ALDH6A1/AMDHD1/AMDHD2/AMT/ASPA/BCKDHB/CBS/LOC102724560/CDO1/CRYL1/DECR2/ECI2/ENOSF1/FAAH/GCAT/GCDH/GLS2/GOT1/GPT/GPT2/GSTZ1/HAAO/HAL/HGD/HIBADH/HMGCL/HOGA1/HSD17B10/ILVBL/IRS2/IVD/KMO/KYNU/LDHD/MAT1A/MCAT/MCEE/MLYCD/OAT/PAH/PCK1/PCK2/PEX5/PHYH/PON1/PON3/PRODH2/SARDH/SDS/SESN2/SHMT2/SLC27A2/SORD/SU…
	BP	GO:1901605	alpha-amino acid metabolic process	7.23953e-20	1.24303e-16	66	AADAT/AASS/ACADSB/ACMSD/ADHFE1/ADI1/AFMID/AGXT/AGXT2/AHCY/ALDH6A1/AMDHD1/AMT/ASL/ASNSD1/ASPA/ASS1/BAAT/BHMT/CBS/LOC102724560/CDO1/DCT/FPGS/GCAT/GCDH/GLS2/GLYAT/GNMT/GOT1/GPT/GPT2/GSTZ1/HAAO/HAL/HGD/HIBADH/HMGCL/HOGA1/HSD17B10/ILVBL/IVD/KMO/KYNU/MAT1A/MMUT/MPST/MRI1/MTHFD1/MTHFD2L/MTHFR/NAGS/OAT/PAH/PCBD1/PHGDH/PRODH2/SARDH/SDS/SHMT2/SLC25A13/SLC39A8/TAT/TDO2/TST/TTC36
	BP	GO:0044282	small molecule catabolic process	6.44218e-18	8.29591e-15	91	AADAT/AASS/ABAT/ABCD4/ACAA1/ACAA2/ACADSB/ACMSD/ACOT8/ACOX2/ADHFE1/AFMID/AGXT/AGXT2/AHCY/AKT1/ALDH1L1/ALDH2/ALDH6A1/AMDHD1/AMDHD2/AMT/ASPA/BCKDHB/CBS/LOC102724560/CDA/CDO1/CRYL1/CYP27A1/CYP3A4/DECR2/DERA/ECI2/ENOSF1/FAAH/GALE/GALK1/GCAT/GCDH/GLS2/GLYCTK/GOT1/GPT/GPT2/GSTZ1/HAAO/HAGH/HAL/HGD/HIBADH/HMGCL/HOGA1/HSD17B10/ILVBL/IMPA2/INPP1/INPP5B/IRS2/IVD/KMO/KYNU/LDHD/LRP5/MAT1A/MCAT/MCEE/MLYCD/MPST/…
	BP	GO:0009063	cellular amino acid catabolic process	1.96011e-16	2.0193e-13	44	AADAT/AASS/ABAT/ACADSB/ACMSD/ADHFE1/AFMID/AGXT/AGXT2/AHCY/ALDH6A1/AMDHD1/AMT/ASPA/BCKDHB/CBS/LOC102724560/CDO1/ENOSF1/GCAT/GLS2/GOT1/GPT/GPT2/GSTZ1/HAAO/HAL/HGD/HIBADH/HMGCL/HOGA1/HSD17B10/IVD/KMO/KYNU/MAT1A/OAT/PAH/PRODH2/SARDH/SDS/SHMT2/TAT/TDO2
	CC	GO:0005759	mitochondrial matrix	4.35152e-16	2.64137e-13	106	AADAT/AASS/ABAT/ABHD10/ACAA2/ACADSB/ACSM3/ADHFE1/AGXT2/ALAS1/ALDH2/ALDH6A1/ALDH7A1/ALKBH7/AMT/BCKDHB/BDH1/CA5A/CLPP/CLPX/COQ5/CYP27A1/DHRS2/DHTKD1/DMGDH/DNAJC19/FARS2/FASTK/FH/FPGS/FXN/GCDH/GLRX5/GLS2/GLYAT/GPT2/GRPEL1/GRSF1/GSTZ1/HAGH/HIBADH/HMGCL/HMGCS2/HOGA1/HSD17B10/IVD/MCAT/MCEE/MLYCD/MMUT/MPG/MPST/MRM3/MRPL11/MRPL14/MRPL2/MRPL20/MRPL24/MRPL37/MRPL40/MRPL46/MRPL49/MRPL51/MRPL55/MRPL57/MRPL58…
	BP	GO:1901606	alpha-amino acid catabolic process	4.81112e-16	4.13035e-13	39	AADAT/AASS/ACADSB/ACMSD/ADHFE1/AFMID/AGXT/AGXT2/AHCY/ALDH6A1/AMT/ASPA/CBS/LOC102724560/CDO1/GCAT/GLS2/GOT1/GPT/GPT2/GSTZ1/HAAO/HGD/HIBADH/HMGCL/HOGA1/HSD17B10/IVD/KMO/KYNU/MAT1A/OAT/PAH/PRODH2/SARDH/SDS/SHMT2/TAT/TDO2
	BP	GO:0006520	cellular amino acid metabolic process	1.52763e-15	1.12412e-12	74	AADAT/AASS/ABAT/ACADSB/ACMSD/ADHFE1/ADI1/AFMID/AGXT/AGXT2/AHCY/ALDH6A1/AMDHD1/AMT/ASL/ASNSD1/ASPA/ASS1/BAAT/BCKDHB/BHMT/CBS/LOC102724560/CDO1/DCT/ENOSF1/FARS2/FPGS/GCAT/GCDH/GLS2/GLYAT/GNMT/GOT1/GPT/GPT2/GSTZ1/HAAO/HAL/HGD/HIBADH/HMGCL/HOGA1/HSD17B10/ILVBL/IVD/KMO/KYNU/LRRC47/MAT1A/MMUT/MPST/MRI1/MTHFD1/MTHFD2L/MTHFR/NAGS/NARS2/OAT/PAH/PCBD1/PHGDH/PRODH2/SARDH/SDS/SHMT2/SLC25A13/SLC39A8/TARS3/TAT…
	BP	GO:0044283	small molecule biosynthetic process	6.93726e-12	4.46673e-09	103	AASS/ABAT/ACAA2/ACER1/ACMSD/ACOT8/ACSM3/ADI1/AGXT/AGXT2/AKR1C4/APOA5/ASL/ASNSD1/ASS1/BAAT/BHMT/BMP6/CBS/LOC102724560/CDO1/COQ10A/COQ5/COQ8A/CRTC2/CYP1A2/CYP27A1/CYP2C8/CYP2E1/CYP3A4/DECR2/DGAT2/ERLIN1/FAM3A/FGFR4/FOXO1/G6PC1/GAMT/GCH1/GLS2/GNMT/GOT1/GPER1/GPT/H6PD/HAAO/HMGCL/HMGCS2/HOGA1/HPRT1/HSD17B10/ILVBL/IMPA2/KMO/KYNU/LPCAT3/MBTPS1/MCAT/MGST3/MLXIPL/MLYCD/MRI1/MTHFD1/MTHFD2L/MTHFR/NAGS/NNMT/…
	CC	GO:0019866	organelle inner membrane	4.4755e-11	1.35832e-08	97	ABCB7/ALAS1/BDH1/BOK/CCDC51/CDS2/CLPX/CLU/COA8/COQ10A/COQ5/COQ8A/CYP27A1/CYP2E1/DHODH/DHRS13/DNAJC19/DNAJC30/DPY19L3/ECSIT/EFHD1/EMD/ERN1/FPGS/GCAT/GRPEL1/LDHD/LETMD1/MAJIN/MICOS13/MPC1/MPC2/MRPL11/MRPL14/MRPL2/MRPL20/MRPL24/MRPL37/MRPL40/MRPL46/MRPL49/MRPL51/MRPL55/MRPL57/MRPL58/MRPL9/MRPS14/MRPS18B/MRPS26/MRPS33/MRPS5/MRPS7/MTG1/MTHFD2L/NDUFA11/NDUFAF2/NDUFAF3/NDUFB10/NDUFB11/NDUFB6/NDUFB7/NDUF…
	CC	GO:0005743	mitochondrial inner membrane	2.17759e-10	4.40599e-08	88	ABCB7/ALAS1/BDH1/BOK/CCDC51/CDS2/CLPX/CLU/COA8/COQ10A/COQ5/COQ8A/CYP27A1/CYP2E1/DHODH/DHRS13/DNAJC19/DNAJC30/ECSIT/EFHD1/FPGS/GCAT/GRPEL1/LDHD/LETMD1/MICOS13/MPC1/MPC2/MRPL11/MRPL14/MRPL2/MRPL20/MRPL24/MRPL37/MRPL40/MRPL46/MRPL49/MRPL51/MRPL55/MRPL57/MRPL58/MRPL9/MRPS14/MRPS18B/MRPS26/MRPS33/MRPS5/MRPS7/MTG1/MTHFD2L/NDUFA11/NDUFAF2/NDUFAF3/NDUFB10/NDUFB11/NDUFB6/NDUFB7/NDUFS4/NDUFS7/NDUFV3/NEU4/N…
	BP	GO:0043648	dicarboxylic acid metabolic process	1.55257e-10	8.8859e-08	31	AADAT/ACMSD/ACOT8/ADHFE1/ALDH1L1/AMDHD1/ASL/ASPA/ASS1/FH/FPGS/GLS2/GOT1/GPT2/GRHPR/HAAO/HAL/HOGA1/KMO/KYNU/MTHFD1/MTHFD2L/NAGS/OAT/PCK1/PCK2/PHYH/PRODH2/SHMT2/SLC46A1/TAT
	BP	GO:0006790	sulfur compound metabolic process	8.50868e-10	4.38282e-07	67	AADAT/AASS/ABCB7/ABHD14B/ACOT8/ACSM3/ADI1/AGXT/AHCY/B4GAT1/BAAT/BHMT/BOLA1/CBS/LOC102724560/CDO1/CHST7/CIAO2A/CIAO3/DGAT2/EGFLAM/ENPP1/FXN/GCDH/GLRX5/GLYAT/GNMT/GSTA2/GSTZ1/HAGH/HMGCS2/HS3ST3B1/HSCB/MAT1A/MCEE/MLYCD/MMUT/MPC2/MPST/MRI1/MTHFD1/MTHFD2L/MTHFR/NDST3/NFS1/NFU1/NUBP2/OPLAH/PDK2/PDK4/PHGDH/PMVK/PPT2/SLC19A2/SLC1A1/SLC1A2/SLC35D2/SOD1/ST3GAL1/ST3GAL3/STAT5B/SULT1E1/SULT2A1/TDO2/TECR/TPST…
	BP	GO:0008202	steroid metabolic process	2.56319e-09	1.20027e-06	62	ACAA1/ACAA2/ACOT8/AKR1C4/APOA5/APOF/ARMC5/BAAT/BDH1/BMP6/CETP/CYP1A2/CYP27A1/CYP2A6/CYP2C19/CYP2C8/CYP2E1/CYP3A4/CYP3A5/DGAT2/DHRS2/EPHX2/ERLIN1/FAXDC2/FGFR4/FMO5/G6PC1/GC/H6PD/HINT2/HMGCS2/HSD11B1/HSD17B10/HSD17B14/HSD17B2/LCAT/LPCAT3/LRP5/MBTPS1/NFE2L1/NR0B2/NR1I2/NR5A2/OSBPL6/PMVK/PON1/PRKAG2/RDH16/RORC/SCARF1/SERPINA6/SIRT1/SLC27A2/SLC27A5/SOAT2/SOD1/SRD5A1/STARD3/STAT5B/SULT1E1/SULT2A1/TSKU
	CC	GO:0072562	blood microparticle	6.16115e-08	9.34955e-06	30	ACTG2/ALB/ANGPTL4/APCS/C1R/C1RL/C1S/C4BPA/C8A/CFHR3/CLU/DNPEP/EIF2A/FCN2/FGA/FGB/FGG/GC/HPR/ITIH1/ITIH4/KNG1/ORM1/ORM2/PLG/PON1/SERPINA3/SERPINC1/SERPINF2/VTN
	BP	GO:0009072	aromatic amino acid family metabolic process	3.14852e-08	1.3515e-05	14	ACMSD/AFMID/DCT/GCDH/GSTZ1/HAAO/HGD/KMO/KYNU/PAH/PCBD1/TAT/TDO2/TTC36
	BP	GO:1901615	organic hydroxy compound metabolic process	5.1497e-08	2.04047e-05	87	ABAT/ACAA1/ACAA2/ACER1/ACOT8/ADH1B/AKR1C4/AKR7A2/ALDH2/ALPL/APOA5/APOF/BAAT/BMP6/CETP/CYP1A2/CYP27A1/CYP2C8/CYP2E1/CYP3A4/CYP3A5/DCT/DGAT2/DHRS13/DRD1/EPHX2/ERLIN1/FAXDC2/FGFR4/FMO5/GALK1/GC/GCH1/GOT1/GPER1/H6PD/HAGH/HMGCS2/HPN/HPRT1/HSD17B10/IGF1/IMPA2/INPP1/INPP5B/LCAT/LDHD/LPCAT3/LRP5/MAOA/MAOB/MBTPS1/NAAA/NFE2L1/NR0B2/NR5A2/OSBPL6/PAH/PCBD1/PCK1/PCK2/PLPP3/PMEL/PMVK/PNPLA2/PNPLA4/PON1/PRKAG2/…
	BP	GO:0016053	organic acid biosynthetic process	6.5361e-08	2.40482e-05	60	AASS/ABAT/ACMSD/ACOT8/ACSM3/ADI1/AGXT/AGXT2/AKR1C4/APOA5/ASL/ASNSD1/ASS1/BAAT/BHMT/CBS/LOC102724560/CDO1/CYP1A2/CYP27A1/CYP2C8/CYP2E1/CYP3A4/DECR2/ERLIN1/FGFR4/GAMT/GLS2/GOT1/HAAO/HOGA1/HSD17B10/ILVBL/KMO/KYNU/MCAT/MGST3/MLXIPL/MLYCD/MRI1/MTHFD1/MTHFD2L/MTHFR/NAGS/NR1H3/OAT/OSBPL6/PAH/PCBD1/PDK4/PHGDH/PRKAG2/SDS/SHMT2/SIRT1/SLC27A2/SLC27A5/TECR/UROS/XBP1
	BP	GO:0072329	monocarboxylic acid catabolic process	7.6243e-08	2.48412e-05	31	ABCD4/ACAA1/ACAA2/ACOT8/ACOX2/AGXT/AGXT2/AKT1/CRYL1/DECR2/ECI2/FAAH/GCDH/HOGA1/HSD17B10/ILVBL/IRS2/IVD/LDHD/MCAT/MCEE/MLYCD/PCK1/PCK2/PEX5/PHYH/PON3/SESN2/SLC27A2/SORD/SULT2A1
	BP	GO:1901607	alpha-amino acid biosynthetic process	7.71615e-08	2.48412e-05	24	AASS/ADI1/AGXT/AGXT2/ASL/ASNSD1/ASS1/BHMT/CBS/LOC102724560/GLS2/GOT1/ILVBL/MRI1/MTHFD1/MTHFD2L/MTHFR/NAGS/OAT/PAH/PCBD1/PHGDH/SDS/SHMT2
	BP	GO:0000096	sulfur amino acid metabolic process	8.89772e-08	2.69601e-05	15	ADI1/AGXT/BHMT/CBS/LOC102724560/CDO1/GNMT/MAT1A/MMUT/MPST/MRI1/MTHFD1/MTHFD2L/MTHFR/TST
	BP	GO:0009066	aspartate family amino acid metabolic process	1.15953e-07	3.05424e-05	18	AADAT/AASS/ADI1/ASNSD1/ASPA/ASS1/BHMT/GCAT/GNMT/GOT1/MAT1A/MRI1/MTHFD1/MTHFD2L/MTHFR/PHGDH/SDS/SLC25A13
	BP	GO:0046394	carboxylic acid biosynthetic process	1.18529e-07	3.05424e-05	59	AASS/ABAT/ACMSD/ACOT8/ACSM3/ADI1/AGXT/AGXT2/AKR1C4/APOA5/ASL/ASNSD1/ASS1/BAAT/BHMT/CBS/LOC102724560/CYP1A2/CYP27A1/CYP2C8/CYP2E1/CYP3A4/DECR2/ERLIN1/FGFR4/GAMT/GLS2/GOT1/HAAO/HOGA1/HSD17B10/ILVBL/KMO/KYNU/MCAT/MGST3/MLXIPL/MLYCD/MRI1/MTHFD1/MTHFD2L/MTHFR/NAGS/NR1H3/OAT/OSBPL6/PAH/PCBD1/PDK4/PHGDH/PRKAG2/SDS/SHMT2/SIRT1/SLC27A2/SLC27A5/TECR/UROS/XBP1
	BP	GO:0008652	cellular amino acid biosynthetic process	1.18588e-07	3.05424e-05	25	AASS/ABAT/ADI1/AGXT/AGXT2/ASL/ASNSD1/ASS1/BHMT/CBS/LOC102724560/GLS2/GOT1/ILVBL/MRI1/MTHFD1/MTHFD2L/MTHFR/NAGS/OAT/PAH/PCBD1/PHGDH/SDS/SHMT2
	BP	GO:0009074	aromatic amino acid family catabolic process	5.46788e-07	0.000134119	10	ACMSD/AFMID/GSTZ1/HAAO/HGD/KMO/KYNU/PAH/TAT/TDO2
	MF	GO:0019842	vitamin binding	2.31623e-07	0.000171206	33	AADAT/ABAT/AGXT/AGXT2/ALAS1/ALB/ALKBH3/CBS/LOC102724560/DHTKD1/FOLR3/GC/GCAT/GNMT/GOT1/GPT/GPT2/ILVBL/KYNU/MMUT/MTARC2/NFS1/OAT/OGFOD3/P4HA1/PC/PHYH/RBP4/SDS/SHMT2/SLC46A1/TAT/UROS
	MF	GO:0030170	pyridoxal phosphate binding	5.5707e-07	0.000171206	19	AADAT/ABAT/AGXT/AGXT2/ALAS1/ALB/CBS/LOC102724560/GCAT/GOT1/GPT/GPT2/KYNU/MTARC2/NFS1/OAT/SDS/SHMT2/TAT
	MF	GO:0070279	vitamin B6 binding	5.5707e-07	0.000171206	19	AADAT/ABAT/AGXT/AGXT2/ALAS1/ALB/CBS/LOC102724560/GCAT/GOT1/GPT/GPT2/KYNU/MTARC2/NFS1/OAT/SDS/SHMT2/TAT
	BP	GO:0019319	hexose biosynthetic process	1.99336e-06	0.00045131	22	CRTC2/DGAT2/FAM3A/FOXO1/G6PC1/GNMT/GPT/NNMT/PC/PCK1/PCK2/PDK2/PGM1/PPARGC1A/RBP4/SDS/SESN2/SIRT1/SLC25A13/SLC37A4/SLC39A14/SORD
	BP	GO:0032787	monocarboxylic acid metabolic process	2.01517e-06	0.00045131	89	ABAT/ABCD4/ABHD10/ACAA1/ACAA2/ACADSB/ACMSD/ACOT8/ACOX2/ACSM3/ADH1B/AGXT/AGXT2/AKR1C4/AKT1/ALKBH7/AMDHD1/APOA5/BAAT/CAV1/CRYL1/CYP1A2/CYP27A1/CYP2A6/CYP2C19/CYP2C8/CYP2E1/CYP2J2/CYP3A4/CYP3A5/DECR2/DGAT2/DHTKD1/ECI2/ERLIN1/FAAH/FAAH2/FGFR4/GALK1/GAMT/GCDH/GLYAT/GRHPR/HAAO/HAGH/HAL/HAO2/HOGA1/HSD17B10/IGF1/ILVBL/INSR/IRS2/IVD/KMO/KYNU/LDHD/MCAT/MCEE/MLXIPL/MLYCD/MMUT/MPC2/NAAA/NR1H3/NR5A2/OSBPL6/PC…
	BP	GO:0006094	gluconeogenesis	3.43785e-06	0.000737849	21	CRTC2/DGAT2/FAM3A/FOXO1/G6PC1/GNMT/GPT/NNMT/PC/PCK1/PCK2/PDK2/PGM1/PPARGC1A/RBP4/SDS/SESN2/SIRT1/SLC25A13/SLC37A4/SLC39A14
	BP	GO:0006882	cellular zinc ion homeostasis	5.13517e-06	0.0010543	13	MT1A/MT1E/MT1F/MT1G/MT1H/MT1M/MT1X/SLC1A1/SLC30A10/SLC39A14/SLC39A4/SLC39A5/SLC39A8
	BP	GO:0006956	complement activation	5.32165e-06	0.0010543	18	C1QA/C1R/C1RL/C1S/C4BPA/C4BPB/C6/C8A/C8B/CFD/CFHR2/CFHR3/CFHR4/CFHR5/CFP/CLU/FCN2/MASP2
	BP	GO:0042430	indole-containing compound metabolic process	5.79102e-06	0.00105592	10	ACMSD/AFMID/ALDH2/GCDH/HAAO/KMO/KYNU/SLC34A1/SRD5A1/TDO2
	BP	GO:0046364	monosaccharide biosynthetic process	5.86858e-06	0.00105592	22	CRTC2/DGAT2/FAM3A/FOXO1/G6PC1/GNMT/GPT/NNMT/PC/PCK1/PCK2/PDK2/PGM1/PPARGC1A/RBP4/SDS/SESN2/SIRT1/SLC25A13/SLC37A4/SLC39A14/SORD
	BP	GO:0016051	carbohydrate biosynthetic process	5.9448e-06	0.00105592	37	AKT1/CRTC2/DGAT2/ENPP1/FAM3A/FOXO1/G6PC1/GNMT/GOT1/GPER1/GPT/IGF1/IMPA2/INSR/IRS2/MPDU1/NDST3/NNMT/PC/PCK1/PCK2/PDK2/PGM1/PHKG2/PPARGC1A/PTH1R/PTK2B/RBP4/SDS/SESN2/SIRT1/SLC25A13/SLC37A4/SLC39A14/SORD/ST3GAL3/ST6GALNAC6
	BP	GO:0019318	hexose metabolic process	6.50144e-06	0.0011163	42	AKT1/CRTC2/DGAT2/FAM3A/FOXA2/FOXO1/FUOM/G6PC1/GALE/GALK1/GCKR/GLYCTK/GNMT/GPT/H6PD/IGF1/IGFBP4/INSR/IRS2/LRP5/MAN2C1/MLYCD/MPI/NNMT/PC/PCK1/PCK2/PDK2/PDK4/PGM1/PHKG2/PMM1/PPARGC1A/RBP4/RORC/SDS/SESN2/SIRT1/SLC25A13/SLC37A4/SLC39A14/SORD
	BP	GO:0007005	mitochondrion organization	7.50176e-06	0.00119704	79	ABLIM3/ACAA2/AKT1/ALKBH7/ARRB2/ATG2A/ATG4B/ATP5IF1/ATPAF1/ATPAF2/BAP1/BNIP3/BOK/CHCHD7/CLU/CLUH/COA8/CXADR/DMAC2/DNAJC19/ECSIT/FBXO7/FIS1/FXN/FZD5/GABARAP/GPER1/GRPEL1/HAP1/HAX1/HEBP2/HMGCL/HSD17B10/HTRA2/IGF1/JTB/LETMD1/LMAN1/MICOS13/MIGA2/NDUFA11/NDUFAF2/NDUFAF3/NDUFAF7/NDUFB10/NDUFB11/NDUFB6/NDUFB7/NDUFS4/NDUFS7/PARL/PDE2A/PEX5/PLA2G6/POLDIP2/PPARGC1A/RAP1GDS1/RETREG1/SDHAF4/SESN2/SHARPIN/SIRT…
	BP	GO:0009308	amine metabolic process	7.88968e-06	0.00119704	25	ABAT/ACMSD/AFMID/ALDH2/ALDH7A1/AOC1/BHMT/DHPS/DMGDH/DRD1/GCDH/GCH1/HAAO/HPRT1/KMO/KYNU/MAOA/MAOB/NAAA/NNMT/PAH/SAT1/SAT2/SLC1A1/TDO2
	BP	GO:0050667	homocysteine metabolic process	8.11455e-06	0.00119704	8	BHMT/CBS/LOC102724560/MMUT/MPST/MTHFD1/MTHFR/TST
	BP	GO:0055090	acylglycerol homeostasis	8.13365e-06	0.00119704	13	ABCG5/ABCG8/ANGPTL4/APOA5/CETP/DGAT2/GCKR/MLXIPL/NR1H3/PLA2G12B/SESN2/SIRT1/XBP1
	BP	GO:0070328	triglyceride homeostasis	8.13365e-06	0.00119704	13	ABCG5/ABCG8/ANGPTL4/APOA5/CETP/DGAT2/GCKR/MLXIPL/NR1H3/PLA2G12B/SESN2/SIRT1/XBP1
	BP	GO:0055088	lipid homeostasis	1.07368e-05	0.00153626	32	ABCG5/ABCG8/ABHD8/ACOX2/ACSM3/ANGPTL4/APOA5/APOM/CAV1/CETP/DGAT2/EPHX2/FGFR4/G6PC1/GCKR/GOT1/IRS2/LCAT/LRP5/MLXIPL/NR1H3/NR5A2/OR10J5/ORMDL3/PLA2G12B/PNPLA2/PNPLA4/SESN2/SIRT1/SOAT2/TSKU/XBP1
	BP	GO:0006576	cellular biogenic amine metabolic process	1.23502e-05	0.00170441	22	ABAT/ACMSD/AFMID/ALDH2/AOC1/DHPS/DRD1/GCDH/GCH1/HAAO/HPRT1/KMO/KYNU/MAOA/MAOB/NAAA/NNMT/PAH/SAT1/SAT2/SLC1A1/TDO2
	BP	GO:0055069	zinc ion homeostasis	1.25738e-05	0.00170441	13	MT1A/MT1E/MT1F/MT1G/MT1H/MT1M/MT1X/SLC1A1/SLC30A10/SLC39A14/SLC39A4/SLC39A5/SLC39A8
	BP	GO:0000097	sulfur amino acid biosynthetic process	1.51968e-05	0.00200714	9	ADI1/BHMT/CBS/LOC102724560/CDO1/MRI1/MTHFD1/MTHFD2L/MTHFR
	BP	GO:0009069	serine family amino acid metabolic process	1.65204e-05	0.00212742	14	AGXT/AGXT2/AMT/BAAT/CBS/LOC102724560/CDO1/GLYAT/MPST/MTHFD1/PHGDH/SDS/SHMT2/TST
	BP	GO:0006753	nucleoside phosphate metabolic process	1.79462e-05	0.00212823	86	AADAT/AASS/ABHD14B/ACMSD/ACOT8/ACSM3/ADCY1/ADCY10/AFMID/ALDH1L1/ASPDH/ATP5IF1/BAAT/CDA/CLPX/DERA/DGAT2/DHODH/DHTKD1/DNAJC30/DNPH1/ENPP1/ENTPD8/FIS1/FMO5/GALK1/GCDH/GLYAT/H6PD/HAAO/HMGCS2/HPRT1/IGF1/INSR/ITPA/KMO/KYNU/MCEE/MLXIPL/MLYCD/MPC2/MTHFD1/MTHFD2L/MYH3/NAPRT/NCS1/NDUFA11/NDUFB10/NDUFB11/NDUFB6/NDUFB7/NDUFS4/NDUFS7/NDUFV3/NEIL1/NME4/NNMT/NT5E/NTHL1/NUDT2/OGG1/PARP16/PC/PDE2A/PDK2/PDK4/PGM1/…
	BP	GO:1901361	organic cyclic compound catabolic process	1.79688e-05	0.00212823	74	A1CF/ACAA1/ACMSD/AFMID/AHCY/AKT1/ALDH1L1/ALDH6A1/ANG/BLVRB/CARHSP1/CDA/CIRBP/CSDC2/CYP1A2/CYP27A1/CYP2A6/CYP3A4/DDX49/DEDD2/DERA/DFFB/DNASE1L3/DNPH1/ENPP1/ENTPD8/EPHX2/ERN1/ERN2/EXOSC2/EXOSC5/FASTK/FXR2/GRSF1/GSPT2/GSTZ1/HAAO/HGD/HPRT1/HSD11B1/HSD17B14/ITPA/KMO/KYNU/MAOA/MAOB/MLYCD/NEIL1/NT5E/NTHL1/OGG1/PABPC4/PAH/PAN2/PCID2/PDE2A/PNP/PON3/RBM10/RBM24/RNASEH2C/SCARF1/SECISBP2/SLCO1B3/SMPDL3A/SMUG…
	BP	GO:0009062	fatty acid catabolic process	1.81794e-05	0.00212823	23	ABCD4/ACAA1/ACAA2/ACOT8/ACOX2/AKT1/DECR2/ECI2/FAAH/GCDH/HSD17B10/ILVBL/IRS2/IVD/MCAT/MCEE/MLYCD/PCK1/PCK2/PEX5/PHYH/SESN2/SLC27A2
	BP	GO:0044106	cellular amine metabolic process	1.81794e-05	0.00212823	23	ABAT/ACMSD/AFMID/ALDH2/AOC1/BHMT/DHPS/DRD1/GCDH/GCH1/HAAO/HPRT1/KMO/KYNU/MAOA/MAOB/NAAA/NNMT/PAH/SAT1/SAT2/SLC1A1/TDO2
	BP	GO:0097501	stress response to metal ion	1.90136e-05	0.00217642	8	MT1A/MT1E/MT1F/MT1G/MT1H/MT1M/MT1X/SLC30A10
	BP	GO:0006066	alcohol metabolic process	2.2e-05	0.00246352	58	ACAA2/ACER1/ADH1B/AKR1C4/AKR7A2/ALDH2/APOA5/APOF/BMP6/CETP/CYP1A2/CYP27A1/CYP2C8/CYP3A4/CYP3A5/DGAT2/DHRS13/EPHX2/ERLIN1/FMO5/GALK1/GCH1/GOT1/GPER1/H6PD/HMGCS2/IGF1/IMPA2/INPP1/INPP5B/LCAT/LPCAT3/LRP5/MBTPS1/NAAA/NFE2L1/NR0B2/PCBD1/PCK1/PCK2/PLPP3/PMVK/PNPLA2/PNPLA4/PON1/PTH1R/PTK2B/RBP4/RDH16/SCARF1/SLC34A1/SOAT2/SOD1/SORD/STARD3/SULT1E1/SULT2A1/TSKU
	CC	GO:0005777	peroxisome	2.47761e-05	0.00250651	30	ABCD4/ACAA1/ACOT8/ACOX2/AGXT/AOC1/BAAT/DECR2/DEPP1/ECI2/EPHX2/FIS1/GRHPR/HAO2/HMGCL/MAVS/MLYCD/MTARC2/PEX10/PEX11G/PEX16/PEX19/PEX5/PHYH/PLAAT3/PMVK/PXMP2/SLC27A2/SOD1/USP30
	CC	GO:0042579	microbody	2.47761e-05	0.00250651	30	ABCD4/ACAA1/ACOT8/ACOX2/AGXT/AOC1/BAAT/DECR2/DEPP1/ECI2/EPHX2/FIS1/GRHPR/HAO2/HMGCL/MAVS/MLYCD/MTARC2/PEX10/PEX11G/PEX16/PEX19/PEX5/PHYH/PLAAT3/PMVK/PXMP2/SLC27A2/SOD1/USP30
	BP	GO:0006006	glucose metabolic process	2.79597e-05	0.00306426	35	AKT1/CRTC2/DGAT2/FAM3A/FOXA2/FOXO1/G6PC1/GCKR/GNMT/GPT/H6PD/IGF1/IGFBP4/INSR/IRS2/LRP5/MLYCD/NNMT/PC/PCK1/PCK2/PDK2/PDK4/PGM1/PHKG2/PPARGC1A/RBP4/RORC/SDS/SESN2/SIRT1/SLC25A13/SLC37A4/SLC39A14/SORD
	BP	GO:0009117	nucleotide metabolic process	2.9405e-05	0.00315553	84	AADAT/AASS/ABHD14B/ACMSD/ACOT8/ACSM3/ADCY1/ADCY10/AFMID/ALDH1L1/ASPDH/ATP5IF1/BAAT/CDA/CLPX/DERA/DGAT2/DHODH/DHTKD1/DNAJC30/DNPH1/ENPP1/FIS1/FMO5/GALK1/GCDH/GLYAT/H6PD/HAAO/HMGCS2/HPRT1/IGF1/INSR/ITPA/KMO/KYNU/MCEE/MLXIPL/MLYCD/MPC2/MTHFD1/MTHFD2L/MYH3/NAPRT/NCS1/NDUFA11/NDUFB10/NDUFB11/NDUFB6/NDUFB7/NDUFS4/NDUFS7/NDUFV3/NEIL1/NME4/NNMT/NT5E/NTHL1/NUDT2/OGG1/PARP16/PC/PDE2A/PDK2/PDK4/PGM1/PMVK/PN…
	BP	GO:0042593	glucose homeostasis	3.13448e-05	0.00327426	40	AKT1/CPB2/CRTC2/CRY2/DHPS/ERN1/FGFR4/FOXA2/FOXA3/FOXO1/G6PC1/GCGR/GCKR/GPER1/GRIK5/HNF1A/INSR/IRS2/KLF15/LRP5/MEN1/MLXIPL/MPC2/NDUFAF2/NMB/PCK1/PCK2/PDK2/PDK4/PIH1D1/PIM3/PLA2G6/PPARGC1A/RAB11B/RBP4/SESN2/SIRT1/SLC39A14/STX4/XBP1
	BP	GO:0006536	glutamate metabolic process	3.20038e-05	0.00327426	12	AADAT/ADHFE1/AMDHD1/ASL/FPGS/GLS2/GOT1/HAL/NAGS/OAT/PRODH2/TAT
	BP	GO:0005996	monosaccharide metabolic process	3.24185e-05	0.00327426	42	AKT1/CRTC2/DGAT2/FAM3A/FOXA2/FOXO1/FUOM/G6PC1/GALE/GALK1/GCKR/GLYCTK/GNMT/GPT/H6PD/IGF1/IGFBP4/INSR/IRS2/LRP5/MAN2C1/MLYCD/MPI/NNMT/PC/PCK1/PCK2/PDK2/PDK4/PGM1/PHKG2/PMM1/PPARGC1A/RBP4/RORC/SDS/SESN2/SIRT1/SLC25A13/SLC37A4/SLC39A14/SORD
	BP	GO:0033500	carbohydrate homeostasis	3.56948e-05	0.00353584	40	AKT1/CPB2/CRTC2/CRY2/DHPS/ERN1/FGFR4/FOXA2/FOXA3/FOXO1/G6PC1/GCGR/GCKR/GPER1/GRIK5/HNF1A/INSR/IRS2/KLF15/LRP5/MEN1/MLXIPL/MPC2/NDUFAF2/NMB/PCK1/PCK2/PDK2/PDK4/PIH1D1/PIM3/PLA2G6/PPARGC1A/RAB11B/RBP4/SESN2/SIRT1/SLC39A14/STX4/XBP1
	BP	GO:0071294	cellular response to zinc ion	3.99885e-05	0.00388643	8	KCNK3/MT1A/MT1E/MT1F/MT1G/MT1H/MT1M/MT1X
	BP	GO:0019395	fatty acid oxidation	4.59018e-05	0.00425288	24	ABCD4/ACAA1/ACAA2/ACOT8/ACOX2/AKT1/DECR2/DGAT2/ECI2/GCDH/HAO2/HSD17B10/ILVBL/IRS2/IVD/MCAT/MLYCD/PDK4/PEX5/PHYH/PPARGC1A/PRKAG2/SESN2/SLC27A2
	BP	GO:0046916	cellular transition metal ion homeostasis	4.59018e-05	0.00425288	24	ABCB7/BMP6/FRRS1/FXN/HAMP/HJV/MT1A/MT1E/MT1F/MT1G/MT1H/MT1M/MT1X/SLC1A1/SLC30A10/SLC31A1/SLC31A2/SLC39A14/SLC39A4/SLC39A5/SLC39A8/SLC46A1/SOD1/TFR2
	BP	GO:0010038	response to metal ion	4.84327e-05	0.00425288	53	ABAT/ACER1/ADCY1/AKT1/AOC1/AQP3/ASS1/BMP6/BNIP3/CALM1/CAV1/CD14/CDKN1B/CPNE6/CYP1A2/EIF2B5/FGA/FGB/FGG/FXN/GPHN/HAAO/HAMP/HMGCS2/IGFBP2/IMPA2/INHBB/KCNK3/KCNMA1/KCNMB4/LCAT/MAOB/MT1A/MT1E/MT1F/MT1G/MT1H/MT1M/MT1X/OGG1/PTK2B/RASGRP2/SLC13A5/SLC1A1/SLC25A13/SLC30A10/SLC34A1/SOD1/SORD/SYT1/TAT/TFR2/UROS
	BP	GO:0006534	cysteine metabolic process	4.87128e-05	0.00425288	7	AGXT/CBS/LOC102724560/CDO1/MPST/MTHFD1/TST
	BP	GO:0006568	tryptophan metabolic process	4.87128e-05	0.00425288	7	ACMSD/AFMID/GCDH/HAAO/KMO/KYNU/TDO2
	BP	GO:0006586	indolalkylamine metabolic process	4.87128e-05	0.00425288	7	ACMSD/AFMID/GCDH/HAAO/KMO/KYNU/TDO2
	BP	GO:0006555	methionine metabolic process	7.72485e-05	0.00663178	8	ADI1/BHMT/GNMT/MAT1A/MRI1/MTHFD1/MTHFD2L/MTHFR
	BP	GO:0071276	cellular response to cadmium ion	8.13326e-05	0.00686794	11	AKT1/CYP1A2/MT1A/MT1E/MT1F/MT1G/MT1H/MT1M/MT1X/OGG1/SOD1
	BP	GO:0030258	lipid modification	8.86647e-05	0.00720976	37	ABCD4/ACAA1/ACAA2/ACOT8/ACOX2/AKT1/APOA5/CYP2C8/CYP2E1/CYP3A4/CYP3A5/DECR2/DGAT2/DGKB/ECI2/EPHX2/GCDH/HAO2/HSD17B10/ILVBL/INPP5B/IRS2/IVD/LCAT/LPCAT3/MCAT/MLYCD/MTMR4/PDK4/PEX5/PHYH/PLPP3/PPARGC1A/PRKAG2/SESN2/SLC27A2/SOAT2
	BP	GO:0042537	benzene-containing compound metabolic process	8.91603e-05	0.00720976	10	AADAT/ACAA1/AFMID/CYP2E1/EPHX2/HAAO/KMO/KYNU/PON3/TDO2
	BP	GO:0009067	aspartate family amino acid biosynthetic process	8.95797e-05	0.00720976	9	AASS/ADI1/ASNSD1/BHMT/GOT1/MRI1/MTHFD1/MTHFD2L/MTHFR
	BP	GO:0046686	response to cadmium ion	9.20956e-05	0.00729823	15	AKT1/CDKN1B/CYP1A2/HAAO/MT1A/MT1E/MT1F/MT1G/MT1H/MT1M/MT1X/OGG1/SLC34A1/SOD1/SORD
	CC	GO:0000313	organellar ribosome	9.97246e-05	0.00756661	21	MRPL11/MRPL14/MRPL2/MRPL20/MRPL24/MRPL37/MRPL40/MRPL46/MRPL49/MRPL51/MRPL55/MRPL57/MRPL58/MRPL9/MRPS14/MRPS18B/MRPS26/MRPS33/MRPS5/MRPS7/MTG1
	CC	GO:0005761	mitochondrial ribosome	9.97246e-05	0.00756661	21	MRPL11/MRPL14/MRPL2/MRPL20/MRPL24/MRPL37/MRPL40/MRPL46/MRPL49/MRPL51/MRPL55/MRPL57/MRPL58/MRPL9/MRPS14/MRPS18B/MRPS26/MRPS33/MRPS5/MRPS7/MTG1
	BP	GO:0061687	detoxification of inorganic compound	0.00010555	0.00815594	7	MT1A/MT1E/MT1F/MT1G/MT1H/MT1M/MT1X
	BP	GO:0033108	mitochondrial respiratory chain complex assembly	0.000109089	0.00815594	20	CHCHD7/COA8/DMAC2/ECSIT/NDUFA11/NDUFAF2/NDUFAF3/NDUFAF7/NDUFB10/NDUFB11/NDUFB6/NDUFB7/NDUFS4/NDUFS7/SDHAF4/SURF1/TAFAZZIN/TMEM126A/TMEM223/TTC19
	BP	GO:0042632	cholesterol homeostasis	0.000109089	0.00815594	20	ABCG5/ABCG8/ACSM3/APOA5/APOM/CAV1/CETP/DGAT2/EPHX2/FGFR4/G6PC1/LCAT/LRP5/NR1H3/NR5A2/PLA2G12B/SIRT1/SOAT2/TSKU/XBP1
	BP	GO:0016042	lipid catabolic process	0.000109253	0.00815594	49	ABCD4/ACAA1/ACAA2/ACER1/ACOT8/ACOX2/AKT1/APOA5/CYP1A2/CYP27A1/CYP3A4/DECR2/ECI2/FAAH/FAAH2/GCDH/HINT2/HSD11B1/HSD17B10/HSD17B14/ILVBL/IRS2/IVD/MCAT/MCEE/MLYCD/NAAA/NAGA/NEU4/PCK1/PCK2/PEX5/PHYH/PLA1A/PLA2G12B/PLA2G6/PLAAT3/PLAAT4/PLD1/PNPLA2/PNPLA4/PRDX6/SCARF1/SESN2/SIRT2/SLC27A2/SRD5A1/SULT1E1/SULT2A1
	BP	GO:0046688	response to copper ion	0.000120445	0.00886305	11	AOC1/LCAT/MT1A/MT1E/MT1F/MT1G/MT1H/MT1M/MT1X/SOD1/SORD
	BP	GO:0055092	sterol homeostasis	0.000133945	0.00971763	20	ABCG5/ABCG8/ACSM3/APOA5/APOM/CAV1/CETP/DGAT2/EPHX2/FGFR4/G6PC1/LCAT/LRP5/NR1H3/NR5A2/PLA2G12B/SIRT1/SOAT2/TSKU/XBP1
	BP	GO:0034440	lipid oxidation	0.00013719	0.0098148	24	ABCD4/ACAA1/ACAA2/ACOT8/ACOX2/AKT1/DECR2/DGAT2/ECI2/GCDH/HAO2/HSD17B10/ILVBL/IRS2/IVD/MCAT/MLYCD/PDK4/PEX5/PHYH/PPARGC1A/PRKAG2/SESN2/SLC27A2
	BP	GO:0055076	transition metal ion homeostasis	0.000140399	0.00990679	27	ABCB7/BMP6/BOLA1/FRRS1/FXN/GLRX5/HAMP/HJV/MT1A/MT1E/MT1F/MT1G/MT1H/MT1M/MT1X/SLC1A1/SLC25A37/SLC30A10/SLC31A1/SLC31A2/SLC39A14/SLC39A4/SLC39A5/SLC39A8/SLC46A1/SOD1/TFR2
	BP	GO:0010676	positive regulation of cellular carbohydrate metabolic process	0.000155335	0.0108126	13	AKT1/DGAT2/FOXO1/GPER1/GPT/IGF1/INSR/IRS2/NNMT/PHKG2/PPARGC1A/PTH1R/SIRT1
	BP	GO:0006958	complement activation, classical pathway	0.000174493	0.0119842	11	C1QA/C1R/C1RL/C1S/C4BPA/C4BPB/C6/C8A/C8B/CLU/MASP2
	BP	GO:0010876	lipid localization	0.000180033	0.012202	64	ABCA10/ABCA6/ABCA8/ABCD4/ABCG5/ABCG8/ACVR1C/AKR1C4/AKT1/ALKBH7/ANO7/APOA5/APOF/APOM/AQP9/ATG2A/BMP6/CAV1/CDS2/CETP/CFHR4/CLU/CPTP/CRY2/DGAT2/ENPP1/FIS1/GLTPD2/IRS2/LCAT/LPA/LPCAT3/NFKBIA/NMB/NME4/NR0B2/NR1H3/OSBPL6/PCTP/PLA2G12B/PLA2G6/PLPPR4/PLSCR4/PNPLA2/PON1/RBP4/SERPINA5/SIRT1/SLC10A1/SLC27A2/SLC27A5/SLC43A3/SLC66A2/SLCO1A2/SLCO1B3/SOAT2/STARD3/STAT5B/STOML2/TPCN2/TSKU/VPS51/XKR4/XKR8
	MF	GO:0008483	transaminase activity	5.63882e-05	0.0129975	10	AADAT/ABAT/AGXT/AGXT2/AMT/GOT1/GPT/GPT2/OAT/TAT
	BP	GO:0005975	carbohydrate metabolic process	0.000204897	0.013465	78	ABHD10/AKR7A2/AKT1/ALDH2/AMDHD2/B4GALT3/CHST7/CRTC2/DERA/DGAT2/DHTKD1/EDEM2/MMP24-AS1-EDEM2/ENOSF1/ENPP1/FAM3A/FOXA2/FOXO1/FUOM/G6PC1/GALE/GALK1/GCGR/GCKR/GLYCTK/GNE/GNMT/GOT1/GPER1/GPT/H6PD/HEXD/IGF1/IGFBP4/IMPA2/INPP1/INPP5B/INSR/IRS2/LRP5/MAN1C1/MAN2C1/MLXIPL/MLYCD/MPDU1/MPI/NAGA/NDST3/NEU4/NNMT/PC/PCK1/PCK2/PDK2/PDK4/PGM1/PHKG2/PMM1/PPARGC1A/PPP1R1A/PRKAG2/PTH1R/PTK2B/RBP4/RORC/SDS/SESN2/SIRT…
	BP	GO:0006570	tyrosine metabolic process	0.00020651	0.013465	7	DCT/GSTZ1/HGD/PAH/PCBD1/TAT/TTC36
	BP	GO:0043650	dicarboxylic acid biosynthetic process	0.00020651	0.013465	7	ACMSD/GLS2/GOT1/HAAO/KMO/KYNU/MTHFD1
	BP	GO:0010906	regulation of glucose metabolic process	0.000210613	0.0135608	21	AKT1/DGAT2/FAM3A/FOXA2/FOXO1/GCKR/GNMT/GPT/IGF1/IGFBP4/INSR/IRS2/MLYCD/NNMT/PDK2/PDK4/PHKG2/PPARGC1A/RORC/SESN2/SIRT1
	MF	GO:0016769	transferase activity, transferring nitrogenous groups	8.97505e-05	0.0136753	10	AADAT/ABAT/AGXT/AGXT2/AMT/GOT1/GPT/GPT2/OAT/TAT
	MF	GO:0005342	organic acid transmembrane transporter activity	0.000103825	0.0136753	27	AKR1C4/MPC1/MPC2/SFXN2/SLC10A1/SLC13A2/SLC13A5/SLC16A10/SLC19A2/SLC1A1/SLC1A2/SLC25A13/SLC25A18/SLC25A38/SLC27A2/SLC27A5/SLC38A10/SLC3A2/SLC43A1/SLC43A3/SLC46A1/SLC47A1/SLC6A13/SLC7A2/SLC7A9/SLCO1A2/SLCO1B3
	MF	GO:0046943	carboxylic acid transmembrane transporter activity	0.000103825	0.0136753	27	AKR1C4/MPC1/MPC2/SFXN2/SLC10A1/SLC13A2/SLC13A5/SLC16A10/SLC19A2/SLC1A1/SLC1A2/SLC25A13/SLC25A18/SLC25A38/SLC27A2/SLC27A5/SLC38A10/SLC3A2/SLC43A1/SLC43A3/SLC46A1/SLC47A1/SLC6A13/SLC7A2/SLC7A9/SLCO1A2/SLCO1B3
	BP	GO:0010035	response to inorganic substance	0.00022822	0.0145131	73	ABAT/ACER1/ADCY1/ADCY10/AKT1/ALPL/ANKZF1/AOC1/AQP3/ASS1/BAP1/BMP6/BNIP3/CALM1/CAV1/CCS/CD14/CDKN1B/CPNE6/CYP1A2/CYP2E1/EIF2B5/ENPP1/ERN1/FGA/FGB/FGG/FOXO1/FOXP1/FXN/GCH1/GPHN/HAAO/HAMP/HMGCS2/IGFBP2/IMPA2/INHBB/KCNK3/KCNMA1/KCNMB4/LCAT/MAOB/MET/MIEN1/MT1A/MT1E/MT1F/MT1G/MT1H/MT1M/MT1X/NT5E/OGG1/OSER1/PON1/PTK2B/RASGRP2/SIRT1/SLC13A5/SLC1A1/SLC25A13/SLC30A10/SLC34A1/SOD1/SORD/SYT1/TAT/TFR2/TRAP1/T…
	BP	GO:0010907	positive regulation of glucose metabolic process	0.000247773	0.0155644	11	AKT1/DGAT2/FOXO1/GPT/IGF1/INSR/IRS2/NNMT/PHKG2/PPARGC1A/SIRT1
	BP	GO:0019439	aromatic compound catabolic process	0.000258728	0.0160567	66	A1CF/ACAA1/ACMSD/AFMID/AHCY/AKT1/ALDH1L1/ANG/BLVRB/CARHSP1/CDA/CIRBP/CSDC2/CYP2A6/DDX49/DEDD2/DERA/DFFB/DNASE1L3/DNPH1/ENPP1/ENTPD8/EPHX2/ERN1/ERN2/EXOSC2/EXOSC5/FASTK/FXR2/GRSF1/GSPT2/GSTZ1/HAAO/HGD/HPRT1/ITPA/KMO/KYNU/MAOA/MAOB/MLYCD/NEIL1/NT5E/NTHL1/OGG1/PABPC4/PAH/PAN2/PCID2/PDE2A/PNP/PON1/PON3/RBM10/RBM24/RNASEH2C/SECISBP2/SLCO1B3/SMPDL3A/SMUG1/TAT/TDO2/TENT4A/TRIR/TUT7/UNG
	BP	GO:0010043	response to zinc ion	0.000270848	0.0165865	12	ASS1/HAAO/HAMP/KCNK3/MT1A/MT1E/MT1F/MT1G/MT1H/MT1M/MT1X/SLC30A10
	BP	GO:1990542	mitochondrial transmembrane transport	0.000274108	0.0165865	19	ABCB7/CCDC51/DNAJC19/GRPEL1/MPC1/MPC2/SFXN2/SLC25A13/SLC25A18/SLC25A37/SLC25A38/SLC25A4/SLC39A8/SMDT1/STOML2/TIMM17B/TIMM50/TOMM20/TST
	BP	GO:0006285	base-excision repair, AP site formation	0.000279522	0.0165865	6	MPG/NEIL1/NTHL1/OGG1/SMUG1/UNG
	BP	GO:0006635	fatty acid beta-oxidation	0.000280884	0.0165865	17	ABCD4/ACAA1/ACAA2/ACOT8/ACOX2/AKT1/DECR2/ECI2/GCDH/HSD17B10/IRS2/IVD/MCAT/MLYCD/PEX5/SESN2/SLC27A2
	BP	GO:0031667	response to nutrient levels	0.000283364	0.0165865	65	ABCG5/ABCG8/ACVR1C/ADRB2/AHCY/AKT1/ALB/ALPL/AOC1/AQP3/ASL/ASS1/BCKDHB/BNIP3/CBS/LOC102724560/DEPDC5/EIF2A/ENSA/FOXA2/FOXA3/FOXO1/GABARAP/GCGR/GPT/HAMP/HMGCS2/IGFBP2/INHBB/KICS2/KPTN/KYNU/MGMT/MTHFR/NPRL2/NPRL3/OGG1/PCK1/PCK2/PDK2/PDK4/PICK1/PIM1/PON1/PPARGC1A/PRKAG2/RNF152/RRP8/SESN2/SIRT1/SIRT2/SIRT5/SLC10A1/SLC34A1/SLC39A4/SLC39A5/SOD1/SORD/SRD5A1/SUV39H1/TPCN2/TXN2/WDR45/WDR59/XBP1
	BP	GO:0016226	iron-sulfur cluster assembly	0.000301709	0.0172678	10	ABCB7/BOLA1/CIAO2A/CIAO3/FXN/GLRX5/HSCB/NFS1/NFU1/NUBP2
	BP	GO:0031163	metallo-sulfur cluster assembly	0.000301709	0.0172678	10	ABCB7/BOLA1/CIAO2A/CIAO3/FXN/GLRX5/HSCB/NFS1/NFU1/NUBP2
	BP	GO:0044272	sulfur compound biosynthetic process	0.000340777	0.0192895	27	ADI1/B4GAT1/BHMT/CBS/LOC102724560/CDO1/CHST7/GCDH/HAGH/MAT1A/MLYCD/MPC2/MPST/MRI1/MTHFD1/MTHFD2L/MTHFR/NDST3/PDK2/PDK4/PPT2/SLC1A1/SLC1A2/SLC35D2/ST3GAL1/ST3GAL3/TECR
	BP	GO:0042180	cellular ketone metabolic process	0.000349002	0.0193189	36	AADAT/ACMSD/AFMID/AKR1C4/AKR7A2/AKT1/APOA5/BHMT/BMP6/CAV1/COQ10A/COQ5/COQ8A/DGAT2/ERLIN1/FGFR4/H6PD/HAGH/HSD17B10/IRS2/KMO/KYNU/MLXIPL/MLYCD/NR1H3/PDK2/PDK4/PPARGC1A/PRKAG2/SIRT1/SIRT5/SRD5A1/STARD3/STAT5B/TDO2/VKORC1L1
	BP	GO:0006921	cellular component disassembly involved in execution phase of apoptosis	0.000352549	0.0193189	9	ACVR1C/BOK/CDK5RAP3/DEDD2/DFFB/DNASE1L3/ERN2/GPER1/SHARPIN
	BP	GO:0042178	xenobiotic catabolic process	0.000352549	0.0193189	9	ACAA1/CYP1A2/CYP2A6/CYP2C19/CYP2C8/CYP3A4/CYP3A5/NR1I2/PON3
	BP	GO:0009071	serine family amino acid catabolic process	0.000373031	0.0202262	7	AGXT/AMT/CBS/LOC102724560/CDO1/SDS/SHMT2
	BP	GO:1904262	negative regulation of TORC1 signaling	0.00038522	0.0206694	8	DEPDC5/KICS2/KPTN/NPRL2/NPRL3/RNF152/SESN2/WDR59
	BP	GO:0006575	cellular modified amino acid metabolic process	0.000393191	0.0208796	30	AHCY/ALDH1L1/ALDH7A1/ASS1/BHMT/DMGDH/FOLH1/FPGS/GAMT/GCH1/GNMT/GSTA2/GSTZ1/HAGH/HOGA1/HPN/LPCAT3/MTHFD1/MTHFD2L/MTHFR/OPLAH/PLA1A/SARDH/SHMT2/SLC16A10/SLC1A1/SLC1A2/SLC46A1/SOD1/SULT2A1
	BP	GO:0006631	fatty acid metabolic process	0.000402586	0.0211604	55	ABCD4/ACAA1/ACAA2/ACADSB/ACOT8/ACOX2/ACSM3/AKR1C4/AKT1/ALKBH7/APOA5/BAAT/CAV1/CRYL1/CYP1A2/CYP2A6/CYP2C19/CYP2C8/CYP2E1/CYP2J2/CYP3A4/DECR2/DGAT2/ECI2/ERLIN1/FAAH/FAAH2/GCDH/HAO2/HSD17B10/ILVBL/IRS2/IVD/MCAT/MCEE/MLXIPL/MLYCD/MMUT/NAAA/NR1H3/PCK1/PCK2/PDK2/PDK4/PEX5/PHYH/PPARGC1A/PRKAG2/SESN2/SIRT1/SLC27A2/SLC27A5/TECR/TNFRSF1A/XBP1
	BP	GO:0090407	organophosphate biosynthetic process	0.000416344	0.0216625	79	ABCA8/ABHD8/ACMSD/ADCY1/ADCY10/AFMID/AGPAT2/ASPDH/CDA/CDIPT/CDS2/CRYL1/DGKB/DHODH/DNAJC30/ENTPD8/ETNK2/GCDH/GCH1/GPAT3/GPER1/GPHN/HAAO/HDHD5/HMGCS2/HPRT1/IMPA2/INPP1/KMO/KYNU/LCAT/LPCAT3/MLYCD/MOCS3/MPC2/MTHFD1/MTHFD2L/MTMR4/NAPRT/NCS1/NDUFA11/NDUFB10/NDUFB11/NDUFB6/NDUFB7/NDUFS4/NDUFS7/NDUFV3/NFS1/NME4/NNMT/NUDT2/ORMDL3/PARP16/PDK2/PDK4/PGAP2/PIGL/PIGP/PIGV/PLA2G6/PLAAT3/PLD1/PMVK/PNP/PPARGC1A/P…
	BP	GO:0016125	sterol metabolic process	0.000431485	0.0222258	28	ACAA2/APOA5/APOF/CETP/CYP1A2/CYP27A1/CYP3A4/DGAT2/EPHX2/ERLIN1/FAXDC2/FMO5/HMGCS2/LCAT/LPCAT3/LRP5/MBTPS1/NFE2L1/NR0B2/PMVK/PON1/PRKAG2/SCARF1/SOAT2/SOD1/STARD3/SULT2A1/TSKU
	BP	GO:0010257	NADH dehydrogenase complex assembly	0.000453326	0.022893	14	DMAC2/ECSIT/NDUFA11/NDUFAF2/NDUFAF3/NDUFAF7/NDUFB10/NDUFB11/NDUFB6/NDUFB7/NDUFS4/NDUFS7/TAFAZZIN/TMEM126A
	BP	GO:0032981	mitochondrial respiratory chain complex I assembly	0.000453326	0.022893	14	DMAC2/ECSIT/NDUFA11/NDUFAF2/NDUFAF3/NDUFAF7/NDUFB10/NDUFB11/NDUFB6/NDUFB7/NDUFS4/NDUFS7/TAFAZZIN/TMEM126A
	BP	GO:0034308	primary alcohol metabolic process	0.000495609	0.0247853	20	ADH1B/AKR1C4/AKR7A2/ALDH2/BMP6/CYP1A2/CYP2C8/CYP3A4/CYP3A5/DGAT2/DHRS13/H6PD/IGF1/NAAA/PNPLA2/PNPLA4/RBP4/RDH16/SULT1E1/SULT2A1
	BP	GO:0015849	organic acid transport	0.000509346	0.0248182	42	ABAT/ABCD4/AGXT/AKR1C4/AKT1/AQP9/ARL6IP1/FIS1/FOLR3/IRS2/KMO/LLGL2/MPC1/MPC2/NMB/NR0B2/PLA2G12B/PLA2G6/SFXN2/SLC10A1/SLC13A2/SLC13A5/SLC16A10/SLC19A2/SLC1A1/SLC1A2/SLC25A13/SLC25A18/SLC25A38/SLC27A2/SLC27A5/SLC38A10/SLC3A2/SLC43A1/SLC43A3/SLC46A1/SLC47A1/SLC6A13/SLC7A2/SLC7A9/SLCO1A2/SLCO1B3
	BP	GO:0072521	purine-containing compound metabolic process	0.000513741	0.0248182	68	AADAT/AASS/ABHD14B/ACOT8/ACSM3/ADCY1/ADCY10/AHCY/ATP5IF1/BAAT/CLPX/DGAT2/DHTKD1/DNAJC30/DNPH1/ENPP1/FIS1/G6PC1/GALK1/GCDH/GCKR/GLYAT/GNMT/HMGCS2/HPRT1/IGF1/INSR/ITPA/MACROD1/MCEE/MLXIPL/MLYCD/MPC2/MTHFD1/MTHFD2L/MYH3/NCS1/NDUFA11/NDUFB10/NDUFB11/NDUFB6/NDUFB7/NDUFS4/NDUFS7/NDUFV3/NME4/NT5E/NUDT2/PDE2A/PDK2/PDK4/PGM1/PMVK/PNP/PPARGC1A/PPT2/PRKAG2/SHMT2/SLC25A13/STOML2/SULT1E1/SULT2A1/TAFAZZIN/TDO2…
	BP	GO:1901293	nucleoside phosphate biosynthetic process	0.000521824	0.0248182	44	ACMSD/ADCY1/ADCY10/AFMID/ASPDH/CDA/DHODH/DNAJC30/ENTPD8/GCDH/HAAO/HPRT1/KMO/KYNU/MLYCD/MPC2/MTHFD1/MTHFD2L/NAPRT/NCS1/NDUFA11/NDUFB10/NDUFB11/NDUFB6/NDUFB7/NDUFS4/NDUFS7/NDUFV3/NME4/NNMT/NUDT2/PARP16/PDK2/PDK4/PNP/PPARGC1A/PPT2/PRKAG2/SLC25A13/STOML2/TAFAZZIN/TECR/UCK1/VPS9D1
	BP	GO:0006760	folic acid-containing compound metabolic process	0.00052187	0.0248182	9	ALDH1L1/FOLH1/FPGS/GCH1/MTHFD1/MTHFD2L/MTHFR/SHMT2/SLC46A1
	BP	GO:0009435	NAD biosynthetic process	0.00052187	0.0248182	9	ACMSD/AFMID/ASPDH/HAAO/KMO/KYNU/NAPRT/NNMT/PARP16
	BP	GO:0008203	cholesterol metabolic process	0.000534813	0.0248182	26	ACAA2/APOA5/APOF/CETP/CYP1A2/CYP27A1/CYP3A4/DGAT2/EPHX2/ERLIN1/FMO5/HMGCS2/LCAT/LPCAT3/LRP5/MBTPS1/NFE2L1/NR0B2/PMVK/PON1/SCARF1/SOAT2/SOD1/STARD3/SULT2A1/TSKU
	BP	GO:0010675	regulation of cellular carbohydrate metabolic process	0.000534813	0.0248182	26	AKT1/DGAT2/ENPP1/FAM3A/FOXA2/FOXO1/GCGR/GCKR/GNMT/GPER1/GPT/IGF1/IGFBP4/INSR/IRS2/MLYCD/NNMT/PDK2/PDK4/PHKG2/PPARGC1A/PTH1R/PTK2B/RORC/SESN2/SIRT1
	BP	GO:0120254	olefinic compound metabolic process	0.000534813	0.0248182	26	ACAA1/ACOT8/ADH1B/AKR1C4/BMP6/CYP1A2/CYP2A6/CYP2C19/CYP2C8/CYP2E1/CYP2J2/CYP3A4/CYP3A5/DGAT2/DHRS13/EPHX2/FAAH/FAAH2/H6PD/PNPLA2/PNPLA4/RBP4/RDH16/SRD5A1/STARD3/STAT5B
	BP	GO:0009086	methionine biosynthetic process	0.000556493	0.0255937	6	ADI1/BHMT/MRI1/MTHFD1/MTHFD2L/MTHFR
	BP	GO:0071280	cellular response to copper ion	0.000600231	0.0272633	8	AOC1/MT1A/MT1E/MT1F/MT1G/MT1H/MT1M/MT1X
	BP	GO:0042558	pteridine-containing compound metabolic process	0.000604063	0.0272633	10	ALDH1L1/FOLH1/FPGS/GCH1/MTHFD1/MTHFD2L/MTHFR/PCBD1/SHMT2/SLC46A1
	BP	GO:0008206	bile acid metabolic process	0.000613967	0.0272633	13	ACAA1/ACOT8/AKR1C4/BAAT/CYP27A1/FGFR4/HSD17B10/NR5A2/OSBPL6/SIRT1/SLC27A2/SLC27A5/SULT2A1
	BP	GO:0030195	negative regulation of blood coagulation	0.000613967	0.0272633	13	ABAT/CPB2/F11/FGA/FGB/FGG/KLKB1/KNG1/PLG/PROC/SERPINF2/TFPI/VTN
	BP	GO:0006544	glycine metabolic process	0.000631842	0.0275815	7	AGXT/AGXT2/AMT/BAAT/GLYAT/PHGDH/SHMT2
	BP	GO:0009068	aspartate family amino acid catabolic process	0.000631842	0.0275815	7	AADAT/AASS/ASPA/GCAT/GOT1/MAT1A/SDS
	BP	GO:0009991	response to extracellular stimulus	0.000646337	0.0279771	67	ABCG5/ABCG8/ACVR1C/ADRB2/AHCY/AKT1/ALB/ALPL/AOC1/AQP3/ASGR1/ASL/ASS1/BCKDHB/BNIP3/CBS/LOC102724560/DEPDC5/EIF2A/ENSA/FOXA2/FOXA3/FOXO1/GABARAP/GCGR/GPT/HAMP/HMGCS2/IGFBP2/INHBB/KICS2/KPTN/KYNU/MGMT/MTHFR/NPRL2/NPRL3/OGG1/PCK1/PCK2/PDK2/PDK4/PICK1/PIM1/PON1/PPARGC1A/PRKAG2/RNF152/RRP8/SESN2/SIRT1/SIRT2/SIRT5/SLC10A1/SLC1A2/SLC34A1/SLC39A4/SLC39A5/SOD1/SORD/SRD5A1/SUV39H1/TPCN2/TXN2/WDR45/WDR59/XBP1
	BP	GO:0032543	mitochondrial translation	0.000700424	0.0300657	26	MALSU1/MRPL11/MRPL14/MRPL2/MRPL20/MRPL24/MRPL37/MRPL40/MRPL46/MRPL49/MRPL51/MRPL55/MRPL57/MRPL58/MRPL9/MRPS14/MRPS18B/MRPS26/MRPS33/MRPS5/MRPS7/MTG1/RPUSD4/SHMT2/TRUB2/TSFM
	BP	GO:0030193	regulation of blood coagulation	0.000718783	0.0305988	16	ABAT/CAV1/CPB2/F11/FGA/FGB/FGG/FOXA2/KLKB1/KNG1/PLG/PROC/SERPINC1/SERPINF2/TFPI/VTN
	BP	GO:0140053	mitochondrial gene expression	0.000725961	0.030651	30	FASTK/HSD17B10/MALSU1/MRPL11/MRPL14/MRPL2/MRPL20/MRPL24/MRPL37/MRPL40/MRPL46/MRPL49/MRPL51/MRPL55/MRPL57/MRPL58/MRPL9/MRPS14/MRPS18B/MRPS26/MRPS33/MRPS5/MRPS7/MTG1/RPUSD4/SHMT2/THAP11/TRIT1/TRUB2/TSFM
	BP	GO:0006869	lipid transport	0.000747224	0.0307617	56	ABCA10/ABCA6/ABCA8/ABCD4/ABCG5/ABCG8/AKR1C4/AKT1/ANO7/APOA5/APOF/APOM/AQP9/ATG2A/BMP6/CAV1/CETP/CFHR4/CLU/CPTP/CRY2/FIS1/GLTPD2/IRS2/LCAT/LPA/LPCAT3/NFKBIA/NMB/NME4/NR0B2/NR1H3/OSBPL6/PCTP/PLA2G12B/PLA2G6/PLPPR4/PLSCR4/PON1/RBP4/SERPINA5/SIRT1/SLC10A1/SLC27A2/SLC27A5/SLC43A3/SLC66A2/SLCO1A2/SLCO1B3/SOAT2/STARD3/TPCN2/TSKU/VPS51/XKR4/XKR8
	BP	GO:0062012	regulation of small molecule metabolic process	0.000751533	0.0307617	47	ACMSD/AKT1/APOA5/ATP5IF1/BHMT/BMP6/CAV1/CDA/DGAT2/DNAJC30/EPHX2/ERLIN1/FAM3A/FGFR4/FIS1/FMO5/FOXA2/FOXO1/GCKR/GNMT/GPER1/GPT/H6PD/IGF1/IGFBP4/INSR/IRS2/LPCAT3/MBTPS1/MLXIPL/MLYCD/NCS1/NNMT/NR1H3/PDK2/PDK4/PHKG2/PPARGC1A/PRKAG2/PTH1R/PTK2B/RORC/SESN2/SIRT1/SIRT5/SOD1/TAFAZZIN
	BP	GO:0009081	branched-chain amino acid metabolic process	0.000752471	0.0307617	9	ACADSB/ALDH6A1/BCKDHB/HIBADH/HMGCL/HSD17B10/ILVBL/IVD/SDS
	BP	GO:0042730	fibrinolysis	0.000752471	0.0307617	9	CPB2/F11/FGA/FGB/FGG/KLKB1/PLG/SERPINF2/VTN
	BP	GO:0006778	porphyrin-containing compound metabolic process	0.000783083	0.031513	13	ABCB7/ALAS1/ATP5IF1/BLVRB/CYP1A2/FXN/NFE2L1/PPOX/RSAD1/SLC25A38/SLC46A1/SLCO1B3/UROS
	BP	GO:1900047	negative regulation of hemostasis	0.000783083	0.031513	13	ABAT/CPB2/F11/FGA/FGB/FGG/KLKB1/KNG1/PLG/PROC/SERPINF2/TFPI/VTN
	BP	GO:0043255	regulation of carbohydrate biosynthetic process	0.000794862	0.031739	18	AKT1/DGAT2/ENPP1/FAM3A/FOXO1/GNMT/GPER1/GPT/IGF1/INSR/IRS2/NNMT/PDK2/PPARGC1A/PTH1R/PTK2B/SESN2/SIRT1
	BP	GO:0009165	nucleotide biosynthetic process	0.000818182	0.0324189	43	ACMSD/ADCY1/ADCY10/AFMID/ASPDH/CDA/DHODH/DNAJC30/GCDH/HAAO/HPRT1/KMO/KYNU/MLYCD/MPC2/MTHFD1/MTHFD2L/NAPRT/NCS1/NDUFA11/NDUFB10/NDUFB11/NDUFB6/NDUFB7/NDUFS4/NDUFS7/NDUFV3/NME4/NNMT/NUDT2/PARP16/PDK2/PDK4/PNP/PPARGC1A/PPT2/PRKAG2/SLC25A13/STOML2/TAFAZZIN/TECR/UCK1/VPS9D1
	CC	GO:0098798	mitochondrial protein-containing complex	0.000491768	0.033167	44	BCKDHB/CLPX/DNAJC19/GRPEL1/HSD17B10/MICOS13/MPC1/MPC2/MRPL11/MRPL14/MRPL2/MRPL20/MRPL24/MRPL37/MRPL40/MRPL46/MRPL49/MRPL51/MRPL55/MRPL57/MRPL58/MRPL9/MRPS14/MRPS18B/MRPS26/MRPS33/MRPS5/MRPS7/NDUFA11/NDUFB10/NDUFB11/NDUFB6/NDUFB7/NDUFS4/NDUFS7/NDUFV3/PDK2/SLC25A4/SMDT1/SPG7/TIMM10/TIMM17B/TIMM50/TOMM20
	BP	GO:0042572	retinol metabolic process	0.000849737	0.0334122	11	ADH1B/CYP1A2/CYP2C8/CYP3A4/CYP3A5/DGAT2/DHRS13/PNPLA2/PNPLA4/RBP4/RDH16
	BP	GO:1900046	regulation of hemostasis	0.00087448	0.0341246	16	ABAT/CAV1/CPB2/F11/FGA/FGB/FGG/FOXA2/KLKB1/KNG1/PLG/PROC/SERPINC1/SERPINF2/TFPI/VTN
	BP	GO:0033865	nucleoside bisphosphate metabolic process	0.000900389	0.0341856	23	AADAT/AASS/ABHD14B/ACOT8/ACSM3/BAAT/DGAT2/ENPP1/GCDH/GLYAT/HMGCS2/MCEE/MLYCD/MPC2/PDK2/PDK4/PMVK/PPT2/SULT1E1/SULT2A1/TDO2/TECR/TPST1
	BP	GO:0033875	ribonucleoside bisphosphate metabolic process	0.000900389	0.0341856	23	AADAT/AASS/ABHD14B/ACOT8/ACSM3/BAAT/DGAT2/ENPP1/GCDH/GLYAT/HMGCS2/MCEE/MLYCD/MPC2/PDK2/PDK4/PMVK/PPT2/SULT1E1/SULT2A1/TDO2/TECR/TPST1
	BP	GO:0034032	purine nucleoside bisphosphate metabolic process	0.000900389	0.0341856	23	AADAT/AASS/ABHD14B/ACOT8/ACSM3/BAAT/DGAT2/ENPP1/GCDH/GLYAT/HMGCS2/MCEE/MLYCD/MPC2/PDK2/PDK4/PMVK/PPT2/SULT1E1/SULT2A1/TDO2/TECR/TPST1
	BP	GO:0030262	apoptotic nuclear changes	0.00090259	0.0341856	8	ACVR1C/CDK5RAP3/DEDD2/DFFB/DNASE1L3/ERN2/GPER1/SHARPIN
	BP	GO:0006721	terpenoid metabolic process	0.000919294	0.0345641	17	ADH1B/AKR1C4/CYP1A2/CYP2C19/CYP2C8/CYP2E1/CYP3A4/CYP3A5/DGAT2/DHRS13/HMGCS2/HTRA2/PNPLA2/PNPLA4/RBP4/RDH16/SRD5A1
	BP	GO:0050819	negative regulation of coagulation	0.000989654	0.0369399	13	ABAT/CPB2/F11/FGA/FGB/FGG/KLKB1/KNG1/PLG/PROC/SERPINF2/TFPI/VTN
	BP	GO:0044270	cellular nitrogen compound catabolic process	0.00102293	0.0379071	62	A1CF/ACMSD/AFMID/AHCY/AKT1/ALDH1L1/ALDH6A1/ANG/BHMT/BLVRB/CARHSP1/CDA/CIRBP/CSDC2/CYP3A4/CYP3A5/DDX49/DEDD2/DERA/DFFB/DMGDH/DNASE1L3/DNPH1/ENPP1/ENTPD8/ERN1/ERN2/EXOSC2/EXOSC5/FASTK/FXR2/GRSF1/GSPT2/HAAO/HPRT1/ITPA/KMO/KYNU/MLYCD/MPST/NEIL1/NT5E/NTHL1/OGG1/PABPC4/PAN2/PCID2/PDE2A/PNP/RBM10/RBM24/RNASEH2C/SECISBP2/SLCO1B3/SMPDL3A/SMUG1/TDO2/TENT4A/TRIR/TST/TUT7/UNG
	BP	GO:0019359	nicotinamide nucleotide biosynthetic process	0.0010597	0.0387129	9	ACMSD/AFMID/ASPDH/HAAO/KMO/KYNU/NAPRT/NNMT/PARP16
	BP	GO:0019363	pyridine nucleotide biosynthetic process	0.0010597	0.0387129	9	ACMSD/AFMID/ASPDH/HAAO/KMO/KYNU/NAPRT/NNMT/PARP16
	BP	GO:0009259	ribonucleotide metabolic process	0.00109512	0.0397252	62	AADAT/AASS/ABHD14B/ACOT8/ACSM3/ADCY1/ADCY10/ATP5IF1/BAAT/CDA/CLPX/DGAT2/DHODH/DHTKD1/DNAJC30/ENPP1/FIS1/GALK1/GCDH/GLYAT/HMGCS2/HPRT1/IGF1/INSR/ITPA/MCEE/MLXIPL/MLYCD/MPC2/MTHFD1/MYH3/NDUFA11/NDUFB10/NDUFB11/NDUFB6/NDUFB7/NDUFS4/NDUFS7/NDUFV3/NME4/NT5E/NUDT2/PDE2A/PDK2/PDK4/PGM1/PMVK/PNP/PPARGC1A/PPT2/PRKAG2/SLC25A13/STOML2/SULT1E1/SULT2A1/TAFAZZIN/TDO2/TECR/TJP2/TPST1/UCK1/VPS9D1
	BP	GO:0006730	one-carbon metabolic process	0.00112134	0.0401896	10	AHCY/ALDH1L1/CA5A/FPGS/GNMT/MAT1A/MTHFD1/MTHFD2L/MTHFR/SHMT2
	BP	GO:1903825	organic acid transmembrane transport	0.0011389	0.0401896	24	ABCD4/AKT1/ARL6IP1/IRS2/MPC1/MPC2/SFXN2/SLC13A2/SLC13A5/SLC16A10/SLC1A1/SLC1A2/SLC25A13/SLC25A18/SLC25A38/SLC27A5/SLC38A10/SLC3A2/SLC43A1/SLC46A1/SLC47A1/SLC6A13/SLC7A2/SLC7A9
	BP	GO:1905039	carboxylic acid transmembrane transport	0.0011389	0.0401896	24	ABCD4/AKT1/ARL6IP1/IRS2/MPC1/MPC2/SFXN2/SLC13A2/SLC13A5/SLC16A10/SLC1A1/SLC1A2/SLC25A13/SLC25A18/SLC25A38/SLC27A5/SLC38A10/SLC3A2/SLC43A1/SLC46A1/SLC47A1/SLC6A13/SLC7A2/SLC7A9
	BP	GO:0015711	organic anion transport	0.00113914	0.0401896	47	ABAT/AGXT/AKR1C4/AQP9/ARL6IP1/CPTP/CYB5RL/FOLR3/GLTPD2/KMO/MPC1/MPC2/NMB/NR0B2/PLA2G12B/PLA2G6/SFXN2/SLC10A1/SLC13A2/SLC13A5/SLC16A10/SLC17A2/SLC17A9/SLC19A2/SLC1A1/SLC1A2/SLC22A10/SLC25A13/SLC25A18/SLC25A38/SLC25A4/SLC27A5/SLC35A1/SLC35A3/SLC35C2/SLC35D2/SLC38A10/SLC39A8/SLC3A2/SLC43A1/SLC46A1/SLC47A1/SLC6A13/SLC7A2/SLC7A9/SLCO1A2/SLCO1B3
	BP	GO:1901617	organic hydroxy compound biosynthetic process	0.00123778	0.0433727	37	ACAA2/ACER1/ACOT8/AKR1C4/ALDH2/APOA5/BAAT/BMP6/CYP27A1/CYP3A4/DCT/ERLIN1/FAXDC2/FGFR4/GCH1/GOT1/GPER1/H6PD/HMGCS2/HSD17B10/IMPA2/LPCAT3/MBTPS1/OSBPL6/PAH/PCBD1/PCK1/PCK2/PMEL/PMVK/PRKAG2/PTH1R/PTK2B/SIRT1/SLC27A2/SLC27A5/SOD1
	BP	GO:0044262	cellular carbohydrate metabolic process	0.00126928	0.0440046	42	ABHD10/AKT1/DGAT2/ENOSF1/ENPP1/FAM3A/FOXA2/FOXO1/G6PC1/GALK1/GCGR/GCKR/GNE/GNMT/GOT1/GPER1/GPT/IGF1/IGFBP4/IMPA2/INPP1/INPP5B/INSR/IRS2/MLYCD/NDST3/NNMT/PCK1/PCK2/PDK2/PDK4/PHKG2/PPARGC1A/PPP1R1A/PRKAG2/PTH1R/PTK2B/RORC/SESN2/SIRT1/SORD/STK40
	BP	GO:0050818	regulation of coagulation	0.00127289	0.0440046	16	ABAT/CAV1/CPB2/F11/FGA/FGB/FGG/FOXA2/KLKB1/KNG1/PLG/PROC/SERPINC1/SERPINF2/TFPI/VTN
	CC	GO:0031093	platelet alpha granule lumen	0.000730546	0.0443441	16	ALB/CFD/CLU/FGA/FGB/FGG/IGF1/KNG1/ORM1/ORM2/PLG/SERPINA3/SERPINF2/TEX264/VEGFA/VTI1B
	CC	GO:0000315	organellar large ribosomal subunit	0.000914827	0.046275	14	MRPL11/MRPL14/MRPL2/MRPL20/MRPL24/MRPL37/MRPL40/MRPL46/MRPL49/MRPL51/MRPL55/MRPL57/MRPL58/MRPL9
	CC	GO:0005762	mitochondrial large ribosomal subunit	0.000914827	0.046275	14	MRPL11/MRPL14/MRPL2/MRPL20/MRPL24/MRPL37/MRPL40/MRPL46/MRPL49/MRPL51/MRPL55/MRPL57/MRPL58/MRPL9
	BP	GO:0015850	organic hydroxy compound transport	0.00136017	0.0467084	37	ABAT/ABCA8/ABCG5/ABCG8/AKR1C4/APOA5/APOM/AQP11/AQP3/AQP9/BMP6/CAV1/CETP/CLU/DRD1/LCAT/LPCAT3/MAOB/NFKBIA/NMB/NR0B2/NR1H3/OSBPL6/PON1/RBP4/SIRT1/SLC10A1/SLC27A5/SLC5A11/SLCO1A2/SLCO1B3/SOAT2/STARD3/SYT1/TOR1A/TPCN2/TSKU
	BP	GO:0001678	cellular glucose homeostasis	0.00140019	0.0477641	25	CPB2/ERN1/FOXA2/FOXA3/FOXO1/GPER1/GRIK5/IRS2/KLF15/LRP5/MEN1/MLXIPL/MPC2/NDUFAF2/PCK1/PCK2/PIH1D1/PIM3/PLA2G6/PPARGC1A/RAB11B/SIRT1/SLC39A14/STX4/XBP1
	BP	GO:0006163	purine nucleotide metabolic process	0.00143121	0.0483328	62	AADAT/AASS/ABHD14B/ACOT8/ACSM3/ADCY1/ADCY10/ATP5IF1/BAAT/CLPX/DGAT2/DHTKD1/DNAJC30/DNPH1/ENPP1/FIS1/GALK1/GCDH/GLYAT/HMGCS2/HPRT1/IGF1/INSR/ITPA/MCEE/MLXIPL/MLYCD/MPC2/MTHFD1/MTHFD2L/MYH3/NCS1/NDUFA11/NDUFB10/NDUFB11/NDUFB6/NDUFB7/NDUFS4/NDUFS7/NDUFV3/NME4/NT5E/NUDT2/PDE2A/PDK2/PDK4/PGM1/PMVK/PNP/PPARGC1A/PPT2/PRKAG2/SLC25A13/STOML2/SULT1E1/SULT2A1/TAFAZZIN/TDO2/TECR/TJP2/TPST1/VPS9D1
	BP	GO:0009150	purine ribonucleotide metabolic process	0.00144256	0.0483328	59	AADAT/AASS/ABHD14B/ACOT8/ACSM3/ADCY1/ADCY10/ATP5IF1/BAAT/CLPX/DGAT2/DHTKD1/DNAJC30/ENPP1/FIS1/GALK1/GCDH/GLYAT/HMGCS2/HPRT1/IGF1/INSR/ITPA/MCEE/MLXIPL/MLYCD/MPC2/MTHFD1/MYH3/NDUFA11/NDUFB10/NDUFB11/NDUFB6/NDUFB7/NDUFS4/NDUFS7/NDUFV3/NME4/NT5E/NUDT2/PDE2A/PDK2/PDK4/PGM1/PMVK/PNP/PPARGC1A/PPT2/PRKAG2/SLC25A13/STOML2/SULT1E1/SULT2A1/TAFAZZIN/TDO2/TECR/TJP2/TPST1/VPS9D1
	BP	GO:0006953	acute-phase response	0.00144501	0.0483328	11	APCS/ASS1/CEBPB/HAMP/IL6R/ITIH4/ORM1/ORM2/SERPINA3/SERPINF2/TFR2
	BP	GO:0006694	steroid biosynthetic process	0.00147461	0.0489771	28	ACAA2/ACOT8/AKR1C4/APOA5/ARMC5/BAAT/BMP6/CYP27A1/CYP3A4/ERLIN1/FAXDC2/FGFR4/H6PD/HINT2/HMGCS2/HSD17B10/HSD17B2/LPCAT3/MBTPS1/OSBPL6/PMVK/PRKAG2/SIRT1/SLC27A2/SLC27A5/SOD1/SRD5A1/STARD3
	BP	GO:0007031	peroxisome organization	0.00149083	0.0489771	10	ABCD4/ACOT8/FIS1/MAVS/PEX10/PEX11G/PEX16/PEX19/PEX5/PLAAT3
	BP	GO:1902652	secondary alcohol metabolic process	0.0014928	0.0489771	26	ACAA2/APOA5/APOF/CETP/CYP1A2/CYP27A1/CYP3A4/DGAT2/EPHX2/ERLIN1/FMO5/HMGCS2/LCAT/LPCAT3/LRP5/MBTPS1/NFE2L1/NR0B2/PMVK/PON1/SCARF1/SOAT2/SOD1/STARD3/SULT2A1/TSKU
