# Supplementary material for: Comprehensive meta-analysis reveals distinct gene expression signatures of MASLD progression
Source: Life Sci Alliance. 2024 Apr 2;7(6):e202302517. doi: 10.26508/lsa.202302517 (PMC10987979; doi:10.26508/lsa.202302517)
Supplement: Supplementary file 7 [file LSA-2023-02517_TableS7.xlsx]

## Sheet: Table S7
Table S7. Overlap of the significant DEGs among the different meta-analyses
A. DEGs overlapping between MASLD vs. CTL, MASH vs. CTL, and MASH vs. MASLD								B. DEGs overlapping between MASLD vs. CTL and MASH vs. CTL						C. DEGs overlapping between MASLD vs. CTL and MASH vs. MASLD						D. DEGs overlapping between MASH vs. CTL and MASH vs. MASLD
Symbol	NAFLD vs CTL		NASH vs CTL		NASH vs NAFLD			Symbol	NAFLD vs CTL		NASH vs CTL			Symbol	NAFLD vs CTL		NASH vs NAFLD			Symbol	NASH vs CTL		NASH vs NAFLD
	Z	FDR	Z	FDR	Z	FDR			Z	FDR	Z	FDR			Z	FDR	Z	FDR			Z	FDR	Z	FDR
ACADSB	-6.18351	0	-5.19278	7.31707e-06	-4.82943	2.79385e-05		ACADSB	-6.18351	0	-5.19278	7.31707e-06		ACADSB	-6.18351	0	-4.82943	2.79385e-05		AMDHD1	-6.50008	0	-3.84899	0.000931325
AMDHD1	-5.62135	0	-6.50008	0	-3.84899	0.000931325		AMDHD1	-5.62135	0	-6.50008	0		AMDHD1	-5.62135	0	-3.84899	0.000931325		ANO10	6.21773	0	5.04491	1.2887e-05
IGF1	-7.67756	0	-5.21786	6.89076e-06	-2.61528	0.0280683		C11orf54	-6.2591	0	-3.64716	0.00300006		IGF1	-7.67756	0	-2.61528	0.0280683		APOF	-8.99404	0	-9.51677	0
IGFBP2	-5.73898	0	-6.9014	0	-3.89961	0.0007883		CYB561	6.288	0	3.1298	0.0127553		IGFBP2	-5.73898	0	-3.89961	0.0007883		ARHGEF26	-6.66896	0	-2.96653	0.0117323
LRRC31	5.95603	0	4.3104	0.000313963	2.7104	0.0221823		ENO3	5.67732	0	3.52964	0.00422003		LRRC31	5.95603	0	2.7104	0.0221823		ATP6V1B2	6.10099	0	4.0313	0.000505154
P4HA1	-6.52932	0	-6.26557	0	-2.94924	0.012281		FAM9B	-7.19415	0	-7.89677	0		P4HA1	-6.52932	0	-2.94924	0.012281		AZGP1	-7.31854	0	-5.01225	1.44444e-05
UGT3A2	5.82996	0	5.65294	5.40541e-07	3.26461	0.00538144		IGF1	-7.67756	0	-5.21786	6.89076e-06		UGT3A2	5.82996	0	3.26461	0.00538144		CA12	5.97117	0	4.47779	0.000101967
VIL1	-6.57827	0	-10.0657	0	-3.50428	0.00277184		IGFBP2	-5.73898	0	-6.9014	0		VIL1	-6.57827	0	-3.50428	0.00277184		CALR	6.18045	0	3.01221	0.0105022
CLPX	-5.34438	1.68e-05	-4.06672	0.000744953	-2.39883	0.0449986		IP6K3	5.79341	0	6.85248	0		CLPX	-5.34438	1.68e-05	-2.39883	0.0449986		CBS	-7.49944	0	-4.99358	1.53435e-05
APOF	-5.27011	2.14815e-05	-8.99404	0	-9.51677	0		LRRC31	5.95603	0	4.3104	0.000313963		APOF	-5.27011	2.14815e-05	-9.51677	0		CDK5RAP2	6.26638	0	6.00721	2.46914e-07
MACROH2A2	5.25384	2.21429e-05	4.7409	5.33028e-05	3.61389	0.00199233		P4HA1	-6.52932	0	-6.26557	0		MACROH2A2	5.25384	2.21429e-05	3.61389	0.00199233		CENPV	-5.9923	0	-6.32963	0
MET	-5.07554	4.9697e-05	-5.93197	0	-5.08849	1.09009e-05		PRKCE	6.64903	0	6.5319	0		MET	-5.07554	4.9697e-05	-5.08849	1.09009e-05		CMYA5	-5.9566	0	-2.84674	0.0159319
MYO1B	-4.98135	7.94595e-05	-4.13771	0.000585939	-2.52212	0.0345534		RASSF4	5.97735	0	4.21907	0.00044549		MYO1B	-4.98135	7.94595e-05	-2.52212	0.0345534		COL1A1	7.11174	0	5.76975	3.80952e-07
NSUN6	-4.93479	9.6e-05	-4.44381	0.000187917	-2.9192	0.0132713		TMEM45B	6.70017	0	4.20004	0.000469268		NSUN6	-4.93479	9.6e-05	-2.9192	0.0132713		CYP2C19	-6.19169	0	-4.51865	8.74836e-05
RPS6KA1	4.88963	0.000113023	3.81294	0.00177119	2.91163	0.0135122		TNIK	-5.83315	0	-5.40091	2.3913e-06		RPS6KA1	4.88963	0.000113023	2.91163	0.0135122		DDX19B	-6.64669	0	-2.49375	0.0367466
AOX1	-4.89129	0.000114286	-4.21999	0.000444775	-3.97732	0.000608128		UGT3A2	5.82996	0	5.65294	5.40541e-07		AOX1	-4.89129	0.000114286	-3.97732	0.000608128		DIRAS3	-6.82401	0	-4.05666	0.000466777
GABRE	4.83707	0.000145217	6.40312	0	6.60965	0		VIL1	-6.57827	0	-10.0657	0		GABRE	4.83707	0.000145217	6.60965	0		DPYSL2	6.32449	0	4.66125	5.40838e-05
CYP2C19	-4.7973	0.000163673	-6.19169	0	-4.51865	8.74836e-05		ZNF507	-7.51732	0	-5.32468	3.72549e-06		CYP2C19	-4.7973	0.000163673	-4.51865	8.74836e-05		DTL	5.99709	0	5.61907	9.67742e-07
ANO10	4.70438	0.000254815	6.21773	0	5.04491	1.2887e-05		BCO1	5.52518	5e-06	3.89797	0.00133034		ANO10	4.70438	0.000254815	5.04491	1.2887e-05		EXO1	6.45824	0	6.48343	0
PGAP4	4.6854	0.000272857	4.83602	3.65775e-05	4.62925	5.9202e-05		DPP3	5.54706	5.26316e-06	4.78417	4.40777e-05		PGAP4	4.6854	0.000272857	4.62925	5.9202e-05		GABRE	6.40312	0	6.60965	0
DERL3	4.62107	0.00033	4.84331	3.56757e-05	2.55751	0.0318391		ATF5	5.46323	9.52381e-06	2.71645	0.0345104		DERL3	4.62107	0.00033	2.55751	0.0318391		GLI1	6.17695	0	4.67213	5.25729e-05
DPY19L3	-4.57636	0.000407302	-3.59216	0.00352527	-2.44308	0.0410112		OPRPN	5.43434	1.09091e-05	4.43004	0.00019585		DPY19L3	-4.57636	0.000407302	-2.44308	0.0410112		GPNMB	5.89767	0	4.58714	6.89311e-05
AASS	-4.4955	0.000549714	-4.607	9.55e-05	-3.68531	0.00158275		CLPX	-5.34438	1.68e-05	-4.06672	0.000744953		KLHL9	-4.55874	0.000427273	3.44019	0.00331291		H4C8	5.94492	0	2.43872	0.0413766
NEBL	4.46527	0.000635211	6.71136	0	2.73439	0.0209621		APOF	-5.27011	2.14815e-05	-8.99404	0		AASS	-4.4955	0.000549714	-3.68531	0.00158275		IGFBP2	-6.9014	0	-3.89961	0.0007883
CMYA5	-4.4607	0.000641111	-5.9566	0	-2.84674	0.0159319		MACROH2A2	5.25384	2.21429e-05	4.7409	5.33028e-05		NEBL	4.46527	0.000635211	2.73439	0.0209621		IL32	6.19309	0	4.1314	0.000360237
CYP4F22	4.40475	0.000814667	4.63287	8.62447e-05	3.65139	0.00174754		GINS3	5.21106	3.03448e-05	3.71182	0.00245408		CMYA5	-4.4607	0.000641111	-2.84674	0.0159319		IMPA2	-6.2041	0	-7.02405	0
PPM1K	-4.37051	0.000911139	-3.93831	0.00115963	-2.62522	0.0274352		IDH2	5.15283	3.4375e-05	4.27619	0.000359351		OAF	4.45659	0.000643562	-3.41134	0.00361523		ITGA6	6.66503	0	5.23532	5.26882e-06
DIRAS3	-4.34427	0.00098747	-6.82401	0	-4.05666	0.000466777		MET	-5.07554	4.9697e-05	-5.93197	0		CYP4F22	4.40475	0.000814667	3.65139	0.00174754		ITGBL1	7.48052	0	7.24629	0
NEIL3	4.32952	0.00102047	3.95543	0.00109363	2.76458	0.0194527		GABPB2	-5.0441	5.77143e-05	-3.1531	0.0119674		PPM1K	-4.37051	0.000911139	-2.62522	0.0274352		KCNK3	-6.07905	0	-3.99154	0.000581247
SLCO1A2	-4.3235	0.00103609	-4.1562	0.000544576	-2.5959	0.0292819		ZNF770	-5.04467	5.94118e-05	-2.77171	0.030391		ACP2	4.36409	0.000917284	-3.40333	0.00369938		LAMA3	6.36953	0	3.67931	0.00161247
WDR76	4.30709	0.0011027	5.8716	0	3.94153	0.00068505		PLEKHA1	-4.99298	7.77778e-05	-4.41872	0.000203478		DIRAS3	-4.34427	0.00098747	-4.05666	0.000466777		LPL	6.07658	0	4.57257	7.31915e-05
WDR62	4.28787	0.00117435	3.68372	0.00267684	2.88932	0.0143423		HBA2	4.97372	7.79487e-05	4.95	2.07143e-05		NEIL3	4.32952	0.00102047	2.76458	0.0194527		MAT1A	-6.69963	0	-8.2654	0
BTN2A2	4.25482	0.0012618	3.90728	0.0012934	4.0314	0.000505591		MYO1B	-4.98135	7.94595e-05	-4.13771	0.000585939		SLCO1A2	-4.3235	0.00103609	-2.5959	0.0292819		MCM10	6.05745	0	5.11119	9.5814e-06
DTL	4.22432	0.00142641	5.99709	0	5.61907	9.67742e-07		TM6SF2	4.97393	8e-05	2.91801	0.0216651		WDR76	4.30709	0.0011027	3.94153	0.00068505		MCM6	6.32002	0	5.04975	1.28814e-05
TMEM63A	4.22492	0.00143667	4.70865	6.09778e-05	3.88425	0.00082945		NSUN6	-4.93479	9.6e-05	-4.44381	0.000187917		WDR62	4.28787	0.00117435	2.88932	0.0143423		MET	-5.93197	0	-5.08849	1.09009e-05
RALGPS1	4.17205	0.00168072	5.87602	0	6.96777	0		SLC16A13	4.88913	0.000111364	4.19346	0.000477112		BTN2A2	4.25482	0.0012618	4.0314	0.000505591		MPZL2	6.33715	0	4.00657	0.000552431
EFHD1	-4.16026	0.00174018	-3.98218	0.000996376	-4.01422	0.000538254		RPS6KA1	4.88963	0.000113023	3.81294	0.00177119		DTL	4.22432	0.00142641	5.61907	9.67742e-07		MRAS	7.511	0	6.53891	0
FABP4	4.15103	0.00180368	4.78049	4.43269e-05	4.70981	4.47514e-05		AOX1	-4.89129	0.000114286	-4.21999	0.000444775		TMEM63A	4.22492	0.00143667	3.88425	0.00082945		MTHFR	-6.15104	0	-3.54827	0.00242803
INHBE	4.1153	0.00200833	4.58683	0.000105306	3.86674	0.000881522		GABRE	4.83707	0.000145217	6.40312	0		SHFL	4.1793	0.00163964	-3.32271	0.00463723		NEBL	6.71136	0	2.73439	0.0209621
SLC38A7	4.1102	0.00202262	4.0522	0.000778014	3.38114	0.003948		BLMH	-4.81508	0.000156596	-5.48764	1.64706e-06		RALGPS1	4.17205	0.00168072	6.96777	0		P4HA1	-6.26557	0	-2.94924	0.012281
SRD5A1	-4.1116	0.00202529	-6.88676	0	-5.79698	3.9604e-07		CYP2C19	-4.7973	0.000163673	-6.19169	0		EFHD1	-4.16026	0.00174018	-4.01422	0.000538254		PRAMEF10	7.81247	0	5.24769	4.83516e-06
FBXO21	-4.08472	0.00223403	-4.8399	3.60215e-05	-3.68881	0.0015696		ZFAND4	-4.72962	0.000232941	-3.77286	0.0020147		FABP4	4.15103	0.00180368	4.70981	4.47514e-05		PRKAA2	7.93619	0	5.99117	2.43902e-07
FOXP1	-4.05304	0.00247	-4.48289	0.000160433	-2.96745	0.0117131		LGALS3BP	4.7203	0.000243077	3.26359	0.00886736		INHBE	4.1153	0.00200833	3.86674	0.000881522		PTPN9	-7.09544	0	-3.85028	0.000928695
CA12	4.05635	0.00247188	5.97117	0	4.47779	0.000101967		ANO10	4.70438	0.000254815	6.21773	0		SLC38A7	4.1102	0.00202262	3.38114	0.003948		RALGPS1	5.87602	0	6.96777	0
SOWAHC	-4.04268	0.00254455	-5.05442	1.26027e-05	-3.11216	0.00808475		SYT7	4.68501	0.00026807	4.21195	0.000453094		SRD5A1	-4.1116	0.00202529	-5.79698	3.9604e-07		SEPTIN6	5.90021	0	3.93497	0.000698061
GRIA3	4.0297	0.00263674	4.46467	0.000173594	4.5321	8.37333e-05		PGAP4	4.6854	0.000272857	4.83602	3.65775e-05		REST	-4.09005	0.00219886	2.5606	0.0316069		SERPINF2	-6.37666	0	-4.88542	2.24104e-05
CBFB	-4.01227	0.0027093	-2.67219	0.038256	2.94002	0.0126103		TBCEL	-4.64971	0.000304407	-3.39513	0.0062378		FBXO21	-4.08472	0.00223403	-3.68881	0.0015696		SFXN2	-7.0158	0	-7.11502	0
IL1RAP	-3.95885	0.00317273	-4.57662	0.00010952	-3.71936	0.00142444		ILDR2	4.62453	0.000329836	3.80689	0.00180183		FOXP1	-4.05304	0.00247	-2.96745	0.0117131		SLC16A14	6.45026	0	5.40634	2.26667e-06
SIRT1	-3.93628	0.00344051	-4.07251	0.00073494	-3.32792	0.00455895		DERL3	4.62107	0.00033	4.84331	3.56757e-05		CA12	4.05635	0.00247188	4.47779	0.000101967		SNAP25	6.16472	0	4.78142	3.34897e-05
MID2	3.9337	0.00345595	3.80679	0.00179919	2.71707	0.0218382		DPY19L3	-4.57636	0.000407302	-3.59216	0.00352527		SOWAHC	-4.04268	0.00254455	-3.11216	0.00808475		SRD5A1	-6.88676	0	-5.79698	3.9604e-07
ARHGEF26	-3.91838	0.0036465	-6.66896	0	-2.96653	0.0117323		BTN3A3	4.56365	0.00042	3.02762	0.0165512		MYG1	4.03987	0.0025585	-2.76627	0.0194027		STIL	6.4833	0	3.36767	0.00411824
SEC24C	3.89951	0.00384521	3.64722	0.0030041	2.74106	0.0206484		KCNB1	4.56389	0.000425937	4.80738	4.06091e-05		GRIA3	4.0297	0.00263674	4.5321	8.37333e-05		TMCO6	-5.97978	0	-5.91987	4.49438e-07
COL5A3	3.89787	0.00384663	3.77665	0.00198921	2.87394	0.0148976		LRP4	-4.5227	0.000487826	-3.73865	0.00226329		CBFB	-4.01227	0.0027093	2.94002	0.0126103		UBP1	7.57356	0	8.23021	0
ORC2	-3.90052	0.00385232	-4.85733	3.40782e-05	-3.39326	0.0038114		AASS	-4.4955	0.000549714	-4.607	9.55e-05		AGPAT2	4.00846	0.0027379	-2.54809	0.0325395		VIL1	-10.0657	0	-3.50428	0.00277184
PDGFRB	3.85677	0.00439503	4.76803	4.70142e-05	4.15125	0.000334139		NEBL	4.46527	0.000635211	6.71136	0		IL1RAP	-3.95885	0.00317273	-3.71936	0.00142444		WBP1L	-7.52976	0	-4.04702	0.000479127
ENPP1	-3.83102	0.00474659	-4.14281	0.000575255	-3.75487	0.00126004		CMYA5	-4.4607	0.000641111	-5.9566	0		SIRT1	-3.93628	0.00344051	-3.32792	0.00455895		WDHD1	8.88061	0	6.10683	0
MCM2	3.78921	0.00528062	4.70883	6.125e-05	3.12538	0.00779855		PAQR7	4.43674	0.000707838	3.00729	0.017425		MID2	3.9337	0.00345595	2.71707	0.0218382		WDR76	5.8716	0	3.94153	0.00068505
ZBTB33	3.78157	0.00539825	8.89845	0	5.04929	1.2827e-05		CYP4F22	4.40475	0.000814667	4.63287	8.62447e-05		ARHGEF26	-3.91838	0.0036465	-2.96653	0.0117323		ZBTB33	8.89845	0	5.04929	1.2827e-05
HPRT1	-3.76087	0.00568766	-4.94494	2.10588e-05	-3.51714	0.00266864		SLC19A1	4.39639	0.000824416	3.83554	0.00164797		SEC24C	3.89951	0.00384521	2.74106	0.0206484		MED28	-5.76854	2.89855e-07	-2.86832	0.0151086
PTPN9	-3.7556	0.00572755	-7.09544	0	-3.85028	0.000928695		MORC2	-4.39751	0.000831053	-3.00252	0.0176011		COL5A3	3.89787	0.00384663	2.87394	0.0148976		CDC23	5.78212	2.94118e-07	2.86934	0.0150712
RTN1	3.74737	0.00579646	5.30775	4.61538e-06	4.99681	1.53846e-05		FANCA	4.38962	0.000837692	5.59065	7.79221e-07		TCEAL3	-3.90344	0.00384667	3.11821	0.00795965		GAMT	-5.79587	2.98507e-07	-7.17743	0
UBE2T	3.74156	0.00591333	3.78955	0.00190473	3.41604	0.00356895		FAM76B	-4.36899	0.000906	-3.80291	0.00182186		ORC2	-3.90052	0.00385232	-3.39326	0.0038114		FMO5	-5.81373	3.0303e-07	-2.63741	0.0265759
FMO5	-3.73269	0.00605784	-5.81373	3.0303e-07	-2.63741	0.0265759		PPM1K	-4.37051	0.000911139	-3.93831	0.00115963		PDGFRB	3.85677	0.00439503	4.15125	0.000334139		UGT3A2	5.65294	5.40541e-07	3.26461	0.00538144
PLSCR4	-3.71962	0.00631843	-4.24215	0.000408391	-4.81741	2.8997e-05		GTF2IRD2B	-4.34858	0.000977805	-5.63297	5.33333e-07		ENPP1	-3.83102	0.00474659	-3.75487	0.00126004		HELLS	5.68521	5.47945e-07	6.87521	0
NR5A2	-3.7172	0.00635115	-4.26814	0.000370264	-3.88144	0.000838575		DIRAS3	-4.34427	0.00098747	-6.82401	0		MCM2	3.78921	0.00528062	3.12538	0.00779855		E2F2	5.73834	5.6338e-07	4.05645	0.000465903
TOR1AIP1	-3.70521	0.00655484	-2.86375	0.0247614	-2.4643	0.0392071		YES1	-4.33985	0.00099881	-2.71946	0.0343295		ZBTB33	3.78157	0.00539825	5.04929	1.2827e-05		TARBP1	5.74341	5.71429e-07	7.42452	0
LGSN	-3.7021	0.00661306	-4.84487	3.55435e-05	-2.79173	0.0182611		NEIL3	4.32952	0.00102047	3.95543	0.00109363		NPRL2	3.75977	0.00568713	-3.51448	0.00269421		GNMT	-5.59904	7.89474e-07	-7.58059	0
ABCB4	3.699	0.00663777	5.54711	1.51899e-06	6.27628	0		SLCO1A2	-4.3235	0.00103609	-4.1562	0.000544576		HPRT1	-3.76087	0.00568766	-3.51714	0.00266864		PACSIN3	-5.58197	1.02564e-06	-5.28322	4.43182e-06
CFHR4	-3.69995	0.00664278	-4.05594	0.000773458	-3.44511	0.0032662		SLC45A3	4.31692	0.00106477	2.78233	0.0295994		PTPN9	-3.7556	0.00572755	-3.85028	0.000928695		LYZ	5.5356	1.44578e-06	5.80475	4.0404e-07
SMPDL3A	-3.68239	0.00695476	-4.38599	0.000234156	-6.31155	0		WDR76	4.30709	0.0011027	5.8716	0		DGAT2	3.75174	0.00576845	-3.18179	0.00677252		SMURF1	-5.5383	1.46341e-06	-2.4537	0.0401165
CCDC38	-3.67938	0.00697368	-4.74982	5.12037e-05	-3.43578	0.00336476		ACVR1	-4.29982	0.00112889	-3.07084	0.0149465		RTN1	3.74737	0.00579646	4.99681	1.53846e-05		NEB	5.53859	1.48148e-06	4.05179	0.000471589
OLFM2	3.66758	0.00719923	4.46807	0.000171143	2.43333	0.0417754		MAK16	-4.29206	0.00116022	-3.32256	0.00759055		UBE2T	3.74156	0.00591333	3.41604	0.00356895		TTL	5.54416	1.5e-06	5.14176	8.22967e-06
ATP6V0D1	3.65112	0.00760084	3.6242	0.0031898	2.36298	0.0485493		ARPC2	4.28723	0.00116645	3.58983	0.00354339		FMO5	-3.73269	0.00605784	-2.63741	0.0265759		ABCB4	5.54711	1.51899e-06	6.27628	0
SNAP25	3.63669	0.00795959	6.16472	0	4.78142	3.34897e-05		WDR62	4.28787	0.00117435	3.68372	0.00267684		PLSCR4	-3.71962	0.00631843	-4.81741	2.8997e-05		C4BPA	-5.45007	1.79775e-06	-2.79889	0.0179452
STK38	3.63516	0.00797579	4.95375	2.03614e-05	3.5481	0.00242769		ZNF24	-4.28252	0.00118	-4.2532	0.000394519		NR5A2	-3.7172	0.00635115	-3.88144	0.000838575		SH3KBP1	5.45257	1.81818e-06	4.19467	0.00028427
TFPI	-3.63074	0.00805639	-4.01325	0.000891275	-2.76023	0.0196882		BTN2A2	4.25482	0.0012618	3.90728	0.0012934		TOR1AIP1	-3.70521	0.00655484	-2.4643	0.0392071		CFAP221	5.45288	1.83908e-06	6.55506	0
NALCN	3.59253	0.00913259	5.13416	8.95522e-06	4.46889	0.000106183		TMED3	4.22348	0.00141731	2.99533	0.017892		LGSN	-3.7021	0.00661306	-2.79173	0.0182611		HS3ST3B1	-5.4828	1.86047e-06	-4.12254	0.000371694
EGFLAM	-3.56843	0.00979248	-5.21669	6.83333e-06	-3.89846	0.00078955		DTL	4.22432	0.00142641	5.99709	0		ABCB4	3.699	0.00663777	6.27628	0		KIF25	-5.44474	2e-06	-3.76426	0.00122355
SMURF1	-3.56261	0.00994223	-5.5383	1.46341e-06	-2.4537	0.0401165		TMEM63A	4.22492	0.00143667	4.70865	6.09778e-05		CFHR4	-3.69995	0.00664278	-3.44511	0.0032662		CEP128	5.41007	2.1978e-06	3.28703	0.00509011
LAMA3	3.54343	0.0105548	6.36953	0	3.67931	0.00161247		NUDT13	-4.19479	0.00155352	-3.32077	0.00760664		ITGB1	-3.68363	0.00695061	4.07256	0.000441547		SLC25A43	5.39066	2.34043e-06	3.91219	0.000753437
INSR	-3.54139	0.0105987	-5.07399	1.04895e-05	-2.73838	0.0207558		SLC16A1	-4.19531	0.00156505	-4.24821	0.000400462		SMPDL3A	-3.68239	0.00695476	-6.31155	0		FGFR2	5.39401	2.36559e-06	3.41401	0.00358888
FADS1	3.53895	0.0106597	4.78856	4.33333e-05	4.06937	0.000445658		HSD17B11	-4.18136	0.00163963	-4.76073	4.80751e-05		CCDC38	-3.67938	0.00697368	-3.43578	0.00336476		MSN	5.38365	2.73684e-06	3.04246	0.00966704
AJUBA	3.53363	0.0108495	4.42917	0.000195203	4.03357	0.000503324		RALGPS1	4.17205	0.00168072	5.87602	0		OLFM2	3.66758	0.00719923	2.43333	0.0417754		HORMAD2	-5.37286	3.125e-06	-3.80739	0.0010639
IVNS1ABP	-3.5145	0.0115713	-3.77108	0.0020233	-2.43989	0.0412886		EFHD1	-4.16026	0.00174018	-3.98218	0.000996376		ATP6V0D1	3.65112	0.00760084	2.36298	0.0485493		SULT1C2	5.32911	3.36634e-06	5.6786	7.01754e-07
MB	3.48884	0.0123956	4.33537	0.000286897	2.38841	0.0460149		B3GAT1	-4.14808	0.00177966	-3.96182	0.00107011		SNAP25	3.63669	0.00795959	4.78142	3.34897e-05		ZNF511	-5.33813	3.4e-06	-4.852	2.6051e-05
DISP1	-3.4756	0.0127865	-4.96703	1.86503e-05	-2.48479	0.0374314		ZNF503	-4.14968	0.00178328	-3.11695	0.0131971		STK38	3.63516	0.00797579	3.5481	0.00242769		FGB	-5.35225	3.46939e-06	-4.79596	3.19881e-05
PRAMEF10	3.46361	0.0131729	7.81247	0	5.24769	4.83516e-06		HUS1	-4.14992	0.00179687	-3.80001	0.00183684		TFPI	-3.63074	0.00805639	-2.76023	0.0196882		FAT1	5.35763	3.50515e-06	5.63514	8.40336e-07
CYP3A4	-3.43685	0.0141169	-4.74603	5.22581e-05	-4.99825	1.55039e-05		FABP4	4.15103	0.00180368	4.78049	4.43269e-05		NALCN	3.59253	0.00913259	4.46889	0.000106183		STMN2	5.32269	3.8835e-06	5.32424	3.5503e-06
ACVR1C	-3.42862	0.0143895	-3.16431	0.0116055	-2.53118	0.0337989		RACGAP1	4.12427	0.00194739	4.65116	7.97425e-05		EGFLAM	-3.56843	0.00979248	-3.89846	0.00078955		GAREM1	-5.30721	4.57143e-06	-4.28055	0.000206689
ABCA10	-3.42479	0.0145604	-3.79842	0.00184181	-3.03387	0.00991595		INHBE	4.1153	0.00200833	4.58683	0.000105306		RETREG2	3.56907	0.00980428	-3.26724	0.00535011		RTN1	5.30775	4.61538e-06	4.99681	1.53846e-05
E2F2	3.41834	0.0147283	5.73834	5.6338e-07	4.05645	0.000465903		SLC38A7	4.1102	0.00202262	4.0522	0.000778014		SMURF1	-3.56261	0.00994223	-2.4537	0.0401165		NDUFAF7	-5.28051	4.77064e-06	-2.67048	0.0245417
CBS	-3.41632	0.014743	-7.49944	0	-4.99358	1.53435e-05		SRD5A1	-4.1116	0.00202529	-6.88676	0		LAMA3	3.54343	0.0105548	3.67931	0.00161247		SPP1	5.28806	4.81481e-06	5.2925	4.22857e-06
CXCL9	3.41639	0.0147867	4.53988	0.00012907	3.5113	0.00271255		ICE2	-4.08365	0.00222672	-3.72153	0.00238626		INSR	-3.54139	0.0105987	-2.73838	0.0207558		CENPF	5.29043	4.85981e-06	3.47274	0.00302813
ATP6V1B2	3.39383	0.0154092	6.10099	0	4.0313	0.000505154		FBXO21	-4.08472	0.00223403	-4.8399	3.60215e-05		FADS1	3.53895	0.0106597	4.06937	0.000445658		AQP3	-5.2671	5.63636e-06	-5.81856	4.08163e-07
KBTBD11	-3.39461	0.0154599	-3.44559	0.00534332	-3.13195	0.00766481		GPD1	4.08101	0.00223857	3.23132	0.00967096		AJUBA	3.53363	0.0108495	4.03357	0.000503324		POLR2I	-5.24805	5.66372e-06	-3.58951	0.00214291
MCM10	3.39517	0.0154782	6.05745	0	5.11119	9.5814e-06		ABHD16A	4.06667	0.00237874	4.0276	0.000851481		IVNS1ABP	-3.5145	0.0115713	-2.43989	0.0412886		ABCC4	5.24946	5.71429e-06	6.52261	0
MRAS	3.3793	0.0155686	7.511	0	6.53891	0		GRM8	4.0514	0.00246992	4.80214	4.08e-05		FSTL1	-3.51023	0.0116438	2.56526	0.0312591		TRAF3IP3	5.24159	5.73913e-06	4.93503	1.93056e-05
FBXO2	3.37591	0.0156812	3.63481	0.00311525	2.6019	0.0289186		FOXP1	-4.05304	0.00247	-4.48289	0.000160433		MB	3.48884	0.0123956	2.38841	0.0460149		ECT2	5.25308	5.76577e-06	7.08217	0
SOCS2	-3.37046	0.0159632	-4.79587	4.18812e-05	-4.12226	0.000371588		CA12	4.05635	0.00247188	5.97117	0		PPT2	3.48235	0.0125791	-2.7757	0.0189518		METTL26	-5.24604	5.78947e-06	-3.93209	0.000703765
LPA	-3.36727	0.0160264	-3.53171	0.00420846	-3.58326	0.00217986		MTREX	-4.0542	0.00247659	-2.88934	0.0231691		DISP1	-3.4756	0.0127865	-2.48479	0.0374314		ZNF107	5.23555	5.86207e-06	2.42312	0.0427077
NAAA	-3.35977	0.0163451	-4.21083	0.000454545	-5.31175	3.83721e-06		SOWAHC	-4.04268	0.00254455	-5.05442	1.26027e-05		PRAMEF10	3.46361	0.0131729	5.24769	4.83516e-06		RFX5	5.22296	6.66667e-06	4.77916	3.34302e-05
DNAJB5	3.35771	0.0164242	3.37506	0.0066087	2.99471	0.0109593		FNDC5	4.03758	0.00256597	3.83509	0.00164788		CYP3A4	-3.43685	0.0141169	-4.99825	1.55039e-05		TCF7L1	-5.22043	6.77966e-06	-6.84572	0
ZWINT	3.33606	0.0174845	4.09015	0.000702857	3.71154	0.00146581		GRIA3	4.0297	0.00263674	4.46467	0.000173594		ACVR1C	-3.42862	0.0143895	-2.53118	0.0337989		EGFLAM	-5.21669	6.83333e-06	-3.89846	0.00078955
TAX1BP3	3.32899	0.0177567	3.54323	0.00407786	2.35245	0.0496152		RET	4.02616	0.00265912	3.96941	0.00104659		ABCA10	-3.42479	0.0145604	-3.03387	0.00991595		IGF1	-5.21786	6.89076e-06	-2.61528	0.0280683
RPS6KL1	3.32662	0.0178645	4.02966	0.000845114	3.13466	0.0076116		TMEM107	4.01533	0.00269206	4.79858	4.12935e-05		E2F2	3.41834	0.0147283	4.05645	0.000465903		BUB1B	5.20994	6.94215e-06	6.12672	0
SSBP3	-3.32364	0.0179113	-3.13131	0.0127002	-2.53628	0.0334487		FBXO17	4.01655	0.00269729	3.04768	0.0157816		CBS	-3.41632	0.014743	-4.99358	1.53435e-05		COL3A1	5.19221	7.25806e-06	4.99941	1.54086e-05
CLDN14	-3.3238	0.0179501	-4.02248	0.00086724	-5.09569	1.01818e-05		CBFB	-4.01227	0.0027093	-2.67219	0.038256		CXCL9	3.41639	0.0147867	3.5113	0.00271255		ACADSB	-5.19278	7.31707e-06	-4.82943	2.79385e-05
LGALS4	3.302	0.0188943	3.32103	0.00761651	2.86338	0.0152923		ERV3-1	4.02013	0.00271255	3.31133	0.00777676		KIAA2013	3.40869	0.0150292	-2.69439	0.0231399		MYOM2	-5.19825	7.37705e-06	-3.92819	0.000713244
TSPAN3	3.30255	0.0189058	3.8721	0.00145231	4.54103	8.17568e-05		MAB21L4	4.01667	0.00271482	3.05692	0.0154409		CBLL1	-3.40181	0.0151431	3.27709	0.00524194		COL1A2	5.17482	7.40157e-06	4.69917	4.65217e-05
ORC1	3.29672	0.0192124	3.58939	0.00354404	2.64234	0.0262835		CTDSPL2	-4.0183	0.00271594	-2.96618	0.0192669		ATP6V1B2	3.39383	0.0154092	4.0313	0.000505154		ERMP1	5.1777	7.46032e-06	3.09466	0.00847007
TP53I3	3.28873	0.0193326	3.58849	0.00355303	3.27416	0.00526664		NSUN2	-3.98792	0.00298319	-4.17808	0.000506667		KBTBD11	-3.39461	0.0154599	-3.13195	0.00766481		ELK1	-5.17367	7.5e-06	-4.78464	3.33923e-05
DENND2D	3.2893	0.0193927	3.68461	0.00267157	2.85255	0.0156938		ALDH18A1	3.97873	0.0030468	3.55252	0.00396306		MCM10	3.39517	0.0154782	5.11119	9.5814e-06		NFATC3	-5.17914	7.52e-06	-3.12268	0.0078572
RASL10A	-3.2488	0.0218953	-3.51155	0.00443336	-3.42392	0.00349669		GPR137B	-3.97954	0.00305521	-2.6718	0.03828		MRAS	3.3793	0.0155686	6.53891	0		ZMAT3	5.14983	8.24427e-06	5.91789	4.44444e-07
SQLE	3.24309	0.0221898	2.8681	0.0245265	2.89574	0.0140913		SRSF1	-3.97123	0.00308413	-3.49401	0.0046719		ROCK1	-3.3815	0.0155749	3.94024	0.000686321		DNAJC12	-5.14989	8.30769e-06	-6.98449	0
FNIP2	-3.2268	0.0231502	-3.78498	0.00193131	-2.52534	0.0342789		GNA12	3.97189	0.00309772	4.06837	0.000740993		TMEM179B	3.38745	0.0155968	-4.46736	0.000106708		NALCN	5.13416	8.95522e-06	4.46889	0.000106183
GNE	-3.21177	0.0240898	-3.47052	0.0049738	-3.40389	0.00369988		HLA-A	3.97263	0.00310959	2.55275	0.0496773		FBXO2	3.37591	0.0156812	2.6019	0.0289186		DUSP23	-5.13642	9.02256e-06	-4.56742	7.44601e-05
ISM1	3.21072	0.0241255	5.01769	1.44872e-05	4.48558	9.91102e-05		DEXI	3.96458	0.00313539	3.89468	0.00134389		SOCS2	-3.37046	0.0159632	-4.12226	0.000371588		TRIT1	-5.13668	9.09091e-06	-2.59195	0.0295008
SULT1C2	3.20345	0.0245398	5.32911	3.36634e-06	5.6786	7.01754e-07		IL1RAP	-3.95885	0.00317273	-4.57662	0.00010952		LPA	-3.36727	0.0160264	-3.58326	0.00217986		ACER3	5.11442	9.55882e-06	6.01346	2.5e-07
CALM1	-3.19742	0.0248451	-4.22252	0.000439887	-4.39466	0.000139197		DENND5B	-3.94512	0.00333397	-3.27316	0.0086122		NAAA	-3.35977	0.0163451	-5.31175	3.83721e-06		PTGFR	5.10654	9.71014e-06	5.15243	8.01932e-06
HTRA1	3.19784	0.0248651	4.04354	0.000804516	2.95958	0.0119443		AGL	-3.94638	0.00333806	-3.30447	0.00791606		DNAJB5	3.35771	0.0164242	2.99471	0.0109593		RND2	-5.11209	9.78102e-06	-5.51641	1.43885e-06
RTN4RL1	3.1984	0.0248746	3.58267	0.00360563	2.64901	0.0258428		SIRT1	-3.93628	0.00344051	-4.07251	0.00073494		ZWINT	3.33606	0.0174845	3.71154	0.00146581		CHL1	-5.10475	9.78417e-06	-3.11161	0.00809621
CHL1	-3.18448	0.0253753	-5.10475	9.78417e-06	-3.11161	0.00809621		MID2	3.9337	0.00345595	3.80679	0.00179919		TAX1BP3	3.32899	0.0177567	2.35245	0.0496152		GPHN	-5.09459	1e-05	-2.45998	0.0395392
TGFBR3	-3.18083	0.0254211	-3.33541	0.00734826	-2.63416	0.0268141		ARHGEF26	-3.91838	0.0036465	-6.66896	0		RPS6KL1	3.32662	0.0178645	3.13466	0.0076116		INSR	-5.07399	1.04895e-05	-2.73838	0.0207558
ACVR2B	-3.1727	0.0259487	-3.79893	0.00184171	-2.85337	0.0156737		RBFA	3.90268	0.00383742	3.71157	0.00245299		SSBP3	-3.32364	0.0179113	-2.53628	0.0334487		ANGPTL2	5.07515	1.05634e-05	3.48751	0.00290062
GAREM1	-3.17111	0.0259791	-5.30721	4.57143e-06	-4.28055	0.000206689		SEC24C	3.89951	0.00384521	3.64722	0.0030041		CLDN14	-3.3238	0.0179501	-5.09569	1.01818e-05		LRRC1	5.05234	1.24324e-05	3.99635	0.000572863
SLC17A4	3.15899	0.0269045	4.43505	0.000192397	3.75667	0.00125349		COL5A3	3.89787	0.00384663	3.77665	0.00198921		MPDU1	3.31601	0.0182298	-2.3783	0.0469191		ANKRD29	5.05864	1.25e-05	4.47343	0.000103534
ETNPPL	3.15796	0.0269409	3.37495	0.00659544	2.41281	0.0435936		ORC2	-3.90052	0.00385232	-4.85733	3.40782e-05		LGALS4	3.302	0.0188943	2.86338	0.0152923		WIPI1	5.05276	1.2517e-05	4.04822	0.000477295
TRIM14	3.15548	0.0269464	3.98045	0.001002	3.06723	0.00903696		SND1	3.89395	0.00389006	3.71286	0.00244943		TSPAN3	3.30255	0.0189058	4.54103	8.17568e-05		CHST9	5.05501	1.25517e-05	4.51154	8.91342e-05
PABPC4	-3.15489	0.0269484	-2.83981	0.0259661	-2.61879	0.0278572		SLC39A7	3.8766	0.00413953	2.9897	0.0181142		ORC1	3.29672	0.0192124	2.64234	0.0262835		SOWAHC	-5.05442	1.26027e-05	-3.11216	0.00808475
CSPG5	3.13944	0.0279872	3.7035	0.00249469	2.88507	0.0145048		CEP95	-3.87723	0.00415202	-3.37894	0.0065276		TP53I3	3.28873	0.0193326	3.27416	0.00526664		GOT1	-5.0381	1.28571e-05	-2.83768	0.01627
P4HA2	3.13416	0.0282147	3.94793	0.00112164	3.58971	0.00214309		APOL3	3.87087	0.00421529	4.84498	3.57377e-05		DENND2D	3.2893	0.0193927	2.85255	0.0156938		DTNA	5.04466	1.29801e-05	7.27919	0
VPS45	3.12642	0.0286424	4.68921	6.61135e-05	6.47133	0		LBR	-3.86328	0.0043057	-4.49814	0.000151218		ZC2HC1A	-3.26347	0.0209934	4.62506	5.97531e-05		CAPRIN1	5.04528	1.30667e-05	4.84841	2.61392e-05
RBMS1	-3.12689	0.0286555	-3.54676	0.00403754	-3.89757	0.00079174		PDGFRB	3.85677	0.00439503	4.76803	4.70142e-05		RASL10A	-3.2488	0.0218953	-3.42392	0.00349669		PLXNC1	5.02137	1.39355e-05	3.89498	0.000797786
ALDH6A1	-3.11954	0.0290445	-4.17954	0.000504456	-2.9491	0.0122809		GAPDH	3.85473	0.00441161	3.11283	0.0133194		SQLE	3.24309	0.0221898	2.89574	0.0140913		PDIA5	-5.01679	1.43949e-05	-8.89448	0
RUNDC3B	-3.11719	0.0291648	-4.64964	8.02564e-05	-2.79137	0.0182747		C9	-3.85332	0.00441291	-3.61784	0.00323882		FNIP2	-3.2268	0.0231502	-2.52534	0.0342789		ISM1	5.01769	1.44872e-05	4.48558	9.91102e-05
PEG10	3.11188	0.0294096	3.16539	0.0115724	2.68084	0.0238808		KLHL2	-3.84427	0.00453898	-3.62572	0.00319423		ZNHIT6	-3.22085	0.0235943	2.88227	0.0146193		ADGRG6	-5.00413	1.55696e-05	-3.41213	0.00360699
HAL	-3.10951	0.0295966	-4.56034	0.000116614	-4.43459	0.00012012		ZDHHC19	-3.83402	0.00471079	-4.32733	0.000297063		GNE	-3.21177	0.0240898	-3.40389	0.00369988		IGSF3	4.97936	1.7625e-05	3.71963	0.00142419
ANKRD29	3.0977	0.0305506	5.05864	1.25e-05	4.47343	0.000103534		LYSMD3	-3.82647	0.00473377	-2.71548	0.0345526		ISM1	3.21072	0.0241255	4.48558	9.91102e-05		THPO	-4.97271	1.77778e-05	-4.36874	0.000152045
TUBG1	3.09445	0.0307853	3.26883	0.00871616	2.60587	0.0286642		ST3GAL4	-3.8302	0.00473533	-3.61283	0.00329204		SULT1C2	3.20345	0.0245398	5.6786	7.01754e-07		DISP1	-4.96703	1.86503e-05	-2.48479	0.0374314
RETREG1	-3.09223	0.0309608	-4.21539	0.000450195	-4.65824	5.40933e-05		ATG2B	-3.82856	0.0047421	-4.06223	0.000755728		CALM1	-3.19742	0.0248451	-4.39466	0.000139197		SULF2	4.96038	1.93902e-05	4.94301	1.85211e-05
MKI67	3.08271	0.0315789	4.52888	0.000133258	4.21695	0.000262311		ENPP1	-3.83102	0.00474659	-4.14281	0.000575255		HTRA1	3.19784	0.0248651	2.95958	0.0119443		PPM1E	-4.95425	2.02424e-05	-3.47026	0.0030494
GALNT18	3.07164	0.0322584	3.54137	0.00409137	3.31537	0.00472825		GAS6	3.8207	0.00482348	2.55065	0.0498886		RTN4RL1	3.1984	0.0248746	2.64901	0.0258428		STK38	4.95375	2.03614e-05	3.5481	0.00242769
EXO1	3.05466	0.0333966	6.45824	0	6.48343	0		USP31	-3.81705	0.00484602	-3.71033	0.00245326		EMC10	3.19432	0.0249455	-3.29127	0.00503568		GRTP1	-4.9499	2.05917e-05	-3.91501	0.000747382
TMPO	-3.02625	0.0353945	-4.60499	9.65145e-05	-3.40619	0.00367695		PDGFC	-3.81351	0.00489337	-2.92362	0.0213699		CHL1	-3.18448	0.0253753	-3.11161	0.00809621		OAT	-4.95097	2.05988e-05	-8.01499	0
UGT2A3	3.02819	0.0354197	3.61095	0.00331091	2.9359	0.0127371		MAGI3	-3.79755	0.00515095	-3.45005	0.00529756		TGFBR3	-3.18083	0.0254211	-2.63416	0.0268141		ANXA4	4.94438	2.09357e-05	4.45144	0.000112632
CYB5R2	3.01634	0.0363135	3.50024	0.00459126	3.25134	0.00559938		MCM2	3.78921	0.00528062	4.70883	6.125e-05		ACVR2B	-3.1727	0.0259487	-2.85337	0.0156737		HPRT1	-4.94494	2.10588e-05	-3.51714	0.00266864
SATB2	3.00652	0.0371674	4.33862	0.000284101	2.82879	0.0166147		ZBTB33	3.78157	0.00539825	8.89845	0		GAREM1	-3.17111	0.0259791	-4.28055	0.000206689		ANGPTL4	-4.93157	2.22093e-05	-3.89585	0.000795425
CFAP298	-2.99904	0.0379306	-3.68179	0.0026892	-2.35148	0.049693		TBC1D7	3.76822	0.0056202	3.44688	0.00533689		SLC17A4	3.15899	0.0269045	3.75667	0.00125349		DCDC2	4.93026	2.24277e-05	4.97743	1.63569e-05
ASF1B	2.99375	0.0382155	4.08363	0.000715951	2.57646	0.0304593		SLK	-3.76921	0.00562755	-2.71347	0.0347316		ETNPPL	3.15796	0.0269409	2.41281	0.0435936		APOBEC3D	4.90436	2.67429e-05	2.97052	0.011621
GSDME	2.994	0.0382494	3.92347	0.00122421	4.03276	0.000504372		RPS6KC1	3.76572	0.00562985	2.75631	0.0316073		TRIM14	3.15548	0.0269464	3.06723	0.00903696		LSP1	4.86627	3.25e-05	3.61642	0.00198048
UNC119	2.99117	0.0384262	3.2395	0.00944037	2.62052	0.0277513		JADE3	-3.76647	0.00563919	-3.24396	0.00938407		PABPC4	-3.15489	0.0269484	-2.61879	0.0278572		NUSAP1	4.86515	3.25424e-05	3.7102	0.00147167
SAE1	2.98045	0.039038	4.07238	0.000733619	3.83357	0.000975947		SLC5A9	3.76291	0.005667	3.82992	0.00167687		CSPG5	3.13944	0.0279872	2.88507	0.0145048		ORC2	-4.85733	3.40782e-05	-3.39326	0.0038114
SPTBN5	2.96246	0.0409644	3.42577	0.00565563	2.89141	0.0142629		HPRT1	-3.76087	0.00568766	-4.94494	2.10588e-05		P4HA2	3.13416	0.0282147	3.58971	0.00214309		LGSN	-4.84487	3.55435e-05	-2.79173	0.0182611
TCF7L1	-2.95274	0.0415018	-5.22043	6.77966e-06	-6.84572	0		LEPR	-3.75778	0.00570571	-3.95864	0.00107962		RO60	-3.13485	0.0282679	2.56328	0.0313941		DERL3	4.84331	3.56757e-05	2.55751	0.0318391
SFXN2	-2.94083	0.0430801	-7.0158	0	-7.11502	0		PTPN9	-3.7556	0.00572755	-7.09544	0		FRS3	3.13075	0.0283791	-3.23006	0.00589774		SLAMF8	4.84528	3.58242e-05	3.32925	0.00454935
FMO1	2.9363	0.0436793	4.6893	6.64035e-05	3.72915	0.00138624		RTN1	3.74737	0.00579646	5.30775	4.61538e-06		TIMM17B	3.12939	0.0284565	-5.10406	9.86301e-06		RMI2	4.84741	3.6e-05	4.78058	3.34503e-05
TCF19	2.93201	0.0438074	4.02174	0.000867856	4.11529	0.000381374		RRN3	-3.74814	0.00580481	-2.80715	0.0279985		VPS45	3.12642	0.0286424	6.47133	0		FBXO21	-4.8399	3.60215e-05	-3.68881	0.0015696
SLC19A2	-2.93233	0.0438328	-3.8323	0.00166352	-4.05088	0.000473051		UBE2T	3.74156	0.00591333	3.78955	0.00190473		RBMS1	-3.12689	0.0286555	-3.89757	0.00079174		AHCY	-4.84591	3.60221e-05	-6.85834	0
OPTN	2.93315	0.0438553	4.72781	5.58371e-05	4.5428	8.12641e-05		SCAF11	-3.73176	0.00605402	-3.04005	0.0160293		GCKR	3.1213	0.028989	-2.54224	0.0330029		PGAP4	4.83602	3.65775e-05	4.62925	5.9202e-05
AP1AR	-2.92681	0.0443731	-3.64652	0.00300289	-2.50517	0.0357942		HBG1	3.73065	0.00605479	3.58759	0.00355449		ALDH6A1	-3.11954	0.0290445	-2.9491	0.0122809		DZIP1	4.83047	3.75661e-05	3.68275	0.00159537
TMEM41A	2.92351	0.0445093	4.2103	0.000454341	4.0126	0.000540501		FMO5	-3.73269	0.00605784	-5.81373	3.0303e-07		RUNDC3B	-3.11719	0.0291648	-2.79137	0.0182747		SLC28A3	4.83115	3.76596e-05	3.8963	0.000794734
SLC25A43	2.91657	0.0448497	5.39066	2.34043e-06	3.91219	0.000753437		PLSCR4	-3.71962	0.00631843	-4.24215	0.000408391		PEG10	3.11188	0.0294096	2.68084	0.0238808		SEMA6D	4.82709	3.82105e-05	4.28346	0.000205709
C6	-2.91602	0.0448605	-3.85528	0.00153645	-2.98766	0.0111425		TMEM268	3.71625	0.00634486	3.24122	0.00940962		ALDH1A1	-3.11219	0.0294379	3.68867	0.00156882		CBX7	-4.82445	3.82292e-05	-4.41589	0.000128353
MCM6	2.9008	0.0464149	6.32002	0	5.04975	1.28814e-05		NR5A2	-3.7172	0.00635115	-4.26814	0.000370264		HAL	-3.10951	0.0295966	-4.43459	0.00012012		UBD	4.82557	3.83246e-05	5.7936	3.92157e-07
SLITRK3	-2.89861	0.0466152	-4.28133	0.000352285	-3.08543	0.00864567		USP54	-3.71462	0.00635909	-2.55705	0.0492404		ANKRD29	3.0977	0.0305506	4.47343	0.000103534		HAAO	-4.81009	4.06154e-05	-4.55331	7.8032e-05
CDC45	2.88876	0.0470753	4.07574	0.000731277	4.04079	0.000490803		PAXBP1	-3.70734	0.00652755	-3.07999	0.0145384		AFMID	3.09794	0.0305877	-2.98902	0.0111131		PLAAT3	-4.80416	4.07035e-05	-3.4449	0.00326629
NFATC3	-2.8924	0.0470824	-5.17914	7.52e-06	-3.12268	0.0078572		TOR1AIP1	-3.70521	0.00655484	-2.86375	0.0247614		TUBG1	3.09445	0.0307853	2.60587	0.0286642		ENOSF1	-4.80883	4.07143e-05	-2.92552	0.0130859
MELK	2.88967	0.0471484	4.75319	5.00465e-05	6.44126	0		LGSN	-3.7021	0.00661306	-4.84487	3.55435e-05		RETREG1	-3.09223	0.0309608	-4.65824	5.40933e-05		GPANK1	-4.81037	4.07216e-05	-3.67687	0.00162686
C9orf72	-2.8872	0.0472483	-3.4374	0.00548148	-3.26061	0.00544075		ABCB4	3.699	0.00663777	5.54711	1.51899e-06		ILRUN	3.08606	0.031395	-2.60174	0.0289215		TREM2	4.7957	4.16749e-05	4.59463	6.72727e-05
CADM2	-2.8833	0.0477284	-2.85176	0.0253126	-2.92244	0.0131842		CFHR4	-3.69995	0.00664278	-4.05594	0.000773458		MKI67	3.08271	0.0315789	4.21695	0.000262311		SOCS2	-4.79587	4.18812e-05	-4.12226	0.000371588
TRIT1	-2.88171	0.0478371	-5.13668	9.09091e-06	-2.59195	0.0295008		PDLIM5	-3.69462	0.00669628	-3.35489	0.00695381		RPS6KA3	-3.07283	0.0322554	4.14492	0.000341139		FADS1	4.78856	4.33333e-05	4.06937	0.000445658
GPR88	-2.87306	0.0487162	-3.94364	0.00114176	-3.48713	0.00290021		IRF2BPL	-3.68937	0.00682176	-3.67681	0.00272701		GALNT18	3.07164	0.0322584	3.31537	0.00472825		MCOLN3	4.78651	4.35122e-05	3.23803	0.00577785
TUT7	-2.8682	0.0488584	-3.63596	0.00310935	-3.30237	0.0049023		SLC25A12	-3.68126	0.00695165	-3.04634	0.0158431		TST	3.0688	0.0323894	-2.38266	0.0465085		FABP4	4.78049	4.43269e-05	4.70981	4.47514e-05
								SMPDL3A	-3.68239	0.00695476	-4.38599	0.000234156		SLC31A1	3.06899	0.03243	-2.72372	0.0215265		GDA	4.77978	4.44019e-05	3.95235	0.000663388
								CCDC38	-3.67938	0.00697368	-4.74982	5.12037e-05		CDC73	-3.06521	0.0326712	3.90232	0.000780095		GINS4	4.77539	4.59048e-05	3.5567	0.00237181
								OLFM2	3.66758	0.00719923	4.46807	0.000171143		TMEM53	3.06354	0.0328004	-2.75191	0.0201176		PDGFRB	4.76803	4.70142e-05	4.15125	0.000334139
								SPTLC3	3.65883	0.00743254	2.77611	0.0301037		BST2	3.05692	0.0331923	-3.14536	0.00740593		TARS3	-4.76211	4.82075e-05	-3.47413	0.0030166
								ATP6V0D1	3.65112	0.00760084	3.6242	0.0031898		EXO1	3.05466	0.0333966	6.48343	0		PRC1	4.75445	4.97196e-05	5.07818	1.11404e-05
								NICN1	3.65163	0.00761435	2.85494	0.0251534		HSD17B10	3.04878	0.0338986	-3.23937	0.00576145		MELK	4.75319	5.00465e-05	6.44126	0
								MKX	-3.6437	0.00780243	-4.68555	6.71304e-05		GALK1	3.04738	0.0339955	-3.30491	0.00487386		CCDC38	-4.74982	5.12037e-05	-3.43578	0.00336476
								SNAP25	3.63669	0.00795959	6.16472	0		BABAM1	3.04571	0.0340003	-2.40671	0.04415		CYP3A4	-4.74603	5.22581e-05	-4.99825	1.55039e-05
								FAM171A1	-3.63751	0.00796667	-3.42547	0.00565517		ATAD1	-3.04245	0.0341377	4.20082	0.000278705		FOXN4	4.74011	5.3242e-05	4.43313	0.000120876
								STK38	3.63516	0.00797579	4.95375	2.03614e-05		TMPO	-3.02625	0.0353945	-3.40619	0.00367695		MACROH2A2	4.7409	5.33028e-05	3.61389	0.00199233
								TFPI	-3.63074	0.00805639	-4.01325	0.000891275		UGT2A3	3.02819	0.0354197	2.9359	0.0127371		OPTN	4.72781	5.58371e-05	4.5428	8.12641e-05
								TIFA	-3.60448	0.00888374	-4.2275	0.000432614		ANKRD54	3.02337	0.0356912	-3.32087	0.00465979		HPR	-4.72489	5.63063e-05	-10.2651	0
								SDE2	-3.6032	0.00889215	-2.65113	0.0401939		CYB5R2	3.01634	0.0363135	3.25134	0.00559938		MDFIC	4.71575	5.95516e-05	3.07025	0.00897617
								SLC3A1	-3.59607	0.0090388	-3.6265	0.00318857		SATB2	3.00652	0.0371674	2.82879	0.0166147		TMEM63A	4.70865	6.09778e-05	3.88425	0.00082945
								NALCN	3.59253	0.00913259	5.13416	8.95522e-06		CFAP298	-2.99904	0.0379306	-2.35148	0.049693		MCM2	4.70883	6.125e-05	3.12538	0.00779855
								APBB3	3.58771	0.00927944	3.12194	0.0130221		ASF1B	2.99375	0.0382155	2.57646	0.0304593		KNTC1	4.69611	6.38938e-05	7.16098	0
								PTK6	3.57235	0.00975294	3.49344	0.00466954		GSDME	2.994	0.0382494	4.03276	0.000504372		MCM4	4.69207	6.52863e-05	3.24037	0.00575556
								EGFLAM	-3.56843	0.00979248	-5.21669	6.83333e-06		UNC119	2.99117	0.0384262	2.62052	0.0277513		VPS45	4.68921	6.61135e-05	6.47133	0
								AMFR	3.57012	0.00979953	3.22058	0.00990842		ADAM12	-2.98555	0.0387626	3.3888	0.00386349		FMO1	4.6893	6.64035e-05	3.72915	0.00138624
								SMURF1	-3.56261	0.00994223	-5.5383	1.46341e-06		RDH16	2.98579	0.0387989	-2.57355	0.030687		CFD	-4.6685	7.32468e-05	-2.84422	0.0160132
								SAMD5	-3.55783	0.0100908	-5.69228	5.55556e-07		SAE1	2.98045	0.039038	3.83357	0.000975947		RGS9	4.65421	7.93103e-05	3.98441	0.000594098
								LNX2	-3.55046	0.0103466	-2.99268	0.0179701		MTG1	2.97879	0.0391249	-2.94184	0.0125374		RUNDC3B	-4.64964	8.02564e-05	-2.79137	0.0182747
								CNPPD1	3.54797	0.0104038	2.8396	0.0259658		VPS4B	-2.97919	0.0391393	2.38749	0.0460933		WIPF3	4.6372	8.4322e-05	3.51996	0.00264383
								LAMA3	3.54343	0.0105548	6.36953	0		CDKN2B	-2.96386	0.0409033	2.54226	0.0330126		CYP4F22	4.63287	8.62447e-05	3.65139	0.00174754
								INSR	-3.54139	0.0105987	-5.07399	1.04895e-05		SPTBN5	2.96246	0.0409644	2.89141	0.0142629		MOXD1	4.62869	8.71429e-05	5.22706	5.57895e-06
								FADS1	3.53895	0.0106597	4.78856	4.33333e-05		DNPEP	2.96295	0.040965	-2.87572	0.0148445		NIPAL1	-4.61645	9.16318e-05	-3.24766	0.00566228
								AJUBA	3.53363	0.0108495	4.42917	0.000195203		CIT	-2.95666	0.0411508	2.46073	0.0394902		AASS	-4.607	9.55e-05	-3.68531	0.00158275
								GATD1	3.51978	0.0113778	2.56701	0.0482828		TCF7L1	-2.95274	0.0415018	-6.84572	0		TMPO	-4.60499	9.65145e-05	-3.40619	0.00367695
								KLHL8	-3.51405	0.0115507	-2.99286	0.0180025		SEPTIN11	-2.95159	0.0415976	4.65107	5.55499e-05		E2F7	4.60071	9.90909e-05	3.65802	0.00171803
								IVNS1ABP	-3.5145	0.0115713	-3.77108	0.0020233		SFXN2	-2.94083	0.0430801	-7.11502	0		CRTC2	-4.59126	0.000103621	-4.09814	0.000402931
								DMTN	3.50006	0.0118994	2.92438	0.0213476		FMO1	2.9363	0.0436793	3.72915	0.00138624		LYPD1	4.58662	0.000104959	2.8345	0.0163842
								MMAA	-3.50189	0.0119036	-3.41137	0.0059258		TCF19	2.93201	0.0438074	4.11529	0.000381374		INHBE	4.58683	0.000105306	3.86674	0.000881522
								MB	3.48884	0.0123956	4.33537	0.000286897		SLC19A2	-2.93233	0.0438328	-4.05088	0.000473051		FAM111B	4.58742	0.000105328	5.59955	9.44882e-07
								SALL4	-3.48324	0.0125806	-5.12898	8.88889e-06		OPTN	2.93315	0.0438553	4.5428	8.12641e-05		NIN	4.57789	0.000108996	4.91605	2.04746e-05
								HEY2	-3.47382	0.0127851	-3.85098	0.0015569		PSMD12	-2.9335	0.0438768	3.26657	0.00535615		PLP2	4.57816	0.000109274	3.01061	0.0105407
								RHOA	3.4747	0.0127864	3.21678	0.00998845		ZFP3	-2.93376	0.0439115	3.78772	0.0011369		IL1RAP	-4.57662	0.00010952	-3.71936	0.00142444
								DISP1	-3.4756	0.0127865	-4.96703	1.86503e-05		AP1AR	-2.92681	0.0443731	-2.50517	0.0357942		FCAMR	4.57822	0.000109636	4.46393	0.000107449
								MRPS30	-3.47568	0.0128281	-3.25737	0.00902507		TMEM41A	2.92351	0.0445093	4.0126	0.000540501		NAV3	4.57326	0.000110518	3.50843	0.00273446
								RBM39	-3.46767	0.0130539	-2.85744	0.0250552		EFNA4	2.91962	0.0445923	-3.41309	0.00359637		NFYA	4.56744	0.000113095	3.47806	0.00298653
								PRAMEF10	3.46361	0.0131729	7.81247	0		SLC25A43	2.91657	0.0448497	3.91219	0.000753437		HAL	-4.56034	0.000116614	-4.43459	0.00012012
								TOR3A	3.45558	0.013493	3.58115	0.00361309		C6	-2.91602	0.0448605	-2.98766	0.0111425		SLC22A5	4.55264	0.000120547	3.23896	0.00576611
								DNAJC22	3.45293	0.0135437	3.29755	0.0080101		EDEM2	2.91364	0.0450748	-2.55892	0.0317243		CXCL9	4.53988	0.00012907	3.5113	0.00271255
								PPIF	3.44202	0.0139313	3.58809	0.00355313		MCM6	2.9008	0.0464149	5.04975	1.28814e-05		COL5A2	4.54034	0.000129416	3.79603	0.00110422
								ACY1	3.44066	0.0139568	3.37477	0.00659204		SLITRK3	-2.89861	0.0466152	-3.08543	0.00864567		MEOX1	4.5368	0.000130965	5.16308	7.47573e-06
								CYP3A4	-3.43685	0.0141169	-4.74603	5.22581e-05		MTMR6	-2.89705	0.0467866	2.57403	0.0306527		FAP	4.53608	0.000131231	5.68611	7.07965e-07
								IFT88	-3.43364	0.0142056	-3.82471	0.00170184		SLC25A38	2.88944	0.0470388	-2.38746	0.0460828		MKI67	4.52888	0.000133258	4.21695	0.000262311
								ACVR1C	-3.42862	0.0143895	-3.16431	0.0116055		CDC45	2.88876	0.0470753	4.04079	0.000490803		CNGA1	-4.52954	0.00013374	-2.98378	0.0112632
								ARL2BP	3.42355	0.0145324	3.58278	0.00360911		NFATC3	-2.8924	0.0470824	-3.12268	0.0078572		EPHA3	4.51322	0.000142932	5.49374	1.5493e-06
								ABCA10	-3.42479	0.0145604	-3.79842	0.00184181		PHKG2	2.89172	0.0471152	-2.63406	0.0268118		SLC6A16	-4.51054	0.000143881	-4.56815	7.42588e-05
								E2F2	3.41834	0.0147283	5.73834	5.6338e-07		MELK	2.88967	0.0471484	6.44126	0		PLPP3	-4.51066	0.000144419	-3.2729	0.00528069
								CBS	-3.41632	0.014743	-7.49944	0		C9orf72	-2.8872	0.0472483	-3.26061	0.00544075		ME1	4.50609	0.000146097	5.97059	2.35294e-07
								CXCL9	3.41639	0.0147867	4.53988	0.00012907		CADM2	-2.8833	0.0477284	-2.92244	0.0131842		GCAT	-4.50463	0.000146593	-3.83497	0.000972455
								AGTR1	-3.41459	0.0147967	-3.6337	0.00312428		TRIT1	-2.88171	0.0478371	-2.59195	0.0295008		STARD13	-4.48885	0.000157436	-2.60282	0.0288487
								PELI2	-3.40457	0.0150318	-2.92745	0.0212069		TPRA1	2.87854	0.0481975	-5.58187	1.23077e-06		PCOLCE2	-4.48966	0.0001575	-3.39255	0.00381656
								GATA6	-3.40583	0.0150518	-3.23508	0.00956682		GPR88	-2.87306	0.0487162	-3.48713	0.00290021		FOXP1	-4.48289	0.000160433	-2.96745	0.0117131
								NKRF	-3.39342	0.0153859	-3.65472	0.00294463		TUT7	-2.8682	0.0488584	-3.30237	0.0049023		MPZL1	4.48345	0.000160507	4.36526	0.000154037
								ATP6V1B2	3.39383	0.0154092	6.10099	0								C11orf80	4.48479	0.000160949	5.26698	4.49438e-06
								KDM7A	-3.39409	0.0154419	-3.34559	0.00712351								COL10A1	4.47877	0.000163741	4.38027	0.000145816
								KBTBD11	-3.39461	0.0154599	-3.44559	0.00534332								ANKEF1	4.47459	0.000166308	4.53102	8.40355e-05
								MCM10	3.39517	0.0154782	6.05745	0								OLFM2	4.46807	0.000171143	2.43333	0.0417754
								NFX1	-3.39036	0.0155158	-2.65692	0.0397818								GRIA3	4.46467	0.000173594	4.5321	8.37333e-05
								MRAS	3.3793	0.0155686	7.511	0								SH3PXD2A	-4.45966	0.00017695	-3.61481	0.001987
								C21orf91	-3.38057	0.0155853	-3.42735	0.00564888								GNRH2	-4.45436	0.000180845	-4.75689	3.57265e-05
								H2BC12	3.38341	0.0155985	3.89692	0.00133378								PHF8	-4.45258	0.000181684	-3.90533	0.000773701
								STXBP6	-3.38806	0.0156018	-2.67262	0.038227								SMYD2	4.44975	0.000183066	2.77422	0.0189953
								MPV17L2	3.38257	0.0156032	3.06257	0.0152413								NSUN6	-4.44381	0.000187917	-2.9192	0.0132713
								LIN7C	-3.37936	0.0156108	-2.57467	0.0474978								PROZ	-4.44194	0.000188651	-3.77342	0.00119172
								TAP2	3.38162	0.0156142	4.09012	0.000701327								B9D2	-4.44071	0.000189517	-2.38191	0.04655
								ZNF143	-3.38628	0.0156177	-3.36349	0.00678856								SGF29	-4.43934	0.000189691	-3.82764	0.000996722
								PM20D2	-3.38363	0.0156319	-2.97596	0.0187351								SLC17A4	4.43505	0.000192397	3.75667	0.00125349
								MTURN	-3.38422	0.015642	-2.65393	0.0400092								AJUBA	4.42917	0.000195203	4.03357	0.000503324
								CPEB3	-3.3772	0.0156459	-3.82801	0.00168094								TENM3	-4.4296	0.000195729	-3.81094	0.00105831
								FBXO2	3.37591	0.0156812	3.63481	0.00311525								MT1M	-4.42574	0.000197306	-3.87473	0.000857448
								TREH	3.37003	0.0159437	2.96274	0.0194175								DEPDC1B	4.41863	0.000202867	3.65965	0.00171027
								TK1	3.36919	0.0159513	2.5572	0.0492444								CPB2	-4.41928	0.00020396	-4.19816	0.000281451
								SOCS2	-3.37046	0.0159632	-4.79587	4.18812e-05								SETD3	-4.41304	0.000208173	-2.43962	0.0413079
								CD151	3.36677	0.0160094	2.81391	0.0275758								POLH	4.4058	0.000215166	2.76486	0.0194507
								LPA	-3.36727	0.0160264	-3.53171	0.00420846								ANXA13	4.40504	0.000215314	3.60124	0.00206868
								NAAA	-3.35977	0.0163451	-4.21083	0.000454545								SGIP1	4.40047	0.000217778	4.98401	1.59398e-05
								DNAJB5	3.35771	0.0164242	3.37506	0.0066087								SMOC1	-4.40071	0.000218295	-4.94161	1.84561e-05
								MBTPS2	-3.35136	0.0167771	-2.66693	0.0387082								PLPP4	4.39067	0.00022873	4.50417	9.16309e-05
								BNIP2	-3.3497	0.0167929	-2.94352	0.0204711								SMPDL3A	-4.38599	0.000234156	-6.31155	0
								BTNL9	-3.34986	0.0168308	-6.14312	0								ADHFE1	-4.3648	0.000255641	-3.66568	0.00167221
								GSS	3.33494	0.0174596	2.75127	0.0318513								PARD3B	4.36495	0.00025627	3.94161	0.000685675
								ZWINT	3.33606	0.0174845	4.09015	0.000702857								JAML	4.35854	0.000261592	6.79971	0
								USP6NL	-3.33522	0.0174894	-3.73957	0.00225858								IZUMO4	-4.35894	0.000262045	-3.70172	0.00151131
								ATP1B2	-3.33692	0.0175245	-2.80322	0.0282466								GPT2	-4.34811	0.000274159	-4.93813	1.88153e-05
								TAX1BP3	3.32899	0.0177567	3.54323	0.00407786								RASEF	4.34374	0.000278608	2.71949	0.0217049
								RPS6KL1	3.32662	0.0178645	4.02966	0.000845114								SATB2	4.33862	0.000284101	2.82879	0.0166147
								SSBP3	-3.32364	0.0179113	-3.13131	0.0127002								MB	4.33537	0.000286897	2.38841	0.0460149
								CLDN14	-3.3238	0.0179501	-4.02248	0.00086724								ARHGAP11A	4.33597	0.000287296	3.42347	0.00349718
								MAGI1	-3.31688	0.0182207	-2.99966	0.0177009								DHRS9	4.32726	0.000296199	5.55136	1.48148e-06
								IL17RB	-3.31125	0.0185058	-3.31397	0.0077273								TGFBI	4.32424	0.000299193	2.55803	0.0317989
								BRAF	-3.31037	0.0185166	-3.48107	0.0048189								CFTR	4.32016	0.000303777	4.50773	9.02586e-05
								AFF3	-3.30752	0.0186145	-3.44674	0.00533301								VIPR2	-4.31855	0.000305062	-3.04528	0.00959847
								LGALS4	3.302	0.0188943	3.32103	0.00761651								ACE2	4.31257	0.000312761	6.32377	0
								TSPAN3	3.30255	0.0189058	3.8721	0.00145231								ZNF83	4.31289	0.000312862	3.39209	0.00382087
								ORC1	3.29672	0.0192124	3.58939	0.00354404								CNPY3	-4.31106	0.000313945	-6.24889	0
								MEP1B	3.29529	0.0192654	2.76087	0.0312289								LRRC31	4.3104	0.000313963	2.7104	0.0221823
								TP53I3	3.28873	0.0193326	3.58849	0.00355303								NELL2	4.30764	0.000315045	4.42659	0.000123281
								DENND2D	3.2893	0.0193927	3.68461	0.00267157								ARSJ	4.30918	0.000315198	3.45328	0.00319168
								SPRED2	-3.28087	0.0198198	-3.27862	0.0084855								COL14A1	4.30785	0.000315333	5.58339	1.25e-06
								RASL10A	-3.2488	0.0218953	-3.51155	0.00443336								EPHB2	4.29625	0.000330299	5.01791	1.4e-05
								HIPK3	-3.2452	0.0220726	-3.55209	0.00396462								MRPL57	-4.28234	0.000351012	-3.35937	0.00421073
								SQLE	3.24309	0.0221898	2.8681	0.0245265								SLITRK3	-4.28133	0.000352285	-3.08543	0.00864567
								NUP50	-3.2359	0.0227267	-3.43014	0.00559965								ZDHHC2	4.27744	0.000358402	2.87665	0.0148334
								CRYAA	3.23088	0.0229253	3.15808	0.0118124								NR5A2	-4.26814	0.000370264	-3.88144	0.000838575
								ITPK1	3.23205	0.0229396	3.07036	0.0149593								CD27	4.25694	0.000388713	3.07012	0.00897578
								ACOT12	3.2324	0.0229665	2.78962	0.0290418								KIF20A	4.25318	0.000393488	3.95439	0.000658015
								FNIP2	-3.2268	0.0231502	-3.78498	0.00193131								GRAMD2B	-4.24704	0.000401326	-4.8182	2.90244e-05
								NUDT4	-3.21944	0.0236043	-3.03542	0.0162173								PLSCR4	-4.24215	0.000408391	-4.81741	2.8997e-05
								PROX1	-3.21686	0.0237684	-3.10785	0.0135115								IQCG	4.23877	0.000413868	4.35112	0.000163077
								SLC48A1	3.21248	0.0240879	3.31192	0.00777651								ALPL	-4.23774	0.000414514	-5.03527	1.29508e-05
								GNE	-3.21177	0.0240898	-3.47052	0.0049738								E2F8	4.22957	0.000429003	6.97006	0
								ISM1	3.21072	0.0241255	5.01769	1.44872e-05								SLC1A1	-4.22642	0.000432542	-5.67708	6.95652e-07
								SULT1C2	3.20345	0.0245398	5.32911	3.36634e-06								C1RL	-4.22674	0.000433031	-4.37727	0.000146991
								CYB561A3	3.20177	0.0246292	2.99607	0.0178623								CALM1	-4.22252	0.000439887	-4.39466	0.000139197
								CALM1	-3.19742	0.0248451	-4.22252	0.000439887								AOX1	-4.21999	0.000444775	-3.97732	0.000608128
								HTRA1	3.19784	0.0248651	4.04354	0.000804516								COL5A1	4.21731	0.000447151	5.07916	1.11013e-05
								RTN4RL1	3.1984	0.0248746	3.58267	0.00360563								RETREG1	-4.21539	0.000450195	-4.65824	5.40933e-05
								SCN9A	-3.1962	0.0248968	-3.03706	0.0161677								MACO1	-4.21376	0.00045097	-4.67263	5.26064e-05
								RNF180	-3.19228	0.0250744	-2.58676	0.046372								HSPA4L	4.21436	0.000451056	4.56639	7.45794e-05
								IL1R1	-3.19056	0.0251064	-2.7018	0.0356077								TMEM41A	4.2103	0.000454341	4.0126	0.000540501
								MORF4L1	-3.18595	0.0252978	-2.54955	0.049977								NAAA	-4.21083	0.000454545	-5.31175	3.83721e-06
								PLP1	-3.18235	0.0253412	-2.7668	0.0307566								FERMT1	4.20954	0.00045463	4.38416	0.000144545
								GPR137	3.18274	0.0253621	3.32874	0.00746692								CXCL10	4.20513	0.000462568	3.69217	0.00155939
								CCNYL1	-3.18394	0.0253662	-2.55476	0.0494271								KIFC1	4.2004	0.000469674	3.32377	0.00462791
								CHL1	-3.18448	0.0253753	-5.10475	9.78417e-06								ENTPD1	4.19924	0.000469892	2.38778	0.0460708
								TGFBR3	-3.18083	0.0254211	-3.33541	0.00734826								ANO7	-4.19803	0.000471213	-2.3982	0.0450541
								HBB	3.17587	0.0257664	5.16505	7.90698e-06								NIBAN2	4.19609	0.00047371	3.61369	0.00199213
								ACVR2B	-3.1727	0.0259487	-3.79893	0.00184171								MT1E	-4.19286	0.000477227	-4.36388	0.000154713
								PRXL2C	-3.17332	0.0259492	-2.83697	0.0261394								ALDH6A1	-4.17954	0.000504456	-2.9491	0.0122809
								GAREM1	-3.17111	0.0259791	-5.30721	4.57143e-06								MACROH2A1	4.17386	0.000515673	4.2316	0.000249886
								CHD1	-3.17116	0.0260341	-2.55757	0.049242								ESYT3	4.16819	0.000527368	3.07222	0.00893836
								LRRFIP2	-3.16079	0.026793	-4.29235	0.000336								FOCAD	4.16389	0.000537218	5.37659	2.85714e-06
								SLC17A4	3.15899	0.0269045	4.43505	0.000192397								MPZL3	4.16277	0.00053822	4.0543	0.000468831
								ETNPPL	3.15796	0.0269409	3.37495	0.00659544								FERMT2	-4.16084	0.00054	-3.72894	0.00138637
								TRIM14	3.15548	0.0269464	3.98045	0.001002								COMP	4.15958	0.000541606	4.09857	0.000403314
								PABPC4	-3.15489	0.0269484	-2.83981	0.0259661								TACC3	4.15884	0.000542119	3.4197	0.00353341
								TAF8	-3.15609	0.0270088	-2.64727	0.0405912								INHBB	-4.15792	0.000542577	-2.68579	0.0235956
								SEPTIN10	-3.14972	0.027392	-3.64737	0.00300733								SLCO1A2	-4.1562	0.000544576	-2.5959	0.0292819
								SPRYD3	3.14497	0.0276807	3.21485	0.0100499								ENPP1	-4.14281	0.000575255	-3.75487	0.00126004
								DRAP1	3.14519	0.0277207	3.4202	0.00575091								THOP1	-4.14059	0.00058	-2.59592	0.0292915
								CSPG5	3.13944	0.0279872	3.7035	0.00249469								MYO1B	-4.13771	0.000585939	-2.52212	0.0345534
								LDLRAP1	3.13874	0.0279983	2.57328	0.047625								FAM83B	4.13499	0.000589118	3.15953	0.00716274
								PRRG1	-3.13401	0.0281698	-2.90161	0.0225587								NUP93	4.13536	0.000589798	3.92748	0.000713893
								P4HA2	3.13416	0.0282147	3.94793	0.00112164								CKAP2	4.12174	0.000624372	3.21943	0.00608832
								VPS45	3.12642	0.0286424	4.68921	6.61135e-05								PLA2G4C	4.11726	0.000635288	4.67673	5.17112e-05
								RBMS1	-3.12689	0.0286555	-3.54676	0.00403754								CIP2A	4.1032	0.000672519	4.12977	0.000361509
								ALDH6A1	-3.11954	0.0290445	-4.17954	0.000504456								CPN1	-4.10082	0.000677562	-3.43503	0.00337109
								YTHDC1	-3.11863	0.0290765	-2.70408	0.0354132								RNF152	-4.09767	0.000685062	-6.15222	0
								RUNDC3B	-3.11719	0.0291648	-4.64964	8.02564e-05								SGCB	4.09597	0.000688614	2.40783	0.0440484
								PEG10	3.11188	0.0294096	3.16539	0.0115724								FAM118B	4.09442	0.000691704	3.67409	0.00163666
								HAL	-3.10951	0.0295966	-4.56034	0.000116614								TSHZ2	4.0889	0.000701369	2.73195	0.0210803
								TMEM138	3.10678	0.0298291	3.01677	0.017002								ZWINT	4.09015	0.000702857	3.71154	0.00146581
								ANKRD29	3.0977	0.0305506	5.05864	1.25e-05								ASF1B	4.08363	0.000715951	2.57646	0.0304593
								PSEN2	3.0956	0.0307198	2.73569	0.0330415								ANKRD13C	-4.08162	0.000719563	-2.57618	0.0304737
								TUBG1	3.09445	0.0307853	3.26883	0.00871616								CENPU	4.08188	0.000720438	6.82128	0
								NANP	-3.09212	0.0309094	-2.79683	0.0286342								TOP2A	4.07794	0.000726618	4.51944	8.74561e-05
								RETREG1	-3.09223	0.0309608	-4.21539	0.000450195								WDPCP	4.07572	0.000729519	2.87951	0.0147334
								SLC22A9	3.08835	0.0312609	3.88238	0.00139669								CDC45	4.07574	0.000731277	4.04079	0.000490803
								PIGZ	3.08768	0.0312727	3.08006	0.0145479								RNF125	-4.07345	0.000733397	-3.89902	0.000789691
								DEFB1	3.08563	0.0313783	2.92017	0.0215415								SAE1	4.07238	0.000733619	3.83357	0.000975947
								MKI67	3.08271	0.0315789	4.52888	0.000133258								S1PR1	-4.07149	0.000734394	-5.11152	9.62617e-06
								ANGPTL7	3.07512	0.0321226	2.66956	0.0385291								SIRT1	-4.07251	0.00073494	-3.32792	0.00455895
								SLC35B2	3.07675	0.0321285	2.57445	0.0475054								MYO5A	4.07355	0.00073506	3.9127	0.000752924
								PER2	-3.07444	0.0321375	-3.72107	0.0023871								KIF4A	4.06651	0.000743765	4.17199	0.000310077
								GALNT18	3.07164	0.0322584	3.54137	0.00409137								CLPX	-4.06672	0.000744953	-2.39883	0.0449986
								TYMP	3.06661	0.0325732	3.85206	0.00155225								POLA2	4.0604	0.000760187	3.92812	0.000712619
								SLC25A19	3.06017	0.0329367	2.78942	0.0290419								ASPA	-4.0553	0.000770162	-3.97193	0.000620051
								MAP3K20	-3.06055	0.0329568	-3.05536	0.0154996								LHX6	4.05567	0.000770744	3.1983	0.00648145
								GPR162	-3.06085	0.0329878	-2.62797	0.0422241								CCNB2	4.05423	0.000772731	3.21398	0.00619424
								EXO1	3.05466	0.0333966	6.45824	0								CFHR4	-4.05594	0.000773458	-3.44511	0.0032662
								SLC22A7	3.04902	0.0339347	2.83104	0.0265469								SLC38A7	4.0522	0.000778014	3.38114	0.003948
								NAB1	-3.04606	0.0340241	-3.52864	0.00423								HTRA1	4.04354	0.000804516	2.95958	0.0119443
								HMGB3	3.03981	0.0343924	2.71731	0.0344789								RPS6KL1	4.02966	0.000845114	3.13466	0.0076116
								TMPO	-3.02625	0.0353945	-4.60499	9.65145e-05								WNT4	4.02398	0.000862766	4.59507	6.75481e-05
								UGT2A3	3.02819	0.0354197	3.61095	0.00331091								CLDN14	-4.02248	0.00086724	-5.09569	1.01818e-05
								ELN	-3.02007	0.0359753	-2.97829	0.018647								TCF19	4.02174	0.000867856	4.11529	0.000381374
								CYB5R2	3.01634	0.0363135	3.50024	0.00459126								FAAH2	-4.01753	0.000882703	-3.33125	0.00453495
								SS18	-3.01531	0.0363808	-3.34711	0.00710018								DEFB132	4.01444	0.000889372	3.38582	0.00389326
								RSBN1	-3.01394	0.0364906	-3.1946	0.0106001								CD248	4.01277	0.000889399	3.12655	0.00777916
								TRA2A	-3.00708	0.037165	-3.06877	0.0150037								TFPI	-4.01325	0.000891275	-2.76023	0.0196882
								SATB2	3.00652	0.0371674	4.33862	0.000284101								KCNMB4	-4.0145	0.000891326	-2.77087	0.0191786
								JMJD1C	-2.99855	0.0378556	-3.08159	0.014496								FEN1	4.01279	0.000891384	3.43871	0.0033293
								CFAP298	-2.99904	0.0379306	-3.68179	0.0026892								ELL2	-4.00838	0.000901641	-3.53604	0.0025174
								THRSP	2.99639	0.0380674	2.73442	0.0330922								VTCN1	4.00672	0.000906106	3.17097	0.00698132
								ASF1B	2.99375	0.0382155	4.08363	0.000715951								SYBU	-4.00394	0.00091033	-4.13653	0.000354529
								PPP4R2	-2.99454	0.0382448	-2.84232	0.0258408								DONSON	4.00436	0.000910881	4.50162	9.2735e-05
								GSDME	2.994	0.0382494	3.92347	0.00122421								STAT1	4.00465	0.000912097	3.1632	0.00712011
								UNC119	2.99117	0.0384262	3.2395	0.00944037								LUM	4.00047	0.000922149	5.61909	9.7561e-07
								TNR	-2.9914	0.0384643	-3.59342	0.00351306								NPR3	3.98793	0.000974923	5.63042	8.33333e-07
								SLC25A32	-2.98905	0.038571	-2.65207	0.0401462								EFHD1	-3.98218	0.000996376	-4.01422	0.000538254
								RNF26	2.98415	0.0387464	3.0509	0.0157022								TRIM14	3.98045	0.001002	3.06723	0.00903696
								RNPS1	-2.98468	0.0388091	-5.09452	9.92908e-06								THY1	3.97482	0.00102474	5.08422	1.10222e-05
								SAE1	2.98045	0.039038	4.07238	0.000733619								GDPD4	3.96916	0.00104584	2.56896	0.0310191
								RBM17	-2.98098	0.0391015	-3.29794	0.00801479								RRM2	3.96716	0.0010506	4.45745	0.00011049
								GTPBP2	2.97059	0.0400357	4.48394	0.000160655								CFHR5	-3.96759	0.00105089	-5.04595	1.28571e-05
								FADS2	2.9619	0.0408348	3.3872	0.00637534								RRM2B	3.96077	0.00107143	3.01239	0.0105016
								PTCH1	-2.96137	0.0408377	-3.41109	0.00592504								TBC1D31	3.96116	0.00107145	3.36084	0.00419709
								SUV39H2	2.96215	0.0409397	2.63691	0.04159								NEIL3	3.95543	0.00109363	2.76458	0.0194527
								SPTBN5	2.96246	0.0409644	3.42577	0.00565563								NPNT	3.95211	0.00110746	4.49558	9.45106e-05
								ATP2B1	-2.95735	0.0411189	-2.75175	0.0318632								P4HA2	3.94793	0.00112164	3.58971	0.00214309
								PSMB10	2.9543	0.041349	2.91345	0.0219037								SELENOH	-3.94798	0.00112371	-3.12483	0.00780969
								TCF7L1	-2.95274	0.0415018	-5.22043	6.77966e-06								MASP2	-3.94827	0.00112482	-5.18509	7.1e-06
								SFXN2	-2.94083	0.0430801	-7.0158	0								GPR88	-3.94364	0.00114176	-3.48713	0.00290021
								FMO1	2.9363	0.0436793	4.6893	6.64035e-05								PPM1K	-3.93831	0.00115963	-2.62522	0.0274352
								TCF19	2.93201	0.0438074	4.02174	0.000867856								RGS5	-3.93852	0.00116351	-4.98024	1.62687e-05
								SLC19A2	-2.93233	0.0438328	-3.8323	0.00166352								TTF2	3.93081	0.00119094	4.64464	5.60101e-05
								MAN2A1	-2.93273	0.0438487	-3.24101	0.00940716								LAMA2	3.92932	0.00119552	5.04436	1.28333e-05
								OPTN	2.93315	0.0438553	4.72781	5.58371e-05								BICDL1	3.92582	0.00121354	3.40522	0.00368719
								PGAM1	2.92862	0.0441707	2.64044	0.0411808								GSDME	3.92347	0.00122421	4.03276	0.000504372
								LARP4	-2.92888	0.0442035	-3.49981	0.00459207								SPATS2	3.92257	0.00122424	6.33394	0
								CEP57	-2.92551	0.0442785	-3.32081	0.00761403								MSANTD4	3.92263	0.00122635	3.12541	0.00780199
								VAMP1	2.92582	0.0443054	4.9817	1.77358e-05								SLC16A10	-3.92036	0.00123004	-5.14589	8.07692e-06
								CP	-2.92661	0.0443311	-2.99675	0.0178364								CNST	-3.90846	0.00128943	-3.15341	0.00728065
								AP1AR	-2.92681	0.0443731	-3.64652	0.00300289								TREML1	3.90642	0.00129339	3.58161	0.00219202
								TMEM41A	2.92351	0.0445093	4.2103	0.000454341								BTN2A2	3.90728	0.0012934	4.0314	0.000505591
								RAPGEFL1	2.92044	0.0446862	3.3971	0.00620621								CDC25A	3.9066	0.00129492	3.10053	0.00833491
								TRIP6	2.92079	0.0447064	2.9871	0.0182348								IL2RG	3.90495	0.0012987	4.54509	8.04072e-05
								SLC25A43	2.91657	0.0448497	5.39066	2.34043e-06								MTCL1	3.90051	0.00131883	4.56895	7.42453e-05
								C6	-2.91602	0.0448605	-3.85528	0.00153645								CENPM	3.8929	0.0013524	4.75689	3.58286e-05
								IL6ST	-2.90727	0.0457678	-2.95207	0.020043								C1R	-3.88717	0.00138391	-2.84365	0.0160363
								HECA	-2.90763	0.0457877	-2.93151	0.0210298								PCK1	-3.88664	0.00138442	-6.7396	0
								EYA4	-2.90459	0.0460378	-3.0344	0.0162355								FIGNL1	3.8858	0.00138696	5.23547	5.2973e-06
								VIPAS39	2.90494	0.046056	2.86593	0.0246521								AACS	3.88302	0.0013953	4.61737	6.16667e-05
								MCM6	2.9008	0.0464149	6.32002	0								GXYLT2	3.8775	0.00142402	2.35374	0.0494934
								TOR1AIP2	-2.89963	0.0465273	-2.86238	0.0248042								TSPAN3	3.8721	0.00145231	4.54103	8.17568e-05
								SLITRK3	-2.89861	0.0466152	-4.28133	0.000352285								MT1X	-3.8716	0.00145299	-3.62233	0.00194381
								ATF1	-2.89689	0.0467384	-2.98026	0.018595								CDCA5	3.86962	0.0014632	3.34809	0.00432869
								GDF6	-2.89545	0.0467491	-2.54938	0.0499761								DAO	3.86755	0.00147365	2.71223	0.0220715
								CDC45	2.88876	0.0470753	4.07574	0.000731277								SLC44A3	3.86082	0.00151412	5.22564	5.65445e-06
								NFATC3	-2.8924	0.0470824	-5.17914	7.52e-06								FOXO1	-3.8601	0.00151584	-4.47929	0.000101132
								MELK	2.88967	0.0471484	4.75319	5.00465e-05								NIPAL2	3.85827	0.00152128	7.19605	0
								ELOVL1	2.89079	0.0471894	2.65858	0.0396952								CTNNA3	-3.85609	0.00153336	-4.94031	1.85315e-05
								C9orf72	-2.8872	0.0472483	-3.4374	0.00548148								C6	-3.85528	0.00153645	-2.98766	0.0111425
								LYAR	-2.88428	0.0476401	-3.22216	0.00991076								VAV2	3.84826	0.00157124	4.32432	0.000181326
								CADM2	-2.8833	0.0477284	-2.85176	0.0253126								PKM	3.8404	0.00162317	3.20828	0.00630025
								TRIT1	-2.88171	0.0478371	-5.13668	9.09091e-06								SLC22A11	3.83897	0.00163025	4.02783	0.000510788
								CTBS	-2.87864	0.0482558	-3.06562	0.0151172								ABCA8	-3.83719	0.00163871	-4.42981	0.000122183
								EPHB6	2.87364	0.0486946	2.95888	0.0196276								SLC19A2	-3.8323	0.00166352	-4.05088	0.000473051
								GPR88	-2.87306	0.0487162	-3.94364	0.00114176								GIPC1	3.82881	0.00168121	2.77802	0.0188493
								DSEL	-2.86796	0.0488245	-2.78581	0.0293252								SDS	-3.82427	0.00170164	-3.14671	0.00739124
								TUT7	-2.8682	0.0488584	-3.63596	0.00310935								MTHFD1L	3.82279	0.00170674	4.51229	8.91974e-05
								FBXO28	-2.87061	0.0488997	-3.64272	0.00303593								CCDC88A	3.82282	0.00170974	6.18829	0
								AGPAT1	2.87072	0.0489534	3.3179	0.00764676								SUN2	-3.81726	0.00174487	-2.83728	0.0162832
								VAT1L	-2.86877	0.0489829	-3.2189	0.00992941								FAIM	3.81371	0.00176805	5.38099	2.91139e-06
								ST3GAL6	-2.85692	0.0499906	-4.80691	4.05051e-05								VWA5A	3.81271	0.0017695	2.38689	0.046144
																				RPS6KA1	3.81294	0.00177119	2.91163	0.0135122
																				IFI30	3.81126	0.00177742	4.06407	0.000454254
																				CNKSR2	-3.80864	0.00179184	-5.20152	6.46465e-06
																				MID2	3.80679	0.00179919	2.71707	0.0218382
																				IL6R	-3.80276	0.00181971	-4.34681	0.00016573
																				ACVR2B	-3.79893	0.00184171	-2.85337	0.0156737
																				ABCA10	-3.79842	0.00184181	-3.03387	0.00991595
																				DOCK5	3.79446	0.00186951	2.95975	0.0119489
																				UBE2T	3.78955	0.00190473	3.41604	0.00356895
																				TDRD7	3.78667	0.00192404	2.68937	0.0233859
																				FNIP2	-3.78498	0.00193131	-2.52534	0.0342789
																				FAM111A	3.77819	0.00198011	6.40571	0
																				COL5A3	3.77665	0.00198921	2.87394	0.0148976
																				PPARGC1A	-3.77081	0.0020223	-2.51267	0.0351665
																				IVNS1ABP	-3.77108	0.0020233	-2.43989	0.0412886
																				NOL3	3.77146	0.00202362	3.80526	0.00107199
																				FZD3	3.7625	0.00208306	4.93034	1.94464e-05
																				HMGCS1	3.76319	0.00208455	2.86684	0.0151488
																				ILDR1	3.76013	0.00209832	3.27262	0.00528239
																				ZNF468	3.75171	0.00216234	5.88526	4.30108e-07
																				NEO1	3.75048	0.0021699	3.59205	0.00212641
																				CLIC6	3.74999	0.00217043	3.70166	0.00151019
																				DNAJC9	3.74703	0.00219163	3.26348	0.0053975
																				TMEM19	3.73756	0.0022685	6.16771	0
																				METTL7A	-3.73639	0.00227469	-2.44647	0.0407534
																				CHIC2	-3.73345	0.00229262	-4.24382	0.000237807
																				LRSAM1	3.7321	0.00230271	3.79166	0.00112311
																				ALDH3A1	3.72844	0.00232891	4.53342	8.36607e-05
																				FUT4	3.72471	0.00236017	3.51163	0.00271116
																				HTR7	3.71966	0.00239651	2.8633	0.0152893
																				ZCCHC14	-3.71675	0.00241794	-2.98955	0.0110982
																				CDHR2	3.71558	0.002426	2.37119	0.0476513
																				CDH1	3.71101	0.00245471	3.02972	0.0100167
																				AKR1B10	3.70978	0.0024551	6.1144	0
																				ANKRD1	3.70728	0.00246803	3.6892	0.00156892
																				PYROXD2	3.7077	0.00246807	5.07103	1.15652e-05
																				SGO2	3.70808	0.00246812	3.8535	0.000918815
																				FANCI	3.70575	0.00247884	4.2821	0.000206553
																				CSPG5	3.7035	0.00249469	2.88507	0.0145048
																				TLR7	3.70213	0.00250435	4.78496	3.34911e-05
																				SLC22A10	-3.69904	0.00253273	-3.311	0.00477926
																				EIF4G2	3.69646	0.00255422	4.52439	8.60927e-05
																				CDC6	3.69022	0.00261365	3.13343	0.00764159
																				CAPG	3.69045	0.00261502	3.72566	0.00140059
																				DENND2D	3.68461	0.00267157	2.85255	0.0156938
																				WDR62	3.68372	0.00267684	2.88932	0.0143423
																				CFAP298	-3.68179	0.0026892	-2.35148	0.049693
																				CAP2	3.67949	0.00271039	5.76197	3.77358e-07
																				ADCY10	-3.67795	0.00272334	-3.88705	0.000822019
																				GLDN	3.67619	0.00272903	3.52191	0.0026292
																				BCAT1	3.677	0.00272929	6.30748	0
																				SOD1	-3.67577	0.00272944	-3.99104	0.000581582
																				ITCH	-3.67178	0.00276674	-3.20515	0.00634472
																				RFX2	-3.67211	0.00276772	-2.57168	0.0308179
																				BBX	3.66386	0.00284835	6.68543	0
																				MMS22L	3.65595	0.00293428	4.65619	5.4677e-05
																				ERN1	-3.65318	0.0029593	-3.22085	0.00607245
																				TP63	3.65205	0.00296744	3.76441	0.00122393
																				CTSK	3.65117	0.00296849	4.56314	7.47806e-05
																				DEPDC7	-3.65125	0.00297225	-3.53197	0.00254721
																				TYMS	3.64638	0.00299947	4.02374	0.000519174
																				AP1AR	-3.64652	0.00300289	-2.50517	0.0357942
																				SEC24C	3.64722	0.0030041	2.74106	0.0206484
																				BUB1	3.64789	0.00300522	4.61999	6.10811e-05
																				ATP8B1	3.64098	0.00305334	4.38423	0.00014482
																				DCT	-3.64019	0.00305972	-4.18956	0.000291034
																				TUT7	-3.63596	0.00310935	-3.30237	0.0049023
																				FBXO2	3.63481	0.00311525	2.6019	0.0289186
																				GCDH	-3.63496	0.00311813	-4.29915	0.000196237
																				LACC1	3.63304	0.00312811	9.75268	0
																				HAUS4	-3.6295	0.00316031	-3.78431	0.00114941
																				MR1	3.62999	0.00316393	3.92487	0.000718015
																				SCTR	3.62821	0.00317209	2.42031	0.042966
																				G6PC1	-3.62502	0.00318405	-4.56272	7.47465e-05
																				ATP6V0D1	3.6242	0.0031898	2.36298	0.0485493
																				PWWP3B	3.6252	0.00319119	3.4589	0.00315011
																				GINS2	3.6253	0.00319455	3.71857	0.00142781
																				DCLRE1B	3.62121	0.00322261	2.95389	0.0121257
																				CEBPD	-3.61792	0.00324257	-5.92612	4.65116e-07
																				TRIR	-3.61831	0.00324312	-2.96282	0.011841
																				CHCHD7	-3.61638	0.00325458	-3.21422	0.00619291
																				UGT2A3	3.61095	0.00331091	2.9359	0.0127371
																				DIRAS2	3.61016	0.00331707	3.04842	0.00952517
																				LTBP1	3.60584	0.0033657	2.43494	0.0416745
																				KDELR3	3.59457	0.00350297	3.51431	0.00269389
																				DPY19L3	-3.59216	0.00352527	-2.44308	0.0410112
																				MAN1C1	-3.59104	0.00353556	-2.88567	0.0144825
																				ZNF607	3.59022	0.00354195	5.4179	2.31293e-06
																				ORC1	3.58939	0.00354404	2.64234	0.0262835
																				TP53I3	3.58849	0.00355303	3.27416	0.00526664
																				MTFMT	-3.5866	0.00356378	-3.80935	0.00106158
																				RFC4	3.5835	0.00360447	3.92616	0.000715825
																				RTN4RL1	3.58267	0.00360563	2.64901	0.0258428
																				GPN3	-3.58153	0.00361221	-3.54046	0.00248813
																				WBP2	-3.57732	0.00366577	-2.76865	0.0193012
																				ZFP28	3.57601	0.00368067	3.85535	0.000914338
																				EFCC1	-3.57234	0.00372679	-2.61348	0.0281812
																				SLC35G1	3.56855	0.00377567	4.06067	0.000458283
																				ERICH5	3.56727	0.00378432	6.01744	0
																				WDR74	-3.56355	0.00383721	-3.29589	0.00497921
																				SLC34A2	3.55842	0.00389016	2.54217	0.0329981
																				AMPD1	3.55856	0.00389306	3.37172	0.00406763
																				ZBTB2	-3.55859	0.00389808	-2.71424	0.021983
																				LAMP2	3.5588	0.00390026	2.83937	0.0161999
																				ABCA6	-3.55474	0.00394464	-4.25746	0.00022588
																				PSD4	-3.55379	0.00394801	-3.24734	0.00566527
																				IMP3	-3.55386	0.00395257	-4.86963	2.47896e-05
																				VLDLR	3.5508	0.0039796	2.90471	0.0137764
																				MYO5C	3.54672	0.0040325	4.4838	0.0001
																				RBMS1	-3.54676	0.00403754	-3.89757	0.00079174
																				TAX1BP3	3.54323	0.00407786	2.35245	0.0496152
																				SEMA6C	-3.54343	0.00408003	-3.16128	0.0071439
																				GALNT18	3.54137	0.00409137	3.31537	0.00472825
																				ITGAV	3.54169	0.00409139	5.92466	4.5977e-07
																				SLC6A8	3.53981	0.00411024	4.68486	5.05405e-05
																				HERC5	-3.53838	0.00412176	-3.83702	0.000968834
																				TTC38	-3.53454	0.00417825	-6.45265	0
																				MTHFD2L	-3.53291	0.00419369	-3.1162	0.00800183
																				RASAL2	3.53309	0.00419688	4.0399	0.000492011
																				PDSS1	3.53097	0.00420271	4.5461	8.05467e-05
																				LAT2	3.53147	0.00420657	3.1264	0.00777899
																				SDCBP2	3.53106	0.00420741	4.17946	0.000301646
																				LPA	-3.53171	0.00420846	-3.58326	0.00217986
																				KRT222	3.52801	0.00423472	3.76534	0.00122207
																				CDNF	-3.52568	0.00426145	-3.24674	0.00566655
																				MRC2	3.5258	0.00426514	3.08181	0.00872409
																				ZNF544	3.52407	0.0042831	4.0822	0.000427511
																				LYVE1	-3.52061	0.0043257	-4.2372	0.000244209
																				ADI1	-3.51926	0.00433624	-3.69039	0.00156504
																				ORM1	-3.51812	0.00434899	-3.13887	0.0075473
																				AQP4	3.51467	0.00439047	3.90262	0.00078086
																				SLC2A14	3.51503	0.00439111	3.21997	0.00608312
																				VEPH1	3.51526	0.00439338	3.06263	0.00916843
																				RASL10A	-3.51155	0.00443336	-3.42392	0.00349669
																				B3GNT3	3.51168	0.00443722	3.09718	0.00840863
																				C8orf82	-3.50786	0.00448721	-4.38484	0.000144838
																				SCPEP1	3.50451	0.00453372	3.47767	0.00298887
																				ARFGEF3	3.50256	0.00456225	3.8115	0.00105734
																				CYB5R2	3.50024	0.00459126	3.25134	0.00559938
																				TOX2	-3.50024	0.00459735	-4.10549	0.000393064
																				SUSD2	3.49882	0.00460395	4.17683	0.000303802
																				DAXX	3.49326	0.00466601	3.78065	0.00116204
																				IL4I1	3.49399	0.00466631	4.17995	0.000301869
																				LBH	3.49276	0.00466806	2.84507	0.015985
																				CAPNS1	3.49017	0.0046965	2.448	0.0406108
																				RING1	-3.49078	0.00469847	-3.36708	0.00412447
																				CYP11A1	3.48652	0.0047565	2.51282	0.0351746
																				CTSG	3.48355	0.00479727	3.09772	0.00840259
																				LOXL1	3.48199	0.00480838	4.28513	0.000205155
																				PYGB	3.48222	0.00481007	2.78418	0.0185707
																				HECW1	3.478	0.00486302	3.01794	0.0103594
																				CLEC4M	-3.47437	0.00492629	-4.28449	0.000205455
																				GALNT10	3.47375	0.00493089	2.46851	0.038827
																				GNE	-3.47052	0.0049738	-3.40389	0.00369988
																				NFASC	3.47101	0.00497754	5.6226	9.91736e-07
																				GLI2	3.4687	0.00499724	3.45174	0.00320045
																				NUP62CL	-3.46888	0.00500052	-3.34123	0.0044135
																				MEX3B	3.46818	0.00500134	3.04964	0.00949102
																				SLFN13	3.46598	0.00503748	4.46299	0.000107885
																				LAMC3	3.46076	0.00513451	4.19568	0.000283459
																				CLDN10	3.45937	0.00515582	2.97685	0.0114749
																				PGBD1	3.45762	0.00518484	4.7231	4.23955e-05
																				FZD5	-3.45686	0.00519399	-3.13957	0.00753233
																				ANLN	3.45517	0.00522026	4.6811	5.14286e-05
																				MAOA	-3.45406	0.00523753	-3.50181	0.00278559
																				TAT	-3.45355	0.00524082	-3.94277	0.000683727
																				FOXA2	-3.44555	0.00533748	-2.82226	0.0169164
																				KBTBD11	-3.44559	0.00534332	-3.13195	0.00766481
																				ELMO2	3.44433	0.00535528	2.91106	0.0135315
																				DUSP10	-3.4422	0.00539237	-4.06936	0.000445063
																				C9orf72	-3.4374	0.00548148	-3.26061	0.00544075
																				CHAF1A	3.43619	0.00550018	2.72008	0.0216985
																				GLA	3.43485	0.00552027	3.06241	0.00917064
																				TRPM2	3.43413	0.00552908	3.00267	0.0107332
																				EMP2	-3.43199	0.00556635	-3.15322	0.00727267
																				ARF3	3.42802	0.00563978	2.35983	0.0487965
																				SPTBN5	3.42577	0.00565563	2.89141	0.0142629
																				ADRB2	-3.42515	0.00565581	-5.50489	1.56028e-06
																				ANXA5	3.42605	0.00565679	3.19421	0.0065461
																				HPS1	3.42665	0.00565789	2.53889	0.0332571
																				TPGS2	3.42606	0.00566361	4.77289	3.37572e-05
																				ADAMTSL3	-3.42129	0.00573397	-2.40255	0.044556
																				IRS2	-3.41724	0.00580275	-3.23176	0.00587602
																				PON3	-3.40844	0.00597751	-4.67682	5.18499e-05
																				FSD1	-3.40742	0.00599407	-2.64207	0.026295
																				PDGFA	3.40396	0.00606487	5.90702	4.34783e-07
																				GPRC5B	3.40186	0.00610844	3.2035	0.00637536
																				CHAF1B	3.39897	0.0061694	2.83155	0.0165082
																				TPPP2	-3.39601	0.0062239	-2.79356	0.0181662
																				TRIM31	3.39408	0.00625507	3.84172	0.000952629
																				AVPI1	-3.39337	0.00626428	-3.35887	0.00420964
																				GLIS2	3.39259	0.0062746	3.27542	0.00525635
																				BTF3	-3.38381	0.00644851	-3.80849	0.00106275
																				SLC27A5	-3.38312	0.00644969	-7.15821	0
																				DDHD1	3.38317	0.00645638	4.22398	0.000256284
																				METTL27	-3.37749	0.00655529	-2.97262	0.0115788
																				BTBD6	-3.37466	0.00658667	-4.95688	1.78339e-05
																				TIGAR	3.37424	0.00658986	3.93236	0.000703672
																				ETNPPL	3.37495	0.00659544	2.41281	0.0435936
																				DNAJB5	3.37506	0.0066087	2.99471	0.0109593
																				USP12	-3.37228	0.0066302	-2.41871	0.04307
																				SPDL1	3.36922	0.00669216	3.52338	0.0026181
																				SCYL2	3.36744	0.0067284	3.75829	0.00124877
																				MYO5B	3.36657	0.00673516	3.69064	0.00156633
																				TLCD5	3.36491	0.00676884	3.21521	0.0061785
																				MRPL2	-3.36274	0.00679174	-5.31802	3.64706e-06
																				LASP1	3.35815	0.00689327	3.46758	0.00307177
																				USP5	3.3523	0.00700414	2.38047	0.0466871
																				ARHGEF16	3.3495	0.00706215	2.82997	0.0165865
																				DHRS2	-3.34649	0.00710749	-3.35145	0.00429902
																				FOXM1	3.34307	0.00718209	4.06175	0.000456671
																				RASL11A	-3.34272	0.00718309	-2.8612	0.015369
																				WDR59	-3.3366	0.00732493	-4.61097	6.31785e-05
																				TGFBR3	-3.33541	0.00734826	-2.63416	0.0268141
																				CARMIL3	-3.33379	0.00738387	-3.05723	0.00929896
																				NTN4	-3.33325	0.00739101	-4.6277	5.95025e-05
																				MTOR	3.33285	0.00739436	2.88802	0.0143907
																				PTPN3	-3.33228	0.00740077	-2.74896	0.0202487
																				RAP2A	3.33011	0.00744612	7.09124	0
																				EIF2A	-3.32957	0.00745283	-4.46235	0.000107894
																				CACNB3	3.32728	0.00749145	3.9613	0.000639446
																				DDIAS	3.32749	0.00749384	3.15681	0.00722019
																				LCAT	-3.32648	0.00750559	-5.67124	6.89655e-07
																				ZNF275	-3.32217	0.00759235	-3.65247	0.0017464
																				LGALS4	3.32103	0.00761651	2.86338	0.0152923
																				TUBB4A	3.31796	0.00765313	2.79519	0.0180933
																				AEBP1	3.31676	0.0076546	4.16391	0.000318321
																				ELL	-3.31733	0.00765509	-4.73408	3.98876e-05
																				MMUT	-3.31179	0.00777155	-3.23788	0.00577736
																				SCUBE1	3.31012	0.00780363	3.96564	0.000631458
																				MMP24	3.30799	0.00784905	3.27182	0.00529146
																				KICS2	-3.30508	0.00791548	-3.2432	0.00571549
																				PRMT2	3.30377	0.00792855	2.34929	0.0499292
																				TMEM154	3.3006	0.00797123	4.27483	0.000212081
																				KCNAB2	3.30199	0.00797229	4.52386	8.61233e-05
																				PPIC	3.30091	0.00797909	3.2748	0.00526075
																				ITIH1	-3.2999	0.00798293	-6.77457	0
																				KLF9	-3.30103	0.00798414	-5.00008	1.55294e-05
																				ADAMTSL5	3.29911	0.00799714	3.60198	0.0020681
																				ADRA2A	3.29478	0.00808319	4.65463	5.50515e-05
																				CRYM	3.28878	0.00823781	2.69686	0.0230054
																				SMG9	3.28352	0.0083697	3.25189	0.00559219
																				GPAT3	-3.2811	0.00843604	-6.04362	0
																				TUBG2	3.27843	0.0084823	3.83789	0.00096642
																				ASPM	3.27784	0.00849253	4.98605	1.58491e-05
																				SLC1A2	-3.27654	0.00852527	-2.66775	0.0246929
																				CHD1L	3.27224	0.00863356	5.10666	9.67742e-06
																				ACSM3	-3.27184	0.00863752	-3.27296	0.00528299
																				AURKA	3.27	0.00868706	4.44752	0.000113843
																				TUBG1	3.26883	0.00871616	2.60587	0.0286642
																				L1CAM	-3.26007	0.00895536	-2.53769	0.0333427
																				NCAPG	3.25738	0.00903423	5.57818	1.35338e-06
																				AP5M1	3.25001	0.00922407	3.22549	0.00597813
																				UNC5B	3.24715	0.00929277	2.79528	0.0180956
																				STAT5B	-3.24664	0.00930042	-2.50272	0.0359944
																				NRXN1	-3.24247	0.00939585	-3.03946	0.0097484
																				N4BP2L1	-3.2425	0.00940441	-3.975	0.000613675
																				PODN	3.2414	0.00941381	4.72648	4.12291e-05
																				SLC25A18	-3.24149	0.00941998	-2.42419	0.0426155
																				UNC119	3.2395	0.00944037	2.62052	0.0277513
																				DNAH2	3.23969	0.00944319	3.61515	0.00198636
																				CERCAM	3.2379	0.00948667	3.06168	0.00918889
																				ACLY	3.23555	0.00956043	3.29832	0.00494517
																				SLC7A2	-3.23231	0.00964574	-2.51496	0.0349993
																				ANKH	3.22887	0.00973819	3.15601	0.00723282
																				CD2	3.22765	0.00977251	6.86284	0
																				C11orf71	-3.2252	0.00984823	-3.72808	0.00139016
																				TENT4A	-3.22464	0.0098586	-4.4564	0.000110754
																				AGMO	-3.21996	0.00990134	-4.25828	0.000225591
																				SPINT2	3.22214	0.00990139	3.60291	0.00206158
																				FMOD	3.22122	0.00990516	2.90084	0.0139037
																				ATG7	3.22005	0.0099078	2.97022	0.0116271
																				ACSL4	3.22127	0.00991298	3.50072	0.00279233
																				ST3GAL1	-3.2207	0.00991423	-4.09425	0.000408854
																				EIF4G3	3.22012	0.00991488	4.94549	1.83039e-05
																				INPP1	-3.21808	0.00994918	-5.23552	5.32609e-06
																				PEG3	-3.21382	0.0100568	-3.1289	0.00772928
																				SOX9	3.21319	0.0100698	5.39528	2.61438e-06
																				RAD51D	3.20579	0.0102939	2.76475	0.0194501
																				REPS1	-3.20241	0.0103872	-3.09406	0.00847832
																				TLR5	3.20091	0.0104314	2.7899	0.0183381
																				GPX2	3.19694	0.0105299	3.15103	0.00731249
																				BICC1	3.19112	0.0107249	4.4956	9.47122e-05
																				MTARC2	-3.19073	0.0107292	-4.26902	0.00021604
																				HFE	3.18961	0.0107513	2.5817	0.0301832
																				GSR	3.18612	0.0108799	3.79956	0.00109158
																				EPDR1	3.18561	0.0108901	5.78603	3.8835e-07
																				TMCO3	3.18271	0.010971	3.28781	0.00507932
																				RNF157	3.18295	0.0109717	4.90197	2.13378e-05
																				GADD45B	-3.1809	0.0110227	-4.21322	0.000265136
																				TRPV4	3.17874	0.011099	4.95209	1.82079e-05
																				ALKAL1	3.17465	0.011246	2.87222	0.0149627
																				PACSIN2	3.172	0.0113461	3.2594	0.00545821
																				NOP53	-3.17135	0.0113494	-3.21028	0.00626146
																				HJURP	3.1716	0.0113512	2.63552	0.0267113
																				PEG10	3.16539	0.0115724	2.68084	0.0238808
																				ACVR1C	-3.16431	0.0116055	-2.53118	0.0337989
																				KCNJ5	3.16313	0.0116329	4.16758	0.000314211
																				CASK	3.15901	0.0117837	4.40188	0.00013583
																				ZNF618	3.15768	0.0118081	2.98989	0.0110912
																				EPCAM	3.15616	0.0118608	4.30033	0.000195637
																				ENPP5	3.15394	0.0119428	3.79781	0.00109694
																				CPED1	-3.14742	0.0121759	-4.05602	0.000466088
																				RAB25	3.14749	0.0121843	2.36017	0.0487619
																				ASXL1	-3.14613	0.0122203	-4.20235	0.000277152
																				PLEKHF1	-3.14573	0.0122259	-4.89749	2.17162e-05
																				PSMD1	3.14439	0.0122619	3.07942	0.00878211
																				ARRDC4	3.14389	0.01227	2.97532	0.0115185
																				CYP1A2	-3.14074	0.012354	-3.1437	0.00743684
																				SPINT1	3.14019	0.0123557	2.94762	0.0123364
																				ABAT	-3.1403	0.0123622	-4.66282	5.37533e-05
																				SLCO1B3	-3.13687	0.0124786	-2.71674	0.0218533
																				PTGDS	3.13583	0.0125121	3.84579	0.000940429
																				SSBP3	-3.13131	0.0127002	-2.53628	0.0334487
																				GM2A	3.12576	0.0129043	2.55281	0.0322043
																				CETP	-3.12437	0.0129438	-5.39973	2.36842e-06
																				FASN	3.12443	0.0129533	4.08847	0.00041689
																				TADA3	-3.12381	0.0129587	-7.68442	0
																				DNASE1L3	-3.12042	0.0130823	-3.53088	0.00255617
																				TRPT1	-3.11932	0.0131226	-2.83667	0.0162946
																				CDC20	3.1148	0.0132618	5.06846	1.15152e-05
																				SCD	3.1109	0.0133984	5.22874	5.53191e-06
																				TEC	-3.1087	0.013482	-2.907	0.0136969
																				INKA2	3.10769	0.013506	2.76594	0.0194149
																				MSH2	3.10535	0.0135701	5.30992	3.93064e-06
																				FZD1	3.09642	0.0139684	2.98105	0.0113402
																				CETN2	3.09161	0.0141199	3.58135	0.00219247
																				BLOC1S4	-3.09129	0.014124	-2.51769	0.034834
																				SLC49A3	3.09013	0.0141692	3.6552	0.00173047
																				CSE1L	3.08969	0.0141787	2.69798	0.0229331
																				MRPS26	-3.08847	0.0142266	-2.50554	0.0357664
																				PRKX	3.08708	0.0142827	5.18437	7.0297e-06
																				PNPLA4	-3.08492	0.0143653	-3.37555	0.00401343
																				TCP10L	-3.08268	0.0144543	-4.08366	0.000425214
																				CCDC3	3.08008	0.0145595	2.66857	0.0246593
																				CD14	-3.07697	0.0146819	-6.37353	0
																				S100A14	3.07451	0.0147837	3.22949	0.00590292
																				HS3ST2	3.07017	0.0149565	2.86551	0.0151895
																				RPGRIP1L	3.06956	0.0149761	2.88374	0.0145617
																				SELP	3.06442	0.0151557	3.16868	0.00702676
																				FBN1	3.0619	0.0152642	4.26627	0.000218727
																				TMPRSS3	3.06044	0.0153144	2.61556	0.0280646
																				PAPLN	3.0599	0.0153305	3.5786	0.00220678
																				GOSR2	3.0584	0.0153984	4.25481	0.000228292
																				CCDC146	3.05791	0.0154133	4.84031	2.6625e-05
																				EPHB3	3.05657	0.0154477	2.97765	0.01145
																				RIBC2	3.05466	0.0155248	2.69125	0.0233149
																				TLR3	3.05001	0.0157242	2.5784	0.0304011
																				GCHFR	-3.04961	0.0157321	-4.01968	0.00052766
																				HOMER2	-3.0479	0.015797	-3.8604	0.000900161
																				TMEM143	-3.0458	0.0158589	-7.15493	0
																				DSN1	3.04239	0.0159931	2.60132	0.0289481
																				MCM3	3.04137	0.0159948	3.35669	0.00423036
																				F2RL1	3.03563	0.0162197	4.78283	3.35294e-05
																				LOXL4	3.03464	0.0162343	5.23523	5.24064e-06
																				LTF	3.03473	0.0162432	2.65816	0.0252888
																				SMARCD1	3.0324	0.0163064	5.25786	4.69274e-06
																				LARP1B	-3.02402	0.0167041	-2.72216	0.0216076
																				RDH11	3.02261	0.0167721	3.23475	0.00582966
																				CDH6	3.01994	0.0169135	3.40725	0.00366478
																				KNOP1	3.01868	0.0169172	3.00615	0.0106543
																				VPS41	3.01912	0.016933	4.92353	1.97279e-05
																				CNKSR1	3.01936	0.0169336	5.01533	1.42629e-05
																				LRG1	-3.01638	0.0170101	-4.84854	2.62222e-05
																				ABCA7	3.01479	0.0170891	3.46893	0.0030601
																				TSHR	-3.01175	0.0171981	-2.3587	0.0489095
																				CASP1	3.00846	0.0173817	3.30464	0.004875
																				THBS2	3.00666	0.0174489	4.47408	0.000103333
																				STING1	3.00524	0.0175226	2.58722	0.0298415
																				KYNU	-3.00495	0.017526	-3.57528	0.0022331
																				PCNA	3.00311	0.0175938	3.87984	0.000842587
																				PDCL3	3.00153	0.0176327	2.49786	0.0363834
																				ABT1	-3.00117	0.0176405	-3.35923	0.00420979
																				NKD1	2.9996	0.01769	2.37782	0.0469697
																				SMC2	2.99748	0.0178051	3.27225	0.00528626
																				TGFB2	2.99271	0.0179834	3.57672	0.00222204
																				RPL14	-2.99275	0.0179953	-2.55091	0.03232
																				CREBL2	-2.98873	0.0181602	-2.87643	0.0148304
																				CXCL2	-2.98219	0.018517	-2.62821	0.0272421
																				SLC6A2	2.98105	0.0185735	3.84345	0.000946502
																				ZFP1	-2.97785	0.018645	-2.80599	0.0176241
																				COL4A3	2.97498	0.0187697	3.11362	0.00805576
																				PIM3	-2.97237	0.0189092	-2.98599	0.0111947
																				PTGS1	2.96533	0.0193085	2.66296	0.0249691
																				P2RX3	-2.96172	0.01947	-3.45881	0.00314629
																				LANCL2	2.95471	0.0198925	4.66311	5.38947e-05
																				GLRX5	-2.94682	0.0203389	-3.11422	0.00804815
																				MT1G	-2.94576	0.02038	-2.92118	0.0132208
																				ZDHHC18	-2.94428	0.0204503	-6.06247	0
																				NIPAL3	2.94156	0.0205616	4.84464	2.62696e-05
																				CEBPB	-2.9395	0.0206263	-2.78909	0.0183549
																				ACKR1	2.93971	0.0206277	2.51939	0.0347657
																				FBXL12	-2.9398	0.0206536	-2.87698	0.0148241
																				ZRANB1	-2.93706	0.0207502	-3.58914	0.00214411
																				GORAB	2.93661	0.0207666	3.94752	0.000673608
																				DNPH1	-2.93149	0.0210151	-3.80964	0.00106166
																				RFX1	-2.92952	0.0211067	-2.91294	0.0134665
																				FAS	2.92809	0.0211921	2.61769	0.0279427
																				WDR33	-2.92769	0.0212052	-2.56029	0.0316145
																				OLA1	2.92715	0.0212123	5.12897	8.77358e-06
																				TRIP13	2.92625	0.0212624	2.43646	0.0415847
																				IGFALS	-2.92598	0.0212649	-5.05574	1.22553e-05
																				BTBD10	2.92421	0.0213438	5.19493	6.53266e-06
																				ALKBH7	-2.92235	0.021446	-3.07437	0.00890005
																				SPAG5	2.91847	0.0216488	3.15822	0.00719245
																				GPR158	-2.91733	0.0216995	-2.44562	0.0408148
																				SVEP1	2.91707	0.0217026	5.01957	1.39516e-05
																				HARBI1	2.91199	0.0219788	2.97128	0.011609
																				ASB4	-2.91092	0.0220257	-3.23005	0.00589433
																				CCND1	2.91054	0.0220363	5.78495	3.84615e-07
																				ABCC5	2.90785	0.0222208	4.33708	0.000172333
																				TUBA1B	2.90719	0.022237	2.7953	0.0181024
																				ST14	2.90647	0.0222748	2.56644	0.0311684
																				FXN	-2.90526	0.02235	-2.57682	0.0304478
																				OAS3	2.90351	0.0224483	2.47084	0.0386342
																				SOCS1	-2.90296	0.022473	-2.71957	0.0217078
																				DHRS7	2.89987	0.0226384	2.601	0.028955
																				SERPINE2	2.89877	0.0227039	3.80975	0.00106237
																				CIDEC	2.89667	0.0228123	3.16322	0.0071237
																				PDX1	2.8946	0.0229351	4.6029	6.5534e-05
																				USP4	2.89284	0.023002	3.0051	0.010682
																				CLEC4G	-2.89163	0.0230435	-3.7445	0.00131038
																				CYP3A5	-2.89168	0.0230565	-4.79957	3.12239e-05
																				TTC36	-2.89178	0.0230657	-3.42968	0.00342185
																				DNAJC19	-2.88939	0.0231814	-3.01409	0.0104619
																				CXADR	-2.8867	0.0233382	-2.56391	0.0313446
																				SPATA5L1	-2.88559	0.0233906	-2.47801	0.0380371
																				UNC13B	2.88377	0.0234998	3.05852	0.00926348
																				ARHGEF37	2.88312	0.0235335	4.16868	0.000313221
																				ENPP7	2.88286	0.0235372	2.43929	0.0413347
																				INTS9	2.88049	0.0236893	2.42466	0.0425852
																				RNASE1	2.87811	0.0238418	3.2742	0.00526948
																				TMEM52	-2.87481	0.0240726	-2.76697	0.0193671
																				KLKB1	-2.87317	0.0241875	-4.56412	7.50233e-05
																				NBPF1	2.87009	0.0243838	4.19648	0.000282709
																				SQLE	2.8681	0.0245265	2.89574	0.0140913
																				LAX1	2.86509	0.0247047	3.04733	0.0095512
																				TOR1AIP1	-2.86375	0.0247614	-2.4643	0.0392071
																				TP53BP1	2.86392	0.0247664	4.41433	0.000129472
																				ANKRD24	-2.8633	0.0247801	-3.42304	0.00349995
																				MAD2L1	2.86133	0.0248376	5.91616	4.3956e-07
																				EPHB1	-2.86047	0.0248727	-3.66167	0.00169808
																				YWHAH	2.86052	0.0248869	3.4586	0.00314625
																				GCH1	-2.85721	0.0250561	-3.50353	0.00277511
																				ENKD1	-2.85641	0.0250665	-3.10941	0.00813698
																				PPP1R1A	-2.85365	0.025207	-3.53787	0.00250611
																				ZNF813	2.85383	0.0252099	5.2572	4.66667e-06
																				CADM2	-2.85176	0.0253126	-2.92244	0.0131842
																				COL11A2	-2.84916	0.0254764	-2.34942	0.0499408
																				KLHL5	2.84872	0.0254947	4.11731	0.000379266
																				ADAMTSL2	2.84763	0.0255141	4.28207	0.000206235
																				AURKC	-2.84789	0.0255287	-3.85697	0.000910046
																				APOBEC3G	2.84304	0.0257965	3.63	0.00189243
																				MED20	2.84338	0.0258033	2.51363	0.0351141
																				KIRREL1	2.84316	0.0258046	3.34254	0.00439896
																				PABPC4	-2.83981	0.0259661	-2.61879	0.0278572
																				PLEKHH1	2.83995	0.0259715	2.50646	0.0356921
																				TSKU	-2.83999	0.0259865	-4.96649	1.72161e-05
																				SFRP4	2.83503	0.0262879	4.39894	0.000137462
																				CCN4	2.83385	0.0263564	4.86206	2.53548e-05
																				TSEN15	2.83049	0.0265765	2.56135	0.0315462
																				CCL22	2.82846	0.0266409	6.1201	0
																				EFCAB11	2.82897	0.026652	4.50363	9.17773e-05
																				ATP6V1E2	2.82869	0.0266579	4.81125	2.94578e-05
																				RAB11A	-2.827	0.0267491	-3.16314	0.00711715
																				EIF4B	-2.82628	0.0267568	-4.05386	0.000468929
																				YPEL2	-2.82661	0.0267653	-4.08015	0.000430837
																				NT5E	-2.82558	0.0268012	-5.75927	3.73832e-07
																				GRPEL1	-2.82451	0.026879	-4.89914	2.16611e-05
																				MICAL1	2.82289	0.0269663	4.02696	0.000512267
																				KIAA1522	2.82116	0.0270881	3.08822	0.0085907
																				CIPC	-2.82055	0.0271246	-2.65715	0.0253378
																				AQP1	2.81981	0.0271722	2.52617	0.0342409
																				PTH1R	-2.81846	0.0272772	-3.18454	0.00673448
																				TRAF3	2.81623	0.02744	3.13729	0.00756725
																				ISY1	-2.81327	0.0275975	-2.8432	0.0160457
																				TMEM169	2.8134	0.0276039	4.44266	0.00011552
																				SLC22A15	2.81009	0.0278258	4.41868	0.000127073
																				CXXC4	-2.80801	0.0279386	-2.56288	0.0314206
																				COL4A5	2.80848	0.0279524	3.90776	0.000766835
																				NAB2	-2.8055	0.0281129	-4.40155	0.000135761
																				WSB2	2.801	0.0284345	4.23503	0.000245961
																				ASB9	-2.79921	0.0285258	-2.86699	0.0151477
																				DNAJC25	-2.79843	0.0285409	-2.45331	0.0401369
																				SYT1	-2.79761	0.0285984	-3.95023	0.00066766
																				DCAF6	-2.7967	0.0286272	-4.76183	3.48997e-05
																				DNAJC6	2.79641	0.0286337	4.59657	6.72464e-05
																				ZFAND1	-2.79686	0.0286506	-2.49479	0.0366459
																				SH3YL1	2.79582	0.0286707	3.4443	0.00326857
																				CRACR2A	2.7945	0.0287566	3.08734	0.00860246
																				ELOVL6	2.79401	0.0287836	3.28576	0.00510462
																				DNM1L	2.78975	0.0290679	4.06303	0.000455132
																				MYO16	-2.78783	0.0291512	-4.66035	5.39062e-05
																				TRIM32	2.78182	0.0296289	3.87828	0.000847171
																				BMP6	-2.78108	0.0296638	-3.30457	0.00487302
																				ALAS1	-2.78109	0.0296821	-2.71232	0.0220829
																				CAPN2	2.77604	0.0300908	3.92957	0.000709719
																				HKDC1	2.7755	0.0301019	4.65882	5.40779e-05
																				SULT2A1	-2.77063	0.0304769	-2.44015	0.041271
																				COL11A1	2.77006	0.0305145	3.81541	0.00104236
																				MROH7	-2.76938	0.0305424	-3.045	0.00960261
																				FBLN5	2.7677	0.030688	5.08244	1.10619e-05
																				PPP1R3B	2.75617	0.0316005	4.44613	0.000114337
																				MXI1	-2.75312	0.0317856	-4.45296	0.00011252
																				DCTN2	2.7534	0.0317976	2.44441	0.0409055
																				PDZK1IP1	2.75312	0.0318054	3.62142	0.00194725
																				SERPINA10	-2.75084	0.0318747	-4.95166	1.80783e-05
																				CCR2	2.74549	0.0322853	3.19708	0.00649341
																				SPA17	2.74552	0.032303	2.97837	0.0114278
																				FIGN	2.74465	0.032353	6.1804	0
																				FNDC1	2.74351	0.0324316	3.71988	0.00142405
																				FGA	-2.74222	0.0325052	-3.76523	0.00122134
																				CHST7	-2.74241	0.0325053	-2.62157	0.027682
																				RNF207	2.74253	0.0325144	3.22226	0.0060436
																				CD52	2.73627	0.0330012	2.98253	0.011294
																				MMP9	2.73564	0.0330252	3.9408	0.000685686
																				PGD	2.73534	0.0330374	3.83376	0.000976455
																				ADCY1	-2.73456	0.0330972	-4.39823	0.00013762
																				ZBED5	2.73041	0.0334572	3.56422	0.00231668
																				HMGCS2	-2.72804	0.0336913	-3.36324	0.00417556
																				NFIL3	-2.72729	0.0337093	-2.92172	0.0132026
																				GFRA3	-2.72595	0.033812	-3.35993	0.00420506
																				FAM20A	-2.72596	0.0338323	-3.03194	0.0099657
																				NNMT	-2.72431	0.0339256	-3.2207	0.00607169
																				SERPINC1	-2.72281	0.034002	-4.30299	0.000193671
																				DUSP18	2.72301	0.0340023	3.5218	0.00262814
																				XK	2.718	0.0344678	3.49532	0.00283294
																				PXK	2.71686	0.0344863	2.94549	0.0124017
																				MFSD6	2.71731	0.0345003	2.48192	0.0376881
																				PHLPP1	-2.71692	0.0345004	-4.9765	1.63704e-05
																				PPIL2	2.71747	0.0345047	3.01119	0.0105289
																				DCDC1	-2.714	0.0346934	-3.62641	0.00191485
																				TMEM170A	-2.71074	0.0349039	-2.361	0.0487362
																				CFP	-2.71106	0.0349113	-5.61728	9.6e-07
																				STMN3	2.71004	0.0349378	2.37255	0.0475085
																				ASCC3	2.71013	0.0349491	4.92931	1.93793e-05
																				DYNLT1	2.708	0.0350808	2.95795	0.011993
																				MMP7	2.70726	0.0351206	3.50415	0.00277073
																				MT1F	-2.70567	0.035278	-3.54046	0.00248601
																				SLC1A7	2.70465	0.0353697	4.31317	0.000187244
																				KLF12	-2.704	0.0354001	-2.51583	0.0349334
																				LAMA1	2.70168	0.0355987	2.95967	0.0119462
																				CHAD	-2.70128	0.0356217	-4.15185	0.000333616
																				MRPL9	-2.69292	0.0364216	-2.9175	0.0133244
																				ZNF827	2.69324	0.03643	5.21651	5.87629e-06
																				MID1IP1	2.6906	0.0366016	3.30908	0.00480358
																				FKBP14	2.68633	0.0370066	2.96072	0.011916
																				FCN2	-2.68528	0.0371107	-4.97275	1.66912e-05
																				IARS1	2.68261	0.0373377	2.69195	0.0232903
																				EIF5	-2.67565	0.0380267	-3.4306	0.00341523
																				TMEM200A	2.6748	0.0380581	3.90071	0.000785095
																				APOBR	2.67395	0.0381134	3.08794	0.00859415
																				CYB5RL	-2.67401	0.0381296	-3.11779	0.00796679
																				VPS8	2.67324	0.0381763	6.70001	0
																				CBFB	-2.67219	0.038256	2.94002	0.0126103
																				MRI1	-2.66816	0.0386281	-2.47103	0.0386254
																				MTHFD1	-2.65692	0.0398049	-2.491	0.0369221
																				KCTD7	2.65572	0.039857	2.87721	0.0148185
																				ARMC12	-2.6559	0.0398587	-2.68954	0.0233825
																				NAP1L4	2.65527	0.0398879	2.44895	0.0405784
																				FAM47E-STBD1	2.6548	0.039925	2.38908	0.0459984
																				PRKAG2	-2.65373	0.0400111	-4.03625	0.000499294
																				EPB41L4A	2.65184	0.0401275	5.88208	4.25532e-07
																				SARDH	-2.65092	0.040197	-6.90496	0
																				RCL1	-2.64788	0.0405361	-4.72732	4.12885e-05
																				BSN	-2.64692	0.0405895	-2.54187	0.033016
																				OSBPL6	-2.64704	0.0405979	-2.51423	0.0350636
																				SDR42E1	2.6464	0.0406317	3.35265	0.0042829
																				CYP7A1	2.64565	0.0406808	2.53122	0.033807
																				DDB2	2.64524	0.0407088	2.37853	0.0469024
																				ZNF671	2.64473	0.0407245	4.10573	0.000392996
																				PTPRD	-2.64492	0.0407252	-3.35333	0.00427511
																				NQO1	2.64417	0.0407734	2.45548	0.0399867
																				TRAF1	2.6376	0.041525	4.12849	0.000362419
																				CAP1	2.63524	0.0417583	3.0406	0.00971449
																				CREM	-2.63437	0.0418486	-2.4345	0.0416878
																				GPC4	2.63274	0.0419645	5.28017	4.40678e-06
																				KCNMA1	-2.63164	0.0420128	-2.89969	0.0139515
																				MAST4	2.63168	0.0420318	2.35542	0.0492831
																				SLIT2	2.63013	0.0421367	3.85816	0.000907821
																				CPNE6	-2.62876	0.0421945	-3.66786	0.0016622
																				CEP19	2.62793	0.0422052	3.2412	0.00575284
																				VEGFA	-2.62815	0.042249	-3.452	0.00319969
																				ALDH1B1	2.62668	0.0423173	3.34334	0.0043955
																				AIFM2	2.6268	0.0423259	3.68794	0.00157199
																				PKP4	2.6264	0.0423298	2.78969	0.0183435
																				ECE1	-2.62415	0.042504	-2.95393	0.0121296
																				HSD17B14	-2.62303	0.0426027	-4.77368	3.37971e-05
																				CCS	-2.62243	0.042658	-4.63883	5.75315e-05
																				KCNE5	2.62081	0.042801	4.11117	0.000387172
																				MT1A	-2.61875	0.0430524	-5.29412	4.25287e-06
																				EXOG	2.61687	0.0432042	2.53414	0.033617
																				OAS2	2.61405	0.0435108	2.44845	0.0405978
																				GSPT2	-2.61275	0.0436152	-2.45576	0.0399669
																				DHODH	-2.60982	0.0439883	-5.53308	1.47059e-06
																				CHEK1	2.6062	0.0443846	3.41811	0.00355181
																				A1CF	-2.60478	0.0445302	-3.02922	0.0100233
																				CACHD1	2.59953	0.0450082	4.80856	3.02703e-05
																				RPL4	-2.59986	0.0450109	-3.68958	0.00156802
																				TRIM22	2.59729	0.0452433	3.41474	0.00358452
																				CS	2.59617	0.0453237	2.75998	0.0196955
																				ZNF568	2.59292	0.0457025	4.56338	7.48611e-05
																				PREP	2.59239	0.0457502	2.69143	0.0233106
																				MED30	-2.59176	0.0458119	-3.47277	0.00302999
																				WDR41	2.59037	0.0459312	4.21614	0.000261885
																				CILP	2.58624	0.046421	2.9386	0.0126519
																				ADM2	2.58494	0.0465297	3.07221	0.00893386
																				RBM24	-2.58195	0.0468061	-2.83613	0.0163166
																				DPPA4	-2.57971	0.0469715	-2.54282	0.0329687
																				SLC25A37	-2.57978	0.0469882	-2.45445	0.0400687
																				STIP1	2.57592	0.0474192	2.92948	0.0129491
																				MCM5	2.57487	0.047495	3.17315	0.00694487
																				CERK	2.57348	0.0476207	2.74455	0.0204698
																				NRN1	-2.57136	0.0478259	-3.16503	0.00708577
																				CD37	2.57035	0.047895	2.82674	0.0167195
																				MLH1	2.5678	0.0481934	3.45443	0.00318277
																				ECM2	-2.56442	0.0485892	-3.10321	0.00826578
																				C12orf75	2.56197	0.0487975	3.13789	0.00756078
																				SPOCK2	2.56028	0.0489677	2.65639	0.0253793
																				ABCC10	2.55997	0.048987	3.34064	0.004414
																				SUGCT	-2.55828	0.0491601	-4.24073	0.000240523
																				GSTCD	2.55671	0.049237	4.25473	0.00022798
																				CFHR2	-2.55649	0.0492447	-4.40225	0.000135861
																				ARL6IP1	-2.55731	0.0492553	-3.1545	0.00726424
																				BACE2	2.5533	0.0496203	3.16752	0.00704776
																				CHD4	2.55058	0.0498719	3.84905	0.000932177
																				COBLL1	-2.54911	0.0499634	-3.00526	0.0106818
																				LAMP3	2.54924	0.0499708	3.59449	0.00211206
