# Supplementary material for: Comprehensive meta-analysis reveals distinct gene expression signatures of MASLD progression
Source: Life Sci Alliance. 2024 Apr 2;7(6):e202302517. doi: 10.26508/lsa.202302517 (PMC10987979; doi:10.26508/lsa.202302517)
Supplement: Supplementary file 8 [file LSA-2023-02517_TableS8.xlsx]

## Sheet: Table S8
Table S8. Significant genes obtained in the MAGMA analysis from all the MASLD GWAS
Study	Entrez id	hgnc symbol	CHR	START	STOP	NSNPS	NPARAM	N	ZSTAT	P	adjp
Miao et al.	6934	TCF7L2	10	114699978	114937437	396	61	137048	8.0039	6.0247e-16	1.09228e-11
Miao et al.	57553	MICAL3	22	18260415	18517325	893	65	137048	7.72	5.8151e-15	1.05428e-10
Miao et al.	25813	SAMM50	22	44341261	44402412	196	22	137048	7.7092	6.3283e-15	1.14732e-10
Anstee et al.	80339	PNPLA3	22	44309619	44353451	138	16	377998	7.5099	2.96e-14	5.32e-10
Fairfield et al.	80714	PBX4	19	19662516	19739725	103	13	377988	7.4713	3.969e-14	7.17913e-10
Miao et al.	152485	ZNF827	4	146671874	146869607	313	33	137048	7.4101	6.308e-14	1.14364e-09
Miao et al.	91828	EXOC3L4	14	103551044	103586896	69	13	137048	7.4005	6.7835e-14	1.22985e-09
Anstee et al.	25813	SAMM50	22	44341261	44402412	188	21	377998	7.3468	1.01e-13	1.83e-09
Miao et al.	22837	COBLL1	2	165526695	165708678	468	29	137048	7.3224	1.2182e-13	2.2086e-09
Miao et al.	80339	PNPLA3	22	44309619	44353451	140	16	137048	7.2372	2.2904e-13	4.1525e-09
Miao et al.	1969	EPHA2	1	16440832	16492582	88	16	137048	7.2168	2.6618e-13	4.82584e-09
Miao et al.	2646	GCKR	2	27709470	27756556	74	10	137048	7.128	5.0915e-13	9.23089e-09
Miao et al.	1369	CPN1	10	101792065	101851642	152	21	137048	7.1196	5.4112e-13	9.81051e-09
Miao et al.	51085	MLXIPL	7	72997524	73048903	127	15	137048	7.1013	6.1773e-13	1.11994e-08
Miao et al.	84811	BUD13	11	116608886	116653714	126	18	137048	6.9807	1.4688e-12	2.66293e-08
Fairfield et al.	80339	PNPLA3	22	44309619	44353451	138	15	377988	6.8105	4.8636e-12	8.79728e-08
Miao et al.	9231	DLG5	10	79540549	79696348	391	17	137048	6.7652	6.6561e-12	1.20675e-07
Miao et al.	5184	PEPD	19	33867855	34022799	582	33	137048	6.7306	8.4479e-12	1.5316e-07
Anstee et al.	29780	PARVB	22	44385091	44575113	592	99	377998	6.5222	3.47e-11	6.24e-07
Miao et al.	3159	HMGA1	6	34194577	34224008	56	9	137048	6.5117	3.7165e-11	6.73801e-07
Miao et al.	26608	TBL2	7	72973274	73003013	61	11	137048	6.4849	4.4388e-11	8.04754e-07
Miao et al.	54922	RASIP1	19	49213842	49254136	109	9	137048	6.4336	6.2316e-11	1.12979e-06
Miao et al.	335	APOA1	11	116696467	116718338	79	14	137048	6.3798	8.8678e-11	1.60773e-06
Miao et al.	5468	PPARG	3	12319349	12485855	340	29	137048	6.3765	9.0596e-11	1.64251e-06
Miao et al.	2186	BPTF	17	65811644	65990494	255	10	137048	6.3699	9.456e-11	1.71437e-06
Miao et al.	2885	GRB2	17	73304157	73411790	220	13	137048	6.3547	1.0442e-10	1.89313e-06
Miao et al.	5894	RAF1	3	12615100	12715700	240	18	137048	6.3512	1.0685e-10	1.93719e-06
Miao et al.	345	APOC3	11	116690624	116713787	95	16	137048	6.3236	1.2774e-10	2.31593e-06
Miao et al.	284358	MAMSTR	19	49205999	49232976	83	6	137048	6.2684	1.8242e-10	3.30727e-06
Miao et al.	2139	EYA2	20	45513263	45827492	817	82	137048	6.2134	2.5929e-10	4.70093e-06
Miao et al.	4023	LPL	8	19786582	19834770	168	20	137048	6.1404	4.1155e-10	7.4614e-06
Fairfield et al.	54815	GATAD2A	19	19486642	19629741	193	14	377988	6.1382	4.1736e-10	7.54921e-06
Namjou et al.	80339	PNPLA3	22	44309619	44353451	136	15	9677	6.1094	5e-10	9.0055e-06
Namjou et al.	25813	SAMM50	22	44341261	44402412	186	21	9677	6.1094	5e-10	9.0055e-06
Fairfield et al.	25813	SAMM50	22	44341261	44402412	196	22	377988	6.1094	5e-10	9.044e-06
Miao et al.	128272	ARHGEF19	1	16514599	16549104	101	8	137048	6.1094	5e-10	9.065e-06
Miao et al.	8882	ZPR1	11	116639276	116668739	69	16	137048	6.1094	5e-10	9.065e-06
Miao et al.	116519	APOA5	11	116650086	116673136	52	12	137048	6.1094	5e-10	9.065e-06
Miao et al.	2678	GGT1	22	24969629	25034972	74	8	137048	6.1094	5e-10	9.065e-06
Miao et al.	388886	LRRC75B	22	24971588	24999073	52	6	137048	6.1094	5e-10	9.065e-06
Fairfield et al.	57794	SUGP1	19	19377320	19441321	122	13	377988	6.0494	7.2687e-10	1.31476e-05
Miao et al.	7398	USP1	1	62891975	62927475	61	6	137048	6.0116	9.1851e-10	1.66526e-05
Miao et al.	85440	DOCK7	1	62910397	63164039	292	8	137048	5.9712	1.1775e-09	2.13481e-05
Anstee et al.	80714	PBX4	19	19662516	19739725	93	12	377998	5.9656	1.22e-09	2.19e-05
Miao et al.	3117	HLA-DQA1	6	32595169	32622152	1414	22	137048	5.9444	1.3877e-09	2.5159e-05
Miao et al.	3117	HLA-DQA2	6	32595169	32622152	1414	22	137048	5.9444	1.3877e-09	2.5159e-05
Miao et al.	26291	FGF21	19	49248816	49271587	67	15	137048	5.9391	1.4326e-09	2.5973e-05
Miao et al.	10221	TRIB1	8	126432563	126460647	48	12	137048	5.9267	1.5453e-09	2.80163e-05
Miao et al.	284018	C17orf58	17	65977217	65999765	18	4	137048	5.9132	1.678e-09	3.04221e-05
Miao et al.	27329	ANGPTL3	1	63053158	63081976	18	3	137048	5.8708	2.1686e-09	3.93167e-05
Fairfield et al.	23383	MAU2	19	19421496	19479563	105	10	377988	5.832	2.7379e-09	4.95231e-05
Miao et al.	84226	C2orf16	2	27789389	27815589	29	6	137048	5.8119	3.0888e-09	5.59999e-05
Miao et al.	51081	MRPS7	17	73247749	73272457	43	6	137048	5.7518	4.4153e-09	8.00494e-05
Miao et al.	57409	MIF4GD	17	73252309	73277373	58	7	137048	5.74	4.7326e-09	8.5802e-05
Miao et al.	284359	IZUMO1	19	49234073	49260831	71	7	137048	5.7316	4.9738e-09	9.0175e-05
Miao et al.	1054	CEBPG	19	33854575	33883592	76	11	137048	5.7243	5.1944e-09	9.41745e-05
Miao et al.	282991	BLOC1S2	10	102023035	102056469	82	12	137048	5.6883	6.4172e-09	0.000116344
Miao et al.	337	APOA4	11	116681418	116704011	80	12	137048	5.6434	8.3377e-09	0.000151163
Miao et al.	2524	FUT2	19	49189228	49219191	84	8	137048	5.6365	8.6781e-09	0.000157334
Miao et al.	9031	BAZ1B	7	72844728	72946628	131	15	137048	5.6256	9.242e-09	0.000167557
Miao et al.	3838	KPNA2	17	66021848	66052970	69	5	137048	5.618	9.6575e-09	0.00017509
Miao et al.	6927	HNF1A	12	121405861	121450315	147	19	137048	5.6096	1.0137e-08	0.000183784
Miao et al.	84450	ZNF512	2	27795836	27856082	96	10	137048	5.5512	1.4188e-08	0.000257228
Miao et al.	2523	FUT1	19	49241268	49268647	77	10	137048	5.5367	1.5415e-08	0.000279474
Miao et al.	84456	L3MBTL3	6	130329728	130472594	314	25	137048	5.4882	2.03e-08	0.000368039
Anstee et al.	84226	C2orf16	2	27789389	27815589	30	6	377998	5.4734	2.21e-08	0.00039732
Fairfield et al.	9170	LPAR2	19	19724464	19749039	33	8	377988	5.4406	2.6558e-08	0.000480381
Fairfield et al.	148113	CILP2	19	19639057	19667468	47	8	377988	5.4365	2.717e-08	0.000491451
Fairfield et al.	341	APOC1	19	45407577	45432606	52	12	377988	5.4294	2.8272e-08	0.000511384
Fairfield et al.	10452	TOMM40	19	45384477	45416946	84	16	377988	5.3616	4.1246e-08	0.000746058
Anstee et al.	84450	ZNF512	2	27795836	27856082	95	10	377998	5.3089	5.52e-08	0.00099253
Miao et al.	221491	SMIM29	6	34204157	34226904	51	8	137048	5.2873	6.2065e-08	0.00112524
Miao et al.	55280	CWF19L1	10	101982055	102037437	115	11	137048	5.2682	6.8884e-08	0.00124887
Miao et al.	8890	EIF2B4	2	27577219	27603324	31	6	137048	5.2562	7.3524e-08	0.00133299
Miao et al.	3308	HSPA4	5	132377662	132450709	156	11	137048	5.2319	8.3895e-08	0.00152102
Miao et al.	84870	RSPO3	6	127429844	127530626	157	13	137048	5.2248	8.7186e-08	0.00158068
Miao et al.	4360	MRC1	10	18088332	18210091	4	2	137048	5.2109	9.3939e-08	0.00170311
Anstee et al.	345275	HSD17B13	4	88214941	88254056	98	17	377998	5.1921	1.04e-07	0.00187133
Miao et al.	64897	C12orf43	12	121430835	121464300	104	15	137048	5.1874	1.0663e-07	0.0019332
Miao et al.	23218	NBEAL2	3	47011173	47061194	61	9	137048	5.175	1.1394e-07	0.00206573
Miao et al.	60386	SLC25A19	17	73259061	73295530	85	10	137048	5.1516	1.2915e-07	0.00234149
Miao et al.	3127	HLA-DRB5	6	32475151	32508006	618	14	137048	5.1396	1.3766e-07	0.00249578
Miao et al.	3106	HLA-B	6	31311649	31334989	878	45	137048	5.1296	1.4521e-07	0.00263266
Miao et al.	9960	USP3	15	63786710	63896839	226	21	137048	5.1273	1.4699e-07	0.00266493
Miao et al.	8326	FZD9	7	72838109	72860450	27	7	137048	5.1269	1.4724e-07	0.00266946
Miao et al.	29072	SETD2	3	47047898	47215467	196	15	137048	5.1147	1.5708e-07	0.00284786
Miao et al.	9784	SNX17	2	27583363	27610400	30	6	137048	5.1068	1.6386e-07	0.00297078
Fairfield et al.	53345	TM6SF2	19	19364841	19394074	69	9	377988	5.0991	1.706e-07	0.00308581
Miao et al.	64838	FNDC4	2	27704750	27728126	27	4	137048	5.0987	1.7101e-07	0.00310041
Miao et al.	130557	ZNF513	2	27590098	27613733	30	6	137048	5.097	1.7256e-07	0.00312851
Miao et al.	10613	ERLIN1	10	101899847	101955814	103	12	137048	5.0945	1.7484e-07	0.00316985
Miao et al.	3087	HHEX	10	94439681	94465408	45	10	137048	5.0875	1.8137e-07	0.00328824
Miao et al.	1147	CHUK	10	101938123	101999367	112	11	137048	5.0791	1.8962e-07	0.00343781
Miao et al.	100037417	DDTL	22	24298652	24324748	28	6	137048	5.0782	1.9053e-07	0.00345431
Miao et al.	100037417	DDT	22	24298652	24324748	28	6	137048	5.0782	1.9053e-07	0.00345431
Miao et al.	1284	COL4A2	13	110949631	111175374	928	102	137048	5.0546	2.1564e-07	0.00390955
Miao et al.	64147	KIF9	3	47259516	47334337	77	12	137048	5.0195	2.5904e-07	0.0046964
Miao et al.	5496	PPM1G	2	27594066	27642550	60	7	137048	5.0124	2.6874e-07	0.00487226
Miao et al.	2953	GSTT2	22	24312291	24336106	29	7	137048	5.0062	2.7754e-07	0.0050318
Fairfield et al.	348	APOE	19	45399039	45422650	54	12	377988	4.9671	3.3984e-07	0.00614703
Fairfield et al.	29780	PARVB	22	44385091	44575113	603	96	377988	4.9603	3.519e-07	0.00636517
Fairfield et al.	2646	GCKR	2	27709470	27756556	72	10	377988	4.9572	3.5749e-07	0.00646628
Miao et al.	23387	SIK3	11	116704118	116979131	830	25	137048	4.9516	3.68e-07	0.00667184
Miao et al.	151903	CCDC12	3	46953220	47033500	91	10	137048	4.9363	3.9802e-07	0.0072161
Miao et al.	26160	IFT172	2	27657240	27722575	82	8	137048	4.8982	4.8348e-07	0.00876549
Miao et al.	221527	ZBTB12	6	31857394	31879769	51	18	137048	4.8852	5.1669e-07	0.00936759
Miao et al.	653689	GSTT2B	22	24289601	24313416	76	6	137048	4.8823	5.2421e-07	0.00950393
Miao et al.	345275	HSD17B13	4	88214941	88254056	101	16	137048	4.8441	6.3588e-07	0.0115285
Miao et al.	23163	GGA3	17	73222694	73268444	66	7	137048	4.8434	6.382e-07	0.0115706
Miao et al.	4439	MSH5	6	31697725	31740455	85	19	137048	4.8265	6.9493e-07	0.0125991
Miao et al.	389421	LIN28B	6	105374874	105541207	200	26	137048	4.8182	7.2436e-07	0.0131326
Miao et al.	22950	SLC4A1AP	2	27876338	27927847	29	10	137048	4.7971	8.0499e-07	0.0145945
Miao et al.	7079	TIMP4	3	12184568	12210851	60	12	137048	4.7908	8.3079e-07	0.0150622
Miao et al.	83850	ESYT3	3	138143415	138207910	104	17	137048	4.7896	8.3567e-07	0.0151507
Miao et al.	3090	HIC1	17	1947454	1972981	56	14	137048	4.7758	8.9484e-07	0.0162234
Miao et al.	401251	SAPCD1	6	31720773	31742627	45	12	137048	4.772	9.1217e-07	0.0165376
Miao et al.	378108	TRIM74	7	72420016	72449997	3	1	137048	4.766	9.3964e-07	0.0170357
Miao et al.	378108	TRIM73	7	72420016	72449997	3	1	137048	4.766	9.3964e-07	0.0170357
Miao et al.	55656	INTS8	8	95825518	95902721	178	16	137048	4.751	1.0121e-06	0.0183494
Miao et al.	23276	KLHL18	3	47314116	47398306	75	12	137048	4.7385	1.0768e-06	0.0195224
Miao et al.	115701	ALPK2	18	56138479	56306189	549	57	137048	4.7362	1.0886e-06	0.0197363
Miao et al.	5049	PAFAH1B2	11	117005000	117058889	142	18	137048	4.7244	1.154e-06	0.020922
Miao et al.	219537	SMTNL1	11	57295044	57327747	69	9	137048	4.7228	1.1633e-06	0.0210906
Miao et al.	11200	CHEK2	22	29073731	29147822	151	26	137048	4.7031	1.281e-06	0.0232245
Fairfield et al.	4207	MEF2B	19	19246376	19313400	199	19	377988	4.6978	1.3146e-06	0.0237785
Miao et al.	80737	VWA7	6	31723178	31755108	59	15	137048	4.6922	1.3517e-06	0.0245063
Miao et al.	2976	GTF3C2	2	27538716	27590243	47	9	137048	4.6641	1.55e-06	0.0281015
Miao et al.	4066	LYL1	19	13198002	13223974	31	9	137048	4.6541	1.6268e-06	0.0294939
Miao et al.	8091	HMGA2	12	66208240	66370071	229	35	137048	4.643	1.7169e-06	0.0311274
Fairfield et al.	100271849	MEF2B	19	19246376	19291098	150	14	377988	4.6292	1.835e-06	0.0331915
Miao et al.	1592	CYP26A1	10	94823232	94847641	53	16	137048	4.6292	1.8356e-06	0.0332794
Miao et al.	10665	TSBP1	6	32250475	32349705	733	27	137048	4.6263	1.8613e-06	0.0337454
Miao et al.	6919	TCEA2	20	62678439	62713700	81	18	137048	4.621	1.9094e-06	0.0346174
Miao et al.	200634	KRTCAP3	2	27655233	27679348	27	4	137048	4.6046	2.0659e-06	0.0374548
Miao et al.	29959	NRBP1	2	27641473	27675126	45	5	137048	4.5987	2.1256e-06	0.0385371
Miao et al.	6854	SYN2	3	12172150	12243532	140	18	137048	4.5965	2.1482e-06	0.0389469
Miao et al.	2645	GCK	7	44173870	44239022	172	31	137048	4.5959	2.1542e-06	0.0390556
Miao et al.	4784	NFIX	19	13096584	13219610	174	22	137048	4.5848	2.2722e-06	0.041195
Miao et al.	1652	DDT	22	24303554	24332019	16	5	137048	4.5792	2.3335e-06	0.0423064
Miao et al.	4601	MXI1	10	111957288	112057123	223	24	137048	4.577	2.3587e-06	0.0427632
Miao et al.	51092	SIDT2	11	117039626	117078161	101	15	137048	4.5599	2.5594e-06	0.0464019
