# Supplementary material for: Comprehensive meta-analysis reveals distinct gene expression signatures of MASLD progression
Source: Life Sci Alliance. 2024 Apr 2;7(6):e202302517. doi: 10.26508/lsa.202302517 (PMC10987979; doi:10.26508/lsa.202302517)
Supplement: Supplementary file 9 [file LSA-2023-02517_TableS9.xlsx]

## Sheet: Table S9
Table S9. Enrichment results for GWAS genes in the three meta-analysis
Meta-analysis	pval	padj	BH
MASLD vs. CTL	0.510072	0.510072	0.91107
MASH vs. MASLD	0.617313	0.617313	0.91107
MASH vs. CTL	0.91107	0.91107	0.91107
