# Supplementary material for: Comprehensive meta-analysis reveals distinct gene expression signatures of MASLD progression
Source: Life Sci Alliance. 2024 Apr 2;7(6):e202302517. doi: 10.26508/lsa.202302517 (PMC10987979; doi:10.26508/lsa.202302517)
Supplement: Supplementary file 10 [file LSA-2023-02517_TableS10.xlsx]

## Sheet: Table S10
Table SX. Overlapping genes between the meta-analsis and the MAGMA results
Gene symbol	Meta-analysis			GWAS
	meta-analysis	zSco	FDR	study	adjp
LPL	MASH vs. CTL	6.07658	0	Miao	7.4614e-06
ZNF827	MASH vs. MASLD	5.21651	5.88e-06	Miao	1.14364e-09
APOA5	MASH vs. MASLD	-4.74105	3.83e-05	Miao	9.065e-06
LPL	MASH vs. MASLD	4.57257	7.32e-05	Miao	7.4614e-06
TM6SF2	MASLD vs. CTL	4.97393	8e-05	Fairfield	0.00308581
MXI1	MASH vs. MASLD	-4.45296	0.00011252	Miao	0.0427632
ESYT3	MASH vs. CTL	4.16819	0.000527368	Miao	0.0151507
HNF1A	MASH vs. MASLD	-4.01455	0.000538172	Miao	0.000183784
CPN1	MASH vs. CTL	-4.10082	0.000677562	Miao	9.81051e-09
ALPK2	MASH vs. CTL	4.0362	0.000824256	Miao	0.0197363
DLG5	MASH vs. MASLD	3.67431	0.00163683	Miao	1.20675e-07
GATAD2A	MASH vs. MASLD	3.53402	0.00253341	Fairfield	7.54921e-06
C12orf43	MASH vs. MASLD	-3.52276	0.00262262	Miao	0.0019332
CPN1	MASH vs. MASLD	-3.43503	0.00337108	Miao	9.81051e-09
HSPA4	MASH vs. MASLD	3.40385	0.00369763	Miao	0.00152102
BPTF	MASH vs. MASLD	3.26119	0.00543283	Miao	1.71437e-06
PAFAH1B2	MASH vs. MASLD	3.24115	0.00575001	Miao	0.020922
MAU2	MASH vs. MASLD	-3.24058	0.0057584	Fairfield	4.95231e-05
COL4A2	MASH vs. MASLD	3.20596	0.00633362	Miao	0.00390955
KPNA2	MASH vs. MASLD	3.08551	0.00864776	Miao	0.00017509
ESYT3	MASH vs. MASLD	3.07222	0.00893836	Miao	0.0151507
MRPS7	MASH vs. MASLD	-3.02993	0.0100149	Miao	8.00494e-05
COBLL1	MASH vs. MASLD	-3.00526	0.0106818	Miao	2.2086e-09
L3MBTL3	MASH vs. CTL	-3.12836	0.0128073	Miao	0.000368039
TCF7L2	MASH vs. CTL	-3.04226	0.0159877	Miao	1.09228e-11
TRIB1	MASH vs. MASLD	-2.78395	0.0185687	Miao	2.80163e-05
GGT1	MASH vs. CTL	2.96866	0.019136	Miao	9.065e-06
TM6SF2	MASH vs. CTL	2.91801	0.0216651	Fairfield	0.00308581
RASIP1	MASH vs. MASLD	-2.64963	0.0258135	Miao	1.12979e-06
GSTT2B	MASH vs. CTL	-2.8292	0.0266514	Miao	0.00950393
GCKR	MASLD vs. CTL	3.1213	0.028989	Miao	9.23089e-09
GCKR	MASLD vs. CTL	3.1213	0.028989	Fairfield	0.00646628
SLC25A19	MASH vs. CTL	2.78942	0.0290419	Miao	0.00234149
MLXIPL	MASH vs. MASLD	-2.57251	0.0307743	Miao	1.11994e-08
MXI1	MASH vs. CTL	-2.75312	0.0317856	Miao	0.0427632
SLC25A19	MASLD vs. CTL	3.06017	0.0329367	Miao	0.00234149
GCKR	MASH vs. MASLD	-2.54224	0.0330029	Miao	9.23089e-09
GCKR	MASH vs. MASLD	-2.54224	0.0330029	Fairfield	0.00646628
KLHL18	MASH vs. MASLD	2.50498	0.0357894	Miao	0.0195224
ZNF827	MASH vs. CTL	2.69324	0.03643	Miao	1.14364e-09
GCK	MASH vs. CTL	2.66143	0.0393639	Miao	0.0390556
ZNF512	MASH vs. MASLD	2.4525	0.0402207	Miao	0.000257228
ZNF512	MASH vs. MASLD	2.4525	0.0402207	Anstee	0.000992535
EPHA2	MASH vs. CTL	-2.62632	0.0423159	Miao	4.82584e-09
ERLIN1	MASH vs. MASLD	-2.41002	0.0438376	Miao	0.00316985
BUD13	MASH vs. MASLD	-2.40497	0.0443021	Miao	2.66293e-08
COBLL1	MASH vs. CTL	-2.54911	0.0499634	Miao	2.2086e-09
