# Supplementary material for: Comprehensive meta-analysis reveals distinct gene expression signatures of MASLD progression
Source: Life Sci Alliance. 2024 Apr 2;7(6):e202302517. doi: 10.26508/lsa.202302517 (PMC10987979; doi:10.26508/lsa.202302517)
Supplement: Supplementary file 11 [file LSA-2023-02517_TableS11.xlsx]

## Sheet: Table S11
Table S11. Significant genes detected from the TWAS using the Miao et al dataset
Gene Symboll	Ensembl_gene_id	CHR	BP	P1	HSQ	BEST.GWAS.ID	BEST.GWAS.Z	EQTL.ID	EQTL.R2	EQTL.Z	EQTL.GWAS.Z	NSNP	NWGT	MODEL	MODELCV.R2	MODELCV.PV	TWAS-Z	TWAS-P	BH
GGT1	ENSG00000100031	22	24594810	24594811	0.2354	rs5760492	16.9	rs4820600	0.14351	5.3	16.659	391	1	top1	0.14	1.1e-07	16.659	2.6e-62	9.4042e-59
EPHA2	ENSG00000142627	1	16156086	16156087	0.2654	rs11588341	-10.708	rs11588341	0.166385	5.95	-10.708	353	353	susie	0.18	2.3e-09	-10.7	7.08e-27	1.28042e-23
CWF19L1	ENSG00000095485	10	100267679	100267680	0.5454	rs1408579	-8.73	rs11597086	0.301323	7.87	-8.169	391	7	lasso	0.31	2.5e-16	-8.6429	5.48e-18	6.60705e-15
ANO7L1	ENSG00000237276	1	16228026	16228027	0.1806	rs11588341	-10.708	rs1008529	0.119452	4.73	-7.861	324	1	top1	0.12	1.4e-06	-7.86	3.81e-15	3.44519e-12
CPLANE2	ENSG00000132881	1	16237161	16237162	0.4021	rs11588341	-10.708	rs6603850	0.304027	7.57	-7.688	318	1	top1	0.3	9.1e-16	-7.69	1.49e-14	1.07787e-11
ANGPTL3	ENSG00000132855	1	62597486	62597487	0.1168	rs583609	-6.226	rs1168041	-0.005171	-3.74	-5.932	509	2	lasso	0.012	0.079	5.93	2.96e-09	1.78439e-06
CHEK2	ENSG00000183765	22	28742421	28742422	0.3313	rs695625	-5.67	rs1547014	0.35862	8.13	-5.474	305	305	susie	0.36	5.8e-19	-5.4835	4.17e-08	2.1547e-05
SLC25A19	ENSG00000125454	17	75289509	75289510	0.1678	rs4788886	-6.65	rs2279162	0.097692	-5.46	-5.5	367	367	susie	0.12	1.3e-06	5.3421	9.19e-08	4.15503e-05
DLG5	ENSG00000151208	10	77926525	77926526	0.5131	rs1650146	-8.53	rs1344966	0.446763	9.32	5.58	506	10	lasso	0.49	6.3e-28	5.2525	1.5e-07	6.02833e-05
MIF	ENSG00000240972	22	23894003	23894004	0.5195	rs2739338	4.87	rs2739338	0.37188	-8.52	4.873	430	9	enet	0.38	3.8e-20	-5.0553	4.3e-07	0.000155531
-	ENSG00000236267	11	116814002	116814003	0.3333	rs2266788	9.39	rs7396835	0.135349	-6.06	6.266	546	8	lasso	0.21	8.3e-11	-4.99819	5.79e-07	0.000190386
PANX1	ENSG00000110218	11	94128927	94128928	0.2886	rs11607757	-3.97	rs2949861	0.054705	-4.8	-3.175	415	20	enet	0.1	7e-06	4.94814	7.49e-07	0.000219524
SMTNL1	ENSG00000214872	11	57542640	57542641	0.4287	rs2729382	-4.94	rs2729382	0.26976	7.29	-4.938	379	1	top1	0.27	6.6e-14	-4.938	7.89e-07	0.000219524
DDTL	ENSG00000099974	22	23966900	23966901	0.7436	rs2739338	4.87	rs2739338	0.53358	9.79	4.873	426	426	susie	0.54	2.5e-31	4.873	1.1e-06	0.000221039
DDT	ENSG00000099977	22	23980468	23980469	0.7693	rs2739338	4.87	rs2739338	0.44547	9.5	4.873	419	419	susie	0.5	7.4e-29	4.873	1.1e-06	0.000221039
GSTT2B	ENSG00000133433	22	23961185	23961186	0.8022	rs2739338	4.87	rs2739338	0.49179	9.41	4.873	426	1	top1	0.49	7e-28	4.873	1.1e-06	0.000221039
-	ENSG00000272787	22	23969210	23969211	0.7616	rs2739338	4.87	rs2739338	0.51744	9.64	4.873	426	426	susie	0.52	3.2e-30	4.873	1.1e-06	0.000221039
-	ENSG00000273295	22	23907067	23907068	0.6693	rs2739338	4.87	rs2739338	0.45417	-9.07	4.873	428	1	top1	0.45	3.9e-25	-4.873	1.1e-06	0.000221039
ELP6	ENSG00000163832	3	47513760	47513761	0.0981	rs11130126	-5.41	rs11710322	0.085649	4.73	-4.764	150	150	susie	0.11	5.1e-06	-4.8584	1.18e-06	0.000224635
GSTT3P	ENSG00000224205	22	23991420	23991421	0.6157	rs2739338	4.87	rs4822466	0.25733	-7.54	4.565	421	61	enet	0.38	2.8e-20	-4.8242	1.41e-06	0.000254998
MIF-AS1	ENSG00000218537	22	23898929	23898930	0.6662	rs2739338	4.87	rs2739338	0.43974	-8.99	4.873	430	430	susie	0.44	1.7e-24	-4.8089	1.52e-06	0.000261802
-	ENSG00000225282	22	23926899	23926900	0.6682	rs2739338	4.87	rs4822466	0.4351	-8.84	4.565	415	9	lasso	0.45	3.6e-25	-4.7829	1.73e-06	0.000284428
AGAP5	ENSG00000172650	10	73698158	73698159	0.1458	rs10824031	-4.83	rs10824031	0.059852	4.5	-4.825	250	250	susie	0.087	3.8e-05	-4.7707	1.84e-06	0.00028936
SLC2A11	ENSG00000133460	22	23857039	23857040	0.3941	rs2739338	4.87	rs2739338	0.16794	6.53	4.873	447	29	enet	0.21	1.3e-10	4.4596	8.21e-06	0.00123732
HSCB	ENSG00000100209	22	28742678	28742679	0.1299	rs695625	-5.67	rs1547014	0.02799	4.27	-5.474	306	11	enet	0.063	0.00043	-4.4379	9.08e-06	0.00131369
CEP68	ENSG00000011523	2	65056365	65056366	0.1473	rs1009360	-4.988	rs1009358	0.061678	-4.79	-4.775	425	425	susie	0.063	0.00041	4.3826	1.17e-05	0.00162765
CCDC92	ENSG00000119242	12	123972830	123972831	0.2288	rs11057397	-4.65	rs1054852	0.176841	5.82	-4.301	433	1	top1	0.18	3.1e-09	-4.301	1.7e-05	0.00227737
SELENOH	ENSG00000211450	11	57741249	57741250	0.1097	rs2729382	-4.94	rs1798173	0.014929	3.25	3.684	391	391	susie	0.019	0.036	4.23236	2.31e-05	0.00294349
JOSD1	ENSG00000100221	22	38701555	38701556	0.2052	rs1946990	4.62	rs4821815	0.19261	6.58	4.042	374	374	susie	0.2	2e-10	4.2274	2.36e-05	0.00294349
ZBTB44-DT	ENSG00000175773	11	130314992	130314993	0.3389	rs747250	-4.26	rs4937514	0.13722	-5.67	4.224	476	476	susie	0.16	2e-08	-4.20124	2.65e-05	0.00319502
SEMA4D	ENSG00000187764	9	89498129	89498130	0.2337	rs9410471	-4.33	rs13283164	-0.00332	-3.79	1.734	473	7	lasso	0.00077	0.29	-4.1592	3.19e-05	0.00372201
C1orf105	ENSG00000180999	1	172420687	172420688	0.244	rs9425625	4.145	rs2032528	0.055925	-4.35	3.41	392	392	susie	0.068	0.00025	-4.15	3.3e-05	0.00373003
L3MBTL3	ENSG00000198945	6	130013698	130013699	0.4442	rs9385532	-5.64	rs6569648	0.313	7.71	-4.113	561	561	susie	0.32	2e-16	-4.14001	3.47e-05	0.00379268
-	ENSG00000275956	3	52732546	52732547	0.1938	rs12632671	5.42	rs4687626	0.041154	-3.62	-4.132	389	1	top1	0.041	0.0038	4.132	3.6e-05	0.00379268
SYNJ2	ENSG00000078269	6	157981886	157981887	0.2028	rs11755760	4.42	rs11961283	0.0146	3.94	2.687	560	560	susie	0.04	0.0043	4.12717	3.67e-05	0.00379268
CBY1	ENSG00000100211	22	38656639	38656640	0.1471	rs1946990	4.62	rs5995603	0.09687	5	3.652	369	369	susie	0.1	7.1e-06	4.0916	4.28e-05	0.00430021
CROCCP2	ENSG00000215908	1	16657231	16657232	0.4073	rs11588341	-10.708	rs4920608	0.086438	-4.7	-4.075	257	1	top1	0.086	4e-05	4.07	4.6e-05	0.00449681
PCCB	ENSG00000114054	3	136250305	136250306	0.1121	rs696516	-5.48	rs696516	-0.003485	3.38	-5.482	284	18	enet	0.017	0.047	-4.0673	4.76e-05	0.00453077
CDK5RAP3	ENSG00000108465	17	47967809	47967810	0.205	rs2285860	-4.26	rs17616799	0.141888	-5.27	-4.051	388	1	top1	0.14	1.3e-07	4.051	5.1e-05	0.00472992
NPM2	ENSG00000158806	8	22024124	22024125	0.2102	rs9314296	4.15	rs6557781	0.115696	-4.82	3.826	436	10	enet	0.12	1.1e-06	-4.0324	5.52e-05	0.00499146
-	ENSG00000253196	8	142763115	142763116	0.5143	rs2717586	4.05	rs7822193	0.275266	7.92	4.021	408	1	top1	0.28	3.4e-14	4.021	5.8e-05	0.00511673
JAZF1	ENSG00000153814	7	28180742	28180743	0.2947	rs849135	8.27	rs1513275	0.081406	-5.56	4.873	547	25	enet	0.13	5.7e-07	-4.01136	6.04e-05	0.00512268
TMEM60	ENSG00000135211	7	77798579	77798580	0.1584	rs2471603	4.16	rs6966632	0.115362	5.2	3.976	519	519	susie	0.13	5.1e-07	4.00946	6.09e-05	0.00512268
KRTCAP2	ENSG00000163463	1	155173474	155173475	0.1531	rs6427184	5.514	rs4999127	-0.005679	3.39	-0.305	343	343	susie	0.016	0.049	-4	6.24e-05	0.00512956
LYNX1	ENSG00000180155	8	142777809	142777810	0.542	rs2717586	4.05	rs2572925	0.406238	8.54	3.99	405	1	top1	0.41	6.8e-22	3.99	6.61e-05	0.00531297
LITAF	ENSG00000189067	16	11636380	11636381	0.3236	rs7102	4.17	rs3784924	0.164859	-5.86	3.492	468	468	susie	0.17	4.6e-09	-3.94421	8.01e-05	0.0062983
-	ENSG00000280143	11	117206356	117206357	0.3849	rs2266788	9.39	rs6589598	0.237058	-6.91	3.09	530	9	lasso	0.25	1.1e-12	-3.86186	0.000113	0.00869619
TAGLN	ENSG00000149591	11	117199320	117199321	0.1831	rs2266788	9.39	rs1263172	0.000446	-4.03	2.989	534	20	enet	0.048	0.0019	-3.8482	0.000119	0.00879427
EFHD1	ENSG00000115468	2	232606056	232606057	0.3831	rs2140773	-3.903	rs4072149	0.290494	-7.46	-3.527	453	4	lasso	0.3	9.3e-16	3.8438	0.000121	0.00879427
-	ENSG00000279428	17	18110462	18110463	0.545	rs12943500	4.51	rs854813	0.306584	7.5	3.791	316	11	enet	0.32	1.3e-16	3.841	0.000123	0.00879427
SUCO	ENSG00000094975	1	172532348	172532349	0.2524	rs9425625	4.145	rs2516064	0.088197	-4.54	2.144	392	392	susie	0.11	2.9e-06	-3.84	0.000124	0.00879427
MSTO2P	ENSG00000203761	1	155745828	155745829	0.3961	rs6657670	4.53	rs10908481	0.241498	-7.23	4.442	236	27	enet	0.28	2.5e-14	-3.79	0.000153	0.0106423
MRPS7	ENSG00000125445	17	75261804	75261805	0.3946	rs4788886	-6.65	rs2242229	0.359836	-8.37	-3.591	377	377	susie	0.37	7.2e-20	3.6552	0.000257	0.0175037
SNRPC	ENSG00000124562	6	34757405	34757406	0.0933	rs2483211	3.68	rs732594	0.0481	4.81	3.105	354	2	lasso	0.084	4.9e-05	3.6504	0.000262	0.0175037
USP12	ENSG00000152484	13	27171895	27171896	0.214	rs9554019	-3.39	rs7983636	0.0464	4.34	2.543	618	28	enet	0.083	5.7e-05	3.64494	0.000267	0.0175037
DMTN	ENSG00000158856	8	22048994	22048995	0.6967	rs9314296	4.15	rs6557781	0.447402	-9.35	3.826	436	18	enet	0.51	1.2e-29	-3.6418	0.000271	0.0175037
SNAP47	ENSG00000143740	1	227728538	227728539	0.1589	rs17555357	-3.791	rs6683869	0.068591	-4.22	-3.719	379	8	lasso	0.085	4.5e-05	3.63	0.000284	0.0179603
QRICH1	ENSG00000198218	3	49094362	49094363	0.1661	rs10865953	-4.15	rs9859473	0.033127	3.97	-3.891	251	10	enet	0.075	0.00013	-3.6257	0.000288	0.0179603
GGA3	ENSG00000125447	17	75261672	75261673	0.1646	rs4788886	-6.65	rs2242231	0.106338	4.97	-3.76	377	377	susie	0.11	4.8e-06	-3.6178	0.000297	0.0182076
MED15	ENSG00000099917	22	20495912	20495913	0.2297	rs5995708	-3.68	rs5995708	0.17983	-5.97	-3.684	523	523	susie	0.18	1.6e-09	3.606	0.000311	0.0187481
CD276	ENSG00000103855	15	73683965	73683966	0.5461	rs7497012	-3.99	rs8038465	0.369738	8.19	3.575	362	1	top1	0.37	1.3e-19	3.575	0.00035	0.0206519
RGS19	ENSG00000171700	20	64079987	64079988	0.2214	rs6090040	4.46	rs8121509	0.14744	5.96	-3.521	312	312	susie	0.15	4.8e-08	-3.572	0.000354	0.0206519
EEF1AKMT3	ENSG00000123427	12	57771605	57771606	0.1743	rs7956463	4.14	rs12368653	0.016448	-4.23	2.794	347	347	susie	0.039	0.0047	-3.5504	0.000385	0.0219846
SPP1	ENSG00000118785	4	87975649	87975650	0.2751	rs3102429	-3.32	rs10516796	0.058844	4.58	2.692	511	17	enet	0.13	3.9e-07	3.5476	0.000389	0.0219846
NOTCH2	ENSG00000134250	1	120069625	120069626	0.106	rs3790692	4.021	rs1493694	0.127308	-5.25	3.423	197	197	susie	0.13	3.2e-07	-3.52	0.000431	0.0239835
LIMD1	ENSG00000144791	3	45555393	45555394	0.1427	rs12493946	-3.66	rs2624673	0.006517	-4.02	-3.195	514	514	susie	0.012	0.076	3.5027	0.000461	0.0249951
PPP2R3A	ENSG00000073711	3	135965672	135965673	0.1277	rs696516	-5.48	rs9875948	0.050669	4.19	3.673	296	296	susie	0.06	0.00056	3.5014	0.000463	0.0249951
B3GAT1	ENSG00000109956	11	134411917	134411918	0.3878	rs10894808	4.33	rs1866767	0.190348	-6.53	3.41	628	628	susie	0.22	2.9e-11	-3.48915	0.000485	0.0257977
CYFIP2	ENSG00000055163	5	157266078	157266079	0.175	rs27341	-3.71	rs17054428	0.18737	5.89	-3.481	471	1	top1	0.19	9.6e-10	-3.481	0.0005	0.0258357
FAHD2CP	ENSG00000231584	2	96010550	96010551	0.0956	rs772160	-4.685	rs11695514	0.092777	4.23	3.481	113	1	top1	0.093	2.1e-05	3.481	0.0005	0.0258357
KLHL18	ENSG00000114648	3	47287219	47287220	0.1291	rs749511	-5.41	rs10490798	0.043834	-4.41	-2.273	159	5	enet	0.093	2e-05	3.4556	0.000549	0.0279681
RALGPS2	ENSG00000116191	1	178776681	178776682	0.1757	rs10913567	3.561	rs4650993	0.059396	4.86	3.41	385	385	susie	0.1	9.3e-06	3.44	0.000573	0.0287853
SUZ12P1	ENSG00000264538	17	30709298	30709299	0.391	rs9915139	-3.54	rs423151	0.258646	-7.29	-2.92	279	279	susie	0.29	6.9e-15	3.4089	0.000652	0.0323053
CMTM7	ENSG00000153551	3	32391670	32391671	0.2799	rs9835916	-3.16	rs4132830	-0.00269	-3.32	1.476	450	450	susie	0.011	0.088	-3.3988	0.000677	0.0330907
KLB	ENSG00000134962	4	39406852	39406853	0.3885	rs11940694	-3.9	rs2687968	0.038397	4.78	2.687	409	409	susie	0.056	0.00088	3.3441	0.000826	0.0395052
SNX16	ENSG00000104497	8	81842865	81842866	0.2637	rs10106226	4.08	rs2600604	0.168817	6.63	3.891	313	313	susie	0.29	7.1e-15	3.339	0.000841	0.0395052
RAI1	ENSG00000108557	17	17681472	17681473	0.124	rs12943500	4.51	rs9911672	0.075936	4.6	-3.339	406	1	top1	0.076	0.00012	-3.339	0.000841	0.0395052
BRPF3-AS1	ENSG00000246982	6	36197204	36197205	0.4895	rs3176320	-5.08	rs6906612	0.262	6.96	-2.929	407	407	susie	0.29	7.1e-15	-3.32962	0.00087	0.0403435
RAB40C	ENSG00000197562	16	589356	589357	0.1557	rs7189326	-3.92	rs10903017	0.08525	-4.63	3.239	469	469	susie	0.11	5.5e-06	-3.31772	0.000908	0.0415726
GATD1-DT	ENSG00000255284	11	777577	777578	0.5113	rs7942159	4.01	rs4963153	0.347892	8.43	-3.311	431	431	susie	0.37	8.8e-20	-3.3099	0.000933	0.0421833
SBNO1-AS1	ENSG00000256092	12	123363867	123363868	0.2958	rs11057374	-4.14	rs3782289	0.056775	-4.13	-3.036	344	42	enet	0.095	1.7e-05	3.2994	0.000969	0.0427865
-	ENSG00000228274	22	38681819	38681820	0.2544	rs1946990	4.62	rs1569492	0.06893	-5.12	3.662	373	9	enet	0.1	6.9e-06	-3.2991	0.00097	0.0427865
CNPY2-AS1	ENSG00000257303	12	56300141	56300142	0.2022	rs4759017	-4.08	rs773652	0.155374	-5.59	3.427	258	258	susie	0.16	1.5e-08	-3.2957	0.000982	0.0427939
GAS6	ENSG00000183087	13	113864066	113864067	0.264	rs8000868	4.31	rs9604573	0.05941	-4.86	3.333	381	11	enet	0.077	0.0001	-3.28979	0.001003	0.0431887
LINC02936	ENSG00000227359	2	113704077	113704078	0.1641	rs12711793	-4.029	rs1053413	0.101097	4.98	3.308	320	320	susie	0.11	5.6e-06	3.2861	0.00102	0.043404
LMF1	ENSG00000103227	16	970998	970999	0.3325	rs4984890	3.77	rs12448994	0.054896	4.49	2.576	439	6	lasso	0.11	3.1e-06	3.25807	0.00112	0.0471051
KALRN	ENSG00000160145	3	124080022	124080023	0.2292	rs2713651	-3.57	rs986909	0.061641	4.32	-3.138	390	390	susie	0.081	7.2e-05	-3.2446	0.00118	0.0482267
NUP85	ENSG00000125450	17	75205658	75205659	0.3862	rs4788886	-6.65	rs1478785	0.421431	8.92	-3.239	379	379	susie	0.42	4.8e-23	-3.2404	0.00119	0.0482267
GTF2IP23	ENSG00000230295	7	66880707	66880708	0.2879	rs35876551	2.8	rs36059333	0.072716	-4.9	2.484	212	23	enet	0.15	8e-08	-3.24063	0.00119	0.0482267
PTTG1IP	ENSG00000183255	21	44873902	44873903	0.6748	rs235343	3.57	rs9980195	0.397	8.43	3.239	563	1	top1	0.4	2.5e-21	3.239	0.0012	0.0482267
TMEM69	ENSG00000159596	1	45687213	45687214	0.0924	rs6429580	-3.239	rs1707303	0.021447	3.69	-3.036	286	286	susie	0.043	0.0032	-3.22	0.00126	0.0499303
CCDC125	ENSG00000183323	5	69332808	69332809	0.1429	rs4266362	-3.65	rs4266362	0.08224	-5.39	-3.652	235	13	enet	0.13	7.4e-07	3.22269	0.00127	0.0499303
