# Supplementary material for: Comprehensive meta-analysis reveals distinct gene expression signatures of MASLD progression
Source: Life Sci Alliance. 2024 Apr 2;7(6):e202302517. doi: 10.26508/lsa.202302517 (PMC10987979; doi:10.26508/lsa.202302517)
Supplement: Supplementary file 12 [file LSA-2023-02517_TableS12.xlsx]

## Sheet: Table S12
Table S12. Significant genes detected from the TWAS using the Anstee et al dataset
Gene Symboll	Ensembl_gene_id	CHR	BP	P1	HSQ	BEST.GWAS.ID	BEST.GWAS.Z	EQTL.ID	EQTL.R2	EQTL.Z	EQTL.GWAS.Z	NSNP	NWGT	MODEL	MODELCV.R2	MODELCV.PV	TWAS-Z	TWAS-P	BH
SAMM50	ENSG00000100347	22	43955420	43955421	0.3363	rs738408	14.79	rs6006467	0.11487	-4.82	-3.626	730	730	susie	0.13	6.4e-07	4.7673	1.87e-06	0.00664037
