# Supplementary material for: Comprehensive meta-analysis reveals distinct gene expression signatures of MASLD progression
Source: Life Sci Alliance. 2024 Apr 2;7(6):e202302517. doi: 10.26508/lsa.202302517 (PMC10987979; doi:10.26508/lsa.202302517)
Supplement: Supplementary file 13 [file LSA-2023-02517_TableS13.xlsx]

## Sheet: Table S13
Table S13. Enrichment of TWAS genes in the list of DEGs detected by meta-analysis
Meta-analysis	Overlap	p-val	BH
MASH vs CTL	15	0.0302773	0.0908319
MASLD vs CTL	5	0.234406	0.351608
MASH vs MASLD	14	0.752685	0.752685
