# Supplementary material for: Comprehensive meta-analysis reveals distinct gene expression signatures of MASLD progression
Source: Life Sci Alliance. 2024 Apr 2;7(6):e202302517. doi: 10.26508/lsa.202302517 (PMC10987979; doi:10.26508/lsa.202302517)
Supplement: Supplementary file 14 [file LSA-2023-02517_TableS14.xlsx]

## Sheet: Table S14
Table S14. Overlap between meta-analysis results and the TWAS computed from the MASLD GWAS
Symbol	Meta analysis		TWAS		Direction concordance	Meta-analysis comparison	Significant in GWAS
	Z	FDR	Z	BH
EFHD1	-4.16026	0.00174018	3.8438	0.00879427		MASLD vs. CTL
B3GAT1	-4.14808	0.00177966	-3.48915	0.0257977	Y
GAS6	3.8207	0.00482348	-3.28979	0.0431887
DMTN	3.50006	0.0118994	-3.6418	0.0175037
SLC25A19	3.06017	0.0329367	5.3421	4.15503e-05	Y
SPP1	5.28806	4.81481e-06	3.5476	0.0219846	Y	MASH vs. CTL
EFHD1	-3.98218	0.000996376	3.8438	0.00879427
B3GAT1	-3.96182	0.00107011	-3.48915	0.0257977	Y
SELENOH	-3.94798	0.00112371	4.23236	0.00294349
USP12	-3.37228	0.0066302	3.64494	0.0175037
PANX1	-3.14219	0.012322	4.94814	0.000219524
L3MBTL3	-3.12836	0.0128073	-4.14001	0.00379268	Y		Y
GGT1	2.96866	0.019136	16.659	9.4042e-59	Y		Y
DMTN	2.92438	0.0213476	-3.6418	0.0175037
LITAF	2.86259	0.0248215	-3.94421	0.0062983
GSTT2B	-2.8292	0.0266514	4.873	0.000221039			Y
SLC25A19	2.78942	0.0290419	5.3421	4.15503e-05	Y		Y
KALRN	-2.71566	0.0345535	-3.2446	0.0482267	Y
EPHA2	-2.62632	0.0423159	-10.7	1.28042e-23	Y		Y
GAS6	2.55065	0.0498886	-3.28979	0.0431887
SPP1	5.2925	4.22857e-06	3.5476	0.0219846	Y	MASH vs. MASLD
NPM2	5.2182	5.72917e-06	-4.0324	0.00499146
LMF1	-4.70242	4.57923e-05	3.25807	0.0471051
SUCO	4.14664	0.000339249	-3.84	0.00879427
EFHD1	-4.01422	0.000538254	3.8438	0.00879427
DLG5	3.67431	0.00163683	5.2525	6.02833e-05	Y		Y
CYFIP2	3.246	0.00567521	-3.481	0.0258357
SEMA4D	3.17385	0.00693195	-4.1592	0.00372201
SELENOH	-3.12483	0.00780969	4.23236	0.00294349
CDK5RAP3	-3.04753	0.00954912	4.051	0.00472992
MRPS7	-3.02993	0.0100149	3.6552	0.0175037			Y
HSCB	-2.89011	0.0143178	-4.4379	0.00131369	Y
KLHL18	2.50498	0.0357894	3.4556	0.0279681	Y		Y
USP12	-2.41871	0.04307	3.64494	0.0175037
