# Supplementary material for: Comprehensive meta-analysis reveals distinct gene expression signatures of MASLD progression
Source: Life Sci Alliance. 2024 Apr 2;7(6):e202302517. doi: 10.26508/lsa.202302517 (PMC10987979; doi:10.26508/lsa.202302517)
Supplement: Supplementary file 15 [file LSA-2023-02517_TableS15.xlsx]

## Sheet: Table S15
Table S15. Differentially expressed coexpression modules in MASH vs CTL and MASH vs MASLD
NASH vs CTL											MASH vs MASLD
Module	log2 FC	AveExpr	t	P.Value	adj.P.Val	Module Size	Module Parent	Hub			Module	log2 FC	AveExpr	t	P.Value	adj.P.Val	Module Size	Module Parent	Hub
M15	-0.0836578	-1.26925e-18	-6.29213	3.85669e-10	3.97239e-08	98	M2	CYP27A1 (27)			M333	-0.0801	4.4e-18	6.785	1.5e-11	8e-10	99	M110	UBA52 (58)
M21	-0.0813007	-5.31202e-18	-6.0978	1.29324e-09	6.66016e-08	51	M2	SELENBP1 (20)			M110	-0.0801	6.15e-18	6.781	1.6e-11	8e-10	109	M7	UBA52 (58)
M350	-0.0792117	-1.20738e-18	-5.96134	2.96231e-09	1.01706e-07	193	M147	HPN (114)			M7	-0.0791	1.95e-18	6.695	2.8e-11	8e-10	572	M2	UBA52 (76)
M147	-0.0781024	-5.43116e-18	-5.8757	4.94007e-09	1.13888e-07	221	M16	HPN (114)			M109	-0.079	7.13e-18	6.679	3.1e-11	8e-10	135	M7	RPL37A (65)
M110	-0.077739	6.14533e-18	-5.8567	5.52855e-09	1.13888e-07	109	M7	UBA52 (58)			M331	-0.0781	9.74e-18	6.6	5.3e-11	1.1e-09	94	M109	RPL37A (62)
M333	-0.0768231	4.40322e-18	-5.78691	8.335e-09	1.42441e-07	99	M110	UBA52 (58)			M345	-0.0772	5.11e-21	6.527	8.5e-11	1.5e-09	54	M135	RARRES2 (32)
M16	-0.0766393	-4.41628e-19	-5.76128	9.68048e-09	1.42441e-07	282	M2	HPN (114)			M135	-0.0758	-2.88e-18	6.411	1.8e-10	2.3e-09	71	M12	RARRES2 (32)
M2	-0.0760216	7.35909e-18	-5.71997	1.23046e-08	1.58422e-07	2331	M1	HPN (116)			M2	-0.0758	7.36e-18	6.41	1.8e-10	2.3e-09	2331	M1	HPN (116)
M329	-0.074648	1.79546e-18	-5.61297	2.27371e-08	2.32584e-07	147	M108	RPLP1 (52)			M350	-0.0744	-1.21e-18	6.291	3.9e-10	4.4e-09	193	M147	HPN (114)
M345	-0.0744344	5.10881e-21	-5.6009	2.43528e-08	2.32584e-07	54	M135	RARRES2 (32)			M329	-0.0739	1.8e-18	6.243	5.3e-10	5.2e-09	147	M108	RPLP1 (52)
M108	-0.0744466	2.34948e-18	-5.59741	2.48391e-08	2.32584e-07	166	M7	RPLP1 (52)			M108	-0.0737	2.35e-18	6.227	5.8e-10	5.2e-09	166	M7	RPLP1 (52)
M7	-0.073744	1.95156e-18	-5.55092	3.23052e-08	2.77286e-07	572	M2	UBA52 (76)			M147	-0.0736	-5.43e-18	6.22	6.1e-10	5.2e-09	221	M16	HPN (114)
M135	-0.0723067	-2.88477e-18	-5.43735	6.08779e-08	4.8234e-07	71	M12	RARRES2 (32)			M12	-0.0734	2.97e-18	6.198	7e-10	5.5e-09	301	M2	FAU (87)
M12	-0.0721263	2.96878e-18	-5.42062	6.67659e-08	4.91207e-07	301	M2	FAU (87)			M134	-0.072	-1.7e-18	6.08	1.4e-09	1.1e-08	147	M12	FAU (83)
M331	-0.0678574	9.73852e-18	-5.10223	3.68281e-07	2.50865e-06	94	M109	RPL37A (62)			M340	-0.0714	-3.23e-18	6.023	2e-09	1.4e-08	117	M134	FAU (83)
M340	-0.0678178	-3.23331e-18	-5.09138	3.89694e-07	2.50865e-06	117	M134	FAU (83)			M16	-0.0712	-4.42e-19	6.012	2.2e-09	1.4e-08	282	M2	HPN (114)
M353	-0.0676144	8.84476e-18	-5.07001	4.35473e-07	2.57132e-06	63	M153	FUOM (44)			M15	-0.0672	-1.27e-18	5.682	1.5e-08	9.3e-08	98	M2	CYP27A1 (27)
M134	-0.0674461	-1.69953e-18	-5.06395	4.49357e-07	2.57132e-06	147	M12	FAU (83)			M353	-0.0656	8.84e-18	5.53	3.6e-08	2.1e-07	63	M153	FUOM (44)
M109	-0.0669213	7.12849e-18	-5.03237	5.28989e-07	2.86768e-06	135	M7	RPL37A (65)			M153	-0.0644	1.18e-18	5.423	6.6e-08	3.6e-07	112	M17	FUOM (46)
M126	-0.066012	2.90748e-18	-4.94593	8.22781e-07	4.23732e-06	54	M10	RPL18 (26)			M17	-0.063	-1.65e-18	5.305	1.3e-07	6.5e-07	217	M2	FUOM (48)
M153	-0.0656586	1.17786e-18	-4.92081	9.34274e-07	4.58239e-06	112	M17	FUOM (46)			M10	-0.0627	-4.98e-18	5.283	1.4e-07	6.9e-07	125	M2	ATP5F1D (40)
M10	-0.0654194	-4.98165e-18	-4.90123	1.03113e-06	4.82758e-06	125	M2	ATP5F1D (40)			M126	-0.0626	2.91e-18	5.273	1.5e-07	7e-07	54	M10	RPL18 (26)
M37	0.0653709	1.59071e-17	4.88311	1.12934e-06	5.05748e-06	76	M3	FYB1 (24)			M127	-0.0603	-1.3e-17	5.075	4.2e-07	1.9e-06	53	M10	ATP5F1D (38)
M17	-0.0646168	-1.65298e-18	-4.84078	1.39508e-06	5.98723e-06	217	M2	FUOM (48)			M19	-0.0581	-7.56e-18	4.875	1.2e-06	5.1e-06	128	M2	TMSB10 (37)
M193	0.0646498	1.17275e-17	4.8299	1.47256e-06	6.06695e-06	61	M37	FYB1 (24)			M162	-0.0536	-6.95e-18	4.498	7.3e-06	3e-05	57	M19	TMSB10 (32)
M127	-0.0623661	-1.29854e-17	-4.66849	3.24114e-06	1.28399e-05	53	M10	ATP5F1D (38)			M20	-0.0534	3.76e-18	4.475	8.1e-06	3.2e-05	74	M2	CFL1 (33)
M471	0.0597578	-1.56358e-18	4.46009	8.65917e-06	3.30331e-05	80	M310	CD96 (52)			M21	-0.0521	-5.31e-18	4.394	1.2e-05	4.5e-05	51	M2	SELENBP1 (20)
M310	0.0575495	9.24126e-18	4.29347	1.84542e-05	6.78851e-05	148	M100	CD96 (55)			M464	0.0474	1.57e-18	-3.971	7.4e-05	0.00027	89	M303	ANTXR1 (50)
M18	0.0555651	2.38979e-19	4.14223	3.58647e-05	0.000127382	122	M2	MKI67 (48)			M315	0.0468	4.91e-18	-3.926	8.9e-05	0.00031	214	M101	PCNX2 (125)
M100	0.0554065	3.8282e-18	4.13146	3.75713e-05	0.000128995	177	M5	CD96 (55)			M479	0.0468	-7.03e-19	-3.925	9e-05	0.00031	168	M315	PCNX2 (125)
M364	0.0544402	1.07824e-18	4.05624	5.18349e-05	0.000172226	53	M160	MKI67 (47)			M99	0.0463	-5.47e-18	-3.883	0.00011	0.00035	191	M5	ANTXR1 (50)
M52	-0.0538298	-7.47702e-18	-4.01119	6.26929e-05	0.000201793	59	M3	HGD (19)			M513	0.0462	6.73e-18	-3.875	0.00011	0.00036	161	M479	PCNX2 (125)
M160	0.0528518	4.16978e-18	3.93726	8.5315e-05	0.000266286	67	M18	MKI67 (47)			M303	0.0459	-1.6e-18	-3.848	0.00012	0.00038	105	M99	ANTXR1 (50)
M464	0.0501326	1.57408e-18	3.73962	0.000189623	0.000574447	89	M303	ANTXR1 (50)			M193	0.0441	1.17e-17	-3.704	0.00022	0.00066	61	M37	FYB1 (24)
M303	0.0493979	-1.60076e-18	3.68379	0.000236055	0.000694675	105	M99	ANTXR1 (50)			M471	0.0419	-1.56e-18	-3.516	0.00045	0.0013	80	M310	CD96 (52)
M99	0.0484745	-5.47096e-18	3.61478	0.000308234	0.000881893	191	M5	ANTXR1 (50)			M37	0.0417	1.59e-17	-3.5	0.00048	0.0013	76	M3	FYB1 (24)
M19	-0.0459907	-7.55819e-18	-3.43512	0.000604691	0.00168333	128	M2	TMSB10 (37)			M101	0.0418	3.66e-18	-3.495	0.00048	0.0013	383	M5	PCNX2 (126)
M479	0.0455948	-7.02745e-19	3.39931	0.000689181	0.00186804	168	M315	PCNX2 (125)			M256	0.0415	-3.59e-18	-3.47	0.00053	0.0014	124	M62	RUNX1T1 (67)
M513	0.0449372	6.72773e-18	3.34979	0.000824141	0.00214893	161	M479	PCNX2 (125)			M310	0.0409	9.24e-18	-3.428	0.00062	0.0016	148	M100	CD96 (55)
M315	0.0448867	4.9141e-18	3.3463	0.000834536	0.00214893	214	M101	PCNX2 (125)			M62	0.041	-4.84e-18	-3.427	0.00062	0.0016	162	M3	RUNX1T1 (67)
M101	0.0397255	3.66301e-18	2.95822	0.00313149	0.00786692	383	M5	PCNX2 (126)			M53	-0.0387	-2.43e-18	3.239	0.0012	0.003	137	M3	SDC4 (62)
M162	-0.0392555	-6.94798e-18	-2.92826	0.00344823	0.00845636	57	M19	TMSB10 (32)			M100	0.0386	3.83e-18	-3.237	0.0012	0.003	177	M5	CD96 (55)
M20	-0.0363601	3.76008e-18	-2.71165	0.00675375	0.0161776	74	M2	CFL1 (33)			M428	-0.0386	6.66e-18	3.231	0.0013	0.003	80	M238	SDC4 (59)
M53	-0.0356107	-2.42668e-18	-2.65	0.00811416	0.0189945	137	M3	SDC4 (62)			M5	0.0375	-8.17e-18	-3.134	0.0018	0.0041	1396	M1	PCNX2 (128)
M5	0.0351986	-8.16614e-18	2.61889	0.00888996	0.0203481	1396	M1	PCNX2 (128)			M238	-0.037	-3.13e-18	3.091	0.002	0.0046	98	M53	SDC4 (59)
M256	0.0346114	-3.5949e-18	2.57633	0.0100585	0.0225223	124	M62	RUNX1T1 (67)			M494	0.0369	3.74e-19	-3.084	0.0021	0.0046	74	M323	CACNA1C (45)
M62	0.033824	-4.8369e-18	2.51743	0.0119012	0.0260813	162	M3	RUNX1T1 (67)			M323	0.0362	-1.88e-18	-3.029	0.0025	0.0054	92	M104	CACNA1C (45)
M428	-0.0324193	6.65734e-18	-2.41198	0.0159581	0.0342434	80	M238	SDC4 (59)			M18	0.0355	2.39e-19	-2.978	0.0029	0.0063	122	M2	MKI67 (48)
M238	-0.0317957	-3.13397e-18	-2.36504	0.0181257	0.0381009	98	M53	SDC4 (59)			M265	0.034	4.94e-18	-2.842	0.0045	0.0095	89	M78	PASD1 (58)
											M78	0.0336	-3.4e-19	-2.811	0.005	0.01	105	M4	PASD1 (58)
											M52	-0.0333	-7.48e-18	2.786	0.0054	0.011	59	M3	HGD (19)
											M104	0.0333	3.78e-18	-2.779	0.0055	0.011	132	M5	CACNA1C (46)
											M30	-0.032	-5.75e-19	2.676	0.0075	0.015	72	M3	ZFP36 (18)
											M523	0.0317	3.3e-18	-2.646	0.0082	0.016	57	M494	CACNA1C (44)
											M160	0.0314	4.17e-18	-2.628	0.0087	0.016	67	M18	MKI67 (47)
											M364	0.0306	1.08e-18	-2.56	0.011	0.019	53	M160	MKI67 (47)
											M490	0.0299	3.61e-18	-2.496	0.013	0.023	55	M320	VEPH1 (43)
											M79	0.0292	-7.51e-18	-2.441	0.015	0.026	78	M4	SSX3 (36)
											M320	0.0289	-1.04e-18	-2.41	0.016	0.028	105	M102	VEPH1 (46)
											M86	0.0288	-2.01e-18	-2.407	0.016	0.028	153	M4	VRTN (53)
											M82	0.0283	-3.35e-18	-2.364	0.018	0.031	58	M4	DEFB119 (38)
											M271	0.0281	1.52e-18	-2.35	0.019	0.031	51	M82	DEFB119 (38)
											M449	0.0275	-1.1e-18	-2.298	0.022	0.035	581	M275	KRT77 (319)
											M316	0.0275	1.05e-18	-2.293	0.022	0.035	51	M101	CD3E (18)
											M4	0.0273	1.11e-18	-2.277	0.023	0.036	1958	M1	KRT77 (323)
											M275	0.0272	4.91e-18	-2.275	0.023	0.036	626	M84	KRT77 (319)
											M84	0.0271	-1.99e-18	-2.266	0.024	0.036	782	M4	KRT77 (319)
											M83	0.0271	6.2e-18	-2.26	0.024	0.036	83	M4	CASP14 (40)
											M102	0.026	3.13e-18	-2.173	0.03	0.045	158	M5	VEPH1 (48)
