# Supplementary material for: Comprehensive meta-analysis reveals distinct gene expression signatures of MASLD progression
Source: Life Sci Alliance. 2024 Apr 2;7(6):e202302517. doi: 10.26508/lsa.202302517 (PMC10987979; doi:10.26508/lsa.202302517)
Supplement: Supplementary file 16 [file LSA-2023-02517_TableS16.xlsx]

## Sheet: Table S16
Table S16. GO analysis of the differentially expressed modules between MASH vs CTL and MASH vs MASLD
Module	ONTOLOGY	ID	Description	pvalue	p.adjust	geneID	Count
M7	CC	GO:0022626	cytosolic ribosome	7.7e-48	3.53e-45	RPL11/RPL13/RPL13A/RPL21/RPL23/RPL23A/RPL24/RPL26/RPL27/RPL27A/RPL29/RPL30/RPL32/RPL35/RPL36/RPL37/RPL37A/RPL38/RPL39/RPL39L/RPL41/RPL8/RPL9/RPLP0/RPLP1/RPLP2/RPS10/RPS11/RPS12/RPS14/RPS15A/RPS16/RPS18/RPS19/RPS2/RPS20/RPS21/RPS25/RPS26/RPS27/RPS27L/RPS28/RPS29/RPS3A/RPS4X/RPS8/RPSA/UBA52	48
M7	CC	GO:0044391	ribosomal subunit	2.89e-45	6.62e-43	MPV17L2/MRPL11/MRPL21/MRPL41/MRPL52/MRPL54/MRPL55/MRPS12/MRPS2/RPL11/RPL13/RPL13A/RPL21/RPL23/RPL23A/RPL24/RPL26/RPL27/RPL27A/RPL29/RPL30/RPL32/RPL35/RPL36/RPL37/RPL37A/RPL38/RPL39/RPL39L/RPL41/RPL8/RPL9/RPLP0/RPLP1/RPLP2/RPS10/RPS11/RPS12/RPS14/RPS15A/RPS16/RPS18/RPS19/RPS2/RPS20/RPS21/RPS25/RPS26/RPS27/RPS27L/RPS28/RPS29/RPS3A/RPS4X/RPS8/RPSA/UBA52	57
M7	MF	GO:0003735	structural constituent of ribosome	9.24e-44	5.42e-41	MRPL11/MRPL21/MRPL41/MRPL52/MRPL54/MRPL55/MRPS12/MRPS2/RPL11/RPL13/RPL13A/RPL21/RPL22L1/RPL23/RPL23A/RPL24/RPL26/RPL27/RPL27A/RPL29/RPL30/RPL32/RPL35/RPL36/RPL37/RPL37A/RPL38/RPL39/RPL39L/RPL41/RPL8/RPL9/RPLP0/RPLP1/RPLP2/RPS10/RPS11/RPS12/RPS14/RPS15A/RPS16/RPS18/RPS19/RPS2/RPS20/RPS21/RPS25/RPS26/RPS27/RPS27L/RPS28/RPS29/RPS3A/RPS4X/RPS8/RPSA/UBA52	57
M7	CC	GO:0005840	ribosome	1.27e-39	1.95e-37	MPV17L2/MRPL11/MRPL21/MRPL41/MRPL52/MRPL54/MRPL55/MRPS12/MRPS2/RPL11/RPL13/RPL13A/RPL21/RPL22L1/RPL23/RPL23A/RPL24/RPL26/RPL27/RPL27A/RPL29/RPL30/RPL32/RPL35/RPL36/RPL37/RPL37A/RPL38/RPL39/RPL39L/RPL41/RPL8/RPL9/RPLP0/RPLP1/RPLP2/RPS10/RPS11/RPS12/RPS14/RPS15A/RPS16/RPS18/RPS19/RPS2/RPS20/RPS21/RPS25/RPS26/RPS27/RPS27L/RPS28/RPS29/RPS3A/RPS4X/RPS8/RPSA/UBA52	58
M18	BP	GO:0007059	chromosome segregation	3.05e-39	3.81e-36	BRIP1/BUB1/BUB1B/CCNB1/CDC20/CDC6/CDCA2/CDCA5/CDCA8/CENPE/CENPF/CENPK/DLGAP5/EME1/ESCO2/HJURP/KIF18A/KIF23/KIF4A/KNL1/MAD2L1/MKI67/NCAPG/NCAPH/NDC80/NEK2/NUF2/NUSAP1/PLK1/PRC1/PTTG1/RMI2/SKA1/SKA3/SPC24/TOP2A/TTK/UBE2C/ZWINT	39
M7	BP	GO:0002181	cytoplasmic translation	1.24e-39	4.12e-36	DPH2/RPL11/RPL13/RPL13A/RPL21/RPL22L1/RPL23/RPL23A/RPL24/RPL26/RPL27/RPL27A/RPL29/RPL30/RPL32/RPL35/RPL36/RPL37/RPL37A/RPL38/RPL39/RPL41/RPL8/RPL9/RPLP0/RPLP1/RPLP2/RPS10/RPS11/RPS12/RPS14/RPS15A/RPS16/RPS18/RPS19/RPS2/RPS20/RPS21/RPS25/RPS26/RPS27/RPS28/RPS29/RPS3A/RPS4X/RPS8/RPSA/UBA52	48
M4	MF	GO:0022803	passive transmembrane transporter activity	2.04e-37	1.88e-34	ABCC8/ANO4/AQP10/AQP2/AQP6/ASIC1/ASIC2/ASIC4/BEST2/BEST3/BEST4/BSND/CACNA1A/CACNA1B/CACNA1E/CACNA1F/CACNA1G/CACNA1I/CACNA1S/CACNA2D4/CACNG2/CACNG3/CACNG7/CACNG8/CALHM4/CATSPER1/CATSPER4/CHRNA1/CHRNA2/CHRNA3/CHRNA9/CHRNB4/CHRND/CHRNG/CLCA1/CLCA2/CLCN1/CLCNKA/CLCNKB/CLDN4/CNGA2/CNGA3/CNGB1/CNGB3/CNR1/FXYD3/GABRA1/GABRA2/GABRA3/GABRA4/GABRA5/GABRA6/GABRB1/GABRB2/GABRG2/GABRG3/GABRR1/GABRR2/GJA10/GJA…	141
M4	MF	GO:0015267	channel activity	6.96e-37	3.2e-34	ABCC8/ANO4/AQP10/AQP2/AQP6/ASIC1/ASIC2/ASIC4/BEST2/BEST3/BEST4/BSND/CACNA1A/CACNA1B/CACNA1E/CACNA1F/CACNA1G/CACNA1I/CACNA1S/CACNA2D4/CACNG2/CACNG3/CACNG7/CACNG8/CALHM4/CATSPER1/CATSPER4/CHRNA1/CHRNA2/CHRNA3/CHRNA9/CHRNB4/CHRND/CHRNG/CLCA1/CLCA2/CLCN1/CLCNKA/CLCNKB/CLDN4/CNGA2/CNGA3/CNGB1/CNGB3/CNR1/FXYD3/GABRA1/GABRA2/GABRA3/GABRA4/GABRA5/GABRA6/GABRB1/GABRB2/GABRG2/GABRG3/GABRR1/GABRR2/GJA10/GJA…	140
M4	MF	GO:0005216	ion channel activity	2.86e-36	8.76e-34	ABCC8/ANO4/ASIC1/ASIC2/ASIC4/BEST2/BEST3/BEST4/BSND/CACNA1A/CACNA1B/CACNA1E/CACNA1F/CACNA1G/CACNA1I/CACNA1S/CACNA2D4/CACNG2/CACNG3/CACNG7/CACNG8/CALHM4/CATSPER1/CATSPER4/CHRNA1/CHRNA2/CHRNA3/CHRNA9/CHRNB4/CHRND/CHRNG/CLCA1/CLCA2/CLCN1/CLCNKA/CLCNKB/CLDN4/CNGA2/CNGA3/CNGB1/CNGB3/CNR1/FXYD3/GABRA1/GABRA2/GABRA3/GABRA4/GABRA5/GABRA6/GABRB1/GABRB2/GABRG2/GABRG3/GABRR1/GABRR2/GLRA1/GLRA2/GLRA3/GRIA1/G…	131
M4	MF	GO:0022836	gated channel activity	4.41e-35	1.01e-32	ABCC8/ANO4/ASIC1/ASIC2/ASIC4/CACNA1A/CACNA1B/CACNA1E/CACNA1F/CACNA1G/CACNA1I/CACNA1S/CACNA2D4/CACNG2/CACNG3/CACNG7/CACNG8/CATSPER1/CATSPER4/CHRNA1/CHRNA2/CHRNA3/CHRNA9/CHRNB4/CHRND/CHRNG/CLCA1/CLCA2/CLCN1/CLCNKA/CLCNKB/CNGA2/CNGA3/CNGB1/CNGB3/CNR1/GABRA1/GABRA2/GABRA3/GABRA4/GABRA5/GABRA6/GABRB1/GABRB2/GABRG2/GABRG3/GABRR1/GABRR2/GLRA1/GLRA2/GLRA3/GRIA1/GRIA2/GRID2/GRIK2/GRIK3/GRIK4/GRIK5/GRIN1/H…	111
M18	BP	GO:0000280	nuclear division	5.46e-35	2.94e-32	ANLN/ASPM/BRIP1/BUB1/BUB1B/CCNB1/CDC20/CDC6/CDCA2/CDCA5/CDCA8/CENPE/CENPF/CENPK/DLGAP5/EME1/FANCA/KIF15/KIF18A/KIF23/KIF4A/MAD2L1/MKI67/MND1/NCAPG/NCAPH/NDC80/NEK2/NUF2/NUSAP1/PLK1/PRC1/PTTG1/RAD51/RAD51AP1/TOP2A/TTK/UBE2C/ZWINT	39
M18	BP	GO:0098813	nuclear chromosome segregation	7.07e-35	2.94e-32	BRIP1/BUB1/BUB1B/CCNB1/CDC20/CDC6/CDCA5/CDCA8/CENPE/CENPF/CENPK/DLGAP5/EME1/ESCO2/KIF18A/KIF23/KIF4A/KNL1/MAD2L1/NCAPG/NCAPH/NDC80/NEK2/NUF2/NUSAP1/PLK1/PRC1/PTTG1/RMI2/SPC24/TOP2A/TTK/UBE2C/ZWINT	34
M18	BP	GO:0000819	sister chromatid segregation	1.48e-33	4.62e-31	BUB1/BUB1B/CCNB1/CDC20/CDC6/CDCA5/CDCA8/CENPE/CENPF/CENPK/DLGAP5/ESCO2/KIF18A/KIF23/KIF4A/MAD2L1/NCAPG/NCAPH/NDC80/NEK2/NUF2/NUSAP1/PLK1/PRC1/PTTG1/RMI2/TOP2A/TTK/UBE2C/ZWINT	30
M18	BP	GO:0048285	organelle fission	2.67e-33	6.67e-31	ANLN/ASPM/BRIP1/BUB1/BUB1B/CCNB1/CDC20/CDC6/CDCA2/CDCA5/CDCA8/CENPE/CENPF/CENPK/DLGAP5/EME1/FANCA/KIF15/KIF18A/KIF23/KIF4A/MAD2L1/MKI67/MND1/NCAPG/NCAPH/NDC80/NEK2/NUF2/NUSAP1/PLK1/PRC1/PTTG1/RAD51/RAD51AP1/TOP2A/TTK/UBE2C/ZWINT	39
M4	CC	GO:0034702	ion channel complex	1.66e-33	8.59e-31	ABCC8/BEST2/BEST3/BEST4/CACNA1A/CACNA1B/CACNA1E/CACNA1F/CACNA1G/CACNA1I/CACNA1S/CACNA2D4/CACNG2/CACNG3/CACNG7/CACNG8/CATSPER1/CATSPER4/CATSPERD/CHRNA1/CHRNA2/CHRNA3/CHRNA9/CHRNB4/CLCN1/CLCNKA/CLCNKB/CLDN4/CNGA2/CNGA3/CNGB1/CNGB3/DPP6/GABRA1/GABRA2/GABRA3/GABRA4/GABRA5/GABRA6/GABRB1/GABRB2/GABRG2/GABRG3/GABRR1/GABRR2/GLRA1/GLRA2/GLRA3/GRIA1/GRIA2/GRID2/GRIK2/GRIK3/GRIK4/GRIK5/GRIN1/HCN4/HTR3A/HTR3…	100
M331	CC	GO:0022626	cytosolic ribosome	2.08e-31	2.91e-29	RPL23/RPL23A/RPL24/RPL26/RPL27/RPL27A/RPL30/RPL32/RPL37/RPL37A/RPL38/RPL39/RPS10/RPS12/RPS15A/RPS16/RPS21/RPS25/RPS27/RPS28/RPS29/RPS3A	22
M18	BP	GO:0000070	mitotic sister chromatid segregation	4.03e-31	8.38e-29	BUB1/BUB1B/CCNB1/CDC20/CDC6/CDCA5/CDCA8/CENPE/CENPF/CENPK/DLGAP5/KIF18A/KIF23/KIF4A/MAD2L1/NCAPG/NCAPH/NDC80/NEK2/NUF2/NUSAP1/PLK1/PRC1/PTTG1/TTK/UBE2C/ZWINT	27
M18	CC	GO:0098687	chromosomal region	3.77e-30	4.57e-28	BLM/BUB1/BUB1B/CCNB1/CDCA5/CDCA8/CDK1/CENPE/CENPF/CENPK/CENPL/CENPU/ESCO2/HELLS/HJURP/KIF18A/KNL1/MAD2L1/MCM2/NCAPG/NDC80/NEK2/NUF2/ORC1/PLK1/RAD51/RAD51AP1/SKA1/SKA3/SPC24/TOP2A/TTK/ZWINT	33
M18	BP	GO:0140014	mitotic nuclear division	3.48e-30	6.2e-28	ANLN/BUB1/BUB1B/CCNB1/CDC20/CDC6/CDCA2/CDCA5/CDCA8/CENPE/CENPF/CENPK/DLGAP5/KIF15/KIF18A/KIF23/KIF4A/MAD2L1/MKI67/NCAPG/NCAPH/NDC80/NEK2/NUF2/NUSAP1/PLK1/PRC1/PTTG1/TTK/UBE2C/ZWINT	31
M109	CC	GO:0022626	cytosolic ribosome	3.38e-29	6.83e-27	RPL23/RPL23A/RPL24/RPL26/RPL27/RPL27A/RPL30/RPL32/RPL37/RPL37A/RPL38/RPL39/RPS10/RPS12/RPS15A/RPS16/RPS21/RPS25/RPS27/RPS27L/RPS28/RPS29/RPS3A	23
M331	BP	GO:0002181	cytoplasmic translation	1.54e-29	1.6e-26	RPL22L1/RPL23/RPL23A/RPL24/RPL26/RPL27/RPL27A/RPL30/RPL32/RPL37/RPL37A/RPL38/RPL39/RPS10/RPS12/RPS15A/RPS16/RPS21/RPS25/RPS27/RPS28/RPS29/RPS3A	23
M18	CC	GO:0000775	chromosome, centromeric region	6.54e-28	3.96e-26	BUB1/BUB1B/CCNB1/CDCA5/CDCA8/CENPE/CENPF/CENPK/CENPL/CENPU/ESCO2/HELLS/HJURP/KIF18A/KNL1/MAD2L1/NCAPG/NDC80/NEK2/NUF2/PLK1/SKA1/SKA3/SPC24/TOP2A/TTK/ZWINT	27
M7	CC	GO:0022625	cytosolic large ribosomal subunit	3.39e-27	3.88e-25	RPL11/RPL13/RPL13A/RPL21/RPL23/RPL23A/RPL24/RPL26/RPL27/RPL27A/RPL29/RPL30/RPL32/RPL35/RPL36/RPL37/RPL37A/RPL38/RPL39/RPL39L/RPL41/RPL8/RPL9/RPLP0/RPLP1/RPLP2/UBA52	27
M331	MF	GO:0003735	structural constituent of ribosome	4.47e-27	7.87e-25	RPL22L1/RPL23/RPL23A/RPL24/RPL26/RPL27/RPL27A/RPL30/RPL32/RPL37/RPL37A/RPL38/RPL39/RPS10/RPS12/RPS15A/RPS16/RPS21/RPS25/RPS27/RPS28/RPS29/RPS3A	23
M2	CC	GO:0022626	cytosolic ribosome	1.86e-27	1.32e-24	ISG15/RPL11/RPL13/RPL13A/RPL18/RPL18A/RPL21/RPL23/RPL23A/RPL24/RPL26/RPL27/RPL27A/RPL28/RPL29/RPL30/RPL32/RPL35/RPL36/RPL37/RPL37A/RPL38/RPL39/RPL39L/RPL41/RPL8/RPL9/RPLP0/RPLP1/RPLP2/RPS10/RPS11/RPS12/RPS14/RPS15/RPS15A/RPS16/RPS18/RPS19/RPS2/RPS20/RPS21/RPS25/RPS26/RPS27/RPS27L/RPS28/RPS29/RPS3/RPS3A/RPS4X/RPS4Y1/RPS8/RPS9/RPSA/UBA52	56
M7	CC	GO:0015934	large ribosomal subunit	1.75e-26	1.6e-24	MPV17L2/MRPL11/MRPL21/MRPL41/MRPL52/MRPL54/MRPL55/RPL11/RPL13/RPL13A/RPL21/RPL23/RPL23A/RPL24/RPL26/RPL27/RPL27A/RPL29/RPL30/RPL32/RPL35/RPL36/RPL37/RPL37A/RPL38/RPL39/RPL39L/RPL41/RPL8/RPL9/RPLP0/RPLP1/RPLP2/UBA52	34
M331	CC	GO:0044391	ribosomal subunit	1e-25	7.01e-24	RPL23/RPL23A/RPL24/RPL26/RPL27/RPL27A/RPL30/RPL32/RPL37/RPL37A/RPL38/RPL39/RPS10/RPS12/RPS15A/RPS16/RPS21/RPS25/RPS27/RPS28/RPS29/RPS3A	22
M4	CC	GO:1902495	transmembrane transporter complex	2.88e-26	7.43e-24	ABCC8/ATP12A/ATP1A3/ATP1A4/ATP1B4/BEST2/BEST3/BEST4/CACNA1A/CACNA1B/CACNA1E/CACNA1F/CACNA1G/CACNA1I/CACNA1S/CACNA2D4/CACNG2/CACNG3/CACNG7/CACNG8/CATSPER1/CATSPER4/CATSPERD/CHRNA1/CHRNA2/CHRNA3/CHRNA9/CHRNB4/CLCN1/CLCNKA/CLCNKB/CLDN4/CNGA2/CNGA3/CNGB1/CNGB3/DPP6/GABRA1/GABRA2/GABRA3/GABRA4/GABRA5/GABRA6/GABRB1/GABRB2/GABRG2/GABRG3/GABRR1/GABRR2/GLRA1/GLRA2/GLRA3/GRIA1/GRIA2/GRID2/GRIK2/GRIK3/GRIK4…	104
M4	MF	GO:0046873	metal ion transmembrane transporter activity	6.05e-26	1.11e-23	ABCC8/ASIC1/ASIC2/ASIC4/ATP12A/ATP1A3/ATP1A4/ATP2B3/ATP2C2/ATP4A/CACNA1A/CACNA1B/CACNA1E/CACNA1F/CACNA1G/CACNA1I/CACNA1S/CACNA2D4/CACNG2/CACNG3/CACNG7/CACNG8/CATSPER1/CATSPER4/CHRNA9/CNR1/GRIK2/GRIK3/GRIK4/GRIK5/GRIN1/HCN4/KCNA1/KCNA10/KCNA2/KCNA4/KCNA6/KCNA7/KCNC1/KCNG1/KCNH2/KCNH4/KCNH5/KCNH6/KCNIP1/KCNJ11/KCNJ12/KCNJ6/KCNJ9/KCNK10/KCNK18/KCNK2/KCNK9/KCNN1/KCNQ2/KCNQ3/KCNQ4/KCNQ5/KCNS1/KCNT1/NA…	112
M4	MF	GO:0005261	cation channel activity	9.38e-26	1.44e-23	ABCC8/ASIC1/ASIC2/ASIC4/CACNA1A/CACNA1B/CACNA1E/CACNA1F/CACNA1G/CACNA1I/CACNA1S/CACNA2D4/CACNG2/CACNG3/CACNG7/CACNG8/CALHM4/CATSPER1/CATSPER4/CHRNA1/CHRNA2/CHRNA3/CHRNA9/CHRNB4/CHRND/CHRNG/CNGA2/CNGA3/CNGB1/CNGB3/CNR1/GRIA1/GRIA2/GRIK2/GRIK3/GRIK4/GRIK5/GRIN1/HCN4/HTR3A/HTR3B/HTR3C/HTR3D/HTR3E/KCNA1/KCNA10/KCNA2/KCNA4/KCNA6/KCNA7/KCNC1/KCNG1/KCNH2/KCNH4/KCNH5/KCNH6/KCNIP1/KCNJ11/KCNJ12/KCNJ6/KCNJ…	98
M5	CC	GO:0062023	collagen-containing extracellular matrix	6.63e-26	3.57e-23	ABI3BP/ADAMDEC1/ADAMTS10/ADAMTS15/ADAMTS3/AEBP1/ANGPT1/CBLN1/CCDC80/CCN3/CDH13/CILP/CLC/COL13A1/COL14A1/COL15A1/COL16A1/COL19A1/COL1A1/COL1A2/COL21A1/COL23A1/COL25A1/COL3A1/COL4A3/COL4A4/COL4A5/COL5A1/COL5A3/COL8A1/COL8A2/DCN/DPT/EDIL3/EFEMP1/EFNA5/EGFLAM/ELN/ENTPD2/F13A1/FBLN1/FBLN2/FBLN5/FGF10/FGFBP3/FMOD/FRAS1/FREM1/FREM2/FREM3/GPC3/GPC4/GREM1/HMCN2/IGFBP7/ITGB4/ITIH5/LAMA1/LAMA2/LAMB4/LAMC2/L…	95
M331	CC	GO:0005840	ribosome	9.31e-25	4.34e-23	RPL22L1/RPL23/RPL23A/RPL24/RPL26/RPL27/RPL27A/RPL30/RPL32/RPL37/RPL37A/RPL38/RPL39/RPS10/RPS12/RPS15A/RPS16/RPS21/RPS25/RPS27/RPS28/RPS29/RPS3A	23
M4	CC	GO:1990351	transporter complex	2.65e-25	4.57e-23	ABCC8/ATP10B/ATP12A/ATP1A3/ATP1A4/ATP1B4/ATP8A2/BEST2/BEST3/BEST4/CACNA1A/CACNA1B/CACNA1E/CACNA1F/CACNA1G/CACNA1I/CACNA1S/CACNA2D4/CACNG2/CACNG3/CACNG7/CACNG8/CATSPER1/CATSPER4/CATSPERD/CHRNA1/CHRNA2/CHRNA3/CHRNA9/CHRNB4/CLCN1/CLCNKA/CLCNKB/CLDN4/CNGA2/CNGA3/CNGB1/CNGB3/DPP6/GABRA1/GABRA2/GABRA3/GABRA4/GABRA5/GABRA6/GABRB1/GABRB2/GABRG2/GABRG3/GABRR1/GABRR2/GLRA1/GLRA2/GLRA3/GRIA1/GRIA2/GRID2/GRI…	106
M109	MF	GO:0003735	structural constituent of ribosome	8.35e-25	1.99e-22	RPL22L1/RPL23/RPL23A/RPL24/RPL26/RPL27/RPL27A/RPL30/RPL32/RPL37/RPL37A/RPL38/RPL39/RPS10/RPS12/RPS15A/RPS16/RPS21/RPS25/RPS27/RPS27L/RPS28/RPS29/RPS3A	24
M109	BP	GO:0002181	cytoplasmic translation	1.59e-25	2.17e-22	RPL22L1/RPL23/RPL23A/RPL24/RPL26/RPL27/RPL27A/RPL30/RPL32/RPL37/RPL37A/RPL38/RPL39/RPS10/RPS12/RPS15A/RPS16/RPS21/RPS25/RPS27/RPS28/RPS29/RPS3A	23
M4	CC	GO:0097060	synaptic membrane	2.95e-24	3.81e-22	ADCY8/ADORA1/ATP2B3/CACNG2/CACNG3/CACNG7/CACNG8/CADM3/CDH10/CDH8/CHRNA1/CHRNA2/CHRNA3/CHRNA9/CHRNB4/CHRND/CHRNG/CNR1/CNTN5/CNTN6/CSPG5/DCC/DRD2/DRD3/EPHA7/ERC2/FAIM2/GABRA1/GABRA2/GABRA3/GABRA4/GABRA5/GABRA6/GABRB1/GABRB2/GABRG2/GABRG3/GABRR1/GABRR2/GAD2/GHSR/GLRA1/GLRA2/GLRA3/GRIA1/GRIA2/GRID2/GRID2IP/GRIK2/GRIK3/GRIK4/GRIK5/GRIN1/GRM1/GRM2/GRM3/GRM5/GSG1L/HTR3A/HTR3B/IL1RAPL1/IL31RA/KCNA1/KCNA2…	100
M18	CC	GO:0000793	condensed chromosome	9.95e-24	4.01e-22	BLM/BUB1/BUB1B/CCNB1/CENPE/CENPF/CENPK/CENPU/HJURP/KIF18A/KNL1/MAD2L1/MKI67/NCAPG/NDC80/NEK2/NUF2/PLK1/RAD51/SKA1/SKA3/SPC24/TOP2A/TTK/ZWINT	25
M2	CC	GO:0044391	ribosomal subunit	2.62e-24	9.3e-22	ISG15/MPV17L2/MRPL11/MRPL12/MRPL14/MRPL2/MRPL21/MRPL23/MRPL28/MRPL41/MRPL52/MRPL54/MRPL55/MRPS12/MRPS17/MRPS2/MRPS34/RPL11/RPL13/RPL13A/RPL18/RPL18A/RPL21/RPL23/RPL23A/RPL24/RPL26/RPL27/RPL27A/RPL28/RPL29/RPL30/RPL32/RPL35/RPL36/RPL37/RPL37A/RPL38/RPL39/RPL39L/RPL41/RPL8/RPL9/RPLP0/RPLP1/RPLP2/RPS10/RPS11/RPS12/RPS14/RPS15/RPS15A/RPS16/RPS18/RPS19/RPS2/RPS20/RPS21/RPS25/RPS26/RPS27/RPS27L/RPS28/R…	72
M160	BP	GO:0007059	chromosome segregation	1.36e-24	1.08e-21	BUB1B/CDC20/CDCA2/CDCA5/CDCA8/CENPE/DLGAP5/ESCO2/HJURP/KIF18A/KIF4A/MKI67/NCAPH/NDC80/NUSAP1/PTTG1/SKA1/SKA3/SPC24/TOP2A/TTK/UBE2C/ZWINT	23
M7	CC	GO:0022627	cytosolic small ribosomal subunit	1.47e-23	1.12e-21	RPS10/RPS11/RPS12/RPS14/RPS15A/RPS16/RPS18/RPS19/RPS2/RPS20/RPS21/RPS25/RPS26/RPS27/RPS27L/RPS28/RPS29/RPS3A/RPS4X/RPS8/RPSA/UBA52	22
M18	CC	GO:0000779	condensed chromosome, centromeric region	5.82e-23	1.76e-21	BUB1/BUB1B/CCNB1/CENPE/CENPF/CENPK/CENPU/HJURP/KIF18A/KNL1/MAD2L1/NCAPG/NDC80/NEK2/NUF2/PLK1/SKA1/SKA3/SPC24/TTK/ZWINT	21
M109	CC	GO:0044391	ribosomal subunit	2.73e-23	2.76e-21	RPL23/RPL23A/RPL24/RPL26/RPL27/RPL27A/RPL30/RPL32/RPL37/RPL37A/RPL38/RPL39/RPS10/RPS12/RPS15A/RPS16/RPS21/RPS25/RPS27/RPS27L/RPS28/RPS29/RPS3A	23
M18	CC	GO:0000776	kinetochore	4.66e-22	1.13e-20	BUB1/BUB1B/CCNB1/CENPE/CENPF/CENPK/CENPU/HJURP/KIF18A/KNL1/MAD2L1/NDC80/NEK2/NUF2/PLK1/SKA1/SKA3/SPC24/TTK/ZWINT	20
M310	BP	GO:0030098	lymphocyte differentiation	6.19e-24	1.14e-20	BCL11B/CCR2/CCR7/CD2/CD28/CD3G/CD79A/CD8A/FCRL3/IFNG/IKZF1/IKZF3/IL23R/IL7R/IRF4/ITGA4/ITK/ITM2A/LY9/LYL1/MS4A1/PLA2G2D/PTPN22/RHOH/RIPK3/SASH3/SLAMF6/SLAMF8/TBX21/THEMIS/TOX	31
M310	BP	GO:1903131	mononuclear cell differentiation	1.9e-23	1.75e-20	BCL11B/CCR2/CCR7/CD2/CD28/CD3G/CD79A/CD8A/DCSTAMP/FCRL3/IFNG/IKZF1/IKZF3/IL23R/IL7R/IRF4/ITGA4/ITK/ITM2A/LY9/LYL1/MS4A1/PLA2G2D/PTPN22/RHOH/RIPK3/SASH3/SLAMF6/SLAMF8/TBX21/THEMIS/TOX	32
M4	CC	GO:0034703	cation channel complex	1.82e-22	1.89e-20	ABCC8/CACNA1A/CACNA1B/CACNA1E/CACNA1F/CACNA1G/CACNA1I/CACNA1S/CACNA2D4/CACNG2/CACNG3/CACNG7/CACNG8/CATSPER1/CATSPER4/CATSPERD/CNGA2/CNGA3/CNGB1/CNGB3/DPP6/GRIA1/GRIA2/GRIK2/GRIK3/GRIK4/GRIK5/GRIN1/HCN4/HTR3A/HTR3B/HTR3C/HTR3D/HTR3E/KCNA1/KCNA10/KCNA2/KCNA4/KCNA6/KCNA7/KCNC1/KCNG1/KCNH2/KCNH4/KCNIP1/KCNJ11/KCNJ6/KCNK2/KCNN1/KCNQ2/KCNQ3/KCNQ4/KCNQ5/KCNS1/PKD2L1/RYR1/SCN10A/SCN1A/SCN2B/SCN5A/SCNN1B/…	71
M109	CC	GO:0005840	ribosome	4.62e-22	3.11e-20	RPL22L1/RPL23/RPL23A/RPL24/RPL26/RPL27/RPL27A/RPL30/RPL32/RPL37/RPL37A/RPL38/RPL39/RPS10/RPS12/RPS15A/RPS16/RPS21/RPS25/RPS27/RPS27L/RPS28/RPS29/RPS3A	24
M4	MF	GO:0015276	ligand-gated ion channel activity	2.82e-22	3.23e-20	ABCC8/ASIC1/ASIC2/ASIC4/CHRNA1/CHRNA2/CHRNA3/CHRNA9/CHRNB4/CHRND/CHRNG/CLCA2/CNGA2/CNGA3/CNGB1/CNGB3/GABRA1/GABRA2/GABRA3/GABRA4/GABRA5/GABRA6/GABRB1/GABRB2/GABRG2/GABRG3/GABRR1/GABRR2/GLRA1/GLRA2/GLRA3/GRIA1/GRIA2/GRID2/GRIK2/GRIK3/GRIK4/GRIK5/GRIN1/HCN4/HTR3A/HTR3B/HTR3C/HTR3D/HTR3E/KCNA10/KCNH2/KCNH6/KCNJ11/KCNJ12/KCNJ6/KCNJ9/KCNN1/RYR1/SCNN1B/SCNN1G	56
M4	MF	GO:0022834	ligand-gated channel activity	2.82e-22	3.23e-20	ABCC8/ASIC1/ASIC2/ASIC4/CHRNA1/CHRNA2/CHRNA3/CHRNA9/CHRNB4/CHRND/CHRNG/CLCA2/CNGA2/CNGA3/CNGB1/CNGB3/GABRA1/GABRA2/GABRA3/GABRA4/GABRA5/GABRA6/GABRB1/GABRB2/GABRG2/GABRG3/GABRR1/GABRR2/GLRA1/GLRA2/GLRA3/GRIA1/GRIA2/GRID2/GRIK2/GRIK3/GRIK4/GRIK5/GRIN1/HCN4/HTR3A/HTR3B/HTR3C/HTR3D/HTR3E/KCNA10/KCNH2/KCNH6/KCNJ11/KCNJ12/KCNJ6/KCNJ9/KCNN1/RYR1/SCNN1B/SCNN1G	56
M100	BP	GO:0030098	lymphocyte differentiation	1.8e-23	3.79e-20	BCL11B/CCR2/CCR7/CD2/CD28/CD3G/CD79A/CD8A/EOMES/FCRL3/IFNG/IKZF1/IKZF3/IL23R/IL7R/IRF4/ITGA4/ITK/ITM2A/KLRC1/LY9/LYL1/MS4A1/PLA2G2D/PTPN22/RHOH/RIPK3/SASH3/SLAMF6/SLAMF8/TBX21/THEMIS/TOX	33
M18	CC	GO:0005819	spindle	3.12e-21	6.29e-20	ASPM/BUB1B/CCNB1/CDC20/CDC6/CDCA8/CDK1/CENPE/CENPF/CKAP2L/DLGAP5/HMMR/KIF15/KIF18A/KIF20A/KIF23/KIF4A/MAD2L1/NEK2/NUSAP1/PLK1/PLK4/PRC1/SHCBP1/SKA1/SKA3/TTK	27
M100	BP	GO:1903131	mononuclear cell differentiation	7.95e-23	8.37e-20	BCL11B/CCR2/CCR7/CD2/CD28/CD3G/CD79A/CD8A/DCSTAMP/EOMES/FCRL3/IFNG/IKZF1/IKZF3/IL23R/IL7R/IRF4/ITGA4/ITK/ITM2A/KLRC1/LY9/LYL1/MS4A1/PLA2G2D/PTPN22/RHOH/RIPK3/SASH3/SLAMF6/SLAMF8/TBX21/THEMIS/TOX	34
M18	BP	GO:0000075	cell cycle checkpoint signaling	5.87e-22	9.17e-20	BLM/BRIP1/BUB1/BUB1B/CCNB1/CDC45/CDC6/CDK1/CENPF/CLSPN/DTL/EME1/GTSE1/MAD2L1/NDC80/ORC1/PLK1/TICRR/TTK/WDR76/ZWINT	21
M4	MF	GO:0022824	transmitter-gated ion channel activity	1.01e-21	9.33e-20	CHRNA1/CHRNA2/CHRNA3/CHRNA9/CHRNB4/CHRND/CHRNG/GABRA1/GABRA2/GABRA3/GABRA4/GABRA5/GABRA6/GABRB1/GABRB2/GABRG2/GABRG3/GABRR1/GABRR2/GLRA1/GLRA2/GLRA3/GRIA1/GRIA2/GRID2/GRIK2/GRIK3/GRIK4/GRIK5/GRIN1/HTR3A/HTR3B/HTR3C/HTR3D/HTR3E	35
M4	MF	GO:0022835	transmitter-gated channel activity	1.01e-21	9.33e-20	CHRNA1/CHRNA2/CHRNA3/CHRNA9/CHRNB4/CHRND/CHRNG/GABRA1/GABRA2/GABRA3/GABRA4/GABRA5/GABRA6/GABRB1/GABRB2/GABRG2/GABRG3/GABRR1/GABRR2/GLRA1/GLRA2/GLRA3/GRIA1/GRIA2/GRID2/GRIK2/GRIK3/GRIK4/GRIK5/GRIN1/HTR3A/HTR3B/HTR3C/HTR3D/HTR3E	35
M18	BP	GO:1901987	regulation of cell cycle phase transition	8.03e-22	1.11e-19	ANLN/BLM/BRIP1/BUB1/BUB1B/CCNB1/CDC45/CDC6/CDCA5/CDK1/CENPE/CENPF/CLSPN/DLGAP5/DTL/E2F7/EME1/GTSE1/MAD2L1/NDC80/ORC1/PLK1/RRM2/TICRR/TTK/UBE2C/WDR76/ZWINT	28
M18	BP	GO:0010948	negative regulation of cell cycle process	1.04e-21	1.3e-19	BLM/BRIP1/BUB1/BUB1B/CCNB1/CDC45/CDC6/CDK1/CENPF/CLSPN/DTL/E2F7/E2F8/EME1/GTSE1/MAD2L1/NDC80/NEK2/ORC1/PLK1/PTTG1/TICRR/TTK/WDR76/ZWINT	25
M2	MF	GO:0003735	structural constituent of ribosome	2e-22	2.13e-19	ISG15/MRPL11/MRPL12/MRPL14/MRPL2/MRPL21/MRPL23/MRPL28/MRPL41/MRPL52/MRPL54/MRPL55/MRPS12/MRPS17/MRPS2/MRPS34/RPL11/RPL13/RPL13A/RPL18/RPL18A/RPL21/RPL22L1/RPL23/RPL23A/RPL24/RPL26/RPL27/RPL27A/RPL28/RPL29/RPL30/RPL32/RPL35/RPL36/RPL37/RPL37A/RPL38/RPL39/RPL39L/RPL41/RPL8/RPL9/RPLP0/RPLP1/RPLP2/RPS10/RPS11/RPS12/RPS14/RPS15/RPS15A/RPS16/RPS18/RPS19/RPS2/RPS20/RPS21/RPS25/RPS26/RPS27/RPS27L/RPS28/R…	72
M329	CC	GO:0044391	ribosomal subunit	1.2e-21	2.85e-19	MPV17L2/MRPL41/MRPL55/MRPS12/RPL13/RPL13A/RPL29/RPL35/RPL36/RPL39L/RPL41/RPL8/RPLP0/RPLP1/RPLP2/RPS11/RPS14/RPS19/RPS2/RPS26/RPS8/RPSA	22
M18	BP	GO:0007346	regulation of mitotic cell cycle	2.59e-21	2.94e-19	ANLN/BLM/BUB1/BUB1B/CCNB1/CDC6/CDCA2/CDCA5/CDK1/CENPE/CENPF/CLSPN/DLGAP5/DTL/E2F7/EME1/GTSE1/MAD2L1/MKI67/NDC80/NEK2/NUSAP1/ORC1/PLK1/RRM2/TICRR/TTK/UBE2C/ZWINT	29
M5	MF	GO:0005201	extracellular matrix structural constituent	3.92e-22	3.51e-19	ABI3BP/AEBP1/ANOS1/CILP/COL13A1/COL14A1/COL15A1/COL16A1/COL19A1/COL1A1/COL1A2/COL21A1/COL23A1/COL25A1/COL3A1/COL4A3/COL4A4/COL4A5/COL5A1/COL5A3/COL8A1/COL8A2/DCN/DPT/EDIL3/EFEMP1/ELN/FBLN1/FBLN2/FBLN5/FMOD/FRAS1/HMCN2/IGFBP7/LAMA1/LAMA2/LAMB4/LAMC2/LTBP2/LTBP4/LUM/MFAP2/MFAP4/MGP/MUC4/MUC6/NPNT/OGN/PODN/SRPX/THBS2/VWF/ZP3/ZPLD1	54
M18	BP	GO:0051983	regulation of chromosome segregation	3.97e-21	4.14e-19	BUB1/BUB1B/CCNB1/CDC6/CDCA2/CENPE/CENPF/DLGAP5/MAD2L1/MKI67/NDC80/PLK1/PTTG1/RMI2/TTK/UBE2C/ZWINT	17
M4	MF	GO:0030594	neurotransmitter receptor activity	6.85e-21	5.72e-19	ADORA1/CHRNA1/CHRNA2/CHRNA3/CHRNA9/CHRNB4/CHRND/CHRNG/DRD2/DRD3/GABRA1/GABRA2/GABRA3/GABRA4/GABRA5/GABRA6/GABRB1/GABRB2/GABRG2/GABRG3/GABRR1/GABRR2/GLRA1/GLRA2/GLRA3/GRIA1/GRIA2/GRID2/GRIK2/GRIK3/GRIK4/GRIK5/GRIN1/GRM1/GRM5/HTR1A/HTR1D/HTR1E/HTR2C/HTR3A/HTR3B/HTR3C/HTR3D/HTR3E/HTR4/HTR6/OR10H5	47
M7	CC	GO:0015935	small ribosomal subunit	1.19e-20	7.81e-19	MRPS12/MRPS2/RPS10/RPS11/RPS12/RPS14/RPS15A/RPS16/RPS18/RPS19/RPS2/RPS20/RPS21/RPS25/RPS26/RPS27/RPS27L/RPS28/RPS29/RPS3A/RPS4X/RPS8/RPSA/UBA52	24
M4	CC	GO:0099240	intrinsic component of synaptic membrane	9.84e-21	8.48e-19	ADCY8/ADORA1/ATP2B3/CACNG2/CACNG3/CACNG7/CADM3/CDH10/CHRNA1/CHRNA9/CHRND/CNR1/CNTN5/CNTN6/CSPG5/DCC/DRD2/DRD3/EPHA7/GABRA2/GABRA3/GABRA4/GABRA5/GABRB2/GABRG2/GABRG3/GHSR/GRIA1/GRID2/GRIK4/GRIK5/GRM2/GRM3/GRM5/GSG1L/KCNA1/KCNA2/KCNC1/KCNJ9/LRFN2/LRFN5/NLGN1/NTNG1/OPRK1/OPRM1/PLPPR4/PRRT2/SCN10A/SHISA6/SHISA7/SHISA9/SLC6A3/SLC6A4/SLC6A5/SLC6A9/SLITRK1/SORCS3	57
M329	CC	GO:0022626	cytosolic ribosome	9.22e-21	1.09e-18	RPL13/RPL13A/RPL29/RPL35/RPL36/RPL39L/RPL41/RPL8/RPLP0/RPLP1/RPLP2/RPS11/RPS14/RPS19/RPS2/RPS26/RPS8/RPSA	18
M18	BP	GO:0051304	chromosome separation	1.27e-20	1.22e-18	BUB1/BUB1B/CCNB1/CDC6/CENPE/CENPF/DLGAP5/EME1/MAD2L1/NCAPH/NDC80/PLK1/PTTG1/TOP2A/TTK/UBE2C/ZWINT	17
M100	BP	GO:0001906	cell killing	2.08e-21	1.46e-18	CD160/DEFA3/DEFA4/GNLY/GZMB/IFNG/IL23R/IL7R/KLRC1/KLRC4/KLRD1/KLRK1/KLRC4-KLRK1/LTF/LYZ/NCR1/NCR3/NKG7/PRF1/RIPK3/SH2D1A/SLAMF6/SLAMF7/XCL1	24
M7	CC	GO:0098798	mitochondrial protein-containing complex	2.62e-20	1.5e-18	ATP5F1E/ATP5MC2/ATP5ME/ATP5MF/ATP5MG/ATP5MJ/ATP5MK/ATP5PO/CHCHD10/COX5B/COX6A1/COX6A2/COX6B1/COX6C/COX7A1/HSD17B10/MICOS10/MICOS13/MPV17L2/MRPL11/MRPL21/MRPL41/MRPL52/MRPL54/MRPL55/MRPS12/MRPS2/NDUFA1/NDUFA11/NDUFA2/NDUFA4/NDUFAB1/NDUFB1/NDUFB10/NDUFB11/NDUFC1/NDUFS5/NDUFS6/TIMM29/TIMM8B/TOMM7/UQCR10/UQCRQ	43
M4	BP	GO:0045109	intermediate filament organization	3.6e-22	1.77e-18	BFSP2/GFAP/INA/KRT1/KRT13/KRT14/KRT15/KRT16/KRT17/KRT2/KRT20/KRT3/KRT34/KRT35/KRT38/KRT39/KRT4/KRT40/KRT5/KRT6A/KRT6C/KRT71/KRT72/KRT74/KRT76/KRT77/KRT78/KRT79/KRT81/KRT82/KRT83/KRT85/KRT9/NEFM/PKP1/PRPH/TCHH	37
M4	CC	GO:0099699	integral component of synaptic membrane	4.13e-20	3.05e-18	ADCY8/ADORA1/ATP2B3/CACNG2/CACNG3/CACNG7/CADM3/CDH10/CHRNA1/CHRNA9/CHRND/CNR1/CSPG5/DCC/DRD2/DRD3/EPHA7/GABRA2/GABRA3/GABRA4/GABRA5/GABRB2/GABRG2/GABRG3/GHSR/GRIA1/GRID2/GRIK4/GRIK5/GRM2/GRM3/GRM5/GSG1L/KCNA1/KCNA2/KCNC1/KCNJ9/LRFN2/LRFN5/NLGN1/OPRK1/OPRM1/PLPPR4/PRRT2/SCN10A/SHISA6/SHISA7/SHISA9/SLC6A3/SLC6A4/SLC6A5/SLC6A9/SLITRK1/SORCS3	54
M160	BP	GO:0000280	nuclear division	1.01e-20	4.05e-18	ANLN/BUB1B/CDC20/CDCA2/CDCA5/CDCA8/CENPE/DLGAP5/KIF15/KIF18A/KIF4A/MKI67/MND1/NCAPH/NDC80/NUSAP1/PTTG1/RAD51AP1/TOP2A/TTK/UBE2C/ZWINT	22
M18	BP	GO:0033044	regulation of chromosome organization	6.47e-20	5.62e-18	BUB1/BUB1B/CCNB1/CDC6/CDCA5/CENPE/CENPF/DLGAP5/MAD2L1/MCM2/NCAPG/NCAPH/NDC80/NEK2/PLK1/PTTG1/RMI2/TOP2A/TTK/UBE2C/ZWINT	21
M18	BP	GO:0006260	DNA replication	6.74e-20	5.62e-18	BLM/CCNA2/CDC45/CDC6/CDK1/DTL/E2F7/E2F8/EME1/ESCO2/FAM111B/GINS1/GINS2/GINS4/MCM10/MCM2/ORC1/POLQ/RAD51/RMI2/RRM2/TICRR/WDHD1	23
M18	BP	GO:0007093	mitotic cell cycle checkpoint signaling	7.55e-20	5.89e-18	BLM/BUB1/BUB1B/CCNB1/CDC6/CDK1/CENPF/CLSPN/DTL/EME1/GTSE1/MAD2L1/NDC80/ORC1/PLK1/TICRR/TTK/ZWINT	18
M108	CC	GO:0044391	ribosomal subunit	2.44e-20	6.32e-18	MPV17L2/MRPL41/MRPL55/MRPS12/RPL13/RPL13A/RPL29/RPL35/RPL36/RPL39L/RPL41/RPL8/RPLP0/RPLP1/RPLP2/RPS11/RPS14/RPS19/RPS2/RPS26/RPS8/RPSA	22
M18	BP	GO:1901990	regulation of mitotic cell cycle phase transition	8.83e-20	6.49e-18	ANLN/BLM/BUB1/BUB1B/CCNB1/CDC6/CDCA5/CDK1/CENPE/CENPF/CLSPN/DLGAP5/DTL/E2F7/GTSE1/MAD2L1/NDC80/ORC1/PLK1/RRM2/TICRR/TTK/UBE2C/ZWINT	24
M364	BP	GO:0007059	chromosome segregation	1.33e-20	1.01e-17	BUB1B/CDCA2/CDCA5/CENPE/DLGAP5/ESCO2/HJURP/KIF4A/MKI67/NCAPH/NDC80/NUSAP1/PTTG1/SKA3/SPC24/TOP2A/TTK/UBE2C/ZWINT	19
M18	BP	GO:0033045	regulation of sister chromatid segregation	1.61e-19	1.06e-17	BUB1/BUB1B/CCNB1/CDC6/CENPE/CENPF/DLGAP5/MAD2L1/NDC80/PLK1/PTTG1/RMI2/TTK/UBE2C/ZWINT	15
M18	BP	GO:1901988	negative regulation of cell cycle phase transition	1.61e-19	1.06e-17	BLM/BRIP1/BUB1/BUB1B/CCNB1/CDC45/CDC6/CDK1/CENPF/CLSPN/DTL/E2F7/EME1/GTSE1/MAD2L1/NDC80/ORC1/PLK1/TICRR/TTK/WDR76/ZWINT	22
M160	BP	GO:0140014	mitotic nuclear division	4.21e-20	1.12e-17	ANLN/BUB1B/CDC20/CDCA2/CDCA5/CDCA8/CENPE/DLGAP5/KIF15/KIF18A/KIF4A/MKI67/NCAPH/NDC80/NUSAP1/PTTG1/TTK/UBE2C/ZWINT	19
M108	CC	GO:0022626	cytosolic ribosome	1.08e-19	1.4e-17	RPL13/RPL13A/RPL29/RPL35/RPL36/RPL39L/RPL41/RPL8/RPLP0/RPLP1/RPLP2/RPS11/RPS14/RPS19/RPS2/RPS26/RPS8/RPSA	18
M160	BP	GO:0000819	sister chromatid segregation	7.84e-20	1.4e-17	BUB1B/CDC20/CDCA5/CDCA8/CENPE/DLGAP5/ESCO2/KIF18A/KIF4A/NCAPH/NDC80/NUSAP1/PTTG1/TOP2A/TTK/UBE2C/ZWINT	17
M160	BP	GO:0048285	organelle fission	8.79e-20	1.4e-17	ANLN/BUB1B/CDC20/CDCA2/CDCA5/CDCA8/CENPE/DLGAP5/KIF15/KIF18A/KIF4A/MKI67/MND1/NCAPH/NDC80/NUSAP1/PTTG1/RAD51AP1/TOP2A/TTK/UBE2C/ZWINT	22
M4	CC	GO:0045211	postsynaptic membrane	2.33e-19	1.5e-17	ADORA1/CACNG2/CACNG3/CACNG7/CACNG8/CDH10/CHRNA1/CHRNA2/CHRNA3/CHRNA9/CHRNB4/CHRND/CHRNG/CSPG5/DCC/DRD2/DRD3/EPHA7/FAIM2/GABRA1/GABRA2/GABRA3/GABRA4/GABRA5/GABRA6/GABRB1/GABRB2/GABRG2/GABRG3/GABRR1/GABRR2/GLRA1/GLRA2/GLRA3/GRIA1/GRIA2/GRID2/GRID2IP/GRIK2/GRIK3/GRIK4/GRIK5/GRIN1/GRM1/GRM2/GRM3/GRM5/GSG1L/HTR3A/HTR3B/IL1RAPL1/KCNA1/KCNC1/KCTD16/LHFPL4/LRFN2/LRFN5/LRRTM4/MAGEE1/MUSK/NLGN1/OPRK1/OPRM1…	75
M329	CC	GO:0005840	ribosome	3.16e-19	2.5e-17	MPV17L2/MRPL41/MRPL55/MRPS12/RPL13/RPL13A/RPL29/RPL35/RPL36/RPL39L/RPL41/RPL8/RPLP0/RPLP1/RPLP2/RPS11/RPS14/RPS19/RPS2/RPS26/RPS8/RPSA	22
M18	BP	GO:0045786	negative regulation of cell cycle	4.74e-19	2.96e-17	BLM/BRIP1/BUB1/BUB1B/CCNB1/CDC45/CDC6/CDK1/CENPF/CLSPN/DTL/E2F7/E2F8/EME1/GTSE1/MAD2L1/NDC80/NEK2/ORC1/PLK1/PTTG1/TICRR/TTK/WDR76/ZWINT	25
M329	MF	GO:0003735	structural constituent of ribosome	1.69e-19	4.26e-17	MRPL41/MRPL55/MRPS12/RPL13/RPL13A/RPL29/RPL35/RPL36/RPL39L/RPL41/RPL8/RPLP0/RPLP1/RPLP2/RPS11/RPS14/RPS19/RPS2/RPS26/RPS8/RPSA	21
M18	BP	GO:0044772	mitotic cell cycle phase transition	7.75e-19	4.61e-17	ANLN/BLM/BUB1/BUB1B/CCNA2/CCNB1/CDC6/CDCA5/CDK1/CENPE/CENPF/CLSPN/DLGAP5/DTL/E2F7/GTSE1/MAD2L1/MELK/NDC80/ORC1/PLK1/RRM2/TICRR/TTK/UBE2C/ZWINT	26
M100	CC	GO:0009897	external side of plasma membrane	3.16e-19	6.1e-17	CCR2/CCR7/CD2/CD244/CD28/CD3G/CD48/CD5/CD79A/CD8A/CLEC2D/FASLG/FCRL6/IL21R/IL23R/IL2RB/IL2RG/IL3RA/IL7R/ITGA4/KLRC1/KLRC4/KLRD1/KLRK1/KLRC4-KLRK1/LY75/LY9/MS4A1/SLAMF6/SLAMF7/SLC38A1	31
M18	BP	GO:0010965	regulation of mitotic sister chromatid separation	1.65e-18	9.39e-17	BUB1/BUB1B/CCNB1/CDC6/CENPE/CENPF/DLGAP5/MAD2L1/NDC80/PLK1/PTTG1/TTK/UBE2C/ZWINT	14
M7	CC	GO:0098800	inner mitochondrial membrane protein complex	2.12e-18	1.08e-16	ATP5F1E/ATP5MC2/ATP5ME/ATP5MF/ATP5MG/ATP5MJ/ATP5MK/ATP5PO/CHCHD10/COX5B/COX6A1/COX6A2/COX6B1/COX6C/COX7A1/MICOS10/MICOS13/NDUFA1/NDUFA11/NDUFA2/NDUFA4/NDUFAB1/NDUFB1/NDUFB10/NDUFB11/NDUFC1/NDUFS5/NDUFS6/TIMM29/UQCR10/UQCRQ	31
M160	BP	GO:0098813	nuclear chromosome segregation	8.65e-19	1.15e-16	BUB1B/CDC20/CDCA5/CDCA8/CENPE/DLGAP5/ESCO2/KIF18A/KIF4A/NCAPH/NDC80/NUSAP1/PTTG1/SPC24/TOP2A/TTK/UBE2C/ZWINT	18
M5	BP	GO:0030198	extracellular matrix organization	5.08e-20	1.54e-16	ABI3BP/ADAM15/ADAMTS10/ADAMTS15/ADAMTS3/ADAMTS6/ADAMTS7/ADAMTSL2/AEBP1/ANTXR1/CARMIL2/CCDC80/COL13A1/COL14A1/COL15A1/COL16A1/COL19A1/COL1A1/COL1A2/COL23A1/COL3A1/COL4A3/COL4A4/COL4A5/COL5A1/COL5A3/COL8A1/COL8A2/COLGALT2/CREB3L1/DDR1/DPT/EGFLAM/ELN/FAP/FBLN1/FBLN2/FBLN5/FKBP10/FMOD/GREM1/HAS3/ITGA8/LAMB4/LOX/LOXL1/LOXL4/LUM/MELTF/MFAP4/MMP14/MMP16/MMP2/MMP7/MMP8/MYH11/NPNT/OLFML2B/PAPLN/PDGFRA/PDP…	70
M5	BP	GO:0043062	extracellular structure organization	6.15e-20	1.54e-16	ABI3BP/ADAM15/ADAMTS10/ADAMTS15/ADAMTS3/ADAMTS6/ADAMTS7/ADAMTSL2/AEBP1/ANTXR1/CARMIL2/CCDC80/COL13A1/COL14A1/COL15A1/COL16A1/COL19A1/COL1A1/COL1A2/COL23A1/COL3A1/COL4A3/COL4A4/COL4A5/COL5A1/COL5A3/COL8A1/COL8A2/COLGALT2/CREB3L1/DDR1/DPT/EGFLAM/ELN/FAP/FBLN1/FBLN2/FBLN5/FKBP10/FMOD/GREM1/HAS3/ITGA8/LAMB4/LOX/LOXL1/LOXL4/LUM/MELTF/MFAP4/MMP14/MMP16/MMP2/MMP7/MMP8/MYH11/NPNT/OLFML2B/PAPLN/PDGFRA/PDP…	70
M5	BP	GO:0045229	external encapsulating structure organization	9.02e-20	1.54e-16	ABI3BP/ADAM15/ADAMTS10/ADAMTS15/ADAMTS3/ADAMTS6/ADAMTS7/ADAMTSL2/AEBP1/ANTXR1/CARMIL2/CCDC80/COL13A1/COL14A1/COL15A1/COL16A1/COL19A1/COL1A1/COL1A2/COL23A1/COL3A1/COL4A3/COL4A4/COL4A5/COL5A1/COL5A3/COL8A1/COL8A2/COLGALT2/CREB3L1/DDR1/DPT/EGFLAM/ELN/FAP/FBLN1/FBLN2/FBLN5/FKBP10/FMOD/GREM1/HAS3/ITGA8/LAMB4/LOX/LOXL1/LOXL4/LUM/MELTF/MFAP4/MMP14/MMP16/MMP2/MMP7/MMP8/MYH11/NPNT/OLFML2B/PAPLN/PDGFRA/PDP…	70
M18	BP	GO:0051306	mitotic sister chromatid separation	3.29e-18	1.79e-16	BUB1/BUB1B/CCNB1/CDC6/CENPE/CENPF/DLGAP5/MAD2L1/NDC80/PLK1/PTTG1/TTK/UBE2C/ZWINT	14
M4	MF	GO:0015081	sodium ion transmembrane transporter activity	2.34e-18	1.79e-16	ASIC1/ASIC2/ASIC4/ATP12A/ATP1A3/ATP1A4/ATP4A/CACNA1G/CACNA1I/GRIK2/GRIK3/GRIK4/GRIK5/HCN4/PKD2L1/SCN10A/SCN1A/SCN2B/SCN5A/SCNN1B/SCNN1G/SLC10A2/SLC10A6/SLC12A1/SLC12A3/SLC13A1/SLC13A2/SLC17A7/SLC18A1/SLC1A6/SLC24A2/SLC24A5/SLC4A11/SLC5A11/SLC5A2/SLC5A5/SLC5A7/SLC5A8/SLC6A15/SLC6A20/SLC6A3/SLC6A4/SLC6A5/SLC6A7/SLC6A9/SLC8A2/SLC8A3/SLC9A2/SLC9A3/SLC9A4/SLC9A5/SLC9C2	52
M5	CC	GO:0009897	external side of plasma membrane	8.3e-19	2.23e-16	ACE/ANTXR1/ATP1B2/CCR2/CCR4/CCR5/CCR7/CD163L1/CD1B/CD1E/CD2/CD207/CD244/CD248/CD27/CD28/CD33/CD34/CD3D/CD3E/CD3G/CD40LG/CD48/CD5/CD6/CD79A/CD84/CD8A/CDH13/CLEC2D/CLEC4F/CTLA4/CXCL10/CXCL9/CXCR3/EFNA5/ENOX1/FASLG/FCER2/FCRL6/GPC4/HLA-G/IGSF21/IL12RB1/IL21R/IL23R/IL27RA/IL2RB/IL2RG/IL3RA/IL5RA/IL7R/ITGA2/ITGA3/ITGA4/ITGA8/ITGB6/KLRC1/KLRC4/KLRD1/KLRK1/KLRC4-KLRK1/LY75/LY9/MS4A1/NCAM1/NRCAM/NT5E/PDG…	86
M4	MF	GO:0005230	extracellular ligand-gated ion channel activity	5.04e-18	3.43e-16	CHRNA1/CHRNA2/CHRNA3/CHRNA9/CHRNB4/CHRND/CHRNG/GABRA1/GABRA2/GABRA3/GABRA4/GABRA5/GABRA6/GABRB1/GABRB2/GABRG2/GABRG3/GABRR1/GABRR2/GLRA1/GLRA2/GLRA3/GRIA1/GRIA2/GRID2/GRIK2/GRIK3/GRIK4/GRIK5/GRIN1/HTR3A/HTR3B/HTR3C/HTR3D/HTR3E	35
M4	MF	GO:0008509	anion transmembrane transporter activity	5.23e-18	3.43e-16	ANO4/AQP6/BEST2/BEST3/BEST4/BSND/CLCA1/CLCA2/CLCN1/CLCNKA/CLCNKB/CLDN4/FXYD3/GABRA1/GABRA2/GABRA3/GABRA4/GABRA5/GABRA6/GABRB1/GABRB2/GABRG2/GABRG3/GABRR1/GABRR2/GLRA1/GLRA2/GLRA3/NMUR2/OCA2/RTBDN/SLC10A6/SLC12A1/SLC12A3/SLC12A5/SLC13A1/SLC13A2/SLC17A6/SLC17A7/SLC18A1/SLC1A6/SLC22A11/SLC22A13/SLC22A14/SLC22A2/SLC22A6/SLC22A8/SLC24A2/SLC24A5/SLC25A21/SLC25A41/SLC26A8/SLC26A9/SLC27A6/SLC36A2/SLC36A3…	80
M18	BP	GO:1905818	regulation of chromosome separation	7.83e-18	4.07e-16	BUB1/BUB1B/CCNB1/CDC6/CENPE/CENPF/DLGAP5/MAD2L1/NDC80/PLK1/PTTG1/TTK/UBE2C/ZWINT	14
M100	BP	GO:0002768	immune response-regulating cell surface receptor signaling pathway	9.51e-19	5e-16	BANK1/BTLA/CCR7/CD160/CD247/CD28/CD79A/CD8A/CD8B/FCRL3/GCSAM/ITK/KLRC1/KLRC4/KLRD1/KLRK1/KLRC4-KLRK1/LAX1/MS4A1/MYO1G/NCR3/PRKCQ/PTPN22/SH2D1A/THEMIS/TRAT1/TXK	27
M108	CC	GO:0005840	ribosome	6.12e-18	5.28e-16	MPV17L2/MRPL41/MRPL55/MRPS12/RPL13/RPL13A/RPL29/RPL35/RPL36/RPL39L/RPL41/RPL8/RPLP0/RPLP1/RPLP2/RPS11/RPS14/RPS19/RPS2/RPS26/RPS8/RPSA	22
M100	BP	GO:0002449	lymphocyte mediated immunity	1.33e-18	5.58e-16	CCR2/CD160/CD28/CD8A/CD96/CLC/GZMB/IL21R/IL23R/IL7R/KLRC1/KLRC4/KLRD1/KLRK1/KLRC4-KLRK1/MYO1G/NCR1/NCR3/NKG7/PRF1/RIPK3/SASH3/SH2D1A/SH2D1B/SLAMF6/SLAMF7/TBX21/XCL1	28
M108	MF	GO:0003735	structural constituent of ribosome	2.47e-18	7.18e-16	MRPL41/MRPL55/MRPS12/RPL13/RPL13A/RPL29/RPL35/RPL36/RPL39L/RPL41/RPL8/RPLP0/RPLP1/RPLP2/RPS11/RPS14/RPS19/RPS2/RPS26/RPS8/RPSA	21
M160	BP	GO:0000070	mitotic sister chromatid segregation	6.35e-18	7.25e-16	BUB1B/CDC20/CDCA5/CDCA8/CENPE/DLGAP5/KIF18A/KIF4A/NCAPH/NDC80/NUSAP1/PTTG1/TTK/UBE2C/ZWINT	15
M4	BP	GO:0045104	intermediate filament cytoskeleton organization	3.72e-19	7.48e-16	ATP8A2/BFSP2/EVPL/GFAP/INA/KRT1/KRT13/KRT14/KRT15/KRT16/KRT17/KRT2/KRT20/KRT3/KRT34/KRT35/KRT38/KRT39/KRT4/KRT40/KRT5/KRT6A/KRT6C/KRT71/KRT72/KRT74/KRT76/KRT77/KRT78/KRT79/KRT81/KRT82/KRT83/KRT85/KRT9/NEFM/PKP1/PRPH/TCHH	39
M4	BP	GO:0060078	regulation of postsynaptic membrane potential	4.76e-19	7.48e-16	ADORA1/CHRNA1/CHRNA2/CHRNA3/CHRNA9/CHRNB4/CHRND/CHRNG/DRD2/GABRA1/GABRA2/GABRA3/GABRA4/GABRA5/GABRA6/GABRB1/GABRB2/GABRG2/GABRG3/GABRR1/GABRR2/GLRA1/GLRA2/GLRA3/GRIA1/GRID2/GRIK2/GRIK3/GRIK4/GRIK5/GRIN1/GRM1/GRM5/IGSF11/KCNA1/MAPK8IP2/NLGN1/NPAS4/NRXN1/NTSR1/OPRM1/RIMS1/RIMS2/SHANK1/SLC8A2/SLC8A3/TMEM108/WNT7A	48
M4	BP	GO:0045103	intermediate filament-based process	6.09e-19	7.48e-16	ATP8A2/BFSP2/EVPL/GFAP/INA/KRT1/KRT13/KRT14/KRT15/KRT16/KRT17/KRT2/KRT20/KRT3/KRT34/KRT35/KRT38/KRT39/KRT4/KRT40/KRT5/KRT6A/KRT6C/KRT71/KRT72/KRT74/KRT76/KRT77/KRT78/KRT79/KRT81/KRT82/KRT83/KRT85/KRT9/NEFM/PKP1/PRPH/TCHH	39
M100	BP	GO:0050863	regulation of T cell activation	2.78e-18	9.77e-16	CCR2/CCR7/CD160/CD2/CD28/CD5/CLC/CLECL1/ICOS/IFNG/IL23R/IL7R/IRF4/KLRK1/KLRC4-KLRK1/LAX1/PLA2G2D/PRKCQ/PTPN22/RHOH/RIPK3/SASH3/SIRPG/TBX21/TIGIT/TOX/XCL1	27
M331	CC	GO:0022625	cytosolic large ribosomal subunit	3.09e-17	1.08e-15	RPL23/RPL23A/RPL24/RPL26/RPL27/RPL27A/RPL30/RPL32/RPL37/RPL37A/RPL38/RPL39	12
M100	BP	GO:0002706	regulation of lymphocyte mediated immunity	3.96e-18	1.19e-15	CCR2/CD160/CD28/CD96/CLC/IL23R/IL7R/KLRC1/KLRC4/KLRD1/KLRK1/KLRC4-KLRK1/NCR1/NCR3/RIPK3/SASH3/SH2D1A/SH2D1B/SLAMF6/TBX21/XCL1	21
M18	BP	GO:0030071	regulation of mitotic metaphase/anaphase transition	2.68e-17	1.34e-15	BUB1/BUB1B/CCNB1/CDC6/CENPE/CENPF/DLGAP5/MAD2L1/NDC80/PLK1/TTK/UBE2C/ZWINT	13
M100	BP	GO:0002443	leukocyte mediated immunity	5.41e-18	1.42e-15	CCR2/CD160/CD28/CD8A/CD96/CLC/GZMB/IL21R/IL23R/IL7R/KLRC1/KLRC4/KLRD1/KLRK1/KLRC4-KLRK1/MYO1G/NCR1/NCR3/NKG7/PIK3CG/PRF1/PTGDR/RIPK3/SASH3/SH2D1A/SH2D1B/SLAMF6/SLAMF7/TBX21/XCL1	30
M100	BP	GO:0002697	regulation of immune effector process	6.25e-18	1.46e-15	CCR2/CD160/CD244/CD28/CD96/CLC/FCRL3/IFNG/IL23R/IL7R/IRF4/KLRC1/KLRC4/KLRD1/KLRK1/KLRC4-KLRK1/NCR1/NCR3/PTPN22/RIPK3/SASH3/SH2D1A/SH2D1B/SLAMF6/SLAMF8/TBX21/XCL1	27
M100	BP	GO:0030217	T cell differentiation	8.8e-18	1.7e-15	BCL11B/CCR2/CCR7/CD2/CD28/CD3G/CD8A/EOMES/IFNG/IL23R/IL7R/IRF4/ITK/KLRC1/LY9/PLA2G2D/PTPN22/RHOH/RIPK3/SASH3/SLAMF6/TBX21/THEMIS/TOX	24
M100	BP	GO:0046631	alpha-beta T cell activation	8.88e-18	1.7e-15	BCL11B/CCR2/CD160/CD28/ELF4/EOMES/IFNG/IL23R/IRF4/ITK/LY9/NKG7/PLA2G2D/PRKCQ/PTPN22/SASH3/SLAMF6/TBX21/TOX/XCL1	20
M310	BP	GO:0050863	regulation of T cell activation	2.82e-18	1.73e-15	CCR2/CCR7/CD2/CD28/CD5/CLC/CLECL1/ICOS/IFNG/IL23R/IL7R/IRF4/KLRK1/KLRC4-KLRK1/LAX1/PLA2G2D/PRKCQ/PTPN22/RHOH/RIPK3/SASH3/SIRPG/TBX21/TIGIT/TOX	25
M18	BP	GO:1901991	negative regulation of mitotic cell cycle phase transition	3.98e-17	1.91e-15	BLM/BUB1/BUB1B/CCNB1/CDC6/CDK1/CENPF/CLSPN/DTL/E2F7/GTSE1/MAD2L1/NDC80/ORC1/PLK1/TICRR/TTK/ZWINT	18
M18	BP	GO:0007091	metaphase/anaphase transition of mitotic cell cycle	4.27e-17	1.97e-15	BUB1/BUB1B/CCNB1/CDC6/CENPE/CENPF/DLGAP5/MAD2L1/NDC80/PLK1/TTK/UBE2C/ZWINT	13
M4	MF	GO:1904315	transmitter-gated ion channel activity involved in regulation of postsynaptic membrane potential	3.71e-17	2.27e-15	CHRNA1/CHRNA2/CHRNA3/CHRNA9/CHRNB4/CHRND/CHRNG/GABRA1/GABRA2/GABRA3/GABRA4/GABRA5/GABRA6/GABRB1/GABRB2/GABRG2/GABRG3/GABRR1/GABRR2/GLRA1/GLRA2/GRIA1/GRID2/GRIK2/GRIK3/GRIK4/GRIK5	27
M18	BP	GO:1902099	regulation of metaphase/anaphase transition of cell cycle	5.35e-17	2.39e-15	BUB1/BUB1B/CCNB1/CDC6/CENPE/CENPF/DLGAP5/MAD2L1/NDC80/PLK1/TTK/UBE2C/ZWINT	13
M18	BP	GO:0140013	meiotic nuclear division	6.47e-17	2.79e-15	ASPM/BRIP1/BUB1/BUB1B/CDC20/EME1/FANCA/KIF18A/MND1/NCAPH/NDC80/NUF2/PLK1/PTTG1/RAD51/RAD51AP1/TOP2A/TTK	18
M2	CC	GO:0005840	ribosome	1.19e-17	2.81e-15	ISG15/MPV17L2/MRPL11/MRPL12/MRPL14/MRPL2/MRPL21/MRPL23/MRPL28/MRPL41/MRPL52/MRPL54/MRPL55/MRPS12/MRPS17/MRPS2/MRPS34/RPL11/RPL13/RPL13A/RPL18/RPL18A/RPL21/RPL22L1/RPL23/RPL23A/RPL24/RPL26/RPL27/RPL27A/RPL28/RPL29/RPL30/RPL32/RPL35/RPL36/RPL37/RPL37A/RPL38/RPL39/RPL39L/RPL41/RPL8/RPL9/RPLP0/RPLP1/RPLP2/RPS10/RPS11/RPS12/RPS14/RPS15/RPS15A/RPS16/RPS18/RPS19/RPS2/RPS20/RPS21/RPS25/RPS26/RPS27/RPS27L…	73
M310	CC	GO:0009897	external side of plasma membrane	1.74e-17	3.07e-15	CCR2/CCR7/CD2/CD28/CD3G/CD48/CD5/CD79A/CD8A/CLEC2D/FASLG/FCRL6/IL21R/IL23R/IL2RG/IL3RA/IL7R/ITGA4/KLRC4/KLRK1/KLRC4-KLRK1/LY75/LY9/MS4A1/SLAMF6/SLAMF7/SLC38A1	27
M18	BP	GO:0044784	metaphase/anaphase transition of cell cycle	8.31e-17	3.46e-15	BUB1/BUB1B/CCNB1/CDC6/CENPE/CENPF/DLGAP5/MAD2L1/NDC80/PLK1/TTK/UBE2C/ZWINT	13
M100	BP	GO:0002764	immune response-regulating signaling pathway	2.36e-17	4.14e-15	BANK1/BTLA/CCR7/CD160/CD247/CD28/CD79A/CD8A/CD8B/FCRL3/GCSAM/IRF4/ITK/KLRC1/KLRC4/KLRD1/KLRK1/KLRC4-KLRK1/LAX1/LTF/MS4A1/MYO1G/NCR3/PRKCQ/PTPN22/SH2D1A/THEMIS/TLR7/TRAT1/TXK	30
M18	BP	GO:0051321	meiotic cell cycle	1.24e-16	4.98e-15	ASPM/BRIP1/BUB1/BUB1B/CDC20/EME1/EXO1/FANCA/KIF18A/MND1/NCAPH/NDC80/NEK2/NUF2/PLK1/PTTG1/RAD51/RAD51AP1/TOP2A/TTK	20
M2	CC	GO:0098800	inner mitochondrial membrane protein complex	3.02e-17	5.36e-15	ATP5F1D/ATP5F1E/ATP5MC2/ATP5ME/ATP5MF/ATP5MG/ATP5MGL/ATP5MJ/ATP5MK/ATP5PO/CHCHD10/CHCHD6/COX5B/COX6A1/COX6A2/COX6B1/COX6C/COX7A1/COX8A/CYC1/MICOS10/MICOS13/ATP6/ATP8/COX1/COX3/CYTB/ND1/ND2/ND3/ND4/ND4L/ND5/ND6/NDUFA1/NDUFA11/NDUFA2/NDUFA4/NDUFA8/NDUFAB1/NDUFB1/NDUFB10/NDUFB11/NDUFB7/NDUFC1/NDUFS5/NDUFS6/NDUFS7/NDUFS8/NDUFV1/ROMO1/SLC25A6/TIMM10/TIMM29/UQCR10/UQCR11/UQCRQ	57
M4	MF	GO:0005244	voltage-gated ion channel activity	9.96e-17	5.38e-15	ABCC8/CACNA1A/CACNA1B/CACNA1E/CACNA1F/CACNA1G/CACNA1I/CACNA1S/CACNA2D4/CACNG2/CACNG3/CACNG7/CACNG8/CATSPER1/CATSPER4/CLCN1/CLCNKA/CLCNKB/CNR1/GRIN1/HCN4/KCNA1/KCNA10/KCNA2/KCNA4/KCNA6/KCNA7/KCNC1/KCNG1/KCNH2/KCNH4/KCNH5/KCNH6/KCNIP1/KCNJ11/KCNJ12/KCNJ6/KCNJ9/KCNK10/KCNK18/KCNK2/KCNK9/KCNN1/KCNQ2/KCNQ3/KCNQ4/KCNQ5/KCNS1/KCNT1/KCNU1/NOX1/OPRM1/RYR1/SCN10A/SCN1A/SCN2B/SCN5A/TMC1/TMC2	59
M4	MF	GO:0022832	voltage-gated channel activity	9.96e-17	5.38e-15	ABCC8/CACNA1A/CACNA1B/CACNA1E/CACNA1F/CACNA1G/CACNA1I/CACNA1S/CACNA2D4/CACNG2/CACNG3/CACNG7/CACNG8/CATSPER1/CATSPER4/CLCN1/CLCNKA/CLCNKB/CNR1/GRIN1/HCN4/KCNA1/KCNA10/KCNA2/KCNA4/KCNA6/KCNA7/KCNC1/KCNG1/KCNH2/KCNH4/KCNH5/KCNH6/KCNIP1/KCNJ11/KCNJ12/KCNJ6/KCNJ9/KCNK10/KCNK18/KCNK2/KCNK9/KCNN1/KCNQ2/KCNQ3/KCNQ4/KCNQ5/KCNS1/KCNT1/KCNU1/NOX1/OPRM1/RYR1/SCN10A/SCN1A/SCN2B/SCN5A/TMC1/TMC2	59
M329	BP	GO:0002181	cytoplasmic translation	3.68e-18	5.55e-15	DPH2/RPL13/RPL13A/RPL29/RPL35/RPL36/RPL41/RPL8/RPLP0/RPLP1/RPLP2/RPS11/RPS14/RPS19/RPS2/RPS26/RPS8/RPSA	18
M18	BP	GO:0045930	negative regulation of mitotic cell cycle	1.84e-16	7.17e-15	BLM/BUB1/BUB1B/CCNB1/CDC6/CDK1/CENPF/CLSPN/DTL/E2F7/EME1/GTSE1/MAD2L1/NDC80/ORC1/PLK1/TICRR/TTK/ZWINT	19
M18	BP	GO:0051783	regulation of nuclear division	1.99e-16	7.53e-15	BUB1/BUB1B/CCNB1/CDC20/CDCA2/CENPF/DLGAP5/MAD2L1/MKI67/NDC80/NEK2/NUSAP1/PLK1/RAD51AP1/TTK/ZWINT	16
M364	BP	GO:0140014	mitotic nuclear division	2.46e-17	9.14e-15	ANLN/BUB1B/CDCA2/CDCA5/CENPE/DLGAP5/KIF15/KIF4A/MKI67/NCAPH/NDC80/NUSAP1/PTTG1/TTK/UBE2C/ZWINT	16
M364	BP	GO:0000280	nuclear division	3.62e-17	9.14e-15	ANLN/BUB1B/CDCA2/CDCA5/CENPE/DLGAP5/KIF15/KIF4A/MKI67/NCAPH/NDC80/NUSAP1/PTTG1/RAD51AP1/TOP2A/TTK/UBE2C/ZWINT	18
M310	BP	GO:0030217	T cell differentiation	2.07e-17	9.52e-15	BCL11B/CCR2/CCR7/CD2/CD28/CD3G/CD8A/IFNG/IL23R/IL7R/IRF4/ITK/LY9/PLA2G2D/PTPN22/RHOH/RIPK3/SASH3/SLAMF6/TBX21/THEMIS/TOX	22
M4	CC	GO:0099055	integral component of postsynaptic membrane	2.13e-16	1.22e-14	ADORA1/CACNG2/CACNG3/CACNG7/CDH10/CHRNA1/CHRNA9/CHRND/CSPG5/DCC/DRD2/DRD3/EPHA7/GABRA2/GABRA3/GABRA4/GABRA5/GABRB2/GABRG2/GRIA1/GRID2/GRIK4/GRIK5/GRM2/GRM3/GRM5/GSG1L/KCNA1/KCNC1/LRFN2/LRFN5/NLGN1/OPRK1/OPRM1/PLPPR4/SHISA6/SHISA7/SHISA9/SLC6A3/SLC6A4/SLC6A9/SLITRK1/SORCS3	43
M18	BP	GO:1903046	meiotic cell cycle process	3.62e-16	1.33e-14	ASPM/BRIP1/BUB1/BUB1B/CDC20/EME1/FANCA/KIF18A/MND1/NCAPH/NDC80/NUF2/PLK1/PTTG1/RAD51/RAD51AP1/TOP2A/TTK	18
M4	MF	GO:0098960	postsynaptic neurotransmitter receptor activity	2.78e-16	1.38e-14	CHRNA1/CHRNA2/CHRNA3/CHRNA9/CHRNB4/CHRND/CHRNG/DRD2/DRD3/GABRA1/GABRA2/GABRA3/GABRA4/GABRA5/GABRA6/GABRB1/GABRB2/GABRG2/GABRG3/GABRR1/GABRR2/GLRA1/GLRA2/GRIA1/GRID2/GRIK2/GRIK3/GRIK4/GRIK5/GRM1/GRM5	31
M4	MF	GO:0022843	voltage-gated cation channel activity	2.84e-16	1.38e-14	ABCC8/CACNA1A/CACNA1B/CACNA1E/CACNA1F/CACNA1G/CACNA1I/CACNA1S/CACNA2D4/CACNG2/CACNG3/CACNG7/CACNG8/CATSPER1/CATSPER4/CNR1/GRIN1/HCN4/KCNA1/KCNA10/KCNA2/KCNA4/KCNA6/KCNA7/KCNC1/KCNG1/KCNH2/KCNH4/KCNH5/KCNH6/KCNJ11/KCNJ12/KCNJ6/KCNJ9/KCNK18/KCNK2/KCNK9/KCNN1/KCNQ2/KCNQ3/KCNQ4/KCNQ5/KCNS1/KCNT1/OPRM1/RYR1/TMC1/TMC2	48
M100	BP	GO:0001909	leukocyte mediated cytotoxicity	9.4e-17	1.52e-14	CD160/GZMB/IL23R/IL7R/KLRC1/KLRC4/KLRD1/KLRK1/KLRC4-KLRK1/NCR1/NCR3/NKG7/PRF1/RIPK3/SH2D1A/SLAMF6/SLAMF7/XCL1	18
M4	MF	GO:0099529	neurotransmitter receptor activity involved in regulation of postsynaptic membrane potential	3.39e-16	1.56e-14	CHRNA1/CHRNA2/CHRNA3/CHRNA9/CHRNB4/CHRND/CHRNG/GABRA1/GABRA2/GABRA3/GABRA4/GABRA5/GABRA6/GABRB1/GABRB2/GABRG2/GABRG3/GABRR1/GABRR2/GLRA1/GLRA2/GRIA1/GRID2/GRIK2/GRIK3/GRIK4/GRIK5	27
M100	BP	GO:0002228	natural killer cell mediated immunity	1.07e-16	1.61e-14	CD160/CD96/GZMB/KLRC1/KLRC4/KLRD1/KLRK1/KLRC4-KLRK1/NCR1/NCR3/NKG7/SH2D1A/SH2D1B/SLAMF6/SLAMF7	15
M2	BP	GO:0002181	cytoplasmic translation	3.72e-18	2.16e-14	DPH2/EIF3CL/MIF4GD/RPL11/RPL13/RPL13A/RPL18/RPL18A/RPL21/RPL22L1/RPL23/RPL23A/RPL24/RPL26/RPL27/RPL27A/RPL28/RPL29/RPL30/RPL32/RPL35/RPL36/RPL37/RPL37A/RPL38/RPL39/RPL41/RPL8/RPL9/RPLP0/RPLP1/RPLP2/RPS10/RPS11/RPS12/RPS14/RPS15/RPS15A/RPS16/RPS18/RPS19/RPS2/RPS20/RPS21/RPS25/RPS26/RPS27/RPS28/RPS29/RPS3/RPS3A/RPS4X/RPS8/RPS9/RPSA/UBA52	56
M364	BP	GO:0007346	regulation of mitotic cell cycle	1.22e-16	2.16e-14	ANLN/BUB1B/CDCA2/CDCA5/CDK1/CENPE/CLSPN/DLGAP5/DTL/E2F7/GTSE1/MKI67/NDC80/NUSAP1/RRM2/TTK/UBE2C/ZWINT	18
M364	BP	GO:0000819	sister chromatid segregation	1.43e-16	2.16e-14	BUB1B/CDCA5/CENPE/DLGAP5/ESCO2/KIF4A/NCAPH/NDC80/NUSAP1/PTTG1/TOP2A/TTK/UBE2C/ZWINT	14
M100	BP	GO:0002429	immune response-activating cell surface receptor signaling pathway	1.81e-16	2.39e-14	BANK1/CCR7/CD160/CD247/CD28/CD79A/CD8A/CD8B/FCRL3/GCSAM/ITK/KLRC4/KLRD1/KLRK1/KLRC4-KLRK1/LAX1/MS4A1/MYO1G/NCR3/PTPN22/SH2D1A/THEMIS/TRAT1/TXK	24
M100	BP	GO:0002757	immune response-activating signal transduction	1.81e-16	2.39e-14	BANK1/CCR7/CD160/CD247/CD28/CD79A/CD8A/CD8B/FCRL3/GCSAM/ITK/KLRC4/KLRD1/KLRK1/KLRC4-KLRK1/LAX1/MS4A1/MYO1G/NCR3/PTPN22/SH2D1A/THEMIS/TRAT1/TXK	24
M364	BP	GO:0048285	organelle fission	2.1e-16	2.66e-14	ANLN/BUB1B/CDCA2/CDCA5/CENPE/DLGAP5/KIF15/KIF4A/MKI67/NCAPH/NDC80/NUSAP1/PTTG1/RAD51AP1/TOP2A/TTK/UBE2C/ZWINT	18
M19	CC	GO:0042611	MHC protein complex	1.41e-16	2.75e-14	HLA-A/HLA-B/HLA-C/HLA-DQA1/HLA-DQA2/HLA-DQB1/HLA-DQB2/HLA-DRB1/HLA-DRB5/HLA-F	10
M160	CC	GO:0000775	chromosome, centromeric region	4.26e-16	3.28e-14	BUB1B/CDCA5/CDCA8/CENPE/CENPL/ESCO2/HJURP/KIF18A/NDC80/SKA1/SKA3/SPC24/TOP2A/TTK/ZWINT	15
M4	BP	GO:0042391	regulation of membrane potential	4.95e-17	4.87e-14	ABCB5/ACTN2/ADORA1/ASIC1/ASIC2/ATP1A3/ATP1A4/BEST2/CACNA1G/CACNA1I/CACNG2/CAV3/CHRNA1/CHRNA2/CHRNA3/CHRNA9/CHRNB4/CHRND/CHRNG/CLCN1/CNGB1/CNR1/DRD2/FGF13/GABRA1/GABRA2/GABRA3/GABRA4/GABRA5/GABRA6/GABRB1/GABRB2/GABRG2/GABRG3/GABRR1/GABRR2/GJD2/GLRA1/GLRA2/GLRA3/GRIA1/GRID2/GRIK2/GRIK3/GRIK4/GRIK5/GRIN1/GRM1/GRM5/HCN4/HTR3A/HTR3B/HTR3C/HTR3D/HTR3E/IGSF11/KCNA1/KCNA2/KCNC1/KCNH2/KCNH4/KCNH5/KCNH6/KC…	92
M160	CC	GO:0098687	chromosomal region	1.31e-15	5.06e-14	BUB1B/CDCA5/CDCA8/CDK1/CENPE/CENPL/ESCO2/HJURP/KIF18A/NDC80/RAD51AP1/SKA1/SKA3/SPC24/TOP2A/TTK/ZWINT	17
M4	MF	GO:0015079	potassium ion transmembrane transporter activity	1.16e-15	5.07e-14	ABCC8/ATP12A/ATP1A3/ATP1A4/ATP4A/GRIK2/GRIK3/GRIK4/GRIK5/HCN4/KCNA1/KCNA10/KCNA2/KCNA4/KCNA6/KCNA7/KCNC1/KCNG1/KCNH2/KCNH4/KCNH5/KCNH6/KCNIP1/KCNJ11/KCNJ12/KCNJ6/KCNJ9/KCNK10/KCNK18/KCNK2/KCNK9/KCNN1/KCNQ2/KCNQ3/KCNQ4/KCNQ5/KCNS1/KCNT1/PKD2L1/SLC12A1/SLC12A3/SLC12A5/SLC24A2/SLC24A5/SLC9A2/SLC9A3/SLC9A4/SLC9A5/SLC9C2	49
M100	BP	GO:0031341	regulation of cell killing	4.22e-16	5.22e-14	CD160/IFNG/IL23R/IL7R/KLRC1/KLRC4/KLRD1/KLRK1/KLRC4-KLRK1/NCR1/NCR3/PRF1/RIPK3/SH2D1A/SLAMF6/XCL1	16
M19	CC	GO:0071556	integral component of lumenal side of endoplasmic reticulum membrane	8.44e-16	5.51e-14	HLA-A/HLA-B/HLA-C/HLA-DQA1/HLA-DQA2/HLA-DQB1/HLA-DQB2/HLA-DRB1/HLA-DRB5/HLA-F	10
M19	CC	GO:0098553	lumenal side of endoplasmic reticulum membrane	8.44e-16	5.51e-14	HLA-A/HLA-B/HLA-C/HLA-DQA1/HLA-DQA2/HLA-DQB1/HLA-DQB2/HLA-DRB1/HLA-DRB5/HLA-F	10
M364	BP	GO:0098813	nuclear chromosome segregation	5.51e-16	5.96e-14	BUB1B/CDCA5/CENPE/DLGAP5/ESCO2/KIF4A/NCAPH/NDC80/NUSAP1/PTTG1/SPC24/TOP2A/TTK/UBE2C/ZWINT	15
M18	BP	GO:0006261	DNA-templated DNA replication	1.74e-15	6.22e-14	BLM/CDC45/CDC6/E2F7/E2F8/EME1/GINS1/GINS2/GINS4/MCM10/MCM2/ORC1/POLQ/RAD51/TICRR/WDHD1	16
M4	CC	GO:0098936	intrinsic component of postsynaptic membrane	1.22e-15	6.32e-14	ADORA1/CACNG2/CACNG3/CACNG7/CDH10/CHRNA1/CHRNA9/CHRND/CSPG5/DCC/DRD2/DRD3/EPHA7/GABRA2/GABRA3/GABRA4/GABRA5/GABRB2/GABRG2/GRIA1/GRID2/GRIK4/GRIK5/GRM2/GRM3/GRM5/GSG1L/KCNA1/KCNC1/LRFN2/LRFN5/NLGN1/OPRK1/OPRM1/PLPPR4/SHISA6/SHISA7/SHISA9/SLC6A3/SLC6A4/SLC6A9/SLITRK1/SORCS3	43
M108	BP	GO:0002181	cytoplasmic translation	3.92e-17	6.35e-14	DPH2/RPL13/RPL13A/RPL29/RPL35/RPL36/RPL41/RPL8/RPLP0/RPLP1/RPLP2/RPS11/RPS14/RPS19/RPS2/RPS26/RPS8/RPSA	18
M364	BP	GO:0044772	mitotic cell cycle phase transition	6.77e-16	6.4e-14	ANLN/BUB1B/CCNA2/CDCA5/CDK1/CENPE/CLSPN/DLGAP5/DTL/E2F7/GTSE1/MELK/NDC80/RRM2/TTK/UBE2C/ZWINT	17
M2	CC	GO:0098798	mitochondrial protein-containing complex	5.19e-16	6.54e-14	ATP5F1D/ATP5F1E/ATP5MC2/ATP5ME/ATP5MF/ATP5MG/ATP5MGL/ATP5MJ/ATP5MK/ATP5PO/BAX/CHCHD10/CHCHD6/COX5B/COX6A1/COX6A2/COX6B1/COX6C/COX7A1/COX8A/CYC1/HSD17B10/MICOS10/MICOS13/MPV17L2/MRPL11/MRPL12/MRPL14/MRPL2/MRPL21/MRPL23/MRPL28/MRPL41/MRPL52/MRPL54/MRPL55/MRPS12/MRPS17/MRPS2/MRPS34/ATP6/ATP8/COX1/COX3/CYTB/ND1/ND2/ND3/ND4/ND4L/ND5/ND6/NDUFA1/NDUFA11/NDUFA2/NDUFA4/NDUFA8/NDUFAB1/NDUFB1/NDUFB10/NDUFB1…	80
M2	CC	GO:0022627	cytosolic small ribosomal subunit	5.53e-16	6.54e-14	ISG15/RPS10/RPS11/RPS12/RPS14/RPS15/RPS15A/RPS16/RPS18/RPS19/RPS2/RPS20/RPS21/RPS25/RPS26/RPS27/RPS27L/RPS28/RPS29/RPS3/RPS3A/RPS4X/RPS4Y1/RPS8/RPS9/RPSA/UBA52	27
M4	MF	GO:0015108	chloride transmembrane transporter activity	1.86e-15	7.79e-14	ANO4/BEST2/BEST3/BEST4/BSND/CLCA1/CLCA2/CLCN1/CLCNKA/CLCNKB/CLDN4/FXYD3/GABRA1/GABRA2/GABRA3/GABRA4/GABRA5/GABRA6/GABRB1/GABRB2/GABRG2/GABRG3/GABRR1/GABRR2/GLRA1/GLRA2/GLRA3/NMUR2/SLC12A1/SLC12A3/SLC12A5/SLC18A1/SLC26A8/SLC26A9/SLC4A1/SLC6A3/SLC6A4/TTYH1	38
M331	CC	GO:0022627	cytosolic small ribosomal subunit	4.23e-15	1.18e-13	RPS10/RPS12/RPS15A/RPS16/RPS21/RPS25/RPS27/RPS28/RPS29/RPS3A	10
M109	CC	GO:0022625	cytosolic large ribosomal subunit	3.28e-15	1.51e-13	RPL23/RPL23A/RPL24/RPL26/RPL27/RPL27A/RPL30/RPL32/RPL37/RPL37A/RPL38/RPL39	12
M109	CC	GO:0022627	cytosolic small ribosomal subunit	3.73e-15	1.51e-13	RPS10/RPS12/RPS15A/RPS16/RPS21/RPS25/RPS27/RPS27L/RPS28/RPS29/RPS3A	11
M18	BP	GO:0007088	regulation of mitotic nuclear division	4.54e-15	1.58e-13	BUB1/BUB1B/CCNB1/CDCA2/CENPF/DLGAP5/MAD2L1/MKI67/NDC80/NEK2/NUSAP1/PLK1/TTK/ZWINT	14
M160	CC	GO:0005819	spindle	6.18e-15	1.59e-13	BUB1B/CDC20/CDCA8/CDK1/CENPE/CKAP2L/DLGAP5/HMMR/KIF15/KIF18A/KIF20A/KIF4A/NUSAP1/SHCBP1/SKA1/SKA3/TTK	17
M100	BP	GO:0002703	regulation of leukocyte mediated immunity	1.88e-15	2.2e-13	CCR2/CD160/CD28/CD96/CLC/IL23R/IL7R/KLRC1/KLRC4/KLRD1/KLRK1/KLRC4-KLRK1/NCR1/NCR3/RIPK3/SASH3/SH2D1A/SH2D1B/SLAMF6/TBX21/XCL1	21
M364	BP	GO:1901990	regulation of mitotic cell cycle phase transition	2.9e-15	2.44e-13	ANLN/BUB1B/CDCA5/CDK1/CENPE/CLSPN/DLGAP5/DTL/E2F7/GTSE1/NDC80/RRM2/TTK/UBE2C/ZWINT	15
M19	CC	GO:0098576	lumenal side of membrane	7.5e-15	3.68e-13	HLA-A/HLA-B/HLA-C/HLA-DQA1/HLA-DQA2/HLA-DQB1/HLA-DQB2/HLA-DRB1/HLA-DRB5/HLA-F	10
M4	BP	GO:0006814	sodium ion transport	6.02e-16	4.93e-13	ASIC1/ASIC2/ASIC4/ATP12A/ATP1A3/ATP1A4/ATP1B4/ATP4A/ATP6V1B1/BPIFA1/CACNA1G/CACNA1I/CATSPER4/CAV3/DRD2/DRD3/FGF13/FXYD3/HCN4/HECW1/NKAIN1/NOS1/OSR1/PKD2L1/SCN10A/SCN1A/SCN2B/SCN5A/SCNN1B/SCNN1G/SLC10A2/SLC10A6/SLC12A1/SLC12A3/SLC13A1/SLC13A2/SLC17A6/SLC17A7/SLC24A2/SLC24A5/SLC38A8/SLC4A11/SLC5A11/SLC5A2/SLC5A5/SLC5A7/SLC5A8/SLC6A15/SLC6A17/SLC6A20/SLC6A3/SLC6A4/SLC6A5/SLC6A7/SLC6A9/SLC8A2/SLC8A3/…	64
M100	BP	GO:0032609	interferon-gamma production	5.55e-15	5.65e-13	CCR2/CCR7/CD160/CD2/CD244/CD96/IL23R/KLRK1/KLRC4-KLRK1/PTPN22/RIPK3/SASH3/SLAMF6/TLR7/TXK/XCL1	16
M100	BP	GO:0032649	regulation of interferon-gamma production	5.55e-15	5.65e-13	CCR2/CCR7/CD160/CD2/CD244/CD96/IL23R/KLRK1/KLRC4-KLRK1/PTPN22/RIPK3/SASH3/SLAMF6/TLR7/TXK/XCL1	16
M100	BP	GO:0002253	activation of immune response	5.64e-15	5.65e-13	BANK1/CCR7/CD160/CD247/CD28/CD79A/CD8A/CD8B/FCRL3/GCSAM/ITK/KLRC4/KLRD1/KLRK1/KLRC4-KLRK1/LAX1/MS4A1/MYO1G/NCR3/PTPN22/PYHIN1/SH2D1A/THEMIS/TRAT1/TXK	25
M18	BP	GO:1902850	microtubule cytoskeleton organization involved in mitosis	1.7e-14	5.73e-13	CCNB1/CDC20/CENPE/DLGAP5/KIF15/KIF23/KIF4A/MAD2L1/NDC80/NEK2/NUF2/NUSAP1/PLK1/PRC1/TTK	15
M160	BP	GO:0007346	regulation of mitotic cell cycle	6.88e-15	6.87e-13	ANLN/BUB1B/CDCA2/CDCA5/CDK1/CENPE/CLSPN/DLGAP5/DTL/E2F7/GTSE1/MKI67/NDC80/NUSAP1/RRM2/TTK/UBE2C/ZWINT	18
M310	BP	GO:0002768	immune response-regulating cell surface receptor signaling pathway	2.18e-15	8.04e-13	BANK1/BTLA/CCR7/CD247/CD28/CD79A/CD8A/CD8B/FCRL3/GCSAM/ITK/KLRC4/KLRK1/KLRC4-KLRK1/LAX1/MS4A1/MYO1G/PRKCQ/PTPN22/SH2D1A/THEMIS/TRAT1	22
M100	BP	GO:0001819	positive regulation of cytokine production	1.02e-14	9.79e-13	CCR2/CCR7/CD160/CD2/CD244/CD28/CLECL1/IFNG/IL23R/IRF4/ITK/KLRK1/KLRC4-KLRK1/LY9/MMP8/PIK3CG/POU2F2/PRKCQ/PTPN22/PYHIN1/SASH3/SLAMF6/TBX21/TIGIT/TLR7/TXK/XCL1	27
M100	BP	GO:0002715	regulation of natural killer cell mediated immunity	1.27e-14	1.16e-12	CD160/CD96/KLRC1/KLRC4/KLRD1/KLRK1/KLRC4-KLRK1/NCR1/NCR3/SH2D1A/SH2D1B/SLAMF6	12
M364	BP	GO:0000070	mitotic sister chromatid segregation	1.95e-14	1.48e-12	BUB1B/CDCA5/CENPE/DLGAP5/KIF4A/NCAPH/NDC80/NUSAP1/PTTG1/TTK/UBE2C/ZWINT	12
M4	MF	GO:0005254	chloride channel activity	4.26e-14	1.7e-12	ANO4/BEST2/BEST3/BEST4/BSND/CLCA1/CLCA2/CLCN1/CLCNKA/CLCNKB/CLDN4/FXYD3/GABRA1/GABRA2/GABRA3/GABRA4/GABRA5/GABRA6/GABRB1/GABRB2/GABRG2/GABRG3/GABRR1/GABRR2/GLRA1/GLRA2/GLRA3/NMUR2/SLC26A8/SLC26A9/TTYH1	31
M100	BP	GO:0001910	regulation of leukocyte mediated cytotoxicity	2.04e-14	1.79e-12	CD160/IL23R/IL7R/KLRC1/KLRC4/KLRD1/KLRK1/KLRC4-KLRK1/NCR1/NCR3/RIPK3/SH2D1A/SLAMF6/XCL1	14
M329	CC	GO:0015934	large ribosomal subunit	3.33e-14	1.97e-12	MPV17L2/MRPL41/MRPL55/RPL13/RPL13A/RPL29/RPL35/RPL36/RPL39L/RPL41/RPL8/RPLP0/RPLP1/RPLP2	14
M4	MF	GO:0015103	inorganic anion transmembrane transporter activity	5.29e-14	2.03e-12	ANO4/AQP6/BEST2/BEST3/BEST4/BSND/CLCA1/CLCA2/CLCN1/CLCNKA/CLCNKB/CLDN4/FXYD3/GABRA1/GABRA2/GABRA3/GABRA4/GABRA5/GABRA6/GABRB1/GABRB2/GABRG2/GABRG3/GABRR1/GABRR2/GLRA1/GLRA2/GLRA3/NMUR2/SLC12A1/SLC12A3/SLC12A5/SLC13A1/SLC18A1/SLC22A11/SLC22A6/SLC22A8/SLC26A8/SLC26A9/SLC4A1/SLC4A11/SLC4A3/SLC5A5/SLC6A3/SLC6A4/TTYH1	46
M18	BP	GO:0033046	negative regulation of sister chromatid segregation	6.66e-14	2.08e-12	BUB1/BUB1B/CCNB1/CENPF/MAD2L1/NDC80/PLK1/PTTG1/TTK/ZWINT	10
M18	BP	GO:0033048	negative regulation of mitotic sister chromatid segregation	6.66e-14	2.08e-12	BUB1/BUB1B/CCNB1/CENPF/MAD2L1/NDC80/PLK1/PTTG1/TTK/ZWINT	10
M18	BP	GO:2000816	negative regulation of mitotic sister chromatid separation	6.66e-14	2.08e-12	BUB1/BUB1B/CCNB1/CENPF/MAD2L1/NDC80/PLK1/PTTG1/TTK/ZWINT	10
M2	CC	GO:0022625	cytosolic large ribosomal subunit	2.06e-14	2.09e-12	RPL11/RPL13/RPL13A/RPL18/RPL18A/RPL21/RPL23/RPL23A/RPL24/RPL26/RPL27/RPL27A/RPL28/RPL29/RPL30/RPL32/RPL35/RPL36/RPL37/RPL37A/RPL38/RPL39/RPL39L/RPL41/RPL8/RPL9/RPLP0/RPLP1/RPLP2/UBA52	30
M5	BP	GO:0098742	cell-cell adhesion via plasma-membrane adhesion molecules	1.8e-15	2.24e-12	ADGRL1/CBLN1/CD6/CD84/CDH11/CDH13/CDH15/CDH24/CDH6/CDHR1/CEACAM8/CELSR2/CLDN10/CLDN11/CLDN18/CLSTN2/CRTAM/DSCAML1/EFNA5/EMB/FAT3/GPC4/IGSF21/LRRC4C/NEXN/PCDH19/PCDHB10/PCDHB11/PCDHB12/PCDHB13/PCDHB14/PCDHB15/PCDHB4/PCDHB7/PCDHGA11/PCDHGA12/PCDHGA2/PCDHGA3/PCDHGA4/PCDHGA5/PCDHGA6/PCDHGA7/PCDHGA8/PCDHGA9/PCDHGB1/PCDHGB2/PCDHGB3/PCDHGB4/PCDHGB6/PCDHGC5/PTPRT/ROBO1/ROBO3/SDK2/SELP/SPARCL1/TENM3/TENM4…	59
M5	BP	GO:0007156	homophilic cell adhesion via plasma membrane adhesion molecules	2.19e-15	2.24e-12	CD84/CDH11/CDH13/CDH15/CDH24/CDH6/CDHR1/CELSR2/CLSTN2/DSCAML1/EMB/FAT3/IGSF21/NEXN/PCDH19/PCDHB10/PCDHB11/PCDHB12/PCDHB13/PCDHB14/PCDHB15/PCDHB4/PCDHB7/PCDHGA11/PCDHGA12/PCDHGA2/PCDHGA3/PCDHGA4/PCDHGA5/PCDHGA6/PCDHGA7/PCDHGA8/PCDHGA9/PCDHGB1/PCDHGB2/PCDHGB3/PCDHGB4/PCDHGB6/PCDHGC5/PTPRT/ROBO1/ROBO3/SDK2/TENM3	44
M364	BP	GO:0051983	regulation of chromosome segregation	3.72e-14	2.56e-12	BUB1B/CDCA2/CENPE/DLGAP5/MKI67/NDC80/PTTG1/TTK/UBE2C/ZWINT	10
M160	BP	GO:0044772	mitotic cell cycle phase transition	2.91e-14	2.59e-12	ANLN/BUB1B/CCNA2/CDCA5/CDK1/CENPE/CLSPN/DLGAP5/DTL/E2F7/GTSE1/MELK/NDC80/RRM2/TTK/UBE2C/ZWINT	17
M18	CC	GO:0000940	outer kinetochore	1.54e-13	2.66e-12	BUB1B/CCNB1/CENPF/NDC80/PLK1/SKA1/SKA3	7
M331	CC	GO:0015934	large ribosomal subunit	1.26e-13	2.93e-12	RPL23/RPL23A/RPL24/RPL26/RPL27/RPL27A/RPL30/RPL32/RPL37/RPL37A/RPL38/RPL39	12
M7	CC	GO:0005743	mitochondrial inner membrane	6.77e-14	3.1e-12	ATP5F1E/ATP5MC2/ATP5ME/ATP5MF/ATP5MG/ATP5MJ/ATP5MK/ATP5PO/CHCHD10/COX5B/COX6A1/COX6A2/COX6B1/COX6C/COX7A1/MICOS10/MICOS13/MPV17L2/MRPL11/MRPL21/MRPL41/MRPL52/MRPL54/MRPL55/MRPS12/MRPS2/NDUFA1/NDUFA11/NDUFA2/NDUFA4/NDUFAB1/NDUFB1/NDUFB10/NDUFB11/NDUFC1/NDUFS5/NDUFS6/PET100/PPOX/SQOR/SURF1/TIMM29/TIMM8B/UQCC2/UQCC3/UQCR10/UQCRQ	47
M100	BP	GO:0007159	leukocyte cell-cell adhesion	3.81e-14	3.12e-12	ADD2/CCR2/CCR7/CD160/CD28/CD5/CLECL1/ICOS/IFNG/IL23R/IL7R/ITGA4/KLRK1/KLRC4-KLRK1/LAX1/PLA2G2D/PRKCQ/PTPN22/RHOH/SASH3/SIRPG/TBX21/TIGIT/XCL1	24
M100	BP	GO:1903037	regulation of leukocyte cell-cell adhesion	3.85e-14	3.12e-12	CCR2/CCR7/CD160/CD28/CD5/CLECL1/ICOS/IFNG/IL23R/IL7R/ITGA4/KLRK1/KLRC4-KLRK1/LAX1/PLA2G2D/PRKCQ/PTPN22/RHOH/SASH3/SIRPG/TBX21/TIGIT/XCL1	23
M471	BP	GO:1903131	mononuclear cell differentiation	2.63e-15	3.19e-12	BCL11B/CD2/CD28/CD3G/DCSTAMP/IFNG/IKZF3/IL23R/IL7R/IRF4/ITGA4/ITK/LY9/MS4A1/RHOH/SLAMF6/SLAMF8/TBX21/TOX	19
M471	BP	GO:0030098	lymphocyte differentiation	4.64e-15	3.19e-12	BCL11B/CD2/CD28/CD3G/IFNG/IKZF3/IL23R/IL7R/IRF4/ITGA4/ITK/LY9/MS4A1/RHOH/SLAMF6/SLAMF8/TBX21/TOX	18
M18	BP	GO:0051985	negative regulation of chromosome segregation	1.1e-13	3.26e-12	BUB1/BUB1B/CCNB1/CENPF/MAD2L1/NDC80/PLK1/PTTG1/TTK/ZWINT	10
M18	BP	GO:1905819	negative regulation of chromosome separation	1.1e-13	3.26e-12	BUB1/BUB1B/CCNB1/CENPF/MAD2L1/NDC80/PLK1/PTTG1/TTK/ZWINT	10
M4	MF	GO:0099094	ligand-gated cation channel activity	9.24e-14	3.4e-12	ABCC8/ASIC1/ASIC2/ASIC4/CHRNA1/CHRNA2/CHRNA3/CHRNA9/CHRNB4/CHRND/CHRNG/CNGA2/CNGA3/CNGB1/CNGB3/GRIA1/GRIA2/GRIK2/GRIK3/GRIK4/GRIK5/GRIN1/HCN4/HTR3A/HTR3B/HTR3C/HTR3D/HTR3E/KCNA10/KCNH2/KCNH6/KCNJ11/KCNJ12/KCNJ6/KCNJ9/KCNN1/RYR1/SCNN1B/SCNN1G	39
M100	BP	GO:0042267	natural killer cell mediated cytotoxicity	5.15e-14	4.01e-12	CD160/GZMB/KLRC1/KLRC4/KLRD1/KLRK1/KLRC4-KLRK1/NCR1/NCR3/NKG7/SH2D1A/SLAMF6/SLAMF7	13
M18	BP	GO:0033047	regulation of mitotic sister chromatid segregation	1.39e-13	4.05e-12	BUB1/BUB1B/CCNB1/CENPF/MAD2L1/NDC80/PLK1/PTTG1/TTK/ZWINT	10
M364	BP	GO:0051304	chromosome separation	7.2e-14	4.54e-12	BUB1B/CENPE/DLGAP5/NCAPH/NDC80/PTTG1/TOP2A/TTK/UBE2C/ZWINT	10
M18	BP	GO:2001251	negative regulation of chromosome organization	1.97e-13	5.6e-12	BUB1/BUB1B/CCNB1/CENPF/MAD2L1/MCM2/NDC80/PLK1/PTTG1/TOP2A/TTK/ZWINT	12
M100	BP	GO:0030101	natural killer cell activation	7.5e-14	5.64e-12	CD2/CD244/ELF4/IL21R/IL23R/IL2RB/KLRK1/KLRC4-KLRK1/NCR1/NCR3/NKG7/PTPN22/SLAMF7/TOX	14
M160	BP	GO:1901990	regulation of mitotic cell cycle phase transition	7.66e-14	6.12e-12	ANLN/BUB1B/CDCA5/CDK1/CENPE/CLSPN/DLGAP5/DTL/E2F7/GTSE1/NDC80/RRM2/TTK/UBE2C/ZWINT	15
M4	BP	GO:0006813	potassium ion transport	9.41e-15	6.61e-12	ABCC8/ACTN2/ADORA1/ATP12A/ATP1A3/ATP1A4/ATP1B4/ATP4A/CAV3/DPP6/DRD2/DRD3/EDN3/FXYD3/HCN4/KCNA1/KCNA10/KCNA2/KCNA4/KCNA6/KCNA7/KCNC1/KCNG1/KCNH2/KCNH4/KCNH5/KCNH6/KCNIP1/KCNJ11/KCNJ12/KCNJ6/KCNJ9/KCNK10/KCNK18/KCNK2/KCNK9/KCNN1/KCNQ2/KCNQ3/KCNQ4/KCNQ5/KCNS1/KCNT1/KCNU1/KEL/MTNR1B/NOS1/OPRK1/PKD2L1/RGS7/SLC12A1/SLC12A3/SLC12A5/SLC24A2/SLC24A5/SLC9A2/SLC9A3/SLC9A4/SLC9A5/SLC9C2/WNK4	61
M364	BP	GO:1901987	regulation of cell cycle phase transition	1.25e-13	7.26e-12	ANLN/BUB1B/CDCA5/CDK1/CENPE/CLSPN/DLGAP5/DTL/E2F7/GTSE1/NDC80/RRM2/TTK/UBE2C/ZWINT	15
M2	CC	GO:0005743	mitochondrial inner membrane	8.2e-14	7.27e-12	ALDH18A1/ATAD3A/ATAD3B/ATP23/ATP5F1D/ATP5F1E/ATP5MC2/ATP5ME/ATP5MF/ATP5MG/ATP5MGL/ATP5MJ/ATP5MK/ATP5PO/AURKAIP1/BOK/CCDC51/CHCHD10/CHCHD6/COA3/COQ10A/COX5B/COX6A1/COX6A2/COX6B1/COX6C/COX7A1/COX8A/CYC1/CYP11A1/CYP1A1/CYP27A1/DNAJC30/ECSIT/FLVCR1/FPGS/GCAT/IFI6/MICOS10/MICOS13/MPV17L2/MRPL11/MRPL12/MRPL14/MRPL2/MRPL21/MRPL23/MRPL28/MRPL41/MRPL52/MRPL54/MRPL55/MRPS12/MRPS17/MRPS2/MRPS34/ATP6/ATP8/CO…	111
M329	CC	GO:0022625	cytosolic large ribosomal subunit	1.75e-13	8.28e-12	RPL13/RPL13A/RPL29/RPL35/RPL36/RPL39L/RPL41/RPL8/RPLP0/RPLP1/RPLP2	11
M310	BP	GO:0046631	alpha-beta T cell activation	3.15e-14	9.4e-12	BCL11B/CCR2/CD28/ELF4/IFNG/IL23R/IRF4/ITK/LY9/PLA2G2D/PRKCQ/PTPN22/SASH3/SLAMF6/TBX21/TOX	16
M310	BP	GO:0045058	T cell selection	4.34e-14	9.4e-12	BCL11B/CCR7/CD28/CD3G/IL23R/IRF4/LY9/SLAMF6/TBX21/THEMIS/TOX	11
M310	BP	GO:0007159	leukocyte cell-cell adhesion	4.77e-14	9.4e-12	ADD2/CCR2/CCR7/CD28/CD5/CLECL1/ICOS/IFNG/IL23R/IL7R/ITGA4/KLRK1/KLRC4-KLRK1/LAX1/PLA2G2D/PRKCQ/PTPN22/RHOH/SASH3/SIRPG/TBX21/TIGIT	22
M310	BP	GO:0002429	immune response-activating cell surface receptor signaling pathway	5.1e-14	9.4e-12	BANK1/CCR7/CD247/CD28/CD79A/CD8A/CD8B/FCRL3/GCSAM/ITK/KLRC4/KLRK1/KLRC4-KLRK1/LAX1/MS4A1/MYO1G/PTPN22/SH2D1A/THEMIS/TRAT1	20
M310	BP	GO:0002757	immune response-activating signal transduction	5.1e-14	9.4e-12	BANK1/CCR7/CD247/CD28/CD79A/CD8A/CD8B/FCRL3/GCSAM/ITK/KLRC4/KLRK1/KLRC4-KLRK1/LAX1/MS4A1/MYO1G/PTPN22/SH2D1A/THEMIS/TRAT1	20
M310	BP	GO:1903037	regulation of leukocyte cell-cell adhesion	6.4e-14	1.07e-11	CCR2/CCR7/CD28/CD5/CLECL1/ICOS/IFNG/IL23R/IL7R/ITGA4/KLRK1/KLRC4-KLRK1/LAX1/PLA2G2D/PRKCQ/PTPN22/RHOH/SASH3/SIRPG/TBX21/TIGIT	21
M310	BP	GO:0002764	immune response-regulating signaling pathway	7.74e-14	1.19e-11	BANK1/BTLA/CCR7/CD247/CD28/CD79A/CD8A/CD8B/FCRL3/GCSAM/IRF4/ITK/KLRC4/KLRK1/KLRC4-KLRK1/LAX1/MS4A1/MYO1G/PRKCQ/PTPN22/SH2D1A/THEMIS/TLR7/TRAT1	24
M18	BP	GO:0031570	DNA integrity checkpoint signaling	4.66e-13	1.29e-11	BLM/BRIP1/CDC45/CDC6/CDK1/CLSPN/DTL/EME1/GTSE1/ORC1/PLK1/TICRR/WDR76	13
M331	CC	GO:0015935	small ribosomal subunit	6.81e-13	1.36e-11	RPS10/RPS12/RPS15A/RPS16/RPS21/RPS25/RPS27/RPS28/RPS29/RPS3A	10
M108	CC	GO:0015934	large ribosomal subunit	2.13e-13	1.38e-11	MPV17L2/MRPL41/MRPL55/RPL13/RPL13A/RPL29/RPL35/RPL36/RPL39L/RPL41/RPL8/RPLP0/RPLP1/RPLP2	14
M2	CC	GO:0005746	mitochondrial respirasome	1.76e-13	1.39e-11	COX5B/COX6A1/COX6A2/COX6B1/COX6C/COX7A1/COX8A/CYC1/COX1/COX3/CYTB/ND1/ND2/ND3/ND4/ND4L/ND5/ND6/NDUFA1/NDUFA11/NDUFA2/NDUFA4/NDUFA8/NDUFAB1/NDUFB1/NDUFB10/NDUFB11/NDUFB7/NDUFC1/NDUFS5/NDUFS6/NDUFS7/NDUFS8/NDUFV1/SURF1/UQCR10/UQCR11/UQCRQ	38
M18	BP	GO:0007052	mitotic spindle organization	5.18e-13	1.41e-11	CCNB1/CDC20/CENPE/DLGAP5/KIF15/KIF23/KIF4A/NDC80/NEK2/NUF2/PLK1/PRC1/TTK	13
M2	CC	GO:0015934	large ribosomal subunit	2.04e-13	1.45e-11	MPV17L2/MRPL11/MRPL12/MRPL14/MRPL2/MRPL21/MRPL23/MRPL28/MRPL41/MRPL52/MRPL54/MRPL55/RPL11/RPL13/RPL13A/RPL18/RPL18A/RPL21/RPL23/RPL23A/RPL24/RPL26/RPL27/RPL27A/RPL28/RPL29/RPL30/RPL32/RPL35/RPL36/RPL37/RPL37A/RPL38/RPL39/RPL39L/RPL41/RPL8/RPL9/RPLP0/RPLP1/RPLP2/UBA52	42
M4	BP	GO:0034765	regulation of ion transmembrane transport	2.76e-14	1.7e-11	ABCC8/ACTN2/ASIC2/BPIFA1/CACNA1A/CACNA1B/CACNA1E/CACNA1F/CACNA1G/CACNA1I/CACNA1S/CACNA2D4/CACNG2/CACNG3/CACNG7/CACNG8/CALCR/CASQ1/CATSPER1/CATSPER4/CAV3/CD19/CLCN1/CLCNKA/CLCNKB/CRH/DPP6/DRD2/DRD3/EDN3/FGF13/FXYD3/GRM5/GSG1L/HAP1/HECW1/HRC/IL13/JPH2/JPH3/JPH4/KCNA1/KCNA10/KCNA2/KCNA4/KCNA6/KCNA7/KCNC1/KCNG1/KCNH2/KCNH4/KCNH5/KCNIP1/KCNJ11/KCNJ12/KCNJ6/KCNJ9/KCNK10/KCNQ2/KCNQ3/KCNQ4/KCNQ5/KCNS1/KC…	93
M331	CC	GO:0042788	polysomal ribosome	1.04e-12	1.83e-11	RPL24/RPL30/RPL32/RPL38/RPL39/RPS21/RPS28/RPS29	8
M2	CC	GO:0098803	respiratory chain complex	2.96e-13	1.91e-11	COX5B/COX6A1/COX6A2/COX6B1/COX6C/COX7A1/COX8A/CYC1/COX1/COX3/CYTB/ND1/ND2/ND3/ND4/ND4L/ND5/ND6/NDUFA1/NDUFA11/NDUFA2/NDUFA4/NDUFA8/NDUFAB1/NDUFB1/NDUFB10/NDUFB11/NDUFB7/NDUFC1/NDUFS5/NDUFS6/NDUFS7/NDUFS8/NDUFV1/UQCR10/UQCR11/UQCRQ	37
M4	CC	GO:0098793	presynapse	4.5e-13	2.12e-11	ABCC8/ADCY8/ADORA1/ATCAY/ATP2B3/ATP6V1B1/AVPR1B/BRSK1/CADM3/CALB2/CDH10/CDH8/CNR1/CNTN5/CNTN6/CPLX2/CPLX4/DOC2A/DRD2/ERC2/GABRA2/GABRA5/GAD1/GAD2/GRIA1/GRIK2/GRIK3/GRIK4/GRIK5/GRIN1/GRM2/GRM3/GRM4/HAP1/IL31RA/KCNA1/KCNA2/KCNA6/KCNC1/KCNJ9/KCNK2/KCNK9/KCTD16/KIRREL3/LGI3/NLGN1/NRXN1/NRXN2/NTNG1/NTSR1/OPRK1/OPRM1/OTOF/PACSIN1/PDYN/PENK/PNOC/PPFIA4/PRKCG/PRRT2/PTPRN/RIMS1/RIMS2/RPH3A/SCN10A/SEPTIN3/…	95
M7	CC	GO:0042788	polysomal ribosome	5.09e-13	2.12e-11	RPL11/RPL24/RPL30/RPL32/RPL36/RPL38/RPL39/RPL41/RPL8/RPS21/RPS26/RPS28/RPS29	13
M160	BP	GO:0051983	regulation of chromosome segregation	3.13e-13	2.27e-11	BUB1B/CDCA2/CENPE/DLGAP5/MKI67/NDC80/PTTG1/TTK/UBE2C/ZWINT	10
M100	BP	GO:0045058	T cell selection	3.71e-13	2.64e-11	BCL11B/CCR7/CD28/CD3G/IL23R/IRF4/LY9/SLAMF6/TBX21/THEMIS/TOX	11
M100	BP	GO:0031343	positive regulation of cell killing	3.76e-13	2.64e-11	CD160/IFNG/IL23R/KLRC4/KLRD1/KLRK1/KLRC4-KLRK1/NCR3/PRF1/SH2D1A/SLAMF6/XCL1	12
M18	BP	GO:0007094	mitotic spindle assembly checkpoint signaling	1.04e-12	2.66e-11	BUB1/BUB1B/CCNB1/CENPF/MAD2L1/NDC80/PLK1/TTK/ZWINT	9
M18	BP	GO:0071173	spindle assembly checkpoint signaling	1.04e-12	2.66e-11	BUB1/BUB1B/CCNB1/CENPF/MAD2L1/NDC80/PLK1/TTK/ZWINT	9
M18	BP	GO:0071174	mitotic spindle checkpoint signaling	1.04e-12	2.66e-11	BUB1/BUB1B/CCNB1/CENPF/MAD2L1/NDC80/PLK1/TTK/ZWINT	9
M2	MF	GO:0009055	electron transfer activity	5.01e-14	2.66e-11	AIFM2/AKR7A3/ALDH4A1/COX5B/COX6A1/COX6A2/COX6B1/COX7A1/COX8A/CYBA/CYC1/CYP1A2/GFUS/GLDC/GLRX2/GPX2/HAAO/ME1/COX1/COX3/CYTB/ND1/ND2/ND3/ND4/ND4L/ND5/ND6/NDUFA1/NDUFA2/NDUFA4/NDUFA8/NDUFB1/NDUFB10/NDUFB7/NDUFC1/NDUFS5/NDUFS6/NDUFS7/NDUFS8/NDUFV1/PHGDH/QDPR/RDH16/SURF1/UQCR10/UQCR11	47
M7	CC	GO:0005746	mitochondrial respirasome	7.22e-13	2.75e-11	COX5B/COX6A1/COX6A2/COX6B1/COX6C/COX7A1/NDUFA1/NDUFA11/NDUFA2/NDUFA4/NDUFAB1/NDUFB1/NDUFB10/NDUFB11/NDUFC1/NDUFS5/NDUFS6/SURF1/UQCR10/UQCRQ	20
M18	BP	GO:0031577	spindle checkpoint signaling	1.35e-12	3.37e-11	BUB1/BUB1B/CCNB1/CENPF/MAD2L1/NDC80/PLK1/TTK/ZWINT	9
M109	CC	GO:0015935	small ribosomal subunit	1.02e-12	3.44e-11	RPS10/RPS12/RPS15A/RPS16/RPS21/RPS25/RPS27/RPS27L/RPS28/RPS29/RPS3A	11
M100	BP	GO:1903039	positive regulation of leukocyte cell-cell adhesion	5.34e-13	3.62e-11	CCR2/CCR7/CD160/CD28/CD5/CLECL1/ICOS/IFNG/IL23R/IL7R/ITGA4/KLRK1/KLRC4-KLRK1/PRKCQ/PTPN22/RHOH/SASH3/SIRPG/XCL1	19
M108	CC	GO:0022625	cytosolic large ribosomal subunit	7.6e-13	3.94e-11	RPL13/RPL13A/RPL29/RPL35/RPL36/RPL39L/RPL41/RPL8/RPLP0/RPLP1/RPLP2	11
M160	BP	GO:0051304	chromosome separation	6.03e-13	4.02e-11	BUB1B/CENPE/DLGAP5/NCAPH/NDC80/PTTG1/TOP2A/TTK/UBE2C/ZWINT	10
M7	BP	GO:0006119	oxidative phosphorylation	2.46e-14	4.07e-11	ANTKMT/ATP5F1E/ATP5ME/ATP5MF/ATP5MG/ATP5PO/CHCHD10/CHCHD2/COX5B/COX6A1/COX6A2/COX7A1/NDUFA1/NDUFA2/NDUFA4/NDUFAB1/NDUFB1/NDUFB10/NDUFC1/NDUFS5/NDUFS6/UQCC2/UQCC3/UQCR10/UQCRQ	25
M18	BP	GO:0090068	positive regulation of cell cycle process	1.73e-12	4.16e-11	CCNB1/CDC6/CDCA5/CDK1/DLGAP5/DTL/E2F7/E2F8/KIF23/MAD2L1/NDC80/NUSAP1/PLK4/RAD51AP1/RRM2/UBE2C	16
M18	BP	GO:0045841	negative regulation of mitotic metaphase/anaphase transition	1.73e-12	4.16e-11	BUB1/BUB1B/CCNB1/CENPF/MAD2L1/NDC80/PLK1/TTK/ZWINT	9
M2	BP	GO:0046034	ATP metabolic process	1.9e-14	4.36e-11	AK1/ALDOA/ALDOC/ANTKMT/ARL2/ATP5F1D/ATP5F1E/ATP5MC2/ATP5ME/ATP5MF/ATP5MG/ATP5MGL/ATP5PO/BAD/CCNB1/CDK1/CHCHD10/CHCHD2/COX5B/COX6A1/COX6A2/COX7A1/CYC1/DNAJC30/EIF6/ENO1/ENO3/FBP1/FIGNL1/FIS1/GALK1/GCK/GIT1/JMJD8/ATP6/ATP8/COX1/COX3/CYTB/ND1/ND2/ND3/ND4/ND4L/ND5/ND6/NDUFA1/NDUFA2/NDUFA4/NDUFA8/NDUFAB1/NDUFB1/NDUFB10/NDUFB7/NDUFC1/NDUFS5/NDUFS6/NDUFS7/NDUFS8/NDUFV1/NUDT2/NUPR1/PKLR/PPIF/PRKAA2/SLC2A…	75
M2	BP	GO:0006119	oxidative phosphorylation	2.25e-14	4.36e-11	ANTKMT/ATP5F1D/ATP5F1E/ATP5ME/ATP5MF/ATP5MG/ATP5PO/CCNB1/CDK1/CHCHD10/CHCHD2/COX5B/COX6A1/COX6A2/COX7A1/CYC1/DNAJC30/ATP6/ATP8/COX1/COX3/CYTB/ND1/ND2/ND3/ND4/ND4L/ND5/ND6/NDUFA1/NDUFA2/NDUFA4/NDUFA8/NDUFAB1/NDUFB1/NDUFB10/NDUFB7/NDUFC1/NDUFS5/NDUFS6/NDUFS7/NDUFS8/NDUFV1/NUPR1/PPIF/UQCC2/UQCC3/UQCR10/UQCRQ	49
M2	CC	GO:0015935	small ribosomal subunit	1.01e-12	5.96e-11	ISG15/MRPS12/MRPS17/MRPS2/MRPS34/RPS10/RPS11/RPS12/RPS14/RPS15/RPS15A/RPS16/RPS18/RPS19/RPS2/RPS20/RPS21/RPS25/RPS26/RPS27/RPS27L/RPS28/RPS29/RPS3/RPS3A/RPS4X/RPS4Y1/RPS8/RPS9/RPSA/UBA52	31
M18	BP	GO:1902100	negative regulation of metaphase/anaphase transition of cell cycle	2.8e-12	6.59e-11	BUB1/BUB1B/CCNB1/CENPF/MAD2L1/NDC80/PLK1/TTK/ZWINT	9
M100	BP	GO:0031349	positive regulation of defense response	1.06e-12	6.94e-11	CCR2/CCR7/CD160/CD28/IFNG/KLRC4/KLRD1/KLRK1/KLRC4-KLRK1/MMP8/NCR3/NKG7/PIK3CG/PYHIN1/SH2D1A/SH2D1B/SLAMF6/TLR7/TRIM62/TXK	20
M100	BP	GO:0050870	positive regulation of T cell activation	1.14e-12	7.29e-11	CCR2/CCR7/CD160/CD28/CD5/CLECL1/ICOS/IFNG/IL23R/IL7R/KLRK1/KLRC4-KLRK1/PRKCQ/PTPN22/RHOH/SASH3/SIRPG/XCL1	18
M5	BP	GO:0031589	cell-substrate adhesion	9.83e-14	8.37e-11	ABI3BP/ADAM15/AJAP1/ANGPT1/ANTXR1/APOD/ARHGAP6/ATP1B2/BVES/CCDC80/CCL28/CCR7/CD34/CD3E/CD96/CDH13/CDKN2A/COL13A1/COL16A1/COL1A1/COL3A1/COL5A3/COL8A1/CORO2B/DDR1/EDIL3/EFNA5/EGFLAM/EPHA3/EPHB3/FBLN1/FBLN2/FBLN5/FREM1/FZD7/GREM1/ITGA2/ITGA3/ITGA4/ITGA8/ITGB4/ITGB6/ITGBL1/JAG1/LAMB4/LAMC3/LYPD3/MDK/MELTF/MMP14/MUC4/MYO1G/NPNT/OLFM4/PDPN/PKHD1/PPM1F/SEMA3E/SPOCK2/TACSTD2/THY1/TNN/TYRO3/VWA2/VWF/WNT4	66
M310	BP	GO:0002253	activation of immune response	6e-13	8.51e-11	BANK1/CCR7/CD247/CD28/CD79A/CD8A/CD8B/FCRL3/GCSAM/ITK/KLRC4/KLRK1/KLRC4-KLRK1/LAX1/MS4A1/MYO1G/PTPN22/PYHIN1/SH2D1A/THEMIS/TRAT1	21
M52	BP	GO:1901606	alpha-amino acid catabolic process	1.19e-13	9.91e-11	AASS/ACMSD/GPT2/HGD/OAT/PRODH/SDS/SDSL/TAT/TDO2	10
M471	BP	GO:0045058	T cell selection	2.19e-13	1e-10	BCL11B/CD28/CD3G/IL23R/IRF4/LY9/SLAMF6/TBX21/TOX	9
M4	BP	GO:0071805	potassium ion transmembrane transport	1.91e-13	1.04e-10	ABCC8/ACTN2/ATP12A/ATP1A3/ATP1A4/ATP4A/CAV3/DPP6/EDN3/HCN4/KCNA1/KCNA10/KCNA2/KCNA4/KCNA6/KCNA7/KCNC1/KCNG1/KCNH2/KCNH4/KCNH5/KCNH6/KCNIP1/KCNJ11/KCNJ12/KCNJ6/KCNJ9/KCNK10/KCNK18/KCNK2/KCNK9/KCNN1/KCNQ2/KCNQ3/KCNQ4/KCNQ5/KCNS1/KCNT1/KCNU1/KEL/MTNR1B/OPRK1/PKD2L1/RGS7/SLC12A1/SLC12A3/SLC12A5/SLC24A2/SLC24A5/SLC9A2/SLC9A3/SLC9A4/SLC9A5/SLC9C2/WNK4	55
M7	CC	GO:0070469	respirasome	2.99e-12	1.05e-10	COX5B/COX6A1/COX6A2/COX6B1/COX6C/COX7A1/NDUFA1/NDUFA11/NDUFA2/NDUFA4/NDUFAB1/NDUFB1/NDUFB10/NDUFB11/NDUFC1/NDUFS5/NDUFS6/SURF1/UQCR10/UQCRQ	20
M100	BP	GO:0002708	positive regulation of lymphocyte mediated immunity	1.94e-12	1.2e-10	CD160/CD28/IL23R/KLRC4/KLRD1/KLRK1/KLRC4-KLRK1/NCR3/SASH3/SH2D1A/SH2D1B/SLAMF6/TBX21/XCL1	14
M7	CC	GO:0098803	respiratory chain complex	3.89e-12	1.27e-10	COX5B/COX6A1/COX6A2/COX6B1/COX6C/COX7A1/NDUFA1/NDUFA11/NDUFA2/NDUFA4/NDUFAB1/NDUFB1/NDUFB10/NDUFB11/NDUFC1/NDUFS5/NDUFS6/UQCR10/UQCRQ	19
M2	CC	GO:0070469	respirasome	2.51e-12	1.37e-10	COX5B/COX6A1/COX6A2/COX6B1/COX6C/COX7A1/COX8A/CYC1/COX1/COX3/CYTB/ND1/ND2/ND3/ND4/ND4L/ND5/ND6/NDUFA1/NDUFA11/NDUFA2/NDUFA4/NDUFA8/NDUFAB1/NDUFB1/NDUFB10/NDUFB11/NDUFB7/NDUFC1/NDUFS5/NDUFS6/NDUFS7/NDUFS8/NDUFV1/SURF1/UQCR10/UQCR11/UQCRQ	38
M4	BP	GO:0050953	sensory perception of light stimulus	2.86e-13	1.38e-10	AIPL1/ATP8A2/BFSP2/CABP1/CACNA1F/CACNA2D4/CDH3/CNGA3/CNGB1/CNGB3/COL11A1/COL2A1/CPLX4/CRYBA2/CRYBB1/CRYGN/GABRR2/GJA10/GJA3/GJD2/GLRA1/GRK1/GUCY2D/GUCY2F/LCTL/MYO3B/NR2E1/NXNL2/OPN1LW/OPN4/OPN5/PAX2/PCARE/PCDH15/PDE6A/PPEF2/RCVRN/RD3/RDH8/RGR/RHO/RIMS1/RLBP1/RP1/RP1L1/RPE65/RS1/SIX3/SLC24A2/TRPM1/TULP1/TULP2/TYR/VSX1/VSX2	55
M4	BP	GO:0035725	sodium ion transmembrane transport	3.08e-13	1.38e-10	ASIC1/ASIC2/ASIC4/ATP12A/ATP1A3/ATP1A4/ATP4A/BPIFA1/CACNA1G/CACNA1I/CAV3/DRD3/FGF13/FXYD3/HCN4/HECW1/NOS1/OSR1/PKD2L1/SCN10A/SCN1A/SCN2B/SCN5A/SCNN1B/SCNN1G/SLC12A1/SLC12A3/SLC17A7/SLC24A2/SLC24A5/SLC4A11/SLC5A2/SLC6A15/SLC6A17/SLC6A20/SLC6A3/SLC6A4/SLC6A5/SLC6A7/SLC6A9/SLC8A2/SLC8A3/SLC9A2/SLC9A3/SLC9A4/SLC9A5/SLC9C2/WNK4	48
M2	MF	GO:0015453	oxidoreduction-driven active transmembrane transporter activity	4.19e-13	1.48e-10	COX5B/COX6A1/COX6A2/COX6B1/COX7A1/COX8A/CYB561D2/CYC1/COX1/COX3/CYTB/ND1/ND2/ND3/ND4/ND4L/ND5/ND6/NDUFA1/NDUFA2/NDUFA4/NDUFA8/NDUFB1/NDUFB10/NDUFB7/NDUFC1/NDUFS5/NDUFS6/NDUFS7/NDUFS8/NDUFV1/SURF1/UQCR10	33
M19	CC	GO:0012507	ER to Golgi transport vesicle membrane	3.83e-12	1.5e-10	HLA-A/HLA-B/HLA-C/HLA-DQA1/HLA-DQA2/HLA-DQB1/HLA-DQB2/HLA-DRB1/HLA-DRB5/HLA-F	10
M100	BP	GO:0002696	positive regulation of leukocyte activation	2.61e-12	1.57e-10	CCR2/CCR7/CD160/CD2/CD28/CD5/CLECL1/FCRL3/ICOS/IFNG/IL23R/IL7R/KLRK1/KLRC4-KLRK1/MMP8/PRKCQ/PTPN22/RHOH/SASH3/SIRPG/TBX21/TOX/XCL1	23
M18	CC	GO:0072686	mitotic spindle	1.04e-11	1.58e-10	ASPM/CDC6/CDK1/CENPE/CKAP2L/KIF18A/KIF23/MAD2L1/NUSAP1/PLK1/PRC1/SKA1/SKA3	13
M18	BP	GO:0007051	spindle organization	7.1e-12	1.64e-10	ASPM/CCNB1/CDC20/CENPE/DLGAP5/KIF15/KIF23/KIF4A/NDC80/NEK2/NUF2/PLK1/PRC1/TTK	14
M52	BP	GO:1901605	alpha-amino acid metabolic process	4.18e-13	1.74e-10	AASS/ACMSD/ASL/BAAT/GPT2/HGD/OAT/PRODH/SDS/SDSL/TAT/TDO2	12
M100	BP	GO:0032729	positive regulation of interferon-gamma production	3.13e-12	1.83e-10	CCR2/CD160/CD2/CD244/IL23R/KLRK1/KLRC4-KLRK1/PTPN22/SASH3/SLAMF6/TLR7/TXK	12
M4	CC	GO:0098878	neurotransmitter receptor complex	4.29e-12	1.85e-10	CACNG2/CACNG3/CACNG7/CACNG8/GRIA1/GRIA2/GRID2/GRIK2/GRIK3/GRIK4/GRIK5/GRIN1/HTR3A/HTR3B/HTR3C/HTR3D/HTR3E/SHISA6/SHISA7/SHISA9/VWC2/VWC2L	22
M160	BP	GO:1901987	regulation of cell cycle phase transition	3.13e-12	1.92e-10	ANLN/BUB1B/CDCA5/CDK1/CENPE/CLSPN/DLGAP5/DTL/E2F7/GTSE1/NDC80/RRM2/TTK/UBE2C/ZWINT	15
M4	BP	GO:0007601	visual perception	4.72e-13	1.93e-10	AIPL1/ATP8A2/BFSP2/CABP1/CACNA1F/CACNA2D4/CDH3/CNGA3/CNGB1/CNGB3/COL11A1/COL2A1/CPLX4/CRYBA2/CRYBB1/CRYGN/GABRR2/GJA10/GJA3/GJD2/GLRA1/GRK1/GUCY2D/GUCY2F/LCTL/MYO3B/NR2E1/NXNL2/OPN1LW/OPN4/OPN5/PAX2/PCARE/PDE6A/PPEF2/RCVRN/RD3/RDH8/RGR/RHO/RIMS1/RLBP1/RP1/RP1L1/RPE65/RS1/SIX3/SLC24A2/TRPM1/TULP1/TULP2/TYR/VSX1/VSX2	54
M52	BP	GO:0009063	cellular amino acid catabolic process	7.18e-13	1.99e-10	AASS/ACMSD/GPT2/HGD/OAT/PRODH/SDS/SDSL/TAT/TDO2	10
M18	CC	GO:0030496	midbody	1.49e-11	2e-10	ANLN/ASPM/CDCA8/CDK1/CENPE/CENPF/CEP55/KIF20A/KIF23/KIF4A/NEK2/PLK1/PRC1/SHCBP1	14
M18	BP	GO:0044839	cell cycle G2/M phase transition	9.24e-12	2.1e-10	BLM/CCNA2/CCNB1/CDC6/CDK1/CENPF/CLSPN/DTL/MELK/NDC80/ORC1/PLK1/TICRR	13
M19	BP	GO:0048002	antigen processing and presentation of peptide antigen	1.3e-13	2.2e-10	HLA-A/HLA-B/HLA-C/HLA-DQA1/HLA-DQA2/HLA-DQB1/HLA-DQB2/HLA-DRB1/HLA-DRB5/HLA-F/PYCARD	11
M18	BP	GO:0045839	negative regulation of mitotic nuclear division	1.02e-11	2.28e-10	BUB1/BUB1B/CCNB1/CENPF/MAD2L1/NDC80/PLK1/TTK/ZWINT	9
M4	CC	GO:0099060	integral component of postsynaptic specialization membrane	6.21e-12	2.47e-10	CACNG2/CACNG3/CACNG7/CDH10/CHRNA1/CHRNA9/CHRND/DCC/DRD3/EPHA7/GABRA2/GABRA3/GABRA4/GABRA5/GABRB2/GABRG2/GRIA1/GRID2/GRIK5/GSG1L/LRFN2/LRFN5/NLGN1/PLPPR4/SHISA6/SHISA7/SHISA9/SLITRK1/SORCS3	29
M4	MF	GO:0005253	anion channel activity	7.22e-12	2.55e-10	ANO4/BEST2/BEST3/BEST4/BSND/CLCA1/CLCA2/CLCN1/CLCNKA/CLCNKB/CLDN4/FXYD3/GABRA1/GABRA2/GABRA3/GABRA4/GABRA5/GABRA6/GABRB1/GABRB2/GABRG2/GABRG3/GABRR1/GABRR2/GLRA1/GLRA2/GLRA3/NMUR2/SLC26A8/SLC26A9/TTYH1	31
M100	BP	GO:0050851	antigen receptor-mediated signaling pathway	5.25e-12	2.92e-10	BANK1/CCR7/CD160/CD247/CD28/CD79A/CD8A/CD8B/FCRL3/GCSAM/ITK/LAX1/MS4A1/PTPN22/SH2D1A/THEMIS/TRAT1/TXK	18
M100	BP	GO:0050867	positive regulation of cell activation	5.35e-12	2.92e-10	CCR2/CCR7/CD160/CD2/CD28/CD5/CLECL1/FCRL3/ICOS/IFNG/IL23R/IL7R/KLRK1/KLRC4-KLRK1/MMP8/PRKCQ/PTPN22/RHOH/SASH3/SIRPG/TBX21/TOX/XCL1	23
M100	BP	GO:0035710	CD4-positive, alpha-beta T cell activation	5.42e-12	2.92e-10	CD160/IFNG/IL23R/IRF4/LY9/NKG7/PLA2G2D/PRKCQ/SASH3/SLAMF6/TBX21/TOX/XCL1	13
M100	BP	GO:0002717	positive regulation of natural killer cell mediated immunity	5.85e-12	3.08e-10	CD160/KLRC4/KLRD1/KLRK1/KLRC4-KLRK1/NCR3/SH2D1A/SH2D1B/SLAMF6	9
M310	BP	GO:1903039	positive regulation of leukocyte cell-cell adhesion	2.41e-12	3.17e-10	CCR2/CCR7/CD28/CD5/CLECL1/ICOS/IFNG/IL23R/IL7R/ITGA4/KLRK1/KLRC4-KLRK1/PRKCQ/PTPN22/RHOH/SASH3/SIRPG	17
M100	BP	GO:0042269	regulation of natural killer cell mediated cytotoxicity	6.4e-12	3.29e-10	CD160/KLRC1/KLRC4/KLRD1/KLRK1/KLRC4-KLRK1/NCR1/NCR3/SH2D1A/SLAMF6	10
M471	BP	GO:0043368	positive T cell selection	9.66e-13	3.32e-10	BCL11B/CD3G/IL23R/IRF4/LY9/SLAMF6/TBX21/TOX	8
M4	BP	GO:0006821	chloride transport	8.82e-13	3.34e-10	ANO4/BEST2/BEST3/BEST4/BSND/CLCA1/CLCA2/CLCN1/CLCNKA/CLCNKB/CLDN4/FXYD3/GABRA1/GABRA2/GABRA3/GABRA4/GABRA5/GABRA6/GABRB1/GABRB2/GABRG2/GABRG3/GABRR1/GABRR2/GLRA1/GLRA2/GLRA3/GRM5/SLC12A1/SLC12A3/SLC12A5/SLC26A8/SLC26A9/SLC4A1/TTYH1/WNK4	36
M364	BP	GO:0010965	regulation of mitotic sister chromatid separation	6.26e-12	3.38e-10	BUB1B/CENPE/DLGAP5/NDC80/PTTG1/TTK/UBE2C/ZWINT	8
M4	BP	GO:0031424	keratinization	9.81e-13	3.44e-10	ABCA12/CASP14/CDH3/CERS3/CNFN/EVPL/IL1A/KLK5/KRT1/KRT16/KRT17/KRT2/KRT3/KRT4/KRT5/KRT6A/KRT6C/KRT71/KRT72/KRT74/KRT76/KRT77/KRT78/KRT79/KRT81/KRT82/KRT83/KRT85/SPRR3/SPRR4/TCHH	31
M109	CC	GO:0015934	large ribosomal subunit	1.2e-11	3.46e-10	RPL23/RPL23A/RPL24/RPL26/RPL27/RPL27A/RPL30/RPL32/RPL37/RPL37A/RPL38/RPL39	12
M100	BP	GO:0002699	positive regulation of immune effector process	6.9e-12	3.46e-10	CCR2/CD160/CD244/CD28/IFNG/IL23R/KLRC4/KLRD1/KLRK1/KLRC4-KLRK1/NCR3/PTPN22/SASH3/SH2D1A/SH2D1B/SLAMF6/TBX21/XCL1	18
M4	CC	GO:0042734	presynaptic membrane	9.51e-12	3.51e-10	ADCY8/ADORA1/ATP2B3/CADM3/CDH10/CNR1/CNTN5/CNTN6/DRD2/ERC2/GABRA5/GAD2/GRIK2/GRIK3/GRIK4/GRIK5/GRM2/GRM3/IL31RA/KCNA1/KCNA2/KCNC1/KCNJ9/KCTD16/NRXN1/NTNG1/OPRK1/OPRM1/OTOF/PRRT2/RIMS1/RIMS2/SCN10A/SLC6A3/SLC6A4/SLC6A5/SLC6A9/SNAP91/SYP/UNC13A/UNC13C	41
M19	CC	GO:0030134	COPII-coated ER to Golgi transport vesicle	1.17e-11	3.62e-10	HLA-A/HLA-B/HLA-C/HLA-DQA1/HLA-DQA2/HLA-DQB1/HLA-DQB2/HLA-DRB1/HLA-DRB5/HLA-F/TMED3	11
M19	CC	GO:0030666	endocytic vesicle membrane	1.29e-11	3.62e-10	CYBA/HLA-A/HLA-B/HLA-C/HLA-DQA1/HLA-DQA2/HLA-DQB1/HLA-DQB2/HLA-DRB1/HLA-DRB5/HLA-F/MARCO/RAB20/RAB34	14
M364	BP	GO:0033044	regulation of chromosome organization	7.35e-12	3.71e-10	BUB1B/CDCA5/CENPE/DLGAP5/NCAPH/NDC80/PTTG1/TOP2A/TTK/UBE2C/ZWINT	11
M471	BP	GO:0030217	T cell differentiation	1.38e-12	3.79e-10	BCL11B/CD2/CD28/CD3G/IFNG/IL23R/IL7R/IRF4/ITK/LY9/RHOH/SLAMF6/TBX21/TOX	14
M310	BP	GO:0043368	positive T cell selection	3.31e-12	4.07e-10	BCL11B/CD3G/IL23R/IRF4/LY9/SLAMF6/TBX21/THEMIS/TOX	9
M4	BP	GO:0098659	inorganic cation import across plasma membrane	1.36e-12	4.19e-10	ATP12A/ATP1A3/ATP1A4/ATP4A/CACNA1A/CACNA1B/CACNA1E/CACNA1F/CACNA1S/CALCR/CNGA3/HCN4/KCNH2/KCNJ11/KCNJ12/KCNJ6/KCNJ9/KCNK9/NALF2/SCNN1B/SCNN1G/SLC12A1/SLC12A3/SLC12A5/SLC24A2/SLC39A12/SLC5A2/SLC6A9/SLC8A2/SLC8A3/SLC9A2/SLC9A3/SLC9A4/SLC9A5/SLC9C2/TRPV5/WNK4	37
M4	BP	GO:0099587	inorganic ion import across plasma membrane	1.36e-12	4.19e-10	ATP12A/ATP1A3/ATP1A4/ATP4A/CACNA1A/CACNA1B/CACNA1E/CACNA1F/CACNA1S/CALCR/CNGA3/HCN4/KCNH2/KCNJ11/KCNJ12/KCNJ6/KCNJ9/KCNK9/NALF2/SCNN1B/SCNN1G/SLC12A1/SLC12A3/SLC12A5/SLC24A2/SLC39A12/SLC5A2/SLC6A9/SLC8A2/SLC8A3/SLC9A2/SLC9A3/SLC9A4/SLC9A5/SLC9C2/TRPV5/WNK4	37
M364	CC	GO:0098687	chromosomal region	6.84e-12	4.2e-10	BUB1B/CDCA5/CDK1/CENPE/ESCO2/HJURP/NDC80/RAD51AP1/SKA3/SPC24/TOP2A/TTK/ZWINT	13
M364	CC	GO:0000775	chromosome, centromeric region	1.26e-11	4.2e-10	BUB1B/CDCA5/CENPE/ESCO2/HJURP/NDC80/SKA3/SPC24/TOP2A/TTK/ZWINT	11
M364	BP	GO:0051306	mitotic sister chromatid separation	9.11e-12	4.31e-10	BUB1B/CENPE/DLGAP5/NDC80/PTTG1/TTK/UBE2C/ZWINT	8
M310	BP	GO:0001819	positive regulation of cytokine production	3.96e-12	4.56e-10	CCR2/CCR7/CD2/CD28/CLECL1/IFNG/IL23R/IRF4/ITK/KLRK1/KLRC4-KLRK1/LY9/PIK3CG/POU2F2/PRKCQ/PTPN22/PYHIN1/SASH3/SLAMF6/TBX21/TIGIT/TLR7	22
M160	CC	GO:0000793	condensed chromosome	2.7e-11	5.2e-10	BUB1B/CENPE/HJURP/KIF18A/MKI67/NDC80/SKA1/SKA3/SPC24/TOP2A/TTK/ZWINT	12
M160	CC	GO:0000776	kinetochore	3.53e-11	5.43e-10	BUB1B/CENPE/HJURP/KIF18A/NDC80/SKA1/SKA3/SPC24/TTK/ZWINT	10
M100	BP	GO:0022409	positive regulation of cell-cell adhesion	1.12e-11	5.47e-10	CCR2/CCR7/CD160/CD28/CD5/CLECL1/ICOS/IFNG/IL23R/IL7R/ITGA4/KLRK1/KLRC4-KLRK1/PRKCQ/PTPN22/RHOH/SASH3/SIRPG/XCL1	19
M109	CC	GO:0042788	polysomal ribosome	2.23e-11	5.63e-10	RPL24/RPL30/RPL32/RPL38/RPL39/RPS21/RPS28/RPS29	8
M364	BP	GO:0033045	regulation of sister chromatid segregation	1.46e-11	6.16e-10	BUB1B/CENPE/DLGAP5/NDC80/PTTG1/TTK/UBE2C/ZWINT	8
M364	BP	GO:1905818	regulation of chromosome separation	1.46e-11	6.16e-10	BUB1B/CENPE/DLGAP5/NDC80/PTTG1/TTK/UBE2C/ZWINT	8
M4	CC	GO:0098948	intrinsic component of postsynaptic specialization membrane	1.88e-11	6.17e-10	CACNG2/CACNG3/CACNG7/CDH10/CHRNA1/CHRNA9/CHRND/DCC/DRD3/EPHA7/GABRA2/GABRA3/GABRA4/GABRA5/GABRB2/GABRG2/GRIA1/GRID2/GRIK5/GSG1L/LRFN2/LRFN5/NLGN1/PLPPR4/SHISA6/SHISA7/SHISA9/SLITRK1/SORCS3	29
M4	CC	GO:0034707	chloride channel complex	1.91e-11	6.17e-10	BEST2/BEST3/BEST4/CLCN1/CLCNKA/CLCNKB/CLDN4/GABRA1/GABRA2/GABRA3/GABRA4/GABRA5/GABRA6/GABRB1/GABRB2/GABRG2/GABRG3/GABRR1/GABRR2/GLRA1/GLRA2/GLRA3/TTYH1	23
M100	BP	GO:0051251	positive regulation of lymphocyte activation	1.29e-11	6.19e-10	CCR2/CCR7/CD160/CD28/CD5/CLECL1/FCRL3/ICOS/IFNG/IL23R/IL7R/KLRK1/KLRC4-KLRK1/PRKCQ/PTPN22/RHOH/SASH3/SIRPG/TBX21/TOX/XCL1	21
M100	BP	GO:0022407	regulation of cell-cell adhesion	1.33e-11	6.22e-10	CCR2/CCR7/CD160/CD28/CD5/CLECL1/ICOS/IFNG/IL23R/IL7R/ITGA4/KLRK1/KLRC4-KLRK1/LAX1/PLA2G2D/PRKCQ/PTPN22/RHOH/SASH3/SIRPG/TBX21/TIGIT/XCL1	23
M7	BP	GO:0009060	aerobic respiration	5.73e-13	6.33e-10	ANTKMT/ATP5F1E/ATP5ME/ATP5MF/ATP5MG/ATP5PO/BLOC1S1/CHCHD10/CHCHD2/COX5B/COX6A1/COX6A2/COX7A1/NDUFA1/NDUFA2/NDUFA4/NDUFAB1/NDUFB1/NDUFB10/NDUFC1/NDUFS5/NDUFS6/SURF1/UQCC2/UQCC3/UQCR10/UQCRQ	27
M4	BP	GO:0007416	synapse assembly	2.42e-12	6.99e-10	ADGRB1/ADGRF1/ADGRL3/ASIC2/CBLN2/CNTN5/DNER/DRD2/EPHA7/FGF13/GABRA1/GABRA2/GABRB2/GABRG2/GAP43/GHSR/GJA10/GRID2/IGFN1/IL1RAPL1/KIRREL3/LHFPL4/LINGO2/LRFN5/LRTM2/MDGA1/MUSK/NEGR1/NLGN1/NPAS4/NPTX1/NRXN1/NRXN2/NTRK1/PCDHB2/PCDHB5/PCDHB6/POU4F1/ROBO2/SIX1/SLIT1/SLITRK1/SLITRK2/SLITRK5/ST8SIA2/VSTM5/WNT7A	47
M310	BP	GO:0050870	positive regulation of T cell activation	6.66e-12	7.22e-10	CCR2/CCR7/CD28/CD5/CLECL1/ICOS/IFNG/IL23R/IL7R/KLRK1/KLRC4-KLRK1/PRKCQ/PTPN22/RHOH/SASH3/SIRPG	16
M471	BP	GO:0050863	regulation of T cell activation	3.26e-12	7.48e-10	CD2/CD28/CLECL1/ICOS/IFNG/IL23R/IL7R/IRF4/LAX1/PRKCQ/RHOH/SIRPG/TBX21/TIGIT/TOX	15
M4	BP	GO:0003341	cilium movement	2.78e-12	7.6e-10	AKAP4/ATP1A4/CACNA1I/CATSPER1/CATSPER4/CATSPERD/CCDC40/CCDC63/CELF3/CFAP45/CFAP46/CFAP61/CFAP65/CFAP73/DAW1/DDX4/DNAAF1/DNAH17/DNAH9/DNAI2/DNAI3/DRC1/DRC7/EPPIN/HOATZ/IQCF1/KLC3/LDHC/ODAD1/ROPN1/RSPH6A/SLC22A14/SLC22A16/SLC26A8/SPAG17/SPAG6/SPEF1/TACR2/TACR3/TBC1D21/TCTE1/TEKT3/TEX101/TTC29/TTLL1/TTLL6/TTLL8/ZBBX	48
M4	BP	GO:0006836	neurotransmitter transport	3.16e-12	7.86e-10	ASIC1/BRSK1/CAMK2A/CHAT/CHRNA3/CHRNB4/CNR1/CPLX2/CPLX4/CSPG5/DOC2A/DRD2/DRD3/ERC2/GABRA2/GFAP/GRIK5/GRM4/NLGN1/NOS1/NRXN1/NRXN2/OTOF/PRKCG/PRRT2/RIMS1/RIMS2/RPH3A/SLC17A6/SLC17A7/SLC18A1/SLC1A6/SLC22A2/SLC5A7/SLC6A15/SLC6A17/SLC6A3/SLC6A4/SLC6A5/SLC6A7/SLC6A9/SV2A/SV2C/SYN3/SYP/SYT4/SYT5/TACR2/UNC13A/UNC13C/WNT7A	51
M4	BP	GO:0050804	modulation of chemical synaptic transmission	3.2e-12	7.86e-10	ADCY8/ADGRB1/ADIPOQ/ADORA1/ASIC1/BEGAIN/BRSK1/CACNA1A/CACNA1B/CACNG2/CACNG3/CACNG7/CACNG8/CALB2/CAMK2A/CHRNA3/CHRNB4/CNR1/CPLX2/CPLX4/CSPG5/DCC/DLGAP3/DRD2/DRD3/ERC2/GFAP/GHSR/GRIA1/GRID2/GRID2IP/GRIK2/GRIK3/GRIK4/GRIK5/GRIN1/GRM1/GRM2/GRM3/GRM4/GRM5/HAP1/IGSF11/IQSEC2/JPH3/JPH4/LRFN2/MAPK8IP2/MAPT/NEUROD2/NLGN1/NPAS4/NPTX1/NR2E1/NRXN1/NTNG1/NTRK1/PLPPR4/PRKCG/PRRT2/RASGRF1/RETN/RIMS1/RIMS2/S100B…	82
M18	BP	GO:0006268	DNA unwinding involved in DNA replication	3.72e-11	8.05e-10	BLM/CDC45/GINS1/GINS2/GINS4/MCM2/RAD51	7
M18	BP	GO:0051784	negative regulation of nuclear division	3.74e-11	8.05e-10	BUB1/BUB1B/CCNB1/CENPF/MAD2L1/NDC80/PLK1/TTK/ZWINT	9
M100	BP	GO:0002456	T cell mediated immunity	1.82e-11	8.35e-10	CCR2/CD8A/CLC/IL23R/IL7R/KLRC1/KLRD1/MYO1G/PRF1/RIPK3/SASH3/TBX21/XCL1	13
M100	BP	GO:0002705	positive regulation of leukocyte mediated immunity	1.9e-11	8.36e-10	CD160/CD28/IL23R/KLRC4/KLRD1/KLRK1/KLRC4-KLRK1/NCR3/SASH3/SH2D1A/SH2D1B/SLAMF6/TBX21/XCL1	14
M100	BP	GO:0043368	positive T cell selection	1.91e-11	8.36e-10	BCL11B/CD3G/IL23R/IRF4/LY9/SLAMF6/TBX21/THEMIS/TOX	9
M4	BP	GO:0099177	regulation of trans-synaptic signaling	3.63e-12	8.49e-10	ADCY8/ADGRB1/ADIPOQ/ADORA1/ASIC1/BEGAIN/BRSK1/CACNA1A/CACNA1B/CACNG2/CACNG3/CACNG7/CACNG8/CALB2/CAMK2A/CHRNA3/CHRNB4/CNR1/CPLX2/CPLX4/CSPG5/DCC/DLGAP3/DRD2/DRD3/ERC2/GFAP/GHSR/GRIA1/GRID2/GRID2IP/GRIK2/GRIK3/GRIK4/GRIK5/GRIN1/GRM1/GRM2/GRM3/GRM4/GRM5/HAP1/IGSF11/IQSEC2/JPH3/JPH4/LRFN2/MAPK8IP2/MAPT/NEUROD2/NLGN1/NPAS4/NPTX1/NR2E1/NRXN1/NTNG1/NTRK1/PLPPR4/PRKCG/PRRT2/RASGRF1/RETN/RIMS1/RIMS2/S100B…	82
M160	CC	GO:0000779	condensed chromosome, centromeric region	6.81e-11	8.74e-10	BUB1B/CENPE/HJURP/KIF18A/NDC80/SKA1/SKA3/SPC24/TTK/ZWINT	10
M316	CC	GO:0001772	immunological synapse	1.03e-11	9.03e-10	CARD11/CD3E/CD6/CRTAM/IL4I1/LCK/ZAP70	7
M5	BP	GO:0045058	T cell selection	1.25e-12	9.14e-10	BATF/BCL11B/CARD11/CCR7/CD28/CD3D/CD3E/CD3G/GLI3/IL12RB1/IL23A/IL23R/IRF4/JAG2/LY9/SLAMF6/SPN/TBX21/THEMIS/TOX/ZAP70	21
M100	BP	GO:0045088	regulation of innate immune response	2.19e-11	9.43e-10	CD160/CD96/KLRC1/KLRC4/KLRD1/KLRK1/KLRC4-KLRK1/NCR1/NCR3/PTPN22/PYHIN1/SH2D1A/SH2D1B/SLAMF6/SLAMF8/TRIM62/TXK	17
M100	BP	GO:0002683	negative regulation of immune system process	2.33e-11	9.8e-10	BANK1/BPI/CCR2/CD160/CD96/CNR2/FCRL3/GCSAM/IL7R/KLRC1/KLRD1/KLRK1/KLRC4-KLRK1/LAX1/LTF/PLA2G2D/PTPN22/SH2D1A/SLAMF8/TBX21/TIGIT/XCL1	22
M18	BP	GO:0000086	G2/M transition of mitotic cell cycle	4.69e-11	9.94e-10	BLM/CCNA2/CCNB1/CDC6/CDK1/CENPF/CLSPN/DTL/MELK/ORC1/PLK1/TICRR	12
M310	BP	GO:0002697	regulation of immune effector process	1e-11	1.03e-09	CCR2/CD28/CD96/CLC/FCRL3/IFNG/IL23R/IL7R/IRF4/KLRC4/KLRK1/KLRC4-KLRK1/PTPN22/RIPK3/SASH3/SH2D1A/SLAMF6/SLAMF8/TBX21	19
M160	BP	GO:0051783	regulation of nuclear division	2.3e-11	1.31e-09	BUB1B/CDC20/CDCA2/DLGAP5/MKI67/NDC80/NUSAP1/RAD51AP1/TTK/ZWINT	10
M310	BP	GO:0022407	regulation of cell-cell adhesion	1.43e-11	1.38e-09	CCR2/CCR7/CD28/CD5/CLECL1/ICOS/IFNG/IL23R/IL7R/ITGA4/KLRK1/KLRC4-KLRK1/LAX1/PLA2G2D/PRKCQ/PTPN22/RHOH/SASH3/SIRPG/TBX21/TIGIT	21
M2	BP	GO:0022900	electron transport chain	1.03e-12	1.5e-09	AIFM2/AKR7A3/ALDH4A1/CCNB1/CDK1/CHCHD2/COX5B/COX6A1/COX6A2/COX7A1/CYBA/CYC1/CYP1A2/GFUS/GLDC/GLRX2/GPX2/HAAO/ME1/COX1/COX3/CYTB/ND1/ND2/ND3/ND4/ND4L/ND5/ND6/NDUFA1/NDUFA2/NDUFA4/NDUFA8/NDUFAB1/NDUFB1/NDUFB10/NDUFB7/NDUFC1/NDUFS5/NDUFS6/NDUFS7/NDUFS8/NDUFV1/PHGDH/PLEC/QDPR/RDH16/SLC25A22/SURF1/UQCC3/UQCR10/UQCRQ	52
M364	BP	GO:0090068	positive regulation of cell cycle process	3.83e-11	1.53e-09	CDCA5/CDK1/DLGAP5/DTL/E2F7/E2F8/NDC80/NUSAP1/RAD51AP1/RRM2/UBE2C	11
M4	MF	GO:0030280	structural constituent of skin epidermis	4.49e-11	1.53e-09	KRT1/KRT2/KRT3/KRT4/KRT5/KRT6A/KRT6C/KRT71/KRT72/KRT74/KRT76/KRT77/KRT78/KRT79/KRT81/KRT82/KRT83/KRT85/PKP1	19
M4	BP	GO:0009581	detection of external stimulus	7.78e-12	1.74e-09	ADORA1/AIPL1/ASIC2/ATP8A2/CACNA1F/CACNA2D4/CAV3/CHRNA9/CNGB1/COL11A1/GJA10/GRIK2/GRK1/GUCY2D/GUCY2F/KCNA1/LHFPL5/NTRK1/NTSR1/OPN1LW/OPN4/OPN5/OTOP1/PDZD7/PKD2L1/RCVRN/RGR/RHO/RP1/RPE65/RS1/SAG/SCN1A/SLC24A2/STRC/TMC1/TMC2/TRPC3/TULP1	39
M449	BP	GO:0045109	intermediate filament organization	5.48e-13	1.75e-09	BFSP2/GFAP/KRT1/KRT14/KRT16/KRT2/KRT3/KRT35/KRT5/KRT6A/KRT72/KRT77/KRT78/KRT79/KRT83/NEFM/PRPH	17
M160	BP	GO:0010965	regulation of mitotic sister chromatid separation	3.33e-11	1.78e-09	BUB1B/CENPE/DLGAP5/NDC80/PTTG1/TTK/UBE2C/ZWINT	8
M18	BP	GO:0044774	mitotic DNA integrity checkpoint signaling	8.81e-11	1.83e-09	BLM/CDC6/CDK1/CLSPN/DTL/EME1/GTSE1/ORC1/PLK1/TICRR	10
M19	BP	GO:0019882	antigen processing and presentation	2.33e-12	1.97e-09	HLA-A/HLA-B/HLA-C/HLA-DQA1/HLA-DQA2/HLA-DQB1/HLA-DQB2/HLA-DRB1/HLA-DRB5/HLA-F/PYCARD/RAB34	12
M100	BP	GO:0032103	positive regulation of response to external stimulus	4.97e-11	2.05e-09	CCR2/CCR7/CD160/CD28/IFNG/KLRC4/KLRD1/KLRK1/KLRC4-KLRK1/MMP8/NCR3/NKG7/PIK3CG/PYHIN1/SH2D1A/SH2D1B/SLAMF6/TLR7/TRIM62/TXK/XCL1/XCL2	22
M7	BP	GO:0045333	cellular respiration	2.9e-12	2.07e-09	ANTKMT/ATP5F1E/ATP5ME/ATP5MF/ATP5MG/ATP5PO/BLOC1S1/CHCHD10/CHCHD2/COX5B/COX6A1/COX6A2/COX7A1/IFNLR1/NDUFA1/NDUFA2/NDUFA4/NDUFAB1/NDUFB1/NDUFB10/NDUFC1/NDUFS5/NDUFS6/SDHAF4/SURF1/UQCC2/UQCC3/UQCR10/UQCRQ	29
M7	BP	GO:0042255	ribosome assembly	3.54e-12	2.07e-09	DDX28/EIF6/MPV17L2/MRPS2/RPL11/RPL23A/RPL24/RPL38/RPLP0/RPS14/RPS19/RPS27/RPS27L/RPS28/RPSA/RRP7A	16
M7	BP	GO:0033108	mitochondrial respiratory chain complex assembly	3.74e-12	2.07e-09	CHCHD4/COX14/NDUFA1/NDUFA11/NDUFA2/NDUFAB1/NDUFAF8/NDUFB1/NDUFB10/NDUFB11/NDUFC1/NDUFS5/PET100/PET117/SDHAF1/SDHAF4/SURF1/UQCC2/UQCC3	19
M18	BP	GO:0006310	DNA recombination	1.03e-10	2.1e-09	BLM/BRIP1/CDC45/EME1/EXO1/GINS2/GINS4/MCM2/MND1/PARPBP/POLQ/RAD51/RAD51AP1/RMI2/TNFSF13/TOP2A	16
M310	BP	GO:0051251	positive regulation of lymphocyte activation	2.38e-11	2.19e-09	CCR2/CCR7/CD28/CD5/CLECL1/FCRL3/ICOS/IFNG/IL23R/IL7R/KLRK1/KLRC4-KLRK1/PRKCQ/PTPN22/RHOH/SASH3/SIRPG/TBX21/TOX	19
M310	BP	GO:0050851	antigen receptor-mediated signaling pathway	2.6e-11	2.2e-09	BANK1/CCR7/CD247/CD28/CD79A/CD8A/CD8B/FCRL3/GCSAM/ITK/LAX1/MS4A1/PTPN22/SH2D1A/THEMIS/TRAT1	16
M310	BP	GO:0002696	positive regulation of leukocyte activation	2.63e-11	2.2e-09	CCR2/CCR7/CD2/CD28/CD5/CLECL1/FCRL3/ICOS/IFNG/IL23R/IL7R/KLRK1/KLRC4-KLRK1/PRKCQ/PTPN22/RHOH/SASH3/SIRPG/TBX21/TOX	20
M100	BP	GO:0045954	positive regulation of natural killer cell mediated cytotoxicity	5.72e-11	2.31e-09	CD160/KLRC4/KLRD1/KLRK1/KLRC4-KLRK1/NCR3/SH2D1A/SLAMF6	8
M84	BP	GO:0045109	intermediate filament organization	6.4e-13	2.36e-09	BFSP2/GFAP/KRT1/KRT14/KRT16/KRT2/KRT3/KRT34/KRT35/KRT5/KRT6A/KRT72/KRT74/KRT77/KRT78/KRT79/KRT83/NEFM/PRPH	19
M7	BP	GO:0061687	detoxification of inorganic compound	5.09e-12	2.41e-09	ABCB6/MT1A/MT1E/MT1F/MT1G/MT1H/MT1HL1/MT1M/MT1X/MT2A	10
M160	BP	GO:0051306	mitotic sister chromatid separation	4.84e-11	2.42e-09	BUB1B/CENPE/DLGAP5/NDC80/PTTG1/TTK/UBE2C/ZWINT	8
M5	MF	GO:0005539	glycosaminoglycan binding	5.71e-12	2.56e-09	ADAMTS15/ADAMTS3/ANOS1/CCDC80/CCN3/CCN5/COL13A1/COL23A1/COL25A1/COL5A1/COL5A3/CXCL10/CXCL11/CXCL6/DCN/DPYSL3/EGFLAM/FGF1/FGF10/FGF7/FGFBP3/GPNMB/H1-1/HAPLN3/JCHAIN/LAMC2/LAYN/LGR6/LIPC/LIPH/LTBP2/LTBP4/LTF/LXN/MDK/MPO/NELL2/PLA2G2D/PTN/SELP/SERPINE2/SLIT2/SMOC2/SOD3/SPOCK2/SULF1/SUSD5/THBS2	48
M18	BP	GO:0045787	positive regulation of cell cycle	1.29e-10	2.59e-09	CCNB1/CDC6/CDCA5/CDK1/DLGAP5/DTL/E2F7/E2F8/KIF23/MAD2L1/NDC80/NUSAP1/PLK4/RAD51AP1/RRM2/UBE2C	16
M310	BP	GO:0002706	regulation of lymphocyte mediated immunity	3.44e-11	2.76e-09	CCR2/CD28/CD96/CLC/IL23R/IL7R/KLRC4/KLRK1/KLRC4-KLRK1/RIPK3/SASH3/SH2D1A/SLAMF6/TBX21	14
M310	BP	GO:0022409	positive regulation of cell-cell adhesion	3.72e-11	2.86e-09	CCR2/CCR7/CD28/CD5/CLECL1/ICOS/IFNG/IL23R/IL7R/ITGA4/KLRK1/KLRC4-KLRK1/PRKCQ/PTPN22/RHOH/SASH3/SIRPG	17
M100	BP	GO:0001912	positive regulation of leukocyte mediated cytotoxicity	7.48e-11	2.97e-09	CD160/IL23R/KLRC4/KLRD1/KLRK1/KLRC4-KLRK1/NCR3/SH2D1A/SLAMF6/XCL1	10
M4	BP	GO:0015698	inorganic anion transport	1.41e-11	3.02e-09	ANO4/AQP6/BEST2/BEST3/BEST4/BSND/CLCA1/CLCA2/CLCN1/CLCNKA/CLCNKB/CLDN4/FXYD3/GABRA1/GABRA2/GABRA3/GABRA4/GABRA5/GABRA6/GABRB1/GABRB2/GABRG2/GABRG3/GABRR1/GABRR2/GLRA1/GLRA2/GLRA3/GRM5/NMUR2/SLC12A1/SLC12A3/SLC12A5/SLC13A1/SLC17A7/SLC22A11/SLC22A6/SLC22A8/SLC26A8/SLC26A9/SLC4A1/SLC4A11/SLC4A3/SLC5A5/TTYH1/WNK4	46
M7	BP	GO:0046034	ATP metabolic process	7.32e-12	3.04e-09	ANTKMT/ATP5F1E/ATP5MC2/ATP5ME/ATP5MF/ATP5MG/ATP5PO/BAD/CHCHD10/CHCHD2/COX5B/COX6A1/COX6A2/COX7A1/EIF6/ENO1/NDUFA1/NDUFA2/NDUFA4/NDUFAB1/NDUFB1/NDUFB10/NDUFC1/NDUFS5/NDUFS6/NUDT2/TSPO/UQCC2/UQCC3/UQCR10/UQCRQ	31
M18	BP	GO:0032508	DNA duplex unwinding	1.57e-10	3.11e-09	BLM/BRIP1/CDC45/GINS1/GINS2/GINS4/MCM2/POLQ/RAD51/TOP2A	10
M4	MF	GO:0005237	inhibitory extracellular ligand-gated ion channel activity	9.65e-11	3.17e-09	GABRA1/GABRA2/GABRA3/GABRA4/GABRA5/GABRA6/GABRB2/GABRG2/GABRG3/GLRA1/GLRA2/GLRA3	12
M160	BP	GO:0033044	regulation of chromosome organization	7.38e-11	3.27e-09	BUB1B/CDCA5/CENPE/DLGAP5/NCAPH/NDC80/PTTG1/TOP2A/TTK/UBE2C/ZWINT	11
M160	BP	GO:0033045	regulation of sister chromatid segregation	7.77e-11	3.27e-09	BUB1B/CENPE/DLGAP5/NDC80/PTTG1/TTK/UBE2C/ZWINT	8
M160	BP	GO:1905818	regulation of chromosome separation	7.77e-11	3.27e-09	BUB1B/CENPE/DLGAP5/NDC80/PTTG1/TTK/UBE2C/ZWINT	8
M310	BP	GO:0046651	lymphocyte proliferation	4.86e-11	3.32e-09	CCR2/CD28/CD79A/CLC/CLECL1/ELF4/FCRL3/IKZF3/IL23R/IL7R/MS4A1/PIK3CG/PLA2G2D/PRKCQ/PTPN22/RIPK3/SASH3	17
M310	BP	GO:0050867	positive regulation of cell activation	4.91e-11	3.32e-09	CCR2/CCR7/CD2/CD28/CD5/CLECL1/FCRL3/ICOS/IFNG/IL23R/IL7R/KLRK1/KLRC4-KLRK1/PRKCQ/PTPN22/RHOH/SASH3/SIRPG/TBX21/TOX	20
M310	BP	GO:0032609	interferon-gamma production	5.04e-11	3.32e-09	CCR2/CCR7/CD2/CD96/IL23R/KLRK1/KLRC4-KLRK1/PTPN22/RIPK3/SASH3/SLAMF6/TLR7	12
M310	BP	GO:0032649	regulation of interferon-gamma production	5.04e-11	3.32e-09	CCR2/CCR7/CD2/CD96/IL23R/KLRK1/KLRC4-KLRK1/PTPN22/RIPK3/SASH3/SLAMF6/TLR7	12
M4	CC	GO:0098982	GABA-ergic synapse	1.1e-10	3.34e-09	ATP2B3/CDH10/CNR1/CNTN5/CSPG5/DRD2/DRD3/ERC2/GABRA1/GABRA2/GABRA3/GABRA4/GABRA5/GABRB1/GABRB2/GABRG2/GABRG3/GABRR1/GABRR2/GAP43/LRFN5/MDGA1/SLC6A17/SLITRK1/SLITRK2/SV2A	26
M4	BP	GO:0009582	detection of abiotic stimulus	1.63e-11	3.34e-09	ADORA1/AIPL1/ASIC2/ATP8A2/CACNA1F/CACNA2D4/CAV3/CHRNA9/CNGB1/COL11A1/GJA10/GRIK2/GRK1/GUCY2D/GUCY2F/KCNA1/LHFPL5/NTRK1/NTSR1/OPN1LW/OPN4/OPN5/OTOP1/PDZD7/PKD2L1/RCVRN/RGR/RHO/RP1/RPE65/RS1/SAG/SCN1A/SLC24A2/STRC/TMC1/TMC2/TRPC3/TULP1	39
M5	BP	GO:1903131	mononuclear cell differentiation	5.26e-12	3.36e-09	BATF/BCL11B/BLK/CARD11/CCR2/CCR7/CD2/CD27/CD28/CD3D/CD3E/CD3G/CD40LG/CD79A/CD8A/CR2/CRTAM/CTLA4/DCSTAMP/EOMES/FANCD2/FCRL3/FZD7/GLI2/GLI3/GPR68/HLA-G/IFNG/IKZF1/IKZF3/IL12RB1/IL23A/IL23R/IL34/IL4I1/IL7R/IRF4/ITGA4/ITGB6/ITGB8/ITK/ITM2A/JAG2/KLRC1/LCK/LEF1/LY9/LYL1/MDK/MMP14/MS4A1/MYB/PLA2G2D/POU2AF1/PTPN22/RHOH/RIPK3/SASH3/SLAMF1/SLAMF6/SLAMF8/SOX12/SPN/TBX21/TESPA1/THEMIS/TOX/TYRO3/WNT4/ZAP70	70
M310	BP	GO:0045619	regulation of lymphocyte differentiation	5.42e-11	3.44e-09	CCR2/CD2/CD28/FCRL3/IFNG/IKZF3/IL23R/IL7R/IRF4/RHOH/SASH3/SLAMF8/TBX21/TOX	14
M310	BP	GO:0032943	mononuclear cell proliferation	6e-11	3.68e-09	CCR2/CD28/CD79A/CLC/CLECL1/ELF4/FCRL3/IKZF3/IL23R/IL7R/MS4A1/PIK3CG/PLA2G2D/PRKCQ/PTPN22/RIPK3/SASH3	17
M364	BP	GO:0051783	regulation of nuclear division	9.85e-11	3.73e-09	BUB1B/CDCA2/DLGAP5/MKI67/NDC80/NUSAP1/RAD51AP1/TTK/ZWINT	9
M464	CC	GO:0062023	collagen-containing extracellular matrix	2.35e-11	3.81e-09	ABI3BP/ANGPT1/COL4A3/COL4A4/COL4A5/DCN/FREM2/GPC3/LAMA2/LOX/LRRC15/LUM/NCAM1/OGN/OMD/SSC5D	16
M7	BP	GO:0097501	stress response to metal ion	1.05e-11	3.87e-09	ABCB6/MT1A/MT1E/MT1F/MT1G/MT1H/MT1HL1/MT1M/MT1X/MT2A	10
M4	CC	GO:0045095	keratin filament	1.37e-10	3.94e-09	CASP14/KRT1/KRT13/KRT14/KRT17/KRT2/KRT3/KRT4/KRT5/KRT6A/KRT6C/KRT71/KRT72/KRT74/KRT76/KRT77/KRT78/KRT79/KRT81/KRT82/KRT83/KRT85/KRT9/KRTAP10-1/KRTAP10-10/KRTAP10-12/KRTAP10-2/KRTAP10-3/KRTAP10-5/KRTAP16-1/KRTAP2-1/KRTAP4-6	32
M18	CC	GO:0000922	spindle pole	3.27e-10	3.96e-09	ASPM/CCNB1/CDC20/CDC6/CENPF/CKAP2L/DLGAP5/MAD2L1/NEK2/PLK1/PLK4/PRC1	12
M4	MF	GO:0099095	ligand-gated anion channel activity	1.36e-10	4.33e-09	GABRA1/GABRA2/GABRA3/GABRA4/GABRA5/GABRA6/GABRB1/GABRB2/GABRG2/GABRG3/GLRA1/GLRA2/GLRA3	13
M4	BP	GO:0098657	import into cell	2.31e-11	4.54e-09	ATP12A/ATP1A3/ATP1A4/ATP4A/CACNA1A/CACNA1B/CACNA1E/CACNA1F/CACNA1S/CALCR/CNGA3/DRD2/DRD3/GFAP/GRM1/HCN4/KCNH2/KCNJ11/KCNJ12/KCNJ6/KCNJ9/KCNK9/MAPK15/NALF2/NOS1/NTSR1/PLPPR4/SCNN1B/SCNN1G/SLC12A1/SLC12A3/SLC12A5/SLC18A1/SLC1A6/SLC22A2/SLC24A2/SLC2A5/SLC39A12/SLC5A2/SLC6A20/SLC6A3/SLC6A4/SLC6A5/SLC6A9/SLC7A3/SLC8A2/SLC8A3/SLC9A2/SLC9A3/SLC9A4/SLC9A5/SLC9C2/TRPV5/WNK4	54
M5	BP	GO:0050920	regulation of chemotaxis	8.11e-12	4.59e-09	ADGRA2/ARTN/CASR/CCN3/CCR2/CCR4/CCR7/CDH13/CXCL10/FGF1/FGF10/GREM1/IL23A/IL34/ITGA2/KLRK1/KLRC4-KLRK1/MDK/NTRK3/PDGFD/PDGFRA/PDGFRB/PLA2G7/PPM1F/PRKD1/PTN/ROBO1/S100A14/SEMA3A/SEMA3C/SEMA3D/SEMA3E/SEMA3G/SEMA4F/SEMA5B/SEMA7A/SLAMF1/SLAMF8/SLIT2/SMOC2/TPBG/TUBB2B/VEGFC/VEGFD/XCL1/XCL2	46
M5	BP	GO:0030098	lymphocyte differentiation	8.97e-12	4.59e-09	BATF/BCL11B/CARD11/CCR2/CCR7/CD2/CD27/CD28/CD3D/CD3E/CD3G/CD40LG/CD79A/CD8A/CR2/CRTAM/CTLA4/EOMES/FANCD2/FCRL3/FZD7/GLI2/GLI3/HLA-G/IFNG/IKZF1/IKZF3/IL12RB1/IL23A/IL23R/IL4I1/IL7R/IRF4/ITGA4/ITK/ITM2A/JAG2/KLRC1/LCK/LEF1/LY9/LYL1/MDK/MMP14/MS4A1/MYB/PLA2G2D/POU2AF1/PTPN22/RHOH/RIPK3/SASH3/SLAMF1/SLAMF6/SLAMF8/SOX12/SPN/TBX21/TESPA1/THEMIS/TOX/TYRO3/WNT4/ZAP70	64
M471	BP	GO:0046631	alpha-beta T cell activation	2.36e-11	4.65e-09	BCL11B/CD28/IFNG/IL23R/IRF4/ITK/LY9/PRKCQ/SLAMF6/TBX21/TOX	11
M52	BP	GO:0006520	cellular amino acid metabolic process	2.27e-11	4.73e-09	AASS/ACMSD/ASL/BAAT/GPT2/HGD/OAT/PRODH/SDS/SDSL/TAT/TDO2	12
M7	BP	GO:0022613	ribonucleoprotein complex biogenesis	1.46e-11	4.84e-09	DDX28/EIF6/ERCC2/GEMIN7/IMP3/LSM2/MPV17L2/MRPS2/NOP10/NPM3/NSUN5/PRPF31/PUF60/RPL11/RPL13A/RPL23A/RPL24/RPL26/RPL27/RPL35/RPL38/RPLP0/RPP25/RPS14/RPS16/RPS19/RPS21/RPS25/RPS27/RPS27L/RPS28/RPS8/RPSA/RRP7A/RUVBL2/SNRPB/SNRPC/SNRPD2/SNRPF/YBEY	40
M100	BP	GO:0046651	lymphocyte proliferation	1.29e-10	5.04e-09	CCR2/CD28/CD79A/CLC/CLECL1/ELF4/FCRL3/IKZF3/IL23R/IL7R/MS4A1/PIK3CG/PLA2G2D/PRKCQ/PTPN22/RIPK3/SASH3/XCL1	18
M18	BP	GO:0032392	DNA geometric change	3.01e-10	5.78e-09	BLM/BRIP1/CDC45/GINS1/GINS2/GINS4/MCM2/POLQ/RAD51/TOP2A	10
M18	BP	GO:0045132	meiotic chromosome segregation	3.01e-10	5.78e-09	BRIP1/BUB1/BUB1B/EME1/NCAPH/NUF2/PLK1/PTTG1/TOP2A/TTK	10
M449	BP	GO:0045104	intermediate filament cytoskeleton organization	4.57e-12	5.95e-09	ATP8A2/BFSP2/GFAP/KRT1/KRT14/KRT16/KRT2/KRT3/KRT35/KRT5/KRT6A/KRT72/KRT77/KRT78/KRT79/KRT83/NEFM/PRPH	18
M449	BP	GO:0045103	intermediate filament-based process	5.6e-12	5.95e-09	ATP8A2/BFSP2/GFAP/KRT1/KRT14/KRT16/KRT2/KRT3/KRT35/KRT5/KRT6A/KRT72/KRT77/KRT78/KRT79/KRT83/NEFM/PRPH	18
M100	BP	GO:0032943	mononuclear cell proliferation	1.61e-10	6.16e-09	CCR2/CD28/CD79A/CLC/CLECL1/ELF4/FCRL3/IKZF3/IL23R/IL7R/MS4A1/PIK3CG/PLA2G2D/PRKCQ/PTPN22/RIPK3/SASH3/XCL1	18
M4	BP	GO:0098656	anion transmembrane transport	3.28e-11	6.19e-09	ANO4/CLCN1/GABRA1/GABRA2/GABRA3/GABRA4/GABRA5/GABRA6/GABRB1/GABRB2/GABRG2/GABRG3/GABRR1/GABRR2/GFAP/GLRA1/GLRA2/GLRA3/GRM1/GRM5/NTSR1/SLC12A1/SLC12A3/SLC12A5/SLC13A1/SLC13A2/SLC17A6/SLC17A7/SLC1A6/SLC22A2/SLC22A6/SLC22A8/SLC24A2/SLC24A5/SLC25A21/SLC25A41/SLC26A8/SLC26A9/SLC38A5/SLC44A4/SLC4A1/SLC4A11/SLC4A3/SLC5A5/SLC5A8/SLC66A1L/SLC6A20/SLC6A5/SLC6A9/SLC7A3/SLC9A2/SLC9A3/SLC9A4/SLC9A5/SLC9C2	55
M18	BP	GO:0010389	regulation of G2/M transition of mitotic cell cycle	3.33e-10	6.31e-09	BLM/CCNB1/CDC6/CDK1/CENPF/CLSPN/DTL/ORC1/PLK1/TICRR	10
M7	BP	GO:0010273	detoxification of copper ion	2.37e-11	6.56e-09	MT1A/MT1E/MT1F/MT1G/MT1H/MT1HL1/MT1M/MT1X/MT2A	9
M7	BP	GO:1990169	stress response to copper ion	2.37e-11	6.56e-09	MT1A/MT1E/MT1F/MT1G/MT1H/MT1HL1/MT1M/MT1X/MT2A	9
M84	MF	GO:0030594	neurotransmitter receptor activity	1.03e-11	6.63e-09	ADORA1/CHRNA3/CHRND/DRD2/DRD3/GABRA1/GABRA2/GABRA4/GABRA5/GABRB1/GABRB2/GABRR2/GRID2/GRIK5/GRIN1/GRM5/HTR1A/HTR1D/HTR1E/HTR3A/HTR3C/HTR4/HTR6	23
M310	BP	GO:0002443	leukocyte mediated immunity	1.13e-10	6.73e-09	CCR2/CD28/CD8A/CD96/CLC/IL21R/IL23R/IL7R/KLRC4/KLRK1/KLRC4-KLRK1/MYO1G/PIK3CG/PTGDR/RIPK3/SASH3/SH2D1A/SLAMF6/SLAMF7/TBX21	20
M303	CC	GO:0062023	collagen-containing extracellular matrix	4.01e-11	7.06e-09	ABI3BP/ANGPT1/COL4A3/COL4A4/COL4A5/DCN/FREM2/GPC3/IGFBP7/LAMA2/LOX/LRRC15/LUM/NCAM1/OGN/OMD/SSC5D	17
M275	BP	GO:0045109	intermediate filament organization	2.18e-12	7.21e-09	BFSP2/GFAP/KRT1/KRT14/KRT16/KRT2/KRT3/KRT35/KRT5/KRT6A/KRT72/KRT77/KRT78/KRT79/KRT83/NEFM/PRPH	17
M18	BP	GO:0006275	regulation of DNA replication	3.91e-10	7.29e-09	BLM/CCNA2/CDC6/CDK1/E2F7/E2F8/ESCO2/GINS1/GINS2/GINS4/TICRR	11
M4	CC	GO:0005882	intermediate filament	2.83e-10	7.44e-09	BFSP2/CASP14/EVPL/GFAP/INA/KRT1/KRT13/KRT14/KRT15/KRT16/KRT17/KRT2/KRT20/KRT3/KRT34/KRT35/KRT38/KRT39/KRT4/KRT40/KRT5/KRT6A/KRT6C/KRT71/KRT72/KRT74/KRT76/KRT77/KRT78/KRT79/KRT81/KRT82/KRT83/KRT85/KRT9/KRTAP10-1/KRTAP10-10/KRTAP10-12/KRTAP10-2/KRTAP10-3/KRTAP10-5/KRTAP11-1/KRTAP16-1/KRTAP2-1/KRTAP26-1/KRTAP4-6/LMNTD1/NEFM/PKP1/PRPH	50
M4	CC	GO:0099634	postsynaptic specialization membrane	2.88e-10	7.44e-09	CACNG2/CACNG3/CACNG7/CACNG8/CDH10/CHRNA1/CHRNA9/CHRND/DCC/DRD3/EPHA7/GABRA2/GABRA3/GABRA4/GABRA5/GABRB2/GABRG2/GRIA1/GRIA2/GRID2/GRIK5/GRM1/GRM5/GSG1L/LRFN2/LRFN5/NLGN1/PLPPR4/PRRT2/SHISA6/SHISA7/SHISA9/SLITRK1/SORCS3	34
M18	BP	GO:0044818	mitotic G2/M transition checkpoint	4.09e-10	7.52e-09	BLM/CDC6/CDK1/CLSPN/DTL/ORC1/PLK1/TICRR	8
M364	BP	GO:0030071	regulation of mitotic metaphase/anaphase transition	2.11e-10	7.6e-09	BUB1B/CENPE/DLGAP5/NDC80/TTK/UBE2C/ZWINT	7
M4	BP	GO:0050808	synapse organization	4.2e-11	7.65e-09	ADGRB1/ADGRF1/ADGRL3/ASIC2/BCAN/CACNG2/CAMKV/CBLN2/CDH8/CHRNA1/CNTN5/CTNNA2/DLGAP3/DNER/DRD2/DRP2/EPHA7/ERC2/FGF13/FRMPD4/GABRA1/GABRA2/GABRB2/GABRG2/GAP43/GHSR/GJA10/GRID2/GRM5/IGFN1/IL1RAPL1/INA/KIRREL3/KLK8/L1CAM/LHFPL4/LINGO2/LMX1A/LRFN2/LRFN5/LRTM2/MAPT/MDGA1/MUSK/NEGR1/NEUROD2/NLGN1/NPAS4/NPTX1/NRXN1/NRXN2/NTNG1/NTRK1/PCDHB2/PCDHB5/PCDHB6/PCDHGC4/POU4F1/PPFIA4/ROBO2/SHANK1/SHISA6/SHISA7/SIX…	78
M18	BP	GO:0051052	regulation of DNA metabolic process	4.27e-10	7.73e-09	BLM/CCNA2/CDC6/CDK1/E2F7/E2F8/ESCO2/GINS1/GINS2/GINS4/NEK2/PARPBP/POLQ/RAD51/RAD51AP1/RMI2/TICRR/TNFSF13	18
M4	MF	GO:0005267	potassium channel activity	2.67e-10	8.18e-09	ABCC8/GRIK2/GRIK3/GRIK4/GRIK5/HCN4/KCNA1/KCNA10/KCNA2/KCNA4/KCNA6/KCNA7/KCNC1/KCNG1/KCNH2/KCNH4/KCNH5/KCNH6/KCNIP1/KCNJ11/KCNJ12/KCNJ6/KCNJ9/KCNK10/KCNK18/KCNK2/KCNK9/KCNN1/KCNQ2/KCNQ3/KCNQ4/KCNQ5/KCNS1/KCNT1/PKD2L1	35
M4	BP	GO:0098739	import across plasma membrane	4.68e-11	8.22e-09	ATP12A/ATP1A3/ATP1A4/ATP4A/CACNA1A/CACNA1B/CACNA1E/CACNA1F/CACNA1S/CALCR/CNGA3/GFAP/GRM1/HCN4/KCNH2/KCNJ11/KCNJ12/KCNJ6/KCNJ9/KCNK9/NALF2/NTSR1/SCNN1B/SCNN1G/SLC12A1/SLC12A3/SLC12A5/SLC1A6/SLC22A2/SLC24A2/SLC2A5/SLC39A12/SLC5A2/SLC6A20/SLC6A5/SLC6A9/SLC7A3/SLC8A2/SLC8A3/SLC9A2/SLC9A3/SLC9A4/SLC9A5/SLC9C2/TRPV5/WNK4	46
M2	BP	GO:0042773	ATP synthesis coupled electron transport	9.3e-12	8.65e-09	CCNB1/CDK1/CHCHD2/COX5B/COX6A1/COX6A2/COX7A1/CYC1/COX1/COX3/CYTB/ND1/ND2/ND3/ND4/ND4L/ND5/ND6/NDUFA1/NDUFA2/NDUFA4/NDUFA8/NDUFAB1/NDUFB1/NDUFB10/NDUFB7/NDUFC1/NDUFS5/NDUFS6/NDUFS7/NDUFS8/NDUFV1/UQCC3/UQCR10/UQCRQ	35
M2	BP	GO:0042775	mitochondrial ATP synthesis coupled electron transport	9.3e-12	8.65e-09	CCNB1/CDK1/CHCHD2/COX5B/COX6A1/COX6A2/COX7A1/CYC1/COX1/COX3/CYTB/ND1/ND2/ND3/ND4/ND4L/ND5/ND6/NDUFA1/NDUFA2/NDUFA4/NDUFA8/NDUFAB1/NDUFB1/NDUFB10/NDUFB7/NDUFC1/NDUFS5/NDUFS6/NDUFS7/NDUFS8/NDUFV1/UQCC3/UQCR10/UQCRQ	35
M2	BP	GO:0045333	cellular respiration	1.04e-11	8.65e-09	AIFM2/ANTKMT/ARL2/ATP5F1D/ATP5F1E/ATP5ME/ATP5MF/ATP5MG/ATP5PO/BLOC1S1/CCNB1/CDK1/CHCHD10/CHCHD2/COQ10A/COX5B/COX6A1/COX6A2/COX7A1/CYC1/CYP1A2/DNAJC30/IFNLR1/ATP6/ATP8/COX1/COX3/CYTB/ND1/ND2/ND3/ND4/ND4L/ND5/ND6/NDUFA1/NDUFA2/NDUFA4/NDUFA8/NDUFAB1/NDUFB1/NDUFB10/NDUFB7/NDUFC1/NDUFS5/NDUFS6/NDUFS7/NDUFS8/NDUFV1/NOP53/NUPR1/PLEC/PPIF/PRELID1/SDHAF4/SLC25A22/SURF1/TREX1/UQCC2/UQCC3/UQCR10/UQCRQ	62
M310	BP	GO:0002449	lymphocyte mediated immunity	1.54e-10	8.84e-09	CCR2/CD28/CD8A/CD96/CLC/IL21R/IL23R/IL7R/KLRC4/KLRK1/KLRC4-KLRK1/MYO1G/RIPK3/SASH3/SH2D1A/SLAMF6/SLAMF7/TBX21	18
M4	BP	GO:0007611	learning or memory	5.26e-11	8.92e-09	ABCC8/ADAM2/ADCY8/ADGRF1/AFF2/ASIC1/BRSK1/CNR1/CRH/CSMD1/DRD2/DRD3/FGF13/FOXB1/GABRA5/GHSR/GLP1R/GRIA1/GRIN1/GRM5/JPH3/JPH4/KCNK10/KCNK2/KLK8/LHX8/LMX1A/MAPK8IP2/MAPT/MUSK/NEUROD2/NPAS4/NRXN1/NRXN2/NRXN3/NTRK1/NTSR1/OPRK1/PAK6/PDE1B/PPP1R1B/PRKCG/PTPRZ1/RASGRF1/S100B/SHANK1/SHISA7/SLC12A5/SLC24A2/SLC6A4/SLC8A2/SLC8A3/SORCS3/STRA6/SYT4/TACR2/TBR1	57
M331	CC	GO:0005844	polysome	5.88e-10	9.15e-09	RPL24/RPL30/RPL32/RPL38/RPL39/RPS21/RPS28/RPS29	8
M364	BP	GO:0007091	metaphase/anaphase transition of mitotic cell cycle	2.67e-10	9.2e-09	BUB1B/CENPE/DLGAP5/NDC80/TTK/UBE2C/ZWINT	7
M18	CC	GO:0000228	nuclear chromosome	8.73e-10	9.6e-09	BLM/CDC45/GINS1/GINS2/GINS4/MCM10/MCM2/NEK2/ORC1/PLK1/RAD51/TOP2A/WDHD1	13
M100	BP	GO:0046632	alpha-beta T cell differentiation	2.6e-10	9.77e-09	BCL11B/EOMES/IFNG/IL23R/IRF4/ITK/LY9/PLA2G2D/SASH3/SLAMF6/TBX21/TOX	12
M364	BP	GO:1902099	regulation of metaphase/anaphase transition of cell cycle	3e-10	9.88e-09	BUB1B/CENPE/DLGAP5/NDC80/TTK/UBE2C/ZWINT	7
M364	BP	GO:0010948	negative regulation of cell cycle process	3.17e-10	9.99e-09	BUB1B/CDK1/CLSPN/DTL/E2F7/E2F8/GTSE1/NDC80/PTTG1/TTK/ZWINT	11
M5	MF	GO:0008201	heparin binding	4.52e-11	1.03e-08	ADAMTS15/ADAMTS3/ANOS1/CCDC80/CCN3/CCN5/COL13A1/COL23A1/COL25A1/COL5A1/COL5A3/CXCL10/CXCL11/CXCL6/FGF1/FGF10/FGF7/FGFBP3/GPNMB/H1-1/LAMC2/LGR6/LIPC/LIPH/LTBP2/LTF/LXN/MDK/MPO/NELL2/PLA2G2D/PTN/SELP/SERPINE2/SLIT2/SMOC2/SOD3/THBS2	38
M5	MF	GO:0030020	extracellular matrix structural constituent conferring tensile strength	4.58e-11	1.03e-08	COL13A1/COL14A1/COL15A1/COL16A1/COL19A1/COL1A1/COL1A2/COL21A1/COL23A1/COL25A1/COL3A1/COL4A3/COL4A4/COL4A5/COL5A1/COL5A3/COL8A1/COL8A2	18
M100	BP	GO:0002831	regulation of response to biotic stimulus	2.79e-10	1.03e-08	CD160/CD96/IL23R/KLRC1/KLRC4/KLRD1/KLRK1/KLRC4-KLRK1/LTF/NCR1/NCR3/PTPN22/PYHIN1/SH2D1A/SH2D1B/SLAMF6/SLAMF8/TRIM62/TXK	19
M18	BP	GO:0000910	cytokinesis	5.93e-10	1.06e-08	ANLN/CDC6/CEP55/E2F7/E2F8/KIF20A/KIF23/KIF4A/NUSAP1/PLK1/PLK4/PRC1	12
M18	BP	GO:0071103	DNA conformation change	6.07e-10	1.07e-08	BLM/BRIP1/CDC45/GINS1/GINS2/GINS4/MCM2/POLQ/RAD51/TOP2A	10
M4	CC	GO:0098889	intrinsic component of presynaptic membrane	4.55e-10	1.12e-08	ADCY8/ADORA1/ATP2B3/CADM3/CDH10/CNR1/CNTN5/CNTN6/DRD2/GABRA5/GRIK4/GRIK5/GRM3/KCNA1/KCNA2/KCNC1/KCNJ9/NTNG1/OPRK1/OPRM1/PRRT2/SCN10A/SLC6A3/SLC6A4/SLC6A5/SLC6A9	26
M364	BP	GO:0044784	metaphase/anaphase transition of cell cycle	3.76e-10	1.14e-08	BUB1B/CENPE/DLGAP5/NDC80/TTK/UBE2C/ZWINT	7
M5	CC	GO:0005604	basement membrane	6.59e-11	1.18e-08	CCDC80/COL15A1/COL4A3/COL4A4/COL4A5/COL5A1/COL8A1/COL8A2/EFNA5/EGFLAM/ENTPD2/FBLN1/FRAS1/FREM1/FREM2/FREM3/ITGB4/LAMA1/LAMA2/LAMB4/LAMC2/LAMC3/LOXL1/NPNT/SMOC2/THBS2/VWA2	27
M19	CC	GO:0042613	MHC class II protein complex	5.18e-10	1.27e-08	HLA-DQA1/HLA-DQA2/HLA-DQB1/HLA-DQB2/HLA-DRB1/HLA-DRB5	6
M2	CC	GO:0005747	mitochondrial respiratory chain complex I	2.86e-10	1.27e-08	ND1/ND2/ND3/ND4/ND4L/ND5/ND6/NDUFA1/NDUFA11/NDUFA2/NDUFA4/NDUFA8/NDUFAB1/NDUFB1/NDUFB10/NDUFB11/NDUFB7/NDUFC1/NDUFS5/NDUFS6/NDUFS7/NDUFS8/NDUFV1	23
M2	CC	GO:0030964	NADH dehydrogenase complex	2.86e-10	1.27e-08	ND1/ND2/ND3/ND4/ND4L/ND5/ND6/NDUFA1/NDUFA11/NDUFA2/NDUFA4/NDUFA8/NDUFAB1/NDUFB1/NDUFB10/NDUFB11/NDUFB7/NDUFC1/NDUFS5/NDUFS6/NDUFS7/NDUFS8/NDUFV1	23
M2	CC	GO:0045271	respiratory chain complex I	2.86e-10	1.27e-08	ND1/ND2/ND3/ND4/ND4L/ND5/ND6/NDUFA1/NDUFA11/NDUFA2/NDUFA4/NDUFA8/NDUFAB1/NDUFB1/NDUFB10/NDUFB11/NDUFB7/NDUFC1/NDUFS5/NDUFS6/NDUFS7/NDUFS8/NDUFV1	23
M4	CC	GO:0043679	axon terminus	5.83e-10	1.37e-08	ADORA1/AVPR1B/CALB2/CDH8/CPLX2/CPLX4/DRD2/GAD1/GRIK2/GRIK3/GRIK5/GRIN1/KCNA1/KCNA2/KCNA6/KCNC1/KCNK2/NTSR1/OPRK1/PACSIN1/PDYN/PENK/PNOC/PRKCG/PRRT2/PTPRN/SLC18A1/SLC8A2/SLC8A3/SYP/TULP1/UNC13A/UNC13C	33
M364	BP	GO:0007088	regulation of mitotic nuclear division	5e-10	1.45e-08	BUB1B/CDCA2/DLGAP5/MKI67/NDC80/NUSAP1/TTK/ZWINT	8
M310	BP	GO:0070661	leukocyte proliferation	2.64e-10	1.47e-08	CCR2/CD28/CD79A/CLC/CLECL1/ELF4/FCRL3/IKZF3/IL23R/IL7R/MS4A1/PIK3CG/PLA2G2D/PRKCQ/PTPN22/RIPK3/SASH3	17
M160	BP	GO:0090068	positive regulation of cell cycle process	3.78e-10	1.51e-08	CDCA5/CDK1/DLGAP5/DTL/E2F7/E2F8/NDC80/NUSAP1/RAD51AP1/RRM2/UBE2C	11
M471	BP	GO:0045619	regulation of lymphocyte differentiation	1.03e-10	1.58e-08	CD2/CD28/IFNG/IKZF3/IL23R/IL7R/IRF4/RHOH/SLAMF8/TBX21/TOX	11
M471	BP	GO:0043373	CD4-positive, alpha-beta T cell lineage commitment	1.03e-10	1.58e-08	IL23R/IRF4/LY9/SLAMF6/TBX21/TOX	6
M19	MF	GO:0042605	peptide antigen binding	6.01e-11	1.58e-08	HLA-A/HLA-B/HLA-C/HLA-DQA1/HLA-DQB1/HLA-DRB1/HLA-DRB5/HLA-F	8
M84	BP	GO:0045104	intermediate filament cytoskeleton organization	1.05e-11	1.62e-08	ATP8A2/BFSP2/GFAP/KRT1/KRT14/KRT16/KRT2/KRT3/KRT34/KRT35/KRT5/KRT6A/KRT72/KRT74/KRT77/KRT78/KRT79/KRT83/NEFM/PRPH	20
M84	BP	GO:0045103	intermediate filament-based process	1.32e-11	1.62e-08	ATP8A2/BFSP2/GFAP/KRT1/KRT14/KRT16/KRT2/KRT3/KRT34/KRT35/KRT5/KRT6A/KRT72/KRT74/KRT77/KRT78/KRT79/KRT83/NEFM/PRPH	20
M100	MF	GO:0140375	immune receptor activity	5.94e-11	1.68e-08	CCR2/CCR7/CD160/IL21R/IL23R/IL2RB/IL2RG/IL3RA/IL7R/KLRC1/KLRD1/KLRF1/KLRK1/KLRC4-KLRK1	14
M18	BP	GO:1902749	regulation of cell cycle G2/M phase transition	9.72e-10	1.69e-08	BLM/CCNB1/CDC6/CDK1/CENPF/CLSPN/DTL/ORC1/PLK1/TICRR	10
M18	BP	GO:0006302	double-strand break repair	1.01e-09	1.73e-08	BLM/BRIP1/CDC45/CDCA5/EME1/ESCO2/GINS2/GINS4/MCM2/PARPBP/POLQ/RAD51/RAD51AP1/RMI2	14
M160	BP	GO:0140013	meiotic nuclear division	4.56e-10	1.73e-08	BUB1B/CDC20/KIF18A/MND1/NCAPH/NDC80/PTTG1/RAD51AP1/TOP2A/TTK	10
M4	BP	GO:0001505	regulation of neurotransmitter levels	1.16e-10	1.89e-08	ASIC1/BRSK1/CAMK2A/CHAT/CHRNA3/CHRNB4/CNR1/CPLX2/CPLX4/CSPG5/DOC2A/DRD2/DRD3/ERC2/GABRA2/GAD1/GAD2/GFAP/GRIK5/GRM4/NLGN1/NOS1/NRXN1/NRXN2/OTOF/PDE1B/PRIMA1/PRKCG/PRRT2/RIMS1/RIMS2/RPH3A/SLC18A1/SLC1A6/SLC22A2/SLC44A4/SLC5A7/SLC6A3/SLC6A4/SLC6A5/SV2A/SYN3/SYP/SYT4/SYT5/TACR2/UNC13A/UNC13C/WNT7A	49
M364	CC	GO:0000793	condensed chromosome	9.34e-10	2.09e-08	BUB1B/CENPE/HJURP/MKI67/NDC80/SKA3/SPC24/TOP2A/TTK/ZWINT	10
M99	CC	GO:0062023	collagen-containing extracellular matrix	8.07e-11	2.12e-08	ABI3BP/ANGPT1/CCN3/COL25A1/COL4A3/COL4A4/COL4A5/DCN/EGFLAM/FGF10/FREM2/GPC3/IGFBP7/LAMA2/LOX/LRRC15/LUM/MBL2/NCAM1/OGN/OMD/SSC5D	22
M100	BP	GO:0072676	lymphocyte migration	5.89e-10	2.14e-08	CCR2/CCR7/GCSAM/ITGA4/KLRK1/KLRC4-KLRK1/MYO1G/PIK3CG/RIPK3/TBX21/XCL1/XCL2	12
M471	BP	GO:0007159	leukocyte cell-cell adhesion	1.94e-10	2.26e-08	ADD2/CD28/CLECL1/ICOS/IFNG/IL23R/IL7R/ITGA4/LAX1/PRKCQ/RHOH/SIRPG/TBX21/TIGIT	14
M471	BP	GO:0002363	alpha-beta T cell lineage commitment	1.97e-10	2.26e-08	IL23R/IRF4/LY9/SLAMF6/TBX21/TOX	6
M471	BP	GO:0043369	CD4-positive or CD8-positive, alpha-beta T cell lineage commitment	1.97e-10	2.26e-08	IL23R/IRF4/LY9/SLAMF6/TBX21/TOX	6
M18	BP	GO:0051303	establishment of chromosome localization	1.35e-09	2.27e-08	CCNB1/CDCA5/CDCA8/CENPE/CENPF/DLGAP5/KIF18A/NDC80/NUF2	9
M364	BP	GO:0045787	positive regulation of cell cycle	8.11e-10	2.27e-08	CDCA5/CDK1/DLGAP5/DTL/E2F7/E2F8/NDC80/NUSAP1/RAD51AP1/RRM2/UBE2C	11
M471	CC	GO:0009897	external side of plasma membrane	1.9e-10	2.28e-08	CD2/CD28/CD3G/CD48/CLEC2D/FASLG/FCRL6/IL23R/IL7R/ITGA4/LY75/LY9/MS4A1/SLAMF6/SLAMF7	15
M5	BP	GO:0030217	T cell differentiation	5.7e-11	2.35e-08	BATF/BCL11B/CARD11/CCR2/CCR7/CD2/CD27/CD28/CD3D/CD3E/CD3G/CD8A/CRTAM/CTLA4/EOMES/FANCD2/FZD7/GLI2/GLI3/HLA-G/IFNG/IL12RB1/IL23A/IL23R/IL4I1/IL7R/IRF4/ITK/JAG2/KLRC1/LCK/LEF1/LY9/MDK/MYB/PLA2G2D/PTPN22/RHOH/RIPK3/SASH3/SLAMF6/SOX12/SPN/TBX21/TESPA1/THEMIS/TOX/WNT4/ZAP70	49
M5	BP	GO:0045785	positive regulation of cell adhesion	5.76e-11	2.35e-08	ABI3BP/ANGPT1/CARD11/CCDC80/CCL28/CCR2/CCR7/CD160/CD27/CD28/CD3E/CD40LG/CD5/CD6/CDH13/CHST4/CLECL1/COL16A1/COL8A1/EDIL3/EFNB3/EGFLAM/EPHA4/FBLN2/GLI2/GLI3/HLA-G/ICOS/IFNG/IL12RB1/IL23A/IL23R/IL27RA/IL4I1/IL7R/ITGA2/ITGA3/ITGA4/KLRK1/KLRC4-KLRK1/LCK/LEF1/LIF/MDK/MYB/NODAL/NPNT/OLFM4/PDPN/PODXL/PPM1F/PRKCQ/PTPN22/RASAL3/RHOH/SASH3/SELP/SIRPG/SLAMF1/SOX12/SPOCK2/TESPA1/TGFB2/THY1/VTCN1/WNT4/XCL1/ZAP…	69
M5	BP	GO:0022407	regulation of cell-cell adhesion	5.97e-11	2.35e-08	BLK/CARD11/CCL28/CCR2/CCR7/CD160/CD27/CD28/CD3E/CD40LG/CD5/CD6/CELSR2/CHST4/CLECL1/CRTAM/CTLA4/EFNA5/EFNB3/EPCAM/EPHB3/GLI2/GLI3/GPNMB/HLA-G/ICOS/IFNG/IL12RB1/IL23A/IL23R/IL27RA/IL4I1/IL7R/ITGA4/JAG1/KLRK1/KLRC4-KLRK1/LAX1/LCK/LEF1/MDK/MYB/NODAL/PDPN/PKHD1/PLA2G2D/PODXL/PPM1F/PRKCQ/PTPN22/RASAL3/RHOH/SASH3/SELP/SERPINE2/SIRPG/SLAMF1/SOX12/SPINT2/SPN/TBX21/TENM3/TESPA1/THY1/TIGIT/VTCN1/WNT4/XCL1/Z…	70
M100	BP	GO:0002460	adaptive immune response based on somatic recombination of immune receptors built from immunoglobulin superfamily domains	6.76e-10	2.41e-08	CCR2/CD28/CD8A/CLC/IL21R/IL23R/IL7R/IRF4/KLRC1/KLRD1/LY9/MYO1G/PRF1/PRKCQ/RIPK3/SASH3/SLAMF6/TBX21/XCL1	19
M100	BP	GO:0045619	regulation of lymphocyte differentiation	7.22e-10	2.53e-08	CCR2/CD2/CD28/FCRL3/IFNG/IKZF3/IL23R/IL7R/IRF4/RHOH/SASH3/SLAMF8/TBX21/TOX	14
M275	BP	GO:0045104	intermediate filament cytoskeleton organization	1.9e-11	2.57e-08	ATP8A2/BFSP2/GFAP/KRT1/KRT14/KRT16/KRT2/KRT3/KRT35/KRT5/KRT6A/KRT72/KRT77/KRT78/KRT79/KRT83/NEFM/PRPH	18
M275	BP	GO:0045103	intermediate filament-based process	2.33e-11	2.57e-08	ATP8A2/BFSP2/GFAP/KRT1/KRT14/KRT16/KRT2/KRT3/KRT35/KRT5/KRT6A/KRT72/KRT77/KRT78/KRT79/KRT83/NEFM/PRPH	18
M100	BP	GO:0070661	leukocyte proliferation	7.49e-10	2.59e-08	CCR2/CD28/CD79A/CLC/CLECL1/ELF4/FCRL3/IKZF3/IL23R/IL7R/MS4A1/PIK3CG/PLA2G2D/PRKCQ/PTPN22/RIPK3/SASH3/XCL1	18
M2	BP	GO:0009060	aerobic respiration	3.57e-11	2.59e-08	ANTKMT/ARL2/ATP5F1D/ATP5F1E/ATP5ME/ATP5MF/ATP5MG/ATP5PO/BLOC1S1/CCNB1/CDK1/CHCHD10/CHCHD2/COX5B/COX6A1/COX6A2/COX7A1/CYC1/DNAJC30/ATP6/ATP8/COX1/COX3/CYTB/ND1/ND2/ND3/ND4/ND4L/ND5/ND6/NDUFA1/NDUFA2/NDUFA4/NDUFA8/NDUFAB1/NDUFB1/NDUFB10/NDUFB7/NDUFC1/NDUFS5/NDUFS6/NDUFS7/NDUFS8/NDUFV1/NOP53/NUPR1/PPIF/SURF1/UQCC2/UQCC3/UQCR10/UQCRQ	53
M310	BP	GO:0046632	alpha-beta T cell differentiation	4.82e-10	2.61e-08	BCL11B/IFNG/IL23R/IRF4/ITK/LY9/PLA2G2D/SASH3/SLAMF6/TBX21/TOX	11
M5	CC	GO:0005581	collagen trimer	1.96e-10	2.63e-08	C1QTNF2/C1QTNF7/COL13A1/COL14A1/COL15A1/COL16A1/COL19A1/COL1A1/COL1A2/COL21A1/COL23A1/COL25A1/COL3A1/COL4A3/COL4A4/COL4A5/COL5A1/COL5A3/COL8A1/COL8A2/COLEC12/EMID1/LOX/LUM/MBL2	25
M18	MF	GO:0008017	microtubule binding	1.52e-10	2.73e-08	CENPE/CENPF/DIAPH3/DLGAP5/GTSE1/KIF15/KIF18A/KIF20A/KIF23/KIF4A/NUSAP1/PLK1/PRC1/SKA1/SPC24	15
M18	BP	GO:0050000	chromosome localization	1.68e-09	2.8e-08	CCNB1/CDCA5/CDCA8/CENPE/CENPF/DLGAP5/KIF18A/NDC80/NUF2	9
M18	CC	GO:0071162	CMG complex	2.87e-09	2.89e-08	CDC45/GINS1/GINS2/GINS4/MCM2	5
M18	BP	GO:0000077	DNA damage checkpoint signaling	1.81e-09	2.97e-08	BLM/BRIP1/CDK1/CLSPN/DTL/EME1/GTSE1/PLK1/TICRR/WDR76	10
M160	BP	GO:0051321	meiotic cell cycle	8.28e-10	3.01e-08	BUB1B/CDC20/EXO1/KIF18A/MND1/NCAPH/NDC80/PTTG1/RAD51AP1/TOP2A/TTK	11
M364	BP	GO:1901991	negative regulation of mitotic cell cycle phase transition	1.14e-09	3.09e-08	BUB1B/CDK1/CLSPN/DTL/E2F7/GTSE1/NDC80/TTK/ZWINT	9
M160	BP	GO:0030071	regulation of mitotic metaphase/anaphase transition	8.96e-10	3.11e-08	BUB1B/CENPE/DLGAP5/NDC80/TTK/UBE2C/ZWINT	7
M18	BP	GO:0008608	attachment of spindle microtubules to kinetochore	2.08e-09	3.38e-08	CCNB1/CENPE/KNL1/NDC80/NEK2/NUF2/SPC24	7
M19	BP	GO:0002478	antigen processing and presentation of exogenous peptide antigen	6.43e-11	3.62e-08	HLA-A/HLA-DQA1/HLA-DQA2/HLA-DQB1/HLA-DQB2/HLA-DRB1/HLA-DRB5/HLA-F	8
M2	BP	GO:0006091	generation of precursor metabolites and energy	5.67e-11	3.66e-08	ACSS2/AIFM2/AKR7A3/ALDH4A1/ALDOA/ALDOC/ANTKMT/ARL2/ATP5F1D/ATP5F1E/ATP5ME/ATP5MF/ATP5MG/ATP5PO/BLOC1S1/CAVIN3/CCNB1/CDK1/CHCHD10/CHCHD2/COQ10A/COX5B/COX6A1/COX6A2/COX6C/COX7A1/COX8A/CYBA/CYC1/CYP1A2/DNAJC30/EIF6/ENO1/ENO3/FBP1/GAA/GALK1/GCGR/GCK/GFUS/GIT1/GLDC/GLRX2/GNMT/GPX2/HAAO/IFNLR1/IGF2/JMJD8/KHK/ME1/ATP6/ATP8/COX1/COX3/CYTB/ND1/ND2/ND3/ND4/ND4L/ND5/ND6/NDUFA1/NDUFA2/NDUFA4/NDUFA8/NDUFAB1/N…	103
M160	BP	GO:0007091	metaphase/anaphase transition of mitotic cell cycle	1.14e-09	3.72e-08	BUB1B/CENPE/DLGAP5/NDC80/TTK/UBE2C/ZWINT	7
M160	BP	GO:1903046	meiotic cell cycle process	1.17e-09	3.72e-08	BUB1B/CDC20/KIF18A/MND1/NCAPH/NDC80/PTTG1/RAD51AP1/TOP2A/TTK	10
M4	BP	GO:0001539	cilium or flagellum-dependent cell motility	2.49e-10	3.83e-08	AKAP4/ATP1A4/CACNA1I/CATSPER1/CATSPER4/CATSPERD/CCDC40/CELF3/CFAP45/CFAP46/CFAP65/DDX4/DNAH17/DNAH3/DNAH8/DNAI3/DRC1/DRC7/EFHC2/EPPIN/HOATZ/IQCF1/KLC3/LDHC/ROPN1/RSPH6A/SLC22A14/SLC22A16/SLC26A8/SPAG6/TACR2/TACR3/TBC1D21/TCTE1/TEKT3/TEX101/TTLL1/TTLL6/TTLL8	39
M4	BP	GO:0060285	cilium-dependent cell motility	2.49e-10	3.83e-08	AKAP4/ATP1A4/CACNA1I/CATSPER1/CATSPER4/CATSPERD/CCDC40/CELF3/CFAP45/CFAP46/CFAP65/DDX4/DNAH17/DNAH3/DNAH8/DNAI3/DRC1/DRC7/EFHC2/EPPIN/HOATZ/IQCF1/KLC3/LDHC/ROPN1/RSPH6A/SLC22A14/SLC22A16/SLC26A8/SPAG6/TACR2/TACR3/TBC1D21/TCTE1/TEKT3/TEX101/TTLL1/TTLL6/TTLL8	39
M160	BP	GO:1902099	regulation of metaphase/anaphase transition of cell cycle	1.27e-09	3.92e-08	BUB1B/CENPE/DLGAP5/NDC80/TTK/UBE2C/ZWINT	7
M5	MF	GO:1901681	sulfur compound binding	2.2e-10	3.94e-08	ACOT11/ADAMTS15/ADAMTS3/ANOS1/CCDC80/CCN3/CCN5/CD34/COL13A1/COL23A1/COL25A1/COL5A1/COL5A3/CXCL10/CXCL11/CXCL6/DPYSL3/FGF1/FGF10/FGF7/FGFBP3/GPNMB/GSTM1/GSTM2/GSTM3/GSTM4/H1-1/ITGA2/KMT5C/LAMC2/LGR6/LIPC/LIPH/LTBP2/LTF/LXN/MDK/MPO/NELL2/PLA2G2D/PTN/RYR2/SELP/SERPINE2/SLIT2/SMOC2/SOD3/THBS2/TKTL1	49
M2	BP	GO:0019646	aerobic electron transport chain	6.87e-11	3.99e-08	COX5B/COX6A1/COX6A2/COX7A1/CYC1/COX1/COX3/CYTB/ND1/ND2/ND3/ND4/ND4L/ND5/ND6/NDUFA1/NDUFA2/NDUFA4/NDUFA8/NDUFAB1/NDUFB1/NDUFB10/NDUFB7/NDUFC1/NDUFS5/NDUFS6/NDUFS7/NDUFS8/NDUFV1/UQCC3/UQCR10/UQCRQ	32
M100	BP	GO:0002819	regulation of adaptive immune response	1.19e-09	4.03e-08	CCR2/CD160/CD28/CD48/CLC/IL23R/IL7R/KLRC1/KLRD1/PRKCQ/RIPK3/SASH3/TBX21/XCL1	14
M7	MF	GO:0015453	oxidoreduction-driven active transmembrane transporter activity	1.4e-10	4.1e-08	COX5B/COX6A1/COX6A2/COX6B1/COX7A1/CYB561D2/NDUFA1/NDUFA2/NDUFA4/NDUFB1/NDUFB10/NDUFC1/NDUFS5/NDUFS6/SURF1/UQCR10	16
M100	BP	GO:0050852	T cell receptor signaling pathway	1.26e-09	4.2e-08	CCR7/CD160/CD247/CD28/CD8A/CD8B/ITK/PTPN22/SH2D1A/THEMIS/TRAT1/TXK	12
M5	BP	GO:0007411	axon guidance	1.17e-10	4.28e-08	ANOS1/ARHGEF25/ARTN/BCL11B/BMPR1B/BOC/CDK5R1/CHL1/CNTN1/CRMP1/DSCAML1/EFNA5/EFNB3/EMB/EPHA3/EPHA4/EPHB3/EPHB6/GLI2/GLI3/KIF5C/LAMA1/LAMA2/LAMC2/LGR6/NCAM1/NEXN/NFASC/NOTCH3/NRCAM/PRKCQ/RHOH/ROBO1/ROBO3/SEMA3A/SEMA3C/SEMA3D/SEMA3E/SEMA3G/SEMA4F/SEMA5B/SEMA7A/SLIT2/TUBB2B/UNC5B	45
M18	CC	GO:0031261	DNA replication preinitiation complex	4.89e-09	4.55e-08	CDC45/GINS1/GINS2/GINS4/MCM2	5
M364	BP	GO:0007093	mitotic cell cycle checkpoint signaling	1.77e-09	4.62e-08	BUB1B/CDK1/CLSPN/DTL/GTSE1/NDC80/TTK/ZWINT	8
M5	BP	GO:0097485	neuron projection guidance	1.36e-10	4.63e-08	ANOS1/ARHGEF25/ARTN/BCL11B/BMPR1B/BOC/CDK5R1/CHL1/CNTN1/CRMP1/DSCAML1/EFNA5/EFNB3/EMB/EPHA3/EPHA4/EPHB3/EPHB6/GLI2/GLI3/KIF5C/LAMA1/LAMA2/LAMC2/LGR6/NCAM1/NEXN/NFASC/NOTCH3/NRCAM/PRKCQ/RHOH/ROBO1/ROBO3/SEMA3A/SEMA3C/SEMA3D/SEMA3E/SEMA3G/SEMA4F/SEMA5B/SEMA7A/SLIT2/TUBB2B/UNC5B	45
M471	BP	GO:0046632	alpha-beta T cell differentiation	4.44e-10	4.7e-08	BCL11B/IFNG/IL23R/IRF4/ITK/LY9/SLAMF6/TBX21/TOX	9
M160	BP	GO:0044784	metaphase/anaphase transition of cell cycle	1.6e-09	4.72e-08	BUB1B/CENPE/DLGAP5/NDC80/TTK/UBE2C/ZWINT	7
M2	BP	GO:0022904	respiratory electron transport chain	9.12e-11	4.81e-08	AIFM2/CCNB1/CDK1/CHCHD2/COX5B/COX6A1/COX6A2/COX7A1/CYC1/COX1/COX3/CYTB/ND1/ND2/ND3/ND4/ND4L/ND5/ND6/NDUFA1/NDUFA2/NDUFA4/NDUFA8/NDUFAB1/NDUFB1/NDUFB10/NDUFB7/NDUFC1/NDUFS5/NDUFS6/NDUFS7/NDUFS8/NDUFV1/PLEC/SLC25A22/UQCC3/UQCR10/UQCRQ	38
M5	BP	GO:0050863	regulation of T cell activation	1.53e-10	4.9e-08	CARD11/CCR2/CCR7/CD160/CD2/CD27/CD28/CD3E/CD40LG/CD5/CD6/CLC/CLECL1/CRTAM/CTLA4/EFNB3/FANCD2/GLI2/GLI3/GPNMB/HLA-G/ICOS/IFNG/IL12RB1/IL23A/IL23R/IL27RA/IL4I1/IL7R/IRF4/KLRK1/KLRC4-KLRK1/LAX1/LCK/LEF1/MDK/MYB/PLA2G2D/PRKCQ/PTPN22/RASAL3/RHOH/RIPK3/SASH3/SIRPG/SLAMF1/SOX12/SPN/TBX21/TESPA1/THY1/TIGIT/TOX/VTCN1/XCL1/ZAP70/ZP3	57
M7	BP	GO:0071294	cellular response to zinc ion	1.98e-10	5.05e-08	MT1A/MT1E/MT1F/MT1G/MT1H/MT1HL1/MT1M/MT1X/MT2A/TSPO	10
M7	BP	GO:0042773	ATP synthesis coupled electron transport	2.29e-10	5.07e-08	CHCHD2/COX5B/COX6A1/COX6A2/COX7A1/NDUFA1/NDUFA2/NDUFA4/NDUFAB1/NDUFB1/NDUFB10/NDUFC1/NDUFS5/NDUFS6/UQCC3/UQCR10/UQCRQ	17
M7	BP	GO:0042775	mitochondrial ATP synthesis coupled electron transport	2.29e-10	5.07e-08	CHCHD2/COX5B/COX6A1/COX6A2/COX7A1/NDUFA1/NDUFA2/NDUFA4/NDUFAB1/NDUFB1/NDUFB10/NDUFC1/NDUFS5/NDUFS6/UQCC3/UQCR10/UQCRQ	17
M5	BP	GO:1903039	positive regulation of leukocyte cell-cell adhesion	1.69e-10	5.08e-08	CARD11/CCR2/CCR7/CD160/CD27/CD28/CD3E/CD40LG/CD5/CD6/CHST4/CLECL1/EFNB3/GLI2/GLI3/HLA-G/ICOS/IFNG/IL12RB1/IL23A/IL23R/IL27RA/IL4I1/IL7R/ITGA4/KLRK1/KLRC4-KLRK1/LCK/LEF1/MDK/MYB/PRKCQ/PTPN22/RASAL3/RHOH/SASH3/SELP/SIRPG/SLAMF1/SOX12/TESPA1/THY1/VTCN1/XCL1/ZAP70/ZP3	46
M7	CC	GO:0005844	polysome	1.75e-09	5.34e-08	RPL11/RPL24/RPL30/RPL32/RPL36/RPL38/RPL39/RPL41/RPL8/RPS21/RPS26/RPS28/RPS29/RPS4X	14
M19	CC	GO:0030139	endocytic vesicle	2.51e-09	5.48e-08	ADAM8/CYBA/HLA-A/HLA-B/HLA-C/HLA-DQA1/HLA-DQA2/HLA-DQB1/HLA-DQB2/HLA-DRB1/HLA-DRB5/HLA-F/MARCO/RAB20/RAB34	15
M18	BP	GO:0010972	negative regulation of G2/M transition of mitotic cell cycle	3.42e-09	5.48e-08	BLM/CDC6/CDK1/CLSPN/DTL/ORC1/PLK1/TICRR	8
M18	BP	GO:0051383	kinetochore organization	3.83e-09	6.06e-08	CENPE/CENPF/CENPK/DLGAP5/NDC80/NUF2	6
M364	CC	GO:0000776	kinetochore	3.81e-09	6.37e-08	BUB1B/CENPE/HJURP/NDC80/SKA3/SPC24/TTK/ZWINT	8
M471	BP	GO:1903037	regulation of leukocyte cell-cell adhesion	6.6e-10	6.49e-08	CD28/CLECL1/ICOS/IFNG/IL23R/IL7R/ITGA4/LAX1/PRKCQ/RHOH/SIRPG/TBX21/TIGIT	13
M100	BP	GO:0046634	regulation of alpha-beta T cell activation	2.08e-09	6.85e-08	CCR2/CD160/CD28/IFNG/IL23R/IRF4/PRKCQ/PTPN22/SASH3/TBX21/XCL1	11
M18	BP	GO:1902750	negative regulation of cell cycle G2/M phase transition	4.44e-09	6.92e-08	BLM/CDC6/CDK1/CLSPN/DTL/ORC1/PLK1/TICRR	8
M364	CC	GO:0005819	spindle	5.39e-09	7.17e-08	BUB1B/CDK1/CENPE/CKAP2L/DLGAP5/HMMR/KIF15/KIF4A/NUSAP1/SKA3/TTK	11
M364	CC	GO:0000779	condensed chromosome, centromeric region	6.42e-09	7.17e-08	BUB1B/CENPE/HJURP/NDC80/SKA3/SPC24/TTK/ZWINT	8
M5	BP	GO:0030199	collagen fibril organization	2.54e-10	7.21e-08	ADAMTS3/ADAMTS7/AEBP1/COL13A1/COL14A1/COL1A1/COL1A2/COL3A1/COL5A1/COL5A3/COLGALT2/DPT/FKBP10/FMOD/GREM1/LOX/LOXL1/LOXL4/LUM/TGFB2/TLL1	21
M7	MF	GO:0019843	rRNA binding	3.77e-10	7.36e-08	ANG/DDX28/IMP3/MRPL11/RPL11/RPL23/RPL23A/RPL37/RPL8/RPL9/RPLP0/RPS11/RPS14/RPS18/RPS4X	15
M160	BP	GO:0007088	regulation of mitotic nuclear division	2.6e-09	7.41e-08	BUB1B/CDCA2/DLGAP5/MKI67/NDC80/NUSAP1/TTK/ZWINT	8
M5	BP	GO:0050870	positive regulation of T cell activation	2.77e-10	7.46e-08	CARD11/CCR2/CCR7/CD160/CD27/CD28/CD3E/CD40LG/CD5/CD6/CLECL1/EFNB3/GLI2/GLI3/HLA-G/ICOS/IFNG/IL12RB1/IL23A/IL23R/IL27RA/IL4I1/IL7R/KLRK1/KLRC4-KLRK1/LCK/LEF1/MDK/MYB/PRKCQ/PTPN22/RASAL3/RHOH/SASH3/SIRPG/SLAMF1/SOX12/TESPA1/THY1/VTCN1/XCL1/ZAP70/ZP3	43
M18	BP	GO:0051310	metaphase plate congression	5.03e-09	7.76e-08	CCNB1/CDCA5/CDCA8/CENPE/CENPF/KIF18A/NDC80/NUF2	8
M100	BP	GO:0045785	positive regulation of cell adhesion	2.44e-09	7.91e-08	CCR2/CCR7/CD160/CD28/CD5/CLECL1/ICOS/IFNG/IL23R/IL7R/ITGA4/KLRK1/KLRC4-KLRK1/OLFM4/PRKCQ/PTPN22/RHOH/SASH3/SIRPG/XCL1	20
M471	BP	GO:1902105	regulation of leukocyte differentiation	8.71e-10	7.92e-08	CD2/CD28/DCSTAMP/IFNG/IKZF3/IL23R/IL7R/IRF4/RHOH/SLAMF8/TBX21/TOX	12
M471	BP	GO:0072540	T-helper 17 cell lineage commitment	9.65e-10	7.92e-08	IL23R/IRF4/LY9/SLAMF6/TBX21	5
M471	BP	GO:0002360	T cell lineage commitment	9.79e-10	7.92e-08	IL23R/IRF4/LY9/SLAMF6/TBX21/TOX	6
M5	BP	GO:0043368	positive T cell selection	3.14e-10	8.02e-08	BATF/BCL11B/CD3D/CD3E/CD3G/IL12RB1/IL23A/IL23R/IRF4/LY9/SLAMF6/SPN/TBX21/THEMIS/TOX/ZAP70	16
M4	BP	GO:0035249	synaptic transmission, glutamatergic	5.5e-10	8.19e-08	ADORA1/CACNG2/CACNG3/CACNG7/CACNG8/CDH8/CNR1/DRD2/DRD3/GRIA2/GRID2/GRIK2/GRIK3/GRIK4/GRIK5/GRM1/GRM2/GRM3/GRM4/GRM5/MAPK8IP2/NLGN1/NRXN1/NTRK1/PLPPR4/SLC17A6/SLC17A7/UNC13A/UNC13C	29
M160	BP	GO:0010948	negative regulation of cell cycle process	3.03e-09	8.35e-08	BUB1B/CDK1/CLSPN/DTL/E2F7/E2F8/GTSE1/NDC80/PTTG1/TTK/ZWINT	11
M4	BP	GO:0007214	gamma-aminobutyric acid signaling pathway	6.03e-10	8.71e-08	GABRA1/GABRA2/GABRA3/GABRA4/GABRA5/GABRA6/GABRB1/GABRB2/GABRG2/GABRG3/GABRR1/GABRR2/GPR156/HTR1A/SHISA7	15
M4	MF	GO:0005245	voltage-gated calcium channel activity	3.06e-09	9.08e-08	CACNA1A/CACNA1B/CACNA1E/CACNA1F/CACNA1G/CACNA1I/CACNA1S/CACNA2D4/CACNG2/CACNG3/CACNG7/CACNG8/CATSPER1/CATSPER4/CNR1/OPRM1/RYR1/TMC1/TMC2	19
M310	BP	GO:0002703	regulation of leukocyte mediated immunity	1.8e-09	9.46e-08	CCR2/CD28/CD96/CLC/IL23R/IL7R/KLRC4/KLRK1/KLRC4-KLRK1/RIPK3/SASH3/SH2D1A/SLAMF6/TBX21	14
M19	BP	GO:0002443	leukocyte mediated immunity	3.42e-10	9.54e-08	AGER/C1QA/C1QB/C1QC/HLA-A/HLA-B/HLA-DQA1/HLA-DQA2/HLA-DQB1/HLA-DQB2/HLA-DRB1/HLA-DRB5/HLA-F/MILR1/STXBP2/TUBB4B/TYROBP/UNC13D	18
M19	BP	GO:0002399	MHC class II protein complex assembly	3.5e-10	9.54e-08	HLA-DQA1/HLA-DQA2/HLA-DQB1/HLA-DQB2/HLA-DRB1/HLA-DRB5	6
M19	BP	GO:0002503	peptide antigen assembly with MHC class II protein complex	3.5e-10	9.54e-08	HLA-DQA1/HLA-DQA2/HLA-DQB1/HLA-DQB2/HLA-DRB1/HLA-DRB5	6
M19	BP	GO:0019884	antigen processing and presentation of exogenous antigen	3.95e-10	9.54e-08	HLA-A/HLA-DQA1/HLA-DQA2/HLA-DQB1/HLA-DQB2/HLA-DRB1/HLA-DRB5/HLA-F	8
M19	CC	GO:0030176	integral component of endoplasmic reticulum membrane	4.88e-09	9.56e-08	HLA-A/HLA-B/HLA-C/HLA-DQA1/HLA-DQA2/HLA-DQB1/HLA-DQB2/HLA-DRB1/HLA-DRB5/HLA-F/SLC37A2	11
M18	BP	GO:0044786	cell cycle DNA replication	6.33e-09	9.64e-08	BLM/CDC45/E2F7/E2F8/GINS1/MCM2/RAD51	7
M4	MF	GO:0005249	voltage-gated potassium channel activity	3.49e-09	1e-07	ABCC8/HCN4/KCNA1/KCNA10/KCNA2/KCNA4/KCNA6/KCNA7/KCNC1/KCNG1/KCNH2/KCNH4/KCNH5/KCNH6/KCNJ11/KCNJ12/KCNJ6/KCNJ9/KCNK18/KCNK2/KCNK9/KCNN1/KCNQ2/KCNQ3/KCNQ4/KCNQ5/KCNS1/KCNT1	28
M7	BP	GO:0019646	aerobic electron transport chain	4.86e-10	1.01e-07	COX5B/COX6A1/COX6A2/COX7A1/NDUFA1/NDUFA2/NDUFA4/NDUFAB1/NDUFB1/NDUFB10/NDUFC1/NDUFS5/NDUFS6/UQCC3/UQCR10/UQCRQ	16
M7	BP	GO:0042254	ribosome biogenesis	5.2e-10	1.01e-07	DDX28/EIF6/ERCC2/IMP3/MPV17L2/MRPS2/NOP10/NPM3/NSUN5/RPL11/RPL23A/RPL24/RPL26/RPL27/RPL35/RPL38/RPLP0/RPP25/RPS14/RPS16/RPS19/RPS21/RPS25/RPS27/RPS27L/RPS28/RPS8/RPSA/RRP7A/YBEY	30
M4	BP	GO:0060079	excitatory postsynaptic potential	7.27e-10	1.02e-07	ADORA1/CHRNA1/CHRNA2/CHRNA3/CHRNA9/CHRNB4/CHRND/CHRNG/DRD2/GLRA1/GLRA2/GLRA3/GRID2/GRIK2/GRIK5/GRIN1/IGSF11/MAPK8IP2/NLGN1/NPAS4/NRXN1/OPRM1/RIMS1/RIMS2/SHANK1/SLC8A2/SLC8A3/TMEM108/WNT7A	29
M4	CC	GO:0043025	neuronal cell body	4.63e-09	1.04e-07	ADCY8/ADORA1/ASIC2/ATP1A3/AVPR1B/AZIN2/CACNA1A/CACNA1B/CACNA1E/CACNA1F/CACNG7/CD22/CHRNA3/CNGA3/CPLX2/CRH/DNER/DPYSL5/DRD2/DRP2/EPHA5/EPHA7/GABRA2/GABRA5/GAP43/GLRA1/GLRA3/GRIA1/GRIA2/GRIK2/GRIK3/GRIK5/IGF2BP1/KCNA1/KCNA2/KCNC1/KCNK2/KCNN1/KIF5A/KLHL1/KNCN/L1CAM/MAPK8IP2/MAPT/MAST1/MPL/NEGR1/NRXN1/NTRK1/NTSR1/OPN4/OPRK1/OPRM1/PCSK2/PDE1B/PDYN/PENK/PNOC/PPP1R1B/PRPH/PSD2/PTPRN/RCVRN/RGS8/S100B/SCN…	83
M7	BP	GO:0022618	ribonucleoprotein complex assembly	5.74e-10	1.06e-07	DDX28/EIF6/GEMIN7/LSM2/PRPF31/PUF60/RPL11/RPL13A/RPL23A/RPL24/RPL38/RPLP0/RPS14/RPS19/RPS27/RPS27L/RPS28/RPSA/RRP7A/RUVBL2/SNRPB/SNRPC/SNRPD2/SNRPF	24
M4	BP	GO:0099565	chemical synaptic transmission, postsynaptic	7.78e-10	1.06e-07	ADORA1/CHRNA1/CHRNA2/CHRNA3/CHRNA9/CHRNB4/CHRND/CHRNG/DRD2/GLRA1/GLRA2/GLRA3/GRID2/GRIK2/GRIK5/GRIN1/IGSF11/MAPK8IP2/NLGN1/NPAS4/NRXN1/NTSR1/OPRM1/RIMS1/RIMS2/SHANK1/SLC8A2/SLC8A3/TMEM108/WNT7A	30
M4	CC	GO:0060076	excitatory synapse	5.13e-09	1.1e-07	ADCY8/ATP2B3/CACNG3/CALB2/CNTN6/GRIA1/GRIA2/GRID2/GRIN1/IGSF11/KCNJ9/NLGN1/SHANK1/SHISA6/SHISA7/SLC17A6/SLC17A7/SLC6A9/SYP/UNC13C	20
M310	BP	GO:1902105	regulation of leukocyte differentiation	2.16e-09	1.1e-07	CCR2/CD2/CD28/DCSTAMP/FCRL3/IFNG/IKZF3/IL23R/IL7R/IRF4/RHOH/SASH3/SLAMF8/TBX21/TOX	15
M364	BP	GO:0045786	negative regulation of cell cycle	4.44e-09	1.12e-07	BUB1B/CDK1/CLSPN/DTL/E2F7/E2F8/GTSE1/NDC80/PTTG1/TTK/ZWINT	11
M4	BP	GO:0031644	regulation of nervous system process	9e-10	1.19e-07	ADORA1/BEGAIN/CARTPT/CHRNB4/DLGAP3/GHSR/GLRA1/GRIN1/GRM1/HTR2C/IGSF11/IL1A/KLK8/MAG/MTNR1B/NLGN1/NMUR2/NPTX1/NRXN1/NTSR1/OPRK1/OPRM1/RIMS1/RIMS2/SHANK1/SHISA6/SHISA7/SHISA9/SLC8A2/SLC8A3/SMR3A/SMR3B/SOX10/TMEM108/WNT7A/ZFHX2	36
M18	BP	GO:0042770	signal transduction in response to DNA damage	7.99e-09	1.2e-07	BLM/BRIP1/CDK1/CLSPN/DTL/E2F7/EME1/GTSE1/PLK1/TICRR/WDR76	11
M4	BP	GO:0050890	cognition	9.52e-10	1.23e-07	ABCC8/ADAM2/ADCY8/ADGRF1/ADORA1/AFF2/ASIC1/BRSK1/CNR1/CRH/CSMD1/DRD2/DRD3/FGF13/FOXB1/GABRA5/GHSR/GLP1R/GRIA1/GRIN1/GRM5/JPH3/JPH4/KCNK10/KCNK2/KLK8/LHCGR/LHX8/LMX1A/MAPK8IP2/MAPT/MGAT3/MUSK/NEUROD2/NPAS4/NRXN1/NRXN2/NRXN3/NTRK1/NTSR1/OPRK1/PAK6/PDE1B/PPP1R1B/PRKCG/PTPRZ1/RASGRF1/S100B/SHANK1/SHISA7/SLC12A5/SLC24A2/SLC6A4/SLC8A2/SLC8A3/SORCS3/STRA6/SYT4/TACR2/TBR1	60
M100	BP	GO:0045089	positive regulation of innate immune response	3.86e-09	1.23e-07	CD160/KLRC4/KLRD1/KLRK1/KLRC4-KLRK1/NCR3/PYHIN1/SH2D1A/SH2D1B/SLAMF6/TRIM62/TXK	12
M18	BP	GO:0140694	non-membrane-bounded organelle assembly	8.44e-09	1.25e-07	ANLN/ASPM/CDC20/CENPE/CENPF/CENPK/DLGAP5/KIF15/KIF23/KIF4A/NDC80/NEK2/PLK1/PLK4/PRC1	15
M4	CC	GO:0044306	neuron projection terminus	6.11e-09	1.26e-07	ADORA1/AVPR1B/CALB2/CDH8/CPLX2/CPLX4/DRD2/GAD1/GRIK2/GRIK3/GRIK5/GRIN1/KCNA1/KCNA2/KCNA6/KCNC1/KCNK2/NTSR1/OPRK1/PACSIN1/PDYN/PENK/PNOC/PRKCG/PRRT2/PTPRN/SLC18A1/SLC8A2/SLC8A3/SYP/TULP1/UCHL1/UNC13A/UNC13C	34
M100	BP	GO:1902105	regulation of leukocyte differentiation	4.16e-09	1.31e-07	CCR2/CD2/CD28/DCSTAMP/FCRL3/IFNG/IKZF3/IL23R/IL7R/IRF4/LTF/RHOH/SASH3/SLAMF8/TBX21/TOX	16
M316	BP	GO:0042129	regulation of T cell proliferation	2.69e-10	1.31e-07	CARD11/CD3E/CD6/CRTAM/IL27RA/IL4I1/RASAL3/SPN/ZAP70	9
M316	BP	GO:0050863	regulation of T cell activation	3.59e-10	1.31e-07	CARD11/CD3E/CD6/CRTAM/IL27RA/IL4I1/LCK/RASAL3/SPN/TESPA1/ZAP70	11
M316	BP	GO:1903037	regulation of leukocyte cell-cell adhesion	3.82e-10	1.31e-07	CARD11/CD3E/CD6/CRTAM/IL27RA/IL4I1/LCK/RASAL3/SPN/TESPA1/ZAP70	11
M4	CC	GO:0045111	intermediate filament cytoskeleton	6.68e-09	1.33e-07	BFSP2/CASP14/EVPL/GFAP/HOXA13/INA/KRT1/KRT13/KRT14/KRT15/KRT16/KRT17/KRT2/KRT20/KRT3/KRT34/KRT35/KRT38/KRT39/KRT4/KRT40/KRT5/KRT6A/KRT6C/KRT71/KRT72/KRT74/KRT76/KRT77/KRT78/KRT79/KRT81/KRT82/KRT83/KRT85/KRT9/KRTAP10-1/KRTAP10-10/KRTAP10-12/KRTAP10-2/KRTAP10-3/KRTAP10-5/KRTAP11-1/KRTAP16-1/KRTAP2-1/KRTAP26-1/KRTAP4-6/LMNTD1/NEFM/PKP1/PRPH/SLC1A6/SYCE1L	53
M37	BP	GO:0032103	positive regulation of response to external stimulus	8.04e-11	1.33e-07	AIM2/C3AR1/CCR1/CD180/CGAS/CXCR4/GBP5/IDO1/IFI16/NTF3/P2RY12/STAP1/SUCNR1/TASL/TLR8	15
M5	BP	GO:0061564	axon development	5.48e-10	1.33e-07	ANOS1/APOD/ARHGEF25/ARTN/BCL11B/BMPR1B/BOC/CDH11/CDK5R1/CHL1/CNTN1/CNTNAP1/CRMP1/CRTAC1/DCLK1/DDR1/DSCAML1/EFNA5/EFNB3/EMB/EPHA3/EPHA4/EPHB3/EPHB6/GLI2/GLI3/ITGA4/KIF5C/LAMA1/LAMA2/LAMC2/LGR6/LRP4/LRRC4C/MAP1A/MAP1B/MAP6/MMP2/NCAM1/NDN/NEXN/NFASC/NLGN3/NOTCH3/NRCAM/NTRK2/NUMBL/OLFM1/PAK3/PRKCQ/PTN/RAB3A/RHOH/ROBO1/ROBO3/SEMA3A/SEMA3C/SEMA3D/SEMA3E/SEMA3G/SEMA4F/SEMA5B/SEMA7A/SLIT2/SLITRK4/THY1/TN…	70
M4	CC	GO:1902711	GABA-A receptor complex	7.18e-09	1.37e-07	GABRA1/GABRA2/GABRA3/GABRA4/GABRA5/GABRA6/GABRB1/GABRB2/GABRG2/GABRG3/GABRR1/GABRR2	12
M7	BP	GO:0071280	cellular response to copper ion	7.94e-10	1.39e-07	MAP1LC3A/MT1A/MT1E/MT1F/MT1G/MT1H/MT1HL1/MT1M/MT1X/MT2A	10
M4	CC	GO:0099056	integral component of presynaptic membrane	7.64e-09	1.41e-07	ADCY8/ADORA1/ATP2B3/CADM3/CDH10/CNR1/DRD2/GABRA5/GRIK4/GRIK5/GRM3/KCNA1/KCNA2/KCNC1/KCNJ9/OPRK1/OPRM1/PRRT2/SCN10A/SLC6A3/SLC6A4/SLC6A5/SLC6A9	23
M19	CC	GO:0031227	intrinsic component of endoplasmic reticulum membrane	8.04e-09	1.43e-07	HLA-A/HLA-B/HLA-C/HLA-DQA1/HLA-DQA2/HLA-DQB1/HLA-DQB2/HLA-DRB1/HLA-DRB5/HLA-F/SLC37A2	11
M4	BP	GO:0050905	neuromuscular process	1.16e-09	1.46e-07	ATP8A2/CASQ1/CAV3/CHRNA1/CHRND/COMP/CSMD1/CTNNA2/DRD2/DRD3/GLRA1/GRID2/IGDCC3/JPH3/JPH4/KCNA1/MYH7/MYH8/NPAS1/NRXN1/PCDH15/PENK/POU4F1/POU4F2/PRRT2/RBFOX1/SCN1A/SHANK1/SLC6A3/SLC8A3/STAC2/STRA6/TCF15/TNNC2/TNNI3/TNNT1/TNNT3/UCHL1	38
M4	CC	GO:0034705	potassium channel complex	8.45e-09	1.51e-07	ABCC8/DPP6/GRIK2/GRIK3/GRIK4/GRIK5/HCN4/KCNA1/KCNA10/KCNA2/KCNA4/KCNA6/KCNA7/KCNC1/KCNG1/KCNH2/KCNH4/KCNIP1/KCNJ11/KCNJ6/KCNK2/KCNN1/KCNQ2/KCNQ3/KCNQ4/KCNQ5/KCNS1	27
M4	MF	GO:0016917	GABA receptor activity	5.61e-09	1.56e-07	GABRA1/GABRA2/GABRA3/GABRA4/GABRA5/GABRA6/GABRB1/GABRB2/GABRG2/GABRG3/GABRR1/GABRR2/GPR156	13
M100	BP	GO:0002709	regulation of T cell mediated immunity	5.17e-09	1.6e-07	CCR2/CLC/IL23R/IL7R/KLRC1/KLRD1/RIPK3/SASH3/TBX21/XCL1	10
M5	BP	GO:0050900	leukocyte migration	7.05e-10	1.64e-07	ADD2/APOD/ARTN/ASB2/BMP5/CCL28/CCN3/CCR2/CCR5/CCR7/CD200/CD34/CHST4/CNR2/CRTAM/CXCL10/CXCL11/CXCL6/CXCL9/CXCR3/GCSAM/GREM1/IL23A/IL27RA/IL34/ITGA2/ITGA3/ITGA4/KLRK1/KLRC4-KLRK1/LCK/MCOLN2/MDK/MMP14/MYO1G/PDGFD/PIK3CG/PLA2G7/PLVAP/PTN/RHOH/RIPK3/ROR2/S100A14/SELP/SLAMF1/SLAMF8/SLC12A2/SLIT2/SPN/TBX21/TGFB2/THY1/TNFRSF11A/VEGFC/VEGFD/XCL1/XCL2/ZAP70/ZP3	60
M19	CC	GO:0030662	coated vesicle membrane	1.02e-08	1.67e-07	HLA-A/HLA-B/HLA-C/HLA-DQA1/HLA-DQA2/HLA-DQB1/HLA-DQB2/HLA-DRB1/HLA-DRB5/HLA-F/TMED3	11
M310	BP	GO:0035710	CD4-positive, alpha-beta T cell activation	3.4e-09	1.69e-07	IFNG/IL23R/IRF4/LY9/PLA2G2D/PRKCQ/SASH3/SLAMF6/TBX21/TOX	10
M160	BP	GO:1901991	negative regulation of mitotic cell cycle phase transition	7.23e-09	1.92e-07	BUB1B/CDK1/CLSPN/DTL/E2F7/GTSE1/NDC80/TTK/ZWINT	9
M160	BP	GO:0045787	positive regulation of cell cycle	7.65e-09	1.97e-07	CDCA5/CDK1/DLGAP5/DTL/E2F7/E2F8/NDC80/NUSAP1/RAD51AP1/RRM2/UBE2C	11
M5	MF	GO:0005178	integrin binding	1.33e-09	1.99e-07	ADAM15/ADAM23/CASR/CCN3/CCN5/CD40LG/COL16A1/COL3A1/COL4A3/COL5A1/EDIL3/FAP/FBLN1/FBLN5/FCER2/FGF1/GPNMB/ITGA2/ITGA3/ITGA4/ITGA8/ITGB4/ITGB6/ITGB8/ITGBL1/LTBP4/MMP14/NPNT/PTN/SEMA7A/THY1/TNN/TSPAN8/VWF	34
M4	MF	GO:0004890	GABA-A receptor activity	7.57e-09	1.99e-07	GABRA1/GABRA2/GABRA3/GABRA4/GABRA5/GABRA6/GABRB1/GABRB2/GABRG2/GABRG3/GABRR1/GABRR2	12
M4	MF	GO:0022851	GABA-gated chloride ion channel activity	7.59e-09	1.99e-07	GABRA1/GABRA2/GABRA3/GABRA4/GABRA5/GABRA6/GABRB1/GABRB2/GABRG2/GABRG3	10
M52	BP	GO:0046395	carboxylic acid catabolic process	1.29e-09	2.09e-07	AASS/ACMSD/GPT2/HGD/OAT/PRODH/SDS/SDSL/TAT/TDO2	10
M52	BP	GO:0016054	organic acid catabolic process	1.51e-09	2.09e-07	AASS/ACMSD/GPT2/HGD/OAT/PRODH/SDS/SDSL/TAT/TDO2	10
M160	MF	GO:0008017	microtubule binding	1.87e-09	2.13e-07	CENPE/DIAPH3/DLGAP5/GTSE1/KIF15/KIF18A/KIF20A/KIF4A/NUSAP1/SKA1/SPC24	11
M7	BP	GO:0071826	ribonucleoprotein complex subunit organization	1.28e-09	2.13e-07	DDX28/EIF6/GEMIN7/LSM2/PRPF31/PUF60/RPL11/RPL13A/RPL23A/RPL24/RPL38/RPLP0/RPS14/RPS19/RPS27/RPS27L/RPS28/RPSA/RRP7A/RUVBL2/SNRPB/SNRPC/SNRPD2/SNRPF	24
M310	BP	GO:0032729	positive regulation of interferon-gamma production	4.42e-09	2.14e-07	CCR2/CD2/IL23R/KLRK1/KLRC4-KLRK1/PTPN22/SASH3/SLAMF6/TLR7	9
M310	BP	GO:0043373	CD4-positive, alpha-beta T cell lineage commitment	4.57e-09	2.16e-07	IL23R/IRF4/LY9/SLAMF6/TBX21/TOX	6
M160	BP	GO:0007093	mitotic cell cycle checkpoint signaling	9.11e-09	2.27e-07	BUB1B/CDK1/CLSPN/DTL/GTSE1/NDC80/TTK/ZWINT	8
M316	BP	GO:0042098	T cell proliferation	1.1e-09	2.31e-07	CARD11/CD3E/CD6/CRTAM/IL27RA/IL4I1/RASAL3/SPN/ZAP70	9
M316	BP	GO:0007159	leukocyte cell-cell adhesion	1.12e-09	2.31e-07	CARD11/CD3E/CD6/CRTAM/IL27RA/IL4I1/LCK/RASAL3/SPN/TESPA1/ZAP70	11
M18	BP	GO:0051302	regulation of cell division	1.6e-08	2.35e-07	ASPM/BLM/CDC6/E2F7/E2F8/KIF20A/KIF23/PLK1/PLK4/PRC1/TP63	11
M18	BP	GO:0030261	chromosome condensation	1.64e-08	2.38e-07	CDCA5/CDK1/NCAPG/NCAPH/NUSAP1/PLK1/TOP2A	7
M364	BP	GO:0045930	negative regulation of mitotic cell cycle	9.88e-09	2.41e-07	BUB1B/CDK1/CLSPN/DTL/E2F7/GTSE1/NDC80/TTK/ZWINT	9
M18	CC	GO:0005876	spindle microtubule	3.01e-08	2.6e-07	CDK1/CENPE/KIF18A/KIF4A/PLK1/PRC1/SKA1/SKA3	8
M4	CC	GO:0030672	synaptic vesicle membrane	1.58e-08	2.64e-07	ABCC8/ATP6V1B1/DOC2A/DRD2/GABRA2/GAD2/GRIA1/OPRK1/OTOF/PRRT2/RPH3A/SLC17A6/SLC17A7/SLC18A1/SLC30A3/SLC6A17/SLC6A9/SV2A/SV2C/SVOP/SYN3/SYNGR4/SYNPR/SYP/SYT4/SYT5/SYT6/UNC13A/UNC13C	29
M4	CC	GO:0099501	exocytic vesicle membrane	1.58e-08	2.64e-07	ABCC8/ATP6V1B1/DOC2A/DRD2/GABRA2/GAD2/GRIA1/OPRK1/OTOF/PRRT2/RPH3A/SLC17A6/SLC17A7/SLC18A1/SLC30A3/SLC6A17/SLC6A9/SV2A/SV2C/SVOP/SYN3/SYNGR4/SYNPR/SYP/SYT4/SYT5/SYT6/UNC13A/UNC13C	29
M4	BP	GO:0007409	axonogenesis	2.15e-09	2.64e-07	ADGRB1/APBB1/APLP1/ARX/ATP8A2/BMP7/BRSK1/BRSK2/CDK5R2/CHODL/CNTN5/CNTN6/CRABP2/CTNNA2/DCC/DLX5/DPYSL5/DRAXIN/DRD2/EDN3/EPHA10/EPHA5/EPHA7/EPHA8/EVX1/FEZF2/FGF13/FOXB1/FOXG1/FSTL4/GAP43/GFRA3/ISL1/ISL2/ISLR2/KEL/KIF5A/L1CAM/LMX1A/LPAR3/LRTM2/MAG/MAPT/MYPN/NPTX1/NR2E1/NRXN1/NRXN3/NTNG1/NTRK1/OR10A4/PAX2/PHOX2B/PLPPR4/PLXNB3/POU3F2/POU4F1/POU4F2/PTPRZ1/ROBO2/S100B/SHOX2/SLIT1/SLITRK1/SLITRK2/SLITRK5…	75
M19	BP	GO:0002495	antigen processing and presentation of peptide antigen via MHC class II	1.25e-09	2.64e-07	HLA-DQA1/HLA-DQA2/HLA-DQB1/HLA-DQB2/HLA-DRB1/HLA-DRB5/PYCARD	7
M109	CC	GO:0005844	polysome	1.18e-08	2.65e-07	RPL24/RPL30/RPL32/RPL38/RPL39/RPS21/RPS28/RPS29	8
M100	BP	GO:0046635	positive regulation of alpha-beta T cell activation	8.96e-09	2.73e-07	CCR2/CD160/CD28/IFNG/IL23R/PRKCQ/PTPN22/SASH3/XCL1	9
M4	CC	GO:0008328	ionotropic glutamate receptor complex	1.72e-08	2.78e-07	CACNG2/CACNG3/CACNG7/CACNG8/GRIA1/GRIA2/GRID2/GRIK2/GRIK3/GRIK4/GRIK5/GRIN1/SHISA6/SHISA7/SHISA9/VWC2/VWC2L	17
M5	BP	GO:0002706	regulation of lymphocyte mediated immunity	1.26e-09	2.79e-07	CCR2/CD160/CD1B/CD1E/CD28/CD96/CLC/CLNK/CR2/CRTAM/FCER2/HLA-G/IL12RB1/IL23A/IL23R/IL27RA/IL4I1/IL7R/KLRC1/KLRC4/KLRD1/KLRK1/KLRC4-KLRK1/KMT5C/NCR1/NCR3/RAET1E/RIPK3/SASH3/SH2D1A/SH2D1B/SLAMF1/SLAMF6/TBX21/XCL1/ZP3	36
M4	BP	GO:1902476	chloride transmembrane transport	2.33e-09	2.8e-07	ANO4/CLCN1/GABRA1/GABRA2/GABRA3/GABRA4/GABRA5/GABRA6/GABRB1/GABRB2/GABRG2/GABRG3/GABRR1/GABRR2/GLRA1/GLRA2/GLRA3/SLC12A1/SLC12A3/SLC12A5/SLC26A8/SLC26A9/SLC4A1	23
M19	BP	GO:0002396	MHC protein complex assembly	1.66e-09	2.81e-07	HLA-DQA1/HLA-DQA2/HLA-DQB1/HLA-DQB2/HLA-DRB1/HLA-DRB5	6
M19	BP	GO:0002501	peptide antigen assembly with MHC protein complex	1.66e-09	2.81e-07	HLA-DQA1/HLA-DQA2/HLA-DQB1/HLA-DQB2/HLA-DRB1/HLA-DRB5	6
M19	MF	GO:0032395	MHC class II receptor activity	2.14e-09	2.82e-07	HLA-DQA1/HLA-DQA2/HLA-DQB1/HLA-DQB2/HLA-DRB1	5
M5	MF	GO:0022836	gated channel activity	2.29e-09	2.94e-07	ANO2/ANO3/ANO8/AQP1/ASIC3/CACNA1C/CACNA2D1/CACNA2D2/CACNA2D3/CACNB1/CACNB3/CACNB4/CFTR/CHRNA5/CLIC5/CLIC6/CNGA4/GABRB3/GABRG1/GABRP/GLRB/GRID1/GRIN2A/GRIN2D/HCN1/HVCN1/KCNA3/KCNA5/KCND1/KCNH1/KCNH8/KCNIP3/KCNJ16/KCNJ5/KCNK13/KCNK3/KCNMB1/KCNMB2/KCNN3/KCNN4/MCOLN2/MCOLN3/NALCN/NALF1/P2RX3/PEX5L/RYR2/SCN3B/SCN4A/SCN4B/SCN7A/SNAP25/TMC4/TRPA1/ZACN	55
M19	BP	GO:0002504	antigen processing and presentation of peptide or polysaccharide antigen via MHC class II	1.92e-09	2.95e-07	HLA-DQA1/HLA-DQA2/HLA-DQB1/HLA-DQB2/HLA-DRB1/HLA-DRB5/PYCARD	7
M7	BP	GO:0015980	energy derivation by oxidation of organic compounds	1.91e-09	3.01e-07	ANTKMT/ATP5F1E/ATP5ME/ATP5MF/ATP5MG/ATP5PO/BLOC1S1/CHCHD10/CHCHD2/COX5B/COX6A1/COX6A2/COX7A1/IFNLR1/NDUFA1/NDUFA2/NDUFA4/NDUFAB1/NDUFB1/NDUFB10/NDUFC1/NDUFS5/NDUFS6/PPP1R1A/SDHAF4/SURF1/UQCC2/UQCC3/UQCR10/UQCRQ	30
M5	BP	GO:0007409	axonogenesis	1.45e-09	3.08e-07	ANOS1/ARHGEF25/ARTN/BCL11B/BMPR1B/BOC/CDH11/CDK5R1/CHL1/CNTN1/CNTNAP1/CRMP1/DCLK1/DSCAML1/EFNA5/EFNB3/EMB/EPHA3/EPHA4/EPHB3/EPHB6/GLI2/GLI3/ITGA4/KIF5C/LAMA1/LAMA2/LAMC2/LGR6/LRP4/LRRC4C/MAP1A/MAP1B/MAP6/NCAM1/NDN/NEXN/NFASC/NLGN3/NOTCH3/NRCAM/NTRK2/NUMBL/OLFM1/PAK3/PRKCQ/RAB3A/RHOH/ROBO1/ROBO3/SEMA3A/SEMA3C/SEMA3D/SEMA3E/SEMA3G/SEMA4F/SEMA5B/SEMA7A/SLIT2/SLITRK4/THY1/TNN/TUBB2B/UNC5B	64
M275	MF	GO:0030594	neurotransmitter receptor activity	5.11e-10	3.12e-07	ADORA1/CHRNA3/CHRND/DRD2/GABRA1/GABRA2/GABRA4/GABRB1/GABRR2/GRID2/GRIK5/GRIN1/GRM5/HTR1A/HTR1D/HTR1E/HTR3A/HTR3C/HTR6	19
M18	BP	GO:0007080	mitotic metaphase plate congression	2.19e-08	3.14e-07	CCNB1/CDCA5/CDCA8/CENPE/KIF18A/NDC80/NUF2	7
M18	CC	GO:0005874	microtubule	3.9e-08	3.14e-07	ASPM/CDK1/CENPE/GTSE1/KIF15/KIF18A/KIF20A/KIF23/KIF4A/NEK2/NUSAP1/PLK1/PRC1/SKA1/SKA3	15
M5	BP	GO:1903037	regulation of leukocyte cell-cell adhesion	1.55e-09	3.17e-07	CARD11/CCL28/CCR2/CCR7/CD160/CD27/CD28/CD3E/CD40LG/CD5/CD6/CHST4/CLECL1/CRTAM/CTLA4/EFNB3/GLI2/GLI3/GPNMB/HLA-G/ICOS/IFNG/IL12RB1/IL23A/IL23R/IL27RA/IL4I1/IL7R/ITGA4/KLRK1/KLRC4-KLRK1/LAX1/LCK/LEF1/MDK/MYB/PLA2G2D/PRKCQ/PTPN22/RASAL3/RHOH/SASH3/SELP/SIRPG/SLAMF1/SOX12/SPN/TBX21/TESPA1/THY1/TIGIT/VTCN1/XCL1/ZAP70/ZP3	55
M364	BP	GO:0000075	cell cycle checkpoint signaling	1.47e-08	3.48e-07	BUB1B/CDK1/CLSPN/DTL/GTSE1/NDC80/TTK/ZWINT	8
M471	BP	GO:0002295	T-helper cell lineage commitment	4.58e-09	3.5e-07	IL23R/IRF4/LY9/SLAMF6/TBX21	5
M4	MF	GO:0022853	active ion transmembrane transporter activity	1.39e-08	3.54e-07	ABCC8/ATP12A/ATP13A5/ATP1A3/ATP1A4/ATP2B3/ATP2C2/ATP4A/KCNJ11/SLC10A2/SLC10A6/SLC12A1/SLC12A3/SLC12A5/SLC13A1/SLC13A2/SLC17A7/SLC18A1/SLC1A6/SLC22A11/SLC22A6/SLC22A8/SLC24A2/SLC24A5/SLC26A8/SLC26A9/SLC36A2/SLC36A3/SLC4A1/SLC4A11/SLC4A3/SLC5A11/SLC5A2/SLC5A5/SLC5A7/SLC5A8/SLC6A15/SLC6A20/SLC6A3/SLC6A4/SLC6A5/SLC6A7/SLC6A9/SLC8A2/SLC8A3/SLC9A2/SLC9A3/SLC9A4/SLC9A5/SLC9C2/SLCO1C1/SLCO6A1	52
M18	BP	GO:0090329	regulation of DNA-templated DNA replication	2.51e-08	3.57e-07	BLM/E2F7/E2F8/GINS1/GINS2/GINS4/TICRR	7
M310	BP	GO:0043367	CD4-positive, alpha-beta T cell differentiation	7.79e-09	3.59e-07	IFNG/IL23R/IRF4/LY9/PLA2G2D/SASH3/SLAMF6/TBX21/TOX	9
M4	CC	GO:0099572	postsynaptic specialization	2.34e-08	3.67e-07	ADCY8/ADGRA1/ADGRB1/ADORA1/CABP1/CACNG2/CACNG3/CACNG7/CACNG8/CAMK2A/CDH10/CHRNA1/CHRNA3/CHRNA9/CHRND/CPEB1/DCC/DLGAP3/DRD2/DRD3/DRP2/EPHA7/GABRA2/GABRA3/GABRA4/GABRA5/GABRB2/GABRG2/GAP43/GRIA1/GRIA2/GRID2/GRIK2/GRIK5/GRIN1/GRM1/GRM3/GRM5/GSG1L/IGSF11/LRFN2/LRFN5/MAPK8IP2/NLGN1/NOS1/PLPPR4/PRKCG/PRRT2/SAMD14/SH2D5/SH3GL3/SHANK1/SHISA6/SHISA7/SHISA9/SLC6A9/SLC8A2/SLC8A3/SLITRK1/SORCS3/SPOCK1/SYN3/T…	63
M18	BP	GO:0034508	centromere complex assembly	2.69e-08	3.77e-07	CENPE/CENPF/CENPK/DLGAP5/HELLS/HJURP	6
M310	BP	GO:0002363	alpha-beta T cell lineage commitment	8.7e-09	3.82e-07	IL23R/IRF4/LY9/SLAMF6/TBX21/TOX	6
M310	BP	GO:0043369	CD4-positive or CD8-positive, alpha-beta T cell lineage commitment	8.7e-09	3.82e-07	IL23R/IRF4/LY9/SLAMF6/TBX21/TOX	6
M4	BP	GO:0009583	detection of light stimulus	3.27e-09	3.82e-07	AIPL1/ASIC2/ATP8A2/CACNA1F/CACNA2D4/CNGB1/GJA10/GRK1/GUCY2D/GUCY2F/OPN1LW/OPN4/OPN5/RCVRN/RGR/RHO/RP1/RPE65/RS1/SAG/SLC24A2/TRPC3/TULP1	23
M5	CC	GO:0097060	synaptic membrane	3.72e-09	4.01e-07	ABHD17C/ADAM23/ADGRL1/ADRA2A/CACNA1C/CBLN1/CHRM3/CHRNA5/CLSTN2/CNIH2/CNIH3/CNKSR2/CNTN1/CNTNAP1/COL13A1/CRYAB/DAGLA/DGKI/EFNB3/ENO2/EPHA4/ERBB4/GABBR2/GABRB3/GABRG1/GABRP/GLRB/GRID1/GRIN2A/GRIN2D/GRIP1/IGSF21/IGSF9B/ITGA3/ITGA8/KCNA3/KCND1/KCNH1/KCTD12/LRP4/LRRC4C/NETO1/NLGN3/NLGN4X/NRCAM/NTRK3/P2RX3/P2RY1/PCDHB13/RGS7BP/SEMA4F/SLC4A8/SLC6A11/SNAP25/SSPN/SYT1/SYT11	57
M18	BP	GO:0044773	mitotic DNA damage checkpoint signaling	2.96e-08	4.11e-07	BLM/CDK1/CLSPN/DTL/EME1/GTSE1/PLK1/TICRR	8
M5	BP	GO:0022409	positive regulation of cell-cell adhesion	2.1e-09	4.13e-07	CARD11/CCR2/CCR7/CD160/CD27/CD28/CD3E/CD40LG/CD5/CD6/CHST4/CLECL1/EFNB3/GLI2/GLI3/HLA-G/ICOS/IFNG/IL12RB1/IL23A/IL23R/IL27RA/IL4I1/IL7R/ITGA4/KLRK1/KLRC4-KLRK1/LCK/LEF1/MDK/MYB/NODAL/PDPN/PODXL/PRKCQ/PTPN22/RASAL3/RHOH/SASH3/SELP/SIRPG/SLAMF1/SOX12/TESPA1/THY1/VTCN1/XCL1/ZAP70/ZP3	49
M17	MF	GO:0033038	bitter taste receptor activity	1.11e-09	4.14e-07	TAS2R13/TAS2R14/TAS2R20/TAS2R30/TAS2R31/TAS2R46/TAS2R50	7
M471	BP	GO:0035710	CD4-positive, alpha-beta T cell activation	5.71e-09	4.14e-07	IFNG/IL23R/IRF4/LY9/PRKCQ/SLAMF6/TBX21/TOX	8
M316	BP	GO:0050870	positive regulation of T cell activation	2.42e-09	4.14e-07	CARD11/CD3E/CD6/IL27RA/IL4I1/LCK/RASAL3/TESPA1/ZAP70	9
M109	BP	GO:0033108	mitochondrial respiratory chain complex assembly	6.11e-10	4.19e-07	NDUFA11/NDUFA2/NDUFAF8/NDUFC1/PET100/PET117/SDHAF1/SDHAF4/SURF1/UQCC3	10
M100	BP	GO:0043373	CD4-positive, alpha-beta T cell lineage commitment	1.46e-08	4.39e-07	IL23R/IRF4/LY9/SLAMF6/TBX21/TOX	6
M4	BP	GO:0098742	cell-cell adhesion via plasma-membrane adhesion molecules	3.88e-09	4.43e-07	ADGRL3/ADIPOQ/CADM3/CDH10/CDH12/CDH16/CDH17/CDH18/CDH20/CDH22/CDH26/CDH3/CDH7/CDH8/CDH9/CDHR4/CEACAM5/CEACAM6/CELSR3/CLDN4/CNTN6/DCHS2/DSC3/DSG3/DSG4/GRID2/IGFN1/IGSF11/IL1RAPL1/KIRREL3/L1CAM/LRFN5/MAG/MDGA1/MYPN/NECTIN4/NLGN1/NTNG1/PCDH10/PCDH11X/PCDH15/PCDHB2/PCDHB5/PCDHB6/PCDHB8/PCDHGC4/PLXNB3/PSG11/PSG2/PSG5/ROBO2/SLITRK1/SLITRK2/UMOD/UNC5D	55
M316	BP	GO:0050670	regulation of lymphocyte proliferation	3.17e-09	4.56e-07	CARD11/CD3E/CD6/CRTAM/IL27RA/IL4I1/RASAL3/SPN/ZAP70	9
M316	BP	GO:0032944	regulation of mononuclear cell proliferation	3.55e-09	4.56e-07	CARD11/CD3E/CD6/CRTAM/IL27RA/IL4I1/RASAL3/SPN/ZAP70	9
M18	CC	GO:0051233	spindle midzone	6.05e-08	4.57e-07	CDC6/CDCA8/CENPE/KIF18A/PLK1/PRC1	6
M471	BP	GO:0045580	regulation of T cell differentiation	6.86e-09	4.72e-07	CD2/CD28/IFNG/IL23R/IL7R/IRF4/RHOH/TBX21/TOX	9
M4	BP	GO:0098661	inorganic anion transmembrane transport	4.26e-09	4.76e-07	ANO4/CLCN1/GABRA1/GABRA2/GABRA3/GABRA4/GABRA5/GABRA6/GABRB1/GABRB2/GABRG2/GABRG3/GABRR1/GABRR2/GLRA1/GLRA2/GLRA3/GRM5/SLC12A1/SLC12A3/SLC12A5/SLC13A1/SLC26A8/SLC26A9/SLC4A1/SLC4A11/SLC5A5	27
M364	BP	GO:1901988	negative regulation of cell cycle phase transition	2.08e-08	4.78e-07	BUB1B/CDK1/CLSPN/DTL/E2F7/GTSE1/NDC80/TTK/ZWINT	9
M310	BP	GO:1903706	regulation of hemopoiesis	1.17e-08	5e-07	CCR2/CD2/CD28/DCSTAMP/FCRL3/GPR171/IFNG/IKZF3/IL23R/IL7R/IRF4/RHOH/SASH3/SLAMF8/TBX21/TOX	16
M160	BP	GO:0006260	DNA replication	2.11e-08	5.11e-07	CCNA2/CDK1/DTL/E2F7/E2F8/ESCO2/FAM111B/MCM10/POLQ/RRM2	10
M4	BP	GO:0061564	axon development	4.91e-09	5.36e-07	ADGRB1/APBB1/APLP1/ARX/ATP8A2/BMP7/BRSK1/BRSK2/CDK5R2/CHODL/CNR1/CNTN5/CNTN6/CRABP2/CSPG5/CTNNA2/DCC/DLX5/DPYSL5/DRAXIN/DRD2/EDN3/EPHA10/EPHA5/EPHA7/EPHA8/EVX1/FEZF2/FGF13/FOXB1/FOXG1/FSTL4/GAP43/GFRA3/ISL1/ISL2/ISLR2/KEL/KIF5A/KLK8/L1CAM/LMX1A/LPAR3/LRTM2/MAG/MAPT/MYPN/NPTX1/NR2E1/NRXN1/NRXN3/NTNG1/NTRK1/OR10A4/PAX2/PHOX2B/PLP1/PLPPR4/PLXNB3/POU3F2/POU4F1/POU4F2/PTPRZ1/RGMA/ROBO2/S100B/SHOX2/SLI…	80
M310	BP	GO:0045580	regulation of T cell differentiation	1.28e-08	5.36e-07	CCR2/CD2/CD28/IFNG/IL23R/IL7R/IRF4/RHOH/SASH3/TBX21/TOX	11
M4	CC	GO:1902710	GABA receptor complex	3.53e-08	5.36e-07	GABRA1/GABRA2/GABRA3/GABRA4/GABRA5/GABRA6/GABRB1/GABRB2/GABRG2/GABRG3/GABRR1/GABRR2	12
M4	BP	GO:0022412	cellular process involved in reproduction in multicellular organism	5.15e-09	5.39e-07	ACTL9/ADAD1/ADAM2/BNC1/BRDT/BSPH1/C14orf39/CATSPER4/CATSPERD/CCDC42/CCDC63/CFAP65/CHD5/DDX4/DMC1/DMRTC2/DRC7/ELSPBP1/EQTN/FAM9A/FAM9C/FKBP6/FSCN3/FSHR/GALNTL5/H1-7/HSF2BP/IQCF1/IZUMO1/KASH5/KLC3/LLCFC1/M1AP/MAEL/MEIOSIN/MORC1/MOV10L1/NOX5/OCA2/PDILT/PIWIL1/RETN/RNF17/ROBO2/ROPN1/RSPH6A/SEPTIN14/SFRP1/SHCBP1L/SLC22A14/SLC26A8/SOHLH1/SOX30/SPACA3/SPAG6/SPAM1/SPESP1/STRA8/SUN5/SYCP1/TBC1D21/TCP11/TD…	71
M4	BP	GO:0007188	adenylate cyclase-modulating G protein-coupled receptor signaling pathway	5.16e-09	5.39e-07	ADCY2/ADCY8/ADCYAP1R1/ADGRB1/ADGRB2/ADGRD2/ADGRF1/ADGRG4/ADGRL3/ADORA1/ADRB3/APLP1/AVPR1B/CALCB/CALCR/CHGA/CNR1/DRD2/DRD3/FSHR/GHRHR/GLP1R/GPR12/GPR26/GPR78/GRIK3/GRM1/GRM2/GRM3/GRM4/GRM5/HTR1A/HTR1D/HTR1E/HTR4/LHCGR/LPAR3/MC2R/MC3R/MC5R/MCHR1/OPRK1/OPRM1/PTGER3/PTHLH/RIMS2/RIT2/RXFP2/TCP11/VIPR2	50
M18	BP	GO:0000076	DNA replication checkpoint signaling	4.19e-08	5.75e-07	CDC45/CDC6/CLSPN/ORC1/TICRR	5
M449	MF	GO:0030594	neurotransmitter receptor activity	1e-09	5.9e-07	ADORA1/CHRNA3/CHRND/DRD2/GABRA1/GABRA2/GABRA4/GABRB1/GABRR2/GRID2/GRIK5/GRIN1/GRM5/HTR1A/HTR1E/HTR3A/HTR3C/HTR6	18
M193	BP	GO:0032103	positive regulation of response to external stimulus	4.24e-10	6.03e-07	AIM2/C3AR1/CCR1/CD180/CGAS/GBP5/IFI16/NTF3/P2RY12/STAP1/SUCNR1/TASL/TLR8	13
M329	CC	GO:0022627	cytosolic small ribosomal subunit	1.57e-08	6.2e-07	RPS11/RPS14/RPS19/RPS2/RPS26/RPS8/RPSA	7
M310	BP	GO:0072676	lymphocyte migration	1.53e-08	6.27e-07	CCR2/CCR7/GCSAM/ITGA4/KLRK1/KLRC4-KLRK1/MYO1G/PIK3CG/RIPK3/TBX21	10
M316	BP	GO:1903039	positive regulation of leukocyte cell-cell adhesion	5.51e-09	6.29e-07	CARD11/CD3E/CD6/IL27RA/IL4I1/LCK/RASAL3/TESPA1/ZAP70	9
M471	BP	GO:0072538	T-helper 17 type immune response	9.61e-09	6.3e-07	IL23R/IRF4/LY9/PRKCQ/SLAMF6/TBX21	6
M18	BP	GO:0051225	spindle assembly	4.78e-08	6.49e-07	ASPM/CDC20/KIF15/KIF23/KIF4A/NDC80/NEK2/PLK1/PRC1	9
M100	BP	GO:0006968	cellular defense response	2.19e-08	6.5e-07	CCR2/GNLY/ITK/KLRG1/NCR1/PRF1/SH2D1A/TRAT1	8
M18	BP	GO:0000724	double-strand break repair via homologous recombination	4.95e-08	6.65e-07	BLM/CDC45/GINS2/GINS4/MCM2/PARPBP/POLQ/RAD51/RAD51AP1/RMI2	10
M100	BP	GO:0071674	mononuclear cell migration	2.3e-08	6.72e-07	CCR2/CCR7/GCSAM/ITGA4/KLRK1/KLRC4-KLRK1/MYO1G/PIK3CG/RIPK3/SLAMF8/TBX21/XCL1/XCL2	13
M160	BP	GO:1902850	microtubule cytoskeleton organization involved in mitosis	2.95e-08	6.94e-07	CDC20/CENPE/DLGAP5/KIF15/KIF4A/NDC80/NUSAP1/TTK	8
M5	BP	GO:0007159	leukocyte cell-cell adhesion	3.67e-09	6.96e-07	ADD2/CARD11/CCL28/CCR2/CCR7/CD160/CD27/CD28/CD3E/CD40LG/CD5/CD6/CERCAM/CHST4/CLECL1/CRTAM/CTLA4/EFNB3/GLI2/GLI3/GPNMB/HLA-G/ICOS/IFNG/IL12RB1/IL23A/IL23R/IL27RA/IL4I1/IL7R/ITGA4/KLRK1/KLRC4-KLRK1/LAX1/LCK/LEF1/MDK/MYB/NT5E/PLA2G2D/PRKCQ/PTPN22/RASAL3/RHOH/SASH3/SELP/SIRPG/SLAMF1/SOX12/SPN/TBX21/TESPA1/THY1/TIGIT/VTCN1/XCL1/ZAP70/ZP3	58
M316	BP	GO:0022407	regulation of cell-cell adhesion	7.32e-09	7.05e-07	CARD11/CD3E/CD6/CRTAM/IL27RA/IL4I1/LCK/RASAL3/SPN/TESPA1/ZAP70	11
M316	BP	GO:0070663	regulation of leukocyte proliferation	7.55e-09	7.05e-07	CARD11/CD3E/CD6/CRTAM/IL27RA/IL4I1/RASAL3/SPN/ZAP70	9
M4	CC	GO:0030016	myofibril	4.77e-08	7.05e-07	ACTC1/ACTN2/AKAP4/ANK1/C10orf71/CACNA1S/CASQ1/CAV3/CAVIN4/HRC/IGFN1/JPH2/KLHL40/MYBPC1/MYBPC3/MYBPHL/MYH1/MYH13/MYH15/MYH2/MYH4/MYH6/MYH7/MYH8/MYL3/MYL4/MYL7/MYLK2/MYO18B/MYOM3/MYOZ1/MYPN/RYR1/SCN1A/SCN5A/SLC4A1/SMTNL2/STYXL2/SYNPO2L/TNNC2/TNNI3/TNNT1/TNNT2/TNNT3/TRIM54/TRIM63/XIRP2	47
M18	BP	GO:0000725	recombinational repair	5.56e-08	7.39e-07	BLM/CDC45/GINS2/GINS4/MCM2/PARPBP/POLQ/RAD51/RAD51AP1/RMI2	10
M18	BP	GO:0007095	mitotic G2 DNA damage checkpoint signaling	5.81e-08	7.64e-07	BLM/CDK1/CLSPN/DTL/PLK1/TICRR	6
M329	CC	GO:0015935	small ribosomal subunit	2.28e-08	7.73e-07	MRPS12/RPS11/RPS14/RPS19/RPS2/RPS26/RPS8/RPSA	8
M100	BP	GO:0002363	alpha-beta T cell lineage commitment	2.77e-08	7.88e-07	IL23R/IRF4/LY9/SLAMF6/TBX21/TOX	6
M100	BP	GO:0043369	CD4-positive or CD8-positive, alpha-beta T cell lineage commitment	2.77e-08	7.88e-07	IL23R/IRF4/LY9/SLAMF6/TBX21/TOX	6
M4	MF	GO:0005272	sodium channel activity	3.35e-08	8.32e-07	ASIC1/ASIC2/ASIC4/CACNA1G/CACNA1I/GRIK2/GRIK3/GRIK4/GRIK5/HCN4/PKD2L1/SCN10A/SCN1A/SCN2B/SCN5A/SCNN1B/SCNN1G/SLC4A11	18
M5	BP	GO:0031343	positive regulation of cell killing	4.58e-09	8.37e-07	CD160/CD1B/CD1E/CRTAM/FCER2/HLA-G/IFNG/IL12RB1/IL23A/IL23R/KLRC4/KLRD1/KLRK1/KLRC4-KLRK1/NCR3/PRF1/RAET1E/SH2D1A/SLAMF6/XCL1	20
M100	BP	GO:1903706	regulation of hemopoiesis	3.04e-08	8.52e-07	CCR2/CD2/CD28/DCSTAMP/FCRL3/GPR171/IFNG/IKZF3/IL23R/IL7R/IRF4/LTF/RHOH/SASH3/SLAMF8/TBX21/TOX	17
M100	BP	GO:0042098	T cell proliferation	3.09e-08	8.55e-07	CCR2/CD28/CLC/CLECL1/ELF4/IL23R/PIK3CG/PLA2G2D/PRKCQ/PTPN22/RIPK3/SASH3/XCL1	13
M310	BP	GO:0042113	B cell activation	2.18e-08	8.73e-07	BANK1/CD28/CD79A/FCRL1/FCRL3/IKZF3/IL7R/ITGA4/ITM2A/LAX1/LYL1/MS4A1/SASH3/SLAMF8/TBX21	15
M316	BP	GO:0030217	T cell differentiation	1.02e-08	8.74e-07	CARD11/CD3D/CD3E/CRTAM/IL4I1/LCK/SPN/TESPA1/ZAP70	9
M310	BP	GO:0072540	T-helper 17 cell lineage commitment	2.26e-08	8.86e-07	IL23R/IRF4/LY9/SLAMF6/TBX21	5
M4	CC	GO:0098978	glutamatergic synapse	6.23e-08	8.95e-07	ACTC1/ADCY8/ADGRA1/ADGRL3/ATP2B3/BCAN/CACNG2/CACNG3/CACNG7/CAMKV/CBLN2/CDH10/CDH8/CNR1/CPLX2/CSPG5/DLGAP3/DRD2/DRD3/DRP2/EPHA7/ERC2/GABRG2/GABRR1/GHSR/GRIA1/GRID2/GRIK2/GRIK3/GRIK5/GRM1/GRM3/GRM5/GSG1L/IL1RAPL1/KCNA1/LRFN5/NLGN1/NPTX1/NTNG1/PLPPR4/PRRT2/PSD2/SCN10A/SH3GL2/SH3GL3/SHANK1/SHISA6/SHISA7/SHISA9/SLC30A3/SLC6A17/SLITRK1/SLITRK2/SORCS3/SV2A/SYN3/SYT4/WNT7A	59
M4	CC	GO:0032589	neuron projection membrane	6.61e-08	9.1e-07	ADORA1/GABRA1/GABRA2/GABRA3/GABRA4/GABRA5/GABRA6/GABRG2/GABRG3/GRIA1/KCNC1/MAPT/OPRM1/ROBO2/SHISA6/SHISA7/SHISA9/SLC12A5/TACR3/UNC5A	20
M4	CC	GO:0030017	sarcomere	6.69e-08	9.1e-07	ACTC1/ACTN2/AKAP4/ANK1/C10orf71/CACNA1S/CASQ1/CAV3/CAVIN4/HRC/IGFN1/JPH2/KLHL40/MYBPC3/MYBPHL/MYH1/MYH2/MYH4/MYH6/MYH7/MYH8/MYL3/MYL4/MYL7/MYLK2/MYO18B/MYOM3/MYOZ1/MYPN/RYR1/SCN1A/SCN5A/SLC4A1/SMTNL2/STYXL2/SYNPO2L/TNNC2/TNNI3/TNNT1/TNNT2/TNNT3/TRIM54/TRIM63/XIRP2	44
M19	BP	GO:0002449	lymphocyte mediated immunity	6.5e-09	9.16e-07	AGER/C1QA/C1QB/C1QC/HLA-A/HLA-B/HLA-DQA1/HLA-DQA2/HLA-DQB1/HLA-DQB2/HLA-DRB1/HLA-DRB5/HLA-F/TUBB4B/UNC13D	15
M310	BP	GO:0030101	natural killer cell activation	2.39e-08	9.17e-07	CD2/ELF4/IL21R/IL23R/KLRK1/KLRC4-KLRK1/PTPN22/SLAMF7/TOX	9
M310	BP	GO:0045785	positive regulation of cell adhesion	2.44e-08	9.18e-07	CCR2/CCR7/CD28/CD5/CLECL1/ICOS/IFNG/IL23R/IL7R/ITGA4/KLRK1/KLRC4-KLRK1/PRKCQ/PTPN22/RHOH/SASH3/SIRPG	17
M4	BP	GO:0035082	axoneme assembly	8.99e-09	9.21e-07	CCDC40/CCDC63/CFAP46/CFAP65/CFAP73/CFAP74/DAW1/DCX/DNAAF1/DNAH17/DNAH8/DNAI2/DNAI3/DNAJB13/DRC1/DRC7/HOATZ/ODAD1/RP1/RP1L1/RSPH6A/SPAG17/SPAG6/SPEF1/TBC1D21/TTLL1	26
M4	CC	GO:0043292	contractile fiber	7.02e-08	9.21e-07	ACTC1/ACTN2/AKAP4/ANK1/C10orf71/CACNA1S/CASQ1/CAV3/CAVIN4/HRC/IGFN1/JPH2/KLHL40/MYBPC1/MYBPC3/MYBPHL/MYH1/MYH13/MYH15/MYH2/MYH4/MYH6/MYH7/MYH8/MYLPF/MYL3/MYL4/MYL7/MYLK2/MYO18B/MYOM3/MYOZ1/MYPN/RYR1/SCN1A/SCN5A/SLC4A1/SMTNL2/STYXL2/SYNPO2L/TNNC2/TNNI3/TNNT1/TNNT2/TNNT3/TRIM54/TRIM63/XIRP2	48
M4	CC	GO:0032982	myosin filament	7.13e-08	9.21e-07	MYBPC1/MYBPC2/MYBPC3/MYBPH/MYH1/MYH13/MYH15/MYH2/MYH4/MYH6/MYH7/MYH8	12
M100	BP	GO:0002366	leukocyte activation involved in immune response	3.37e-08	9.21e-07	CCR2/CD244/CD28/EOMES/IFNG/IL23R/IRF4/ITM2A/LY9/NKG7/PIK3CG/PTGDR/SH2D1B/SLAMF6/TBX21	15
M160	BP	GO:0045786	negative regulation of cell cycle	4.06e-08	9.26e-07	BUB1B/CDK1/CLSPN/DTL/E2F7/E2F8/GTSE1/NDC80/PTTG1/TTK/ZWINT	11
M7	BP	GO:0022904	respiratory electron transport chain	6.2e-09	9.34e-07	CHCHD2/COX5B/COX6A1/COX6A2/COX7A1/NDUFA1/NDUFA2/NDUFA4/NDUFAB1/NDUFB1/NDUFB10/NDUFC1/NDUFS5/NDUFS6/UQCC3/UQCR10/UQCRQ	17
M100	BP	GO:0002385	mucosal immune response	3.54e-08	9.56e-07	CD160/DEFA3/DEFA4/LTF/RNASE2/RNASE3/XCL1	7
M18	BP	GO:0032465	regulation of cytokinesis	7.45e-08	9.69e-07	CDC6/E2F7/E2F8/KIF20A/KIF23/PLK1/PLK4/PRC1	8
M18	BP	GO:0007076	mitotic chromosome condensation	7.8e-08	1e-06	CDCA5/NCAPG/NCAPH/NUSAP1/PLK1	5
M19	BP	GO:0002460	adaptive immune response based on somatic recombination of immune receptors built from immunoglobulin superfamily domains	7.81e-09	1.02e-06	AGER/C1QA/C1QB/C1QC/EBI3/HLA-A/HLA-B/HLA-DQA1/HLA-DQA2/HLA-DQB1/HLA-DQB2/HLA-DRB1/HLA-DRB5/HLA-F/UNC13D	15
M364	BP	GO:0006260	DNA replication	4.66e-08	1.04e-06	CCNA2/CDK1/DTL/E2F7/E2F8/ESCO2/FAM111B/POLQ/RRM2	9
M310	BP	GO:0050852	T cell receptor signaling pathway	2.87e-08	1.06e-06	CCR7/CD247/CD28/CD8A/CD8B/ITK/PTPN22/SH2D1A/THEMIS/TRAT1	10
M100	BP	GO:0002263	cell activation involved in immune response	4.05e-08	1.08e-06	CCR2/CD244/CD28/EOMES/IFNG/IL23R/IRF4/ITM2A/LY9/NKG7/PIK3CG/PTGDR/SH2D1B/SLAMF6/TBX21	15
M310	BP	GO:0042098	T cell proliferation	3.01e-08	1.09e-06	CCR2/CD28/CLC/CLECL1/ELF4/IL23R/PIK3CG/PLA2G2D/PRKCQ/PTPN22/RIPK3/SASH3	12
M4	BP	GO:0006936	muscle contraction	1.09e-08	1.09e-06	ACTN2/ADORA1/APBB1/ATP8A2/CACNA1G/CACNA1S/CASQ1/CAV3/CHGA/CHRNA1/CHRNA3/CHRNB4/CHRND/CHRNG/CLCN1/COMP/DRD2/EDN3/FGF13/GHSR/GLRA1/HCN4/HRC/HTR1D/KCNA1/KCNH2/KCNJ12/MYBPC1/MYBPC2/MYBPC3/MYBPH/MYH1/MYH13/MYH2/MYH4/MYH6/MYH7/MYH8/MYLPF/MYL3/MYL4/MYLK2/MYOM3/NMUR2/NOS1/PTGER3/RYR1/SCN10A/SCN1A/SCN2B/SCN5A/SCNN1B/SLC8A3/STAC2/TACR2/TACR3/TNNC2/TNNI3/TNNT1/TNNT2/TNNT3/TRDN/TRIM63	63
M100	BP	GO:0002822	regulation of adaptive immune response based on somatic recombination of immune receptors built from immunoglobulin superfamily domains	4.19e-08	1.09e-06	CCR2/CD28/CLC/IL23R/IL7R/KLRC1/KLRD1/PRKCQ/RIPK3/SASH3/TBX21/XCL1	12
M100	BP	GO:0043367	CD4-positive, alpha-beta T cell differentiation	4.21e-08	1.09e-06	IFNG/IL23R/IRF4/LY9/PLA2G2D/SASH3/SLAMF6/TBX21/TOX	9
M18	BP	GO:0007127	meiosis I	8.9e-08	1.13e-06	BRIP1/EME1/MND1/NDC80/PLK1/PTTG1/RAD51/RAD51AP1/TOP2A	9
M471	BP	GO:1903706	regulation of hemopoiesis	1.82e-08	1.14e-06	CD2/CD28/DCSTAMP/IFNG/IKZF3/IL23R/IL7R/IRF4/RHOH/SLAMF8/TBX21/TOX	12
M18	MF	GO:0015631	tubulin binding	1.28e-08	1.15e-06	CENPE/CENPF/DIAPH3/DLGAP5/GTSE1/KIF15/KIF18A/KIF20A/KIF23/KIF4A/NUSAP1/PLK1/PRC1/SKA1/SPC24	15
M471	BP	GO:0022407	regulation of cell-cell adhesion	1.95e-08	1.17e-06	CD28/CLECL1/ICOS/IFNG/IL23R/IL7R/ITGA4/LAX1/PRKCQ/RHOH/SIRPG/TBX21/TIGIT	13
M4	CC	GO:0005891	voltage-gated calcium channel complex	9.39e-08	1.18e-06	CACNA1A/CACNA1B/CACNA1E/CACNA1F/CACNA1G/CACNA1I/CACNA1S/CACNA2D4/CACNG2/CACNG3/CACNG7/CACNG8/CATSPER1/CATSPER4/CATSPERD/RYR1/TMEM262	17
M5	MF	GO:0005216	ion channel activity	1.07e-08	1.2e-06	ANO2/ANO3/ANO8/AQP1/ASIC3/CACNA1C/CACNA2D1/CACNA2D2/CACNA2D3/CACNB1/CACNB3/CACNB4/CFTR/CHRNA5/CLIC5/CLIC6/CNGA4/GABRB3/GABRG1/GABRP/GLRB/GRID1/GRIN2A/GRIN2D/HCN1/HVCN1/KCNA3/KCNA5/KCND1/KCNH1/KCNH8/KCNIP3/KCNJ16/KCNJ5/KCNK13/KCNK3/KCNMB1/KCNMB2/KCNN3/KCNN4/MCOLN2/MCOLN3/NALCN/NALF1/P2RX3/PEX5L/PKD1L1/PKD2L2/RYR2/SCN3B/SCN4A/SCN4B/SCN7A/SLC12A2/SLC24A3/SLC9C1/SNAP25/TMC4/TRPA1/TRPC4/TRPC6/TRPV3/TR…	64
M5	BP	GO:0031341	regulation of cell killing	6.82e-09	1.2e-06	CD160/CD1B/CD1E/CRTAM/CXCL6/FCER2/HLA-G/IFNG/IL12RB1/IL23A/IL23R/IL7R/KLRC1/KLRC4/KLRD1/KLRK1/KLRC4-KLRK1/NCR1/NCR3/PRF1/RAET1E/RIPK3/SH2D1A/SLAMF6/XCL1	25
M4	CC	GO:0150034	distal axon	9.82e-08	1.21e-06	ADORA1/APBB1/ATCAY/AVPR1B/BRSK1/BRSK2/CALB2/CDH8/CDK5R2/CNR1/CPLX2/CPLX4/DCC/DRD2/ERC2/FGF13/FSCN3/GAD1/GAP43/GRIK2/GRIK3/GRIK5/GRIN1/HAP1/IGF2BP1/INPP5J/KCNA1/KCNA2/KCNA6/KCNC1/KCNK2/L1CAM/MAPT/NTSR1/OPRK1/PACSIN1/PDYN/PENK/PNOC/PRKCG/PRRT2/PTPRN/RASGRF1/SLC18A1/SLC8A2/SLC8A3/STMN4/SYP/TUBB3/TULP1/UNC13A/UNC13C	52
M7	CC	GO:0005753	mitochondrial proton-transporting ATP synthase complex	4.24e-08	1.21e-06	ATP5F1E/ATP5MC2/ATP5ME/ATP5MF/ATP5MG/ATP5MJ/ATP5MK/ATP5PO	8
M19	MF	GO:0023026	MHC class II protein complex binding	1.39e-08	1.21e-06	HLA-DQA1/HLA-DQA2/HLA-DQB1/HLA-DQB2/HLA-DRB1/HLA-DRB5	6
M18	BP	GO:0006270	DNA replication initiation	9.74e-08	1.23e-06	CDC45/CDC6/MCM10/MCM2/ORC1/TICRR	6
M4	BP	GO:0060294	cilium movement involved in cell motility	1.27e-08	1.25e-06	AKAP4/ATP1A4/CACNA1I/CATSPER1/CATSPER4/CATSPERD/CCDC40/CELF3/CFAP45/CFAP46/CFAP65/DDX4/DNAI3/DRC7/EPPIN/HOATZ/IQCF1/KLC3/LDHC/ROPN1/RSPH6A/SLC22A14/SLC22A16/SLC26A8/SPAG6/TACR2/TACR3/TBC1D21/TCTE1/TEKT3/TEX101/TTLL1/TTLL6/TTLL8	34
M19	CC	GO:0031301	integral component of organelle membrane	8.37e-08	1.26e-06	BAK1/HLA-A/HLA-B/HLA-C/HLA-DQA1/HLA-DQA2/HLA-DQB1/HLA-DQB2/HLA-DRB1/HLA-DRB5/HLA-F/P2RX5/SLC37A2/VAMP5	14
M160	BP	GO:0045930	negative regulation of mitotic cell cycle	6.07e-08	1.35e-06	BUB1B/CDK1/CLSPN/DTL/E2F7/GTSE1/NDC80/TTK/ZWINT	9
M5	BP	GO:0050808	synapse organization	8.26e-09	1.41e-06	ABHD17C/ADD2/ADGRB3/ADGRL1/ARHGAP22/ARHGAP39/ARHGAP44/CACNB1/CACNB3/CACNB4/CBLN1/CDK5R1/CLSTN2/CNKSR2/CNTNAP1/COL4A5/CTNND2/DMPK/EFNA5/EPHA4/EPHB3/ERBB4/GABRB3/GLRB/GPC4/IGSF21/ITGA3/LRP4/LRP8/LRRC4C/LRRN1/MAP1B/NFASC/NFATC4/NLGN3/NLGN4X/NRCAM/NTRK2/NTRK3/OXTR/PAK3/PCDHB10/PCDHB11/PCDHB13/PCDHB14/PCDHB4/PCDHGC5/PCLO/PDZRN3/PPFIA3/RAB39B/RAB3A/SDK2/SEMA3E/SEZ6/SLC7A11/SLITRK4/SPARCL1/SPOCK2/THBS2/…	61
M4	CC	GO:0005930	axoneme	1.18e-07	1.42e-06	AK8/AKAP14/CCDC40/CCDC63/CCDC96/CFAP45/CFAP46/CFAP61/CFAP73/CFAP74/DCX/DNAAF1/DNAH10/DNAH17/DNAH3/DNAH8/DNAH9/DNAI2/DNAI3/DNAJB13/DRC1/EFHC2/KIF17/ODAD1/RP1/RP1L1/RSPH6A/SAXO1/SPAG17/SPAG6/SPEF1/TTLL8	32
M2	MF	GO:0016655	oxidoreductase activity, acting on NAD(P)H, quinone or similar compound as acceptor	5.42e-09	1.44e-06	AIFM2/CBR1/DCXR/ND1/ND2/ND3/ND4/ND4L/ND5/ND6/NDUFA1/NDUFA2/NDUFA4/NDUFA8/NDUFB1/NDUFB10/NDUFB7/NDUFC1/NDUFS5/NDUFS6/NDUFS7/NDUFS8/NDUFV1/TP53I3	24
M7	CC	GO:0005747	mitochondrial respiratory chain complex I	6.22e-08	1.49e-06	NDUFA1/NDUFA11/NDUFA2/NDUFA4/NDUFAB1/NDUFB1/NDUFB10/NDUFB11/NDUFC1/NDUFS5/NDUFS6	11
M7	CC	GO:0030964	NADH dehydrogenase complex	6.22e-08	1.49e-06	NDUFA1/NDUFA11/NDUFA2/NDUFA4/NDUFAB1/NDUFB1/NDUFB10/NDUFB11/NDUFC1/NDUFS5/NDUFS6	11
M7	CC	GO:0045271	respiratory chain complex I	6.22e-08	1.49e-06	NDUFA1/NDUFA11/NDUFA2/NDUFA4/NDUFAB1/NDUFB1/NDUFB10/NDUFB11/NDUFC1/NDUFS5/NDUFS6	11
M7	CC	GO:0045259	proton-transporting ATP synthase complex	6.5e-08	1.49e-06	ATP5F1E/ATP5MC2/ATP5ME/ATP5MF/ATP5MG/ATP5MJ/ATP5MK/ATP5PO	8
M310	BP	GO:0002360	T cell lineage commitment	4.24e-08	1.5e-06	IL23R/IRF4/LY9/SLAMF6/TBX21/TOX	6
M100	BP	GO:0072540	T-helper 17 cell lineage commitment	5.96e-08	1.53e-06	IL23R/IRF4/LY9/SLAMF6/TBX21	5
M4	BP	GO:0009584	detection of visible light	1.62e-08	1.56e-06	AIPL1/ATP8A2/CACNA1F/CACNA2D4/CNGB1/GJA10/GRK1/GUCY2D/GUCY2F/OPN1LW/OPN4/OPN5/RGR/RHO/RP1/RPE65/RS1/SAG/TULP1	19
M100	BP	GO:0002251	organ or tissue specific immune response	6.18e-08	1.57e-06	CD160/DEFA3/DEFA4/LTF/RNASE2/RNASE3/XCL1	7
M310	BP	GO:0031341	regulation of cell killing	4.53e-08	1.57e-06	IFNG/IL23R/IL7R/KLRC4/KLRK1/KLRC4-KLRK1/RIPK3/SH2D1A/SLAMF6	9
M160	BP	GO:0000075	cell cycle checkpoint signaling	7.42e-08	1.6e-06	BUB1B/CDK1/CLSPN/DTL/GTSE1/NDC80/TTK/ZWINT	8
M100	BP	GO:0002833	positive regulation of response to biotic stimulus	6.5e-08	1.63e-06	CD160/KLRC4/KLRD1/KLRK1/KLRC4-KLRK1/NCR3/PYHIN1/SH2D1A/SH2D1B/SLAMF6/TRIM62/TXK	12
M2	MF	GO:0008137	NADH dehydrogenase (ubiquinone) activity	7.7e-09	1.63e-06	ND1/ND2/ND3/ND4/ND4L/ND5/ND6/NDUFA1/NDUFA2/NDUFA4/NDUFA8/NDUFB1/NDUFB10/NDUFB7/NDUFC1/NDUFS5/NDUFS6/NDUFS7/NDUFS8/NDUFV1	20
M18	BP	GO:0061982	meiosis I cell cycle process	1.31e-07	1.64e-06	BRIP1/EME1/MND1/NDC80/PLK1/PTTG1/RAD51/RAD51AP1/TOP2A	9
M17	MF	GO:0008527	taste receptor activity	8.88e-09	1.66e-06	TAS2R13/TAS2R14/TAS2R20/TAS2R30/TAS2R31/TAS2R46/TAS2R50	7
M4	CC	GO:0097014	ciliary plasm	1.43e-07	1.68e-06	AK8/AKAP14/CCDC40/CCDC63/CCDC96/CFAP45/CFAP46/CFAP61/CFAP73/CFAP74/DCX/DNAAF1/DNAH10/DNAH17/DNAH3/DNAH8/DNAH9/DNAI2/DNAI3/DNAJB13/DRC1/EFHC2/KIF17/ODAD1/RP1/RP1L1/RSPH6A/SAXO1/SPAG17/SPAG6/SPEF1/TTLL8	32
M108	CC	GO:0022627	cytosolic small ribosomal subunit	3.93e-08	1.69e-06	RPS11/RPS14/RPS19/RPS2/RPS26/RPS8/RPSA	7
M471	BP	GO:0043367	CD4-positive, alpha-beta T cell differentiation	2.99e-08	1.71e-06	IFNG/IL23R/IRF4/LY9/SLAMF6/TBX21/TOX	7
M471	BP	GO:0001819	positive regulation of cytokine production	3.15e-08	1.73e-06	CD2/CD28/CLECL1/IFNG/IL23R/IRF4/ITK/LY9/PRKCQ/PYHIN1/SLAMF6/TBX21/TIGIT	13
M5	BP	GO:0002697	regulation of immune effector process	1.07e-08	1.76e-06	ANGPT1/BLK/CCR2/CD160/CD1B/CD1E/CD244/CD28/CD40LG/CD84/CD96/CLC/CLNK/CR2/CRTAM/CXCL6/FCER2/FCRL3/GPRC5B/HLA-G/IFNG/IL12RB1/IL23A/IL23R/IL27RA/IL4I1/IL7R/INAVA/IRF4/KLRC1/KLRC4/KLRD1/KLRK1/KLRC4-KLRK1/KMT5C/MBL2/MYB/MZB1/NCR1/NCR3/PTPN22/RAET1E/RIPK3/SASH3/SEMA7A/SH2D1A/SH2D1B/SLAMF1/SLAMF6/SLAMF8/TBX21/TGFB2/XCL1/ZP3	54
M7	BP	GO:0000028	ribosomal small subunit assembly	1.24e-08	1.79e-06	RPL38/RPS14/RPS19/RPS27/RPS27L/RPS28/RPSA/RRP7A	8
M100	BP	GO:0071675	regulation of mononuclear cell migration	7.57e-08	1.87e-06	CCR2/CCR7/GCSAM/ITGA4/KLRK1/KLRC4-KLRK1/RIPK3/SLAMF8/XCL1/XCL2	10
M100	BP	GO:2000401	regulation of lymphocyte migration	7.63e-08	1.87e-06	CCR2/GCSAM/ITGA4/KLRK1/KLRC4-KLRK1/RIPK3/XCL1/XCL2	8
M471	BP	GO:1903039	positive regulation of leukocyte cell-cell adhesion	3.56e-08	1.88e-06	CD28/CLECL1/ICOS/IFNG/IL23R/IL7R/ITGA4/PRKCQ/RHOH/SIRPG	10
M18	BP	GO:1901992	positive regulation of mitotic cell cycle phase transition	1.56e-07	1.93e-06	CCNB1/CDC6/CDCA5/CDK1/DLGAP5/DTL/RRM2/UBE2C	8
M316	BP	GO:0022409	positive regulation of cell-cell adhesion	2.45e-08	1.94e-06	CARD11/CD3E/CD6/IL27RA/IL4I1/LCK/RASAL3/TESPA1/ZAP70	9
M4	BP	GO:0007018	microtubule-based movement	2.07e-08	1.96e-06	AGBL4/AKAP4/AP3B2/ATP1A4/BICDL2/CACNA1I/CATSPER1/CATSPER4/CATSPERD/CCDC40/CCDC63/CELF3/CFAP45/CFAP46/CFAP61/CFAP65/CFAP73/DAW1/DDX4/DNAAF1/DNAH10/DNAH12/DNAH17/DNAH3/DNAH8/DNAH9/DNAI2/DNAI3/DRC1/DRC7/EPPIN/HAP1/HOATZ/IQCF1/KIF14/KIF17/KIF18B/KIF2C/KIF4B/KIF5A/KIFC1/KLC3/LDHC/MAPT/ODAD1/ROPN1/RSPH6A/SLC22A14/SLC22A16/SLC26A8/SPAG17/SPAG6/SPEF1/TACR2/TACR3/TBC1D21/TCTE1/TEKT3/TEX101/TMEM108/TRIM46/…	68
M364	BP	GO:0033046	negative regulation of sister chromatid segregation	9.66e-08	1.98e-06	BUB1B/NDC80/PTTG1/TTK/ZWINT	5
M364	BP	GO:0033048	negative regulation of mitotic sister chromatid segregation	9.66e-08	1.98e-06	BUB1B/NDC80/PTTG1/TTK/ZWINT	5
M364	BP	GO:2000816	negative regulation of mitotic sister chromatid separation	9.66e-08	1.98e-06	BUB1B/NDC80/PTTG1/TTK/ZWINT	5
M4	MF	GO:0015085	calcium ion transmembrane transporter activity	8.23e-08	1.99e-06	ATP2B3/ATP2C2/CACNA1A/CACNA1B/CACNA1E/CACNA1F/CACNA1G/CACNA1I/CACNA1S/CACNA2D4/CACNG2/CACNG3/CACNG7/CACNG8/CATSPER1/CATSPER4/CHRNA9/CNR1/GRIN1/NALF2/OPRM1/PKD2L1/RYR1/SLC24A2/SLC24A5/SLC8A2/SLC8A3/TMC1/TMC2/TRPC3/TRPC7/TRPM1/TRPV5	33
M2	BP	GO:0015980	energy derivation by oxidation of organic compounds	4.29e-09	2.08e-06	AIFM2/ANTKMT/ARL2/ATP5F1D/ATP5F1E/ATP5ME/ATP5MF/ATP5MG/ATP5PO/BLOC1S1/CAVIN3/CCNB1/CDK1/CHCHD10/CHCHD2/COQ10A/COX5B/COX6A1/COX6A2/COX7A1/CYC1/CYP1A2/DNAJC30/GAA/GCGR/GCK/GNMT/IFNLR1/IGF2/KHK/ATP6/ATP8/COX1/COX3/CYTB/ND1/ND2/ND3/ND4/ND4L/ND5/ND6/NDUFA1/NDUFA2/NDUFA4/NDUFA8/NDUFAB1/NDUFB1/NDUFB10/NDUFB7/NDUFC1/NDUFS5/NDUFS6/NDUFS7/NDUFS8/NDUFV1/NOP53/NUPR1/PLEC/PPIF/PPP1R1A/PRELID1/SDHAF4/SLC25A22/…	71
M316	BP	GO:0046651	lymphocyte proliferation	2.84e-08	2.08e-06	CARD11/CD3E/CD6/CRTAM/IL27RA/IL4I1/RASAL3/SPN/ZAP70	9
M4	BP	GO:0007156	homophilic cell adhesion via plasma membrane adhesion molecules	2.25e-08	2.09e-06	CADM3/CDH10/CDH12/CDH16/CDH17/CDH18/CDH20/CDH22/CDH26/CDH3/CDH7/CDH8/CDH9/CDHR4/CEACAM5/CEACAM6/CELSR3/CNTN6/DCHS2/DSC3/DSG3/DSG4/IGFN1/IGSF11/KIRREL3/L1CAM/MYPN/NECTIN4/PCDH10/PCDH11X/PCDH15/PCDHB2/PCDHB5/PCDHB6/PCDHB8/PCDHGC4/PLXNB3/ROBO2	38
M18	MF	GO:0003688	DNA replication origin binding	3.6e-08	2.16e-06	CDC45/CDC6/MCM10/MCM2/ORC1	5
M316	BP	GO:0032943	mononuclear cell proliferation	3.19e-08	2.18e-06	CARD11/CD3E/CD6/CRTAM/IL27RA/IL4I1/RASAL3/SPN/ZAP70	9
M4	CC	GO:0032590	dendrite membrane	1.9e-07	2.19e-06	GABRA1/GABRA2/GABRA3/GABRA4/GABRA5/GABRA6/GABRG2/GABRG3/GRIA1/KCNC1/OPRM1/SHISA6/SHISA7/SHISA9/SLC12A5/TACR3	16
M7	BP	GO:0022900	electron transport chain	1.64e-08	2.26e-06	AKR7A3/CHCHD2/COX5B/COX6A1/COX6A2/COX7A1/GLRX2/NDUFA1/NDUFA2/NDUFA4/NDUFAB1/NDUFB1/NDUFB10/NDUFC1/NDUFS5/NDUFS6/SURF1/UQCC3/UQCR10/UQCRQ	20
M15	BP	GO:0044282	small molecule catabolic process	1.59e-09	2.26e-06	AGXT/CYP1A1/CYP26A1/CYP27A1/CYP4F12/GALT/GCAT/GCDH/HAAO/HOGA1/PLA2G15/QDPR/SULT1A1/SULT1A2	14
M2	MF	GO:0050136	NADH dehydrogenase (quinone) activity	1.28e-08	2.27e-06	ND1/ND2/ND3/ND4/ND4L/ND5/ND6/NDUFA1/NDUFA2/NDUFA4/NDUFA8/NDUFB1/NDUFB10/NDUFB7/NDUFC1/NDUFS5/NDUFS6/NDUFS7/NDUFS8/NDUFV1	20
M18	BP	GO:0090307	mitotic spindle assembly	1.86e-07	2.28e-06	CDC20/KIF15/KIF23/KIF4A/NEK2/PLK1/PRC1	7
M100	BP	GO:0045580	regulation of T cell differentiation	9.49e-08	2.3e-06	CCR2/CD2/CD28/IFNG/IL23R/IL7R/IRF4/RHOH/SASH3/TBX21/TOX	11
M5	BP	GO:0010810	regulation of cell-substrate adhesion	1.46e-08	2.34e-06	ABI3BP/ADAM15/AJAP1/APOD/ARHGAP6/CCDC80/CCL28/CCR7/CD3E/CDH13/CDKN2A/COL16A1/COL1A1/COL8A1/CORO2B/DDR1/EDIL3/EFNA5/EGFLAM/EPHA3/FBLN1/FBLN2/FZD7/GREM1/ITGA3/JAG1/MDK/MELTF/MMP14/NPNT/OLFM4/PDPN/PKHD1/PPM1F/SEMA3E/SPOCK2/TACSTD2/THY1/WNT4	39
M160	CC	GO:0005876	spindle microtubule	2.69e-07	2.35e-06	CDK1/CENPE/KIF18A/KIF4A/SKA1/SKA3	6
M160	CC	GO:0030496	midbody	2.75e-07	2.35e-06	ANLN/CDCA8/CDK1/CENPE/CEP55/KIF20A/KIF4A/SHCBP1	8
M5	BP	GO:0007160	cell-matrix adhesion	1.52e-08	2.36e-06	ADAM15/AJAP1/APOD/ARHGAP6/CCL28/CCR7/CD34/CD3E/CD96/CDH13/CDKN2A/COL13A1/COL16A1/COL3A1/COL5A3/CORO2B/DDR1/EFNA5/EPHA3/FBLN5/FREM1/GREM1/ITGA2/ITGA3/ITGA4/ITGA8/ITGB4/ITGB6/ITGBL1/JAG1/LYPD3/MMP14/MUC4/NPNT/PKHD1/PPM1F/SEMA3E/THY1/TNN/VWA2/WNT4	41
M2	BP	GO:0007059	chromosome segregation	5.28e-09	2.36e-06	AURKB/AURKC/BRIP1/BUB1/BUB1B/CCNB1/CCNB1IP1/CDC20/CDC6/CDCA2/CDCA5/CDCA8/CENPE/CENPF/CENPK/CENPS/CENPW/CENPX/CHMP1A/CHMP6/CIAO2B/DDX11/DLGAP5/ECT2/EME1/EME2/EML3/ERCC2/ESCO2/FEN1/HJURP/KATNB1/KIF18A/KIF22/KIF23/KIF4A/KLHDC8B/KNL1/MAD1L1/MAD2L1/MAD2L1BP/MAD2L2/MEIOC/MKI67/NAA10/NCAPG/NCAPH/NCAPH2/NDC80/NEK2/NTMT1/NUF2/NUSAP1/P3H4/PLK1/PRAP1/PRC1/PTTG1/REC8/RGS14/RMI2/RPS3/SGO1/SKA1/SKA3/SMC6/SPC24…	75
M310	BP	GO:0046634	regulation of alpha-beta T cell activation	6.94e-08	2.37e-06	CCR2/CD28/IFNG/IL23R/IRF4/PRKCQ/PTPN22/SASH3/TBX21	9
M364	BP	GO:0051985	negative regulation of chromosome segregation	1.22e-07	2.37e-06	BUB1B/NDC80/PTTG1/TTK/ZWINT	5
M364	BP	GO:1905819	negative regulation of chromosome separation	1.22e-07	2.37e-06	BUB1B/NDC80/PTTG1/TTK/ZWINT	5
M108	CC	GO:0015935	small ribosomal subunit	6.43e-08	2.38e-06	MRPS12/RPS11/RPS14/RPS19/RPS2/RPS26/RPS8/RPSA	8
M364	BP	GO:2001251	negative regulation of chromosome organization	1.28e-07	2.41e-06	BUB1B/NDC80/PTTG1/TOP2A/TTK/ZWINT	6
M4	MF	GO:0015291	secondary active transmembrane transporter activity	1.05e-07	2.48e-06	ATP1A3/CDH17/MFSD2B/SLC10A2/SLC10A6/SLC12A1/SLC12A3/SLC12A5/SLC13A1/SLC13A2/SLC17A6/SLC17A7/SLC18A1/SLC1A6/SLC22A11/SLC22A6/SLC22A8/SLC24A2/SLC24A5/SLC26A8/SLC26A9/SLC36A2/SLC36A3/SLC4A1/SLC4A11/SLC4A3/SLC5A11/SLC5A2/SLC5A5/SLC5A7/SLC5A8/SLC6A15/SLC6A17/SLC6A20/SLC6A3/SLC6A4/SLC6A5/SLC6A7/SLC6A9/SLC8A2/SLC8A3/SLC9A2/SLC9A3/SLC9A4/SLC9A5/SLC9C2/SLCO1C1/SLCO6A1	48
M5	BP	GO:0002685	regulation of leukocyte migration	1.67e-08	2.51e-06	APOD/BMP5/CCL28/CCN3/CCR2/CCR7/CD200/CHST4/CXCL10/CXCR3/GCSAM/GREM1/IL23A/IL27RA/IL34/ITGA2/ITGA4/KLRK1/KLRC4-KLRK1/MDK/MMP14/PDGFD/PLA2G7/PLVAP/PTN/RHOH/RIPK3/S100A14/SELP/SLAMF1/SLAMF8/SLIT2/SPN/THY1/VEGFC/VEGFD/XCL1/XCL2/ZP3	39
M364	BP	GO:0033047	regulation of mitotic sister chromatid segregation	1.37e-07	2.53e-06	BUB1B/NDC80/PTTG1/TTK/ZWINT	5
M364	BP	GO:1902850	microtubule cytoskeleton organization involved in mitosis	1.4e-07	2.53e-06	CENPE/DLGAP5/KIF15/KIF4A/NDC80/NUSAP1/TTK	7
M310	BP	GO:0002683	negative regulation of immune system process	7.7e-08	2.55e-06	BANK1/CCR2/CD96/CNR2/FCRL3/GCSAM/IL7R/KLRK1/KLRC4-KLRK1/LAX1/PLA2G2D/PTPN22/SH2D1A/SLAMF8/TBX21/TIGIT	16
M310	BP	GO:0002460	adaptive immune response based on somatic recombination of immune receptors built from immunoglobulin superfamily domains	7.75e-08	2.55e-06	CCR2/CD28/CD8A/CLC/IL21R/IL23R/IL7R/IRF4/LY9/MYO1G/PRKCQ/RIPK3/SASH3/SLAMF6/TBX21	15
M100	BP	GO:2000514	regulation of CD4-positive, alpha-beta T cell activation	1.11e-07	2.65e-06	CD160/IFNG/IL23R/IRF4/PRKCQ/SASH3/TBX21/XCL1	8
M160	BP	GO:1901988	negative regulation of cell cycle phase transition	1.27e-07	2.66e-06	BUB1B/CDK1/CLSPN/DTL/E2F7/GTSE1/NDC80/TTK/ZWINT	9
M19	CC	GO:0030135	coated vesicle	2.04e-07	2.76e-06	HLA-A/HLA-B/HLA-C/HLA-DQA1/HLA-DQA2/HLA-DQB1/HLA-DQB2/HLA-DRB1/HLA-DRB5/HLA-F/TMED3/UNC13D	12
M19	CC	GO:0031300	intrinsic component of organelle membrane	2.11e-07	2.76e-06	BAK1/HLA-A/HLA-B/HLA-C/HLA-DQA1/HLA-DQA2/HLA-DQB1/HLA-DQB2/HLA-DRB1/HLA-DRB5/HLA-F/P2RX5/SLC37A2/VAMP5	14
M18	BP	GO:0000281	mitotic cytokinesis	2.28e-07	2.76e-06	ANLN/CEP55/KIF20A/KIF23/KIF4A/NUSAP1/PLK1	7
M100	BP	GO:0031295	T cell costimulation	1.21e-07	2.86e-06	CCR7/CD160/CD28/CD5/ICOS/KLRK1/KLRC4-KLRK1	7
M4	BP	GO:0007286	spermatid development	3.17e-08	2.89e-06	ACTL9/ADAD1/BSPH1/CATSPER4/CATSPERD/CCDC42/CCDC63/CFAP65/CHD5/DMC1/DMRTC2/DRC7/ELSPBP1/FAM9A/FAM9C/FSCN3/GALNTL5/H1-7/IQCF1/KLC3/OCA2/PDILT/PIWIL1/RNF17/ROPN1/RSPH6A/SEPTIN14/SLC22A14/SLC26A8/SOX30/SPAG6/SUN5/SYCP1/TBC1D21/TCP11/TDRD5/TNP2/TOPAZ1/TTLL1	39
M19	BP	GO:0019886	antigen processing and presentation of exogenous peptide antigen via MHC class II	2.42e-08	2.92e-06	HLA-DQA1/HLA-DQA2/HLA-DQB1/HLA-DQB2/HLA-DRB1/HLA-DRB5	6
M100	BP	GO:0050670	regulation of lymphocyte proliferation	1.26e-07	2.95e-06	CCR2/CD28/CLC/CLECL1/FCRL3/IKZF3/IL23R/PLA2G2D/PRKCQ/PTPN22/RIPK3/SASH3/XCL1	13
M160	MF	GO:0015631	tubulin binding	5.3e-08	3.02e-06	CENPE/DIAPH3/DLGAP5/GTSE1/KIF15/KIF18A/KIF20A/KIF4A/NUSAP1/SKA1/SPC24	11
M160	BP	GO:0007052	mitotic spindle organization	1.49e-07	3.05e-06	CDC20/CENPE/DLGAP5/KIF15/KIF4A/NDC80/TTK	7
M100	BP	GO:0002360	T cell lineage commitment	1.34e-07	3.1e-06	IL23R/IRF4/LY9/SLAMF6/TBX21/TOX	6
M5	CC	GO:0098984	neuron to neuron synapse	3.48e-08	3.1e-06	ABHD17C/ADD2/ADGRL1/ADRA2A/ARHGAP44/ATP1B2/BCL11A/CACNA1C/CDK5R1/CLSTN2/CNIH2/CNKSR2/CRYAB/CTNND2/DAGLA/DCLK1/DGKI/DLGAP1/DNAJC6/EFNB3/EPHA4/ERBB4/GRID1/GRIN2A/GRIN2D/GRIP1/IGSF9B/ITGA8/KCND1/KCNH1/LRP4/LRP8/LRRC4C/LRRC7/MAP1B/MPP2/NETO1/NETO2/NLGN3/NLGN4X/NRCAM/NTRK2/P2RX3/P2RY1/PAK3/PCLO/RGS7BP/RNF112/SEMA4F/SLC4A8/SYT1/SYT11	52
M5	CC	GO:0098644	complex of collagen trimers	4.03e-08	3.1e-06	COL16A1/COL1A1/COL1A2/COL3A1/COL4A3/COL4A4/COL4A5/COL5A1/COL5A3/COL8A1/LUM	11
M100	BP	GO:0031640	killing of cells of another organism	1.42e-07	3.24e-06	DEFA3/DEFA4/GNLY/IFNG/LTF/LYZ/PRF1	7
M100	BP	GO:0032944	regulation of mononuclear cell proliferation	1.47e-07	3.32e-06	CCR2/CD28/CLC/CLECL1/FCRL3/IKZF3/IL23R/PLA2G2D/PRKCQ/PTPN22/RIPK3/SASH3/XCL1	13
M364	BP	GO:0030261	chromosome condensation	1.89e-07	3.33e-06	CDCA5/CDK1/NCAPH/NUSAP1/TOP2A	5
M310	BP	GO:0001906	cell killing	1.04e-07	3.37e-06	IFNG/IL23R/IL7R/KLRC4/KLRK1/KLRC4-KLRK1/LYZ/RIPK3/SH2D1A/SLAMF6/SLAMF7	11
M310	BP	GO:0002295	T-helper cell lineage commitment	1.06e-07	3.37e-06	IL23R/IRF4/LY9/SLAMF6/TBX21	5
M4	MF	GO:0008066	glutamate receptor activity	1.47e-07	3.38e-06	GRIA1/GRIA2/GRID2/GRIK2/GRIK3/GRIK4/GRIK5/GRIN1/GRM1/GRM2/GRM3/GRM4/GRM5	13
M7	BP	GO:0071276	cellular response to cadmium ion	2.59e-08	3.44e-06	ABCB6/MT1A/MT1E/MT1F/MT1G/MT1H/MT1HL1/MT1M/MT1X/MT2A	10
M310	BP	GO:0050670	regulation of lymphocyte proliferation	1.13e-07	3.52e-06	CCR2/CD28/CLC/CLECL1/FCRL3/IKZF3/IL23R/PLA2G2D/PRKCQ/PTPN22/RIPK3/SASH3	12
M471	BP	GO:0072539	T-helper 17 cell differentiation	7.04e-08	3.58e-06	IL23R/IRF4/LY9/SLAMF6/TBX21	5
M471	BP	GO:0002696	positive regulation of leukocyte activation	7.28e-08	3.58e-06	CD2/CD28/CLECL1/ICOS/IFNG/IL23R/IL7R/PRKCQ/RHOH/SIRPG/TBX21/TOX	12
M100	BP	GO:0031294	lymphocyte costimulation	1.65e-07	3.7e-06	CCR7/CD160/CD28/CD5/ICOS/KLRK1/KLRC4-KLRK1	7
M310	BP	GO:0002456	T cell mediated immunity	1.22e-07	3.73e-06	CCR2/CD8A/CLC/IL23R/IL7R/MYO1G/RIPK3/SASH3/TBX21	9
M19	BP	GO:1903039	positive regulation of leukocyte cell-cell adhesion	3.45e-08	3.89e-06	ADAM8/AGER/EBI3/HLA-A/HLA-DQA1/HLA-DQA2/HLA-DQB1/HLA-DQB2/HLA-DRB1/HLA-DRB5/PYCARD/SELE	12
M310	BP	GO:0032944	regulation of mononuclear cell proliferation	1.3e-07	3.92e-06	CCR2/CD28/CLC/CLECL1/FCRL3/IKZF3/IL23R/PLA2G2D/PRKCQ/PTPN22/RIPK3/SASH3	12
M5	CC	GO:0032279	asymmetric synapse	5.83e-08	3.92e-06	ABHD17C/ADD2/ADGRL1/ADRA2A/ARHGAP44/BCL11A/CACNA1C/CDK5R1/CLSTN2/CNIH2/CNKSR2/CRYAB/CTNND2/DAGLA/DCLK1/DGKI/DLGAP1/DNAJC6/EFNB3/EPHA4/ERBB4/GRID1/GRIN2A/GRIN2D/GRIP1/IGSF9B/ITGA8/KCND1/KCNH1/LRP4/LRP8/LRRC4C/LRRC7/MAP1B/MPP2/NETO1/NETO2/NLGN3/NLGN4X/NRCAM/NTRK2/P2RY1/PAK3/PCLO/RGS7BP/RNF112/SEMA4F/SLC4A8/SYT11	49
M5	BP	GO:0001910	regulation of leukocyte mediated cytotoxicity	2.75e-08	4.01e-06	CD160/CD1B/CD1E/CRTAM/CXCL6/HLA-G/IL12RB1/IL23A/IL23R/IL7R/KLRC1/KLRC4/KLRD1/KLRK1/KLRC4-KLRK1/NCR1/NCR3/RAET1E/RIPK3/SH2D1A/SLAMF6/XCL1	22
M4	BP	GO:0009913	epidermal cell differentiation	4.55e-08	4.07e-06	ABCA12/ACER1/CASP14/CDH3/CERS3/CNFN/DSG4/EVPL/FOXN1/IL1A/KLK5/KRT1/KRT16/KRT17/KRT2/KRT3/KRT4/KRT5/KRT6A/KRT6C/KRT71/KRT72/KRT74/KRT76/KRT77/KRT78/KRT79/KRT81/KRT82/KRT83/KRT85/LHFPL5/MSX2/PDZD7/PITX2/SCEL/SLC44A4/SPINK5/SPRR3/SPRR4/STRC/SULT2B1/TCHH/TMC1/TMEM132E/WNT16	46
M4	BP	GO:0007612	learning	4.78e-08	4.2e-06	ABCC8/ADAM2/ASIC1/BRSK1/CSMD1/DRD2/DRD3/FGF13/FOXB1/GABRA5/GRIN1/GRM5/JPH3/JPH4/MAPK8IP2/NEUROD2/NPAS4/NRXN1/NRXN2/NRXN3/NTSR1/OPRK1/PAK6/PDE1B/PPP1R1B/SHANK1/SLC12A5/SLC24A2/SLC8A2/SLC8A3/SORCS3/STRA6/TACR2/TBR1	34
M4	BP	GO:0008544	epidermis development	5.04e-08	4.35e-06	ABCA12/ACER1/ALX4/BNC1/CASP14/CDH3/CERS3/CNFN/COL17A1/COL7A1/CRABP2/DSG4/EVPL/FOXN1/IGFBP5/IL1A/KLK14/KLK5/KLK7/KRT1/KRT14/KRT15/KRT16/KRT17/KRT2/KRT3/KRT34/KRT4/KRT5/KRT6A/KRT6C/KRT71/KRT72/KRT74/KRT76/KRT77/KRT78/KRT79/KRT81/KRT82/KRT83/KRT85/KRT9/LHFPL5/MSX2/PDZD7/PITX2/POU2F3/POU3F2/PTHLH/SCEL/SLC44A4/SPINK5/SPRR3/SPRR4/STRC/SULT2B1/TCHH/TGM5/TMC1/TMEM132E/WNT16	62
M449	MF	GO:0030280	structural constituent of skin epidermis	3.4e-08	4.39e-06	KRT1/KRT2/KRT3/KRT5/KRT6A/KRT72/KRT77/KRT78/KRT79/KRT83	10
M449	MF	GO:0005216	ion channel activity	4.66e-08	4.39e-06	ASIC2/ASIC4/BEST3/CACNG2/CACNG7/CALHM4/CHRNA3/CHRND/CLCNKB/GABRA1/GABRA2/GABRA4/GABRB1/GABRR2/GRID2/GRIK5/GRIN1/HTR3A/HTR3C/KCNA4/KCNC1/KCNH5/KCNH6/KCNIP1/KCNJ6/KCNK2/KCNK9/RHAG/RYR1/SCN2B/SCNN1B/TMC2/TRPC7/TRPV5	34
M449	MF	GO:0022836	gated channel activity	5.16e-08	4.39e-06	ASIC2/ASIC4/CACNG2/CACNG7/CHRNA3/CHRND/CLCNKB/GABRA1/GABRA2/GABRA4/GABRB1/GABRR2/GRID2/GRIK5/GRIN1/HTR3A/HTR3C/KCNA4/KCNC1/KCNH5/KCNH6/KCNIP1/KCNJ6/KCNK2/KCNK9/RYR1/SCN2B/SCNN1B/TMC2	29
M449	MF	GO:0022824	transmitter-gated ion channel activity	5.66e-08	4.39e-06	CHRNA3/CHRND/GABRA1/GABRA2/GABRA4/GABRB1/GABRR2/GRID2/GRIK5/GRIN1/HTR3A/HTR3C	12
M449	MF	GO:0022835	transmitter-gated channel activity	5.66e-08	4.39e-06	CHRNA3/CHRND/GABRA1/GABRA2/GABRA4/GABRB1/GABRR2/GRID2/GRIK5/GRIN1/HTR3A/HTR3C	12
M449	MF	GO:0015267	channel activity	5.66e-08	4.39e-06	AQP2/ASIC2/ASIC4/BEST3/CACNG2/CACNG7/CALHM4/CHRNA3/CHRND/CLCNKB/GABRA1/GABRA2/GABRA4/GABRB1/GABRR2/GJD2/GRID2/GRIK5/GRIN1/HTR3A/HTR3C/KCNA4/KCNC1/KCNH5/KCNH6/KCNIP1/KCNJ6/KCNK2/KCNK9/RHAG/RYR1/SCN2B/SCNN1B/TMC2/TRPC7/TRPV5	36
M449	MF	GO:0022803	passive transmembrane transporter activity	5.96e-08	4.39e-06	AQP2/ASIC2/ASIC4/BEST3/CACNG2/CACNG7/CALHM4/CHRNA3/CHRND/CLCNKB/GABRA1/GABRA2/GABRA4/GABRB1/GABRR2/GJD2/GRID2/GRIK5/GRIN1/HTR3A/HTR3C/KCNA4/KCNC1/KCNH5/KCNH6/KCNIP1/KCNJ6/KCNK2/KCNK9/RHAG/RYR1/SCN2B/SCNN1B/TMC2/TRPC7/TRPV5	36
M364	BP	GO:1901992	positive regulation of mitotic cell cycle phase transition	2.56e-07	4.4e-06	CDCA5/CDK1/DLGAP5/DTL/RRM2/UBE2C	6
M449	MF	GO:0015276	ligand-gated ion channel activity	7.53e-08	4.43e-06	ASIC2/ASIC4/CHRNA3/CHRND/GABRA1/GABRA2/GABRA4/GABRB1/GABRR2/GRID2/GRIK5/GRIN1/HTR3A/HTR3C/KCNH6/KCNJ6/RYR1/SCNN1B	18
M449	MF	GO:0022834	ligand-gated channel activity	7.53e-08	4.43e-06	ASIC2/ASIC4/CHRNA3/CHRND/GABRA1/GABRA2/GABRA4/GABRB1/GABRR2/GRID2/GRIK5/GRIN1/HTR3A/HTR3C/KCNH6/KCNJ6/RYR1/SCNN1B	18
M2	MF	GO:0003954	NADH dehydrogenase activity	3.36e-08	4.45e-06	ND1/ND2/ND3/ND4/ND4L/ND5/ND6/NDUFA1/NDUFA2/NDUFA4/NDUFA8/NDUFB1/NDUFB10/NDUFB7/NDUFC1/NDUFS5/NDUFS6/NDUFS7/NDUFS8/NDUFV1	20
M2	MF	GO:0003955	NAD(P)H dehydrogenase (quinone) activity	3.36e-08	4.45e-06	ND1/ND2/ND3/ND4/ND4L/ND5/ND6/NDUFA1/NDUFA2/NDUFA4/NDUFA8/NDUFB1/NDUFB10/NDUFB7/NDUFC1/NDUFS5/NDUFS6/NDUFS7/NDUFS8/NDUFV1	20
M4	CC	GO:0099568	cytoplasmic region	3.98e-07	4.47e-06	AGBL4/AK8/AKAP14/AP3B2/CCDC40/CCDC63/CCDC96/CFAP45/CFAP46/CFAP61/CFAP73/CFAP74/DCX/DNAAF1/DNAH10/DNAH17/DNAH3/DNAH8/DNAH9/DNAI2/DNAI3/DNAJB13/DRC1/EFHC2/ERC2/GRIK2/GRIK3/HAP1/INSC/KIF17/KIF5A/MAPT/ODAD1/OPRM1/RIMS1/RIMS2/RP1/RP1L1/RSPH6A/SAXO1/SPAG17/SPAG6/SPEF1/TMEM108/TRIM46/TTLL8/UCHL1/UNC13A/UNC13C	49
M7	BP	GO:0006091	generation of precursor metabolites and energy	3.56e-08	4.54e-06	AKR7A3/ANTKMT/ATP5F1E/ATP5ME/ATP5MF/ATP5MG/ATP5PO/BLOC1S1/CHCHD10/CHCHD2/COX5B/COX6A1/COX6A2/COX6C/COX7A1/EIF6/ENO1/GLRX2/IFNLR1/NDUFA1/NDUFA2/NDUFA4/NDUFAB1/NDUFB1/NDUFB10/NDUFC1/NDUFS5/NDUFS6/PGLS/PPP1R1A/SDHAF4/SURF1/UQCC2/UQCC3/UQCR10/UQCRQ	36
M316	BP	GO:0070661	leukocyte proliferation	7.21e-08	4.63e-06	CARD11/CD3E/CD6/CRTAM/IL27RA/IL4I1/RASAL3/SPN/ZAP70	9
M160	BP	GO:0051303	establishment of chromosome localization	2.44e-07	4.87e-06	CDCA5/CDCA8/CENPE/DLGAP5/KIF18A/NDC80	6
M160	BP	GO:0033046	negative regulation of sister chromatid segregation	2.66e-07	4.95e-06	BUB1B/NDC80/PTTG1/TTK/ZWINT	5
M160	BP	GO:0033048	negative regulation of mitotic sister chromatid segregation	2.66e-07	4.95e-06	BUB1B/NDC80/PTTG1/TTK/ZWINT	5
M160	BP	GO:2000816	negative regulation of mitotic sister chromatid separation	2.66e-07	4.95e-06	BUB1B/NDC80/PTTG1/TTK/ZWINT	5
M84	MF	GO:0022824	transmitter-gated ion channel activity	2.34e-08	5.04e-06	CHRNA3/CHRND/GABRA1/GABRA2/GABRA4/GABRA5/GABRB1/GABRB2/GABRR2/GRID2/GRIK5/GRIN1/HTR3A/HTR3C	14
M84	MF	GO:0022835	transmitter-gated channel activity	2.34e-08	5.04e-06	CHRNA3/CHRND/GABRA1/GABRA2/GABRA4/GABRA5/GABRB1/GABRB2/GABRR2/GRID2/GRIK5/GRIN1/HTR3A/HTR3C	14
M471	BP	GO:0050867	positive regulation of cell activation	1.07e-07	5.05e-06	CD2/CD28/CLECL1/ICOS/IFNG/IL23R/IL7R/PRKCQ/RHOH/SIRPG/TBX21/TOX	12
M2	BP	GO:0006695	cholesterol biosynthetic process	1.31e-08	5.09e-06	APOA1/APOA4/APOA5/APOE/CYP51A1/DHCR7/EBP/FDFT1/FDPS/HMGCR/HMGCS1/HSD17B7/IDI1/LSS/MSMO1/MVD/MVK/NPC1L1/NSDHL/PMVK/PRKAA2/SC5D/TM7SF2	23
M2	BP	GO:1902653	secondary alcohol biosynthetic process	1.31e-08	5.09e-06	APOA1/APOA4/APOA5/APOE/CYP51A1/DHCR7/EBP/FDFT1/FDPS/HMGCR/HMGCS1/HSD17B7/IDI1/LSS/MSMO1/MVD/MVK/NPC1L1/NSDHL/PMVK/PRKAA2/SC5D/TM7SF2	23
M160	BP	GO:0050000	chromosome localization	2.82e-07	5.12e-06	CDCA5/CDCA8/CENPE/DLGAP5/KIF18A/NDC80	6
M2	BP	GO:0006631	fatty acid metabolic process	1.42e-08	5.15e-06	ABHD1/ABHD12/ACADS/ACADSB/ACAT2/ACBD4/ACOT1/ACOT2/ACOT4/ACOX2/ACSBG1/ACSL4/ACSL6/ADTRP/ALKBH7/APOA1/APOA4/APOA5/APOC1/APOC3/AWAT1/CBR1/CYP1A1/CYP1A2/CYP1B1/CYP2C19/CYP2D6/CYP2S1/CYP4F12/CYP4Z1/DBI/DECR2/ECHDC3/ECI1/EIF6/ELOVL2/ELOVL6/FAAH/FABP1/FABP3/FADS1/FADS2/FADS3/FADS6/FASN/GCDH/GGT1/GGT5/GPAM/GPAT2/GPX1/GPX4/GSTA1/GSTP1/HACD1/HPGDS/HSD17B10/HSD17B8/ILVBL/LIPG/LYPLA2/MCAT/MFSD2A/MSMO1/NDUFAB…	81
M4	BP	GO:0030216	keratinocyte differentiation	6.1e-08	5.17e-06	ABCA12/ACER1/CASP14/CDH3/CERS3/CNFN/DSG4/EVPL/FOXN1/IL1A/KLK5/KRT1/KRT16/KRT17/KRT2/KRT3/KRT4/KRT5/KRT6A/KRT6C/KRT71/KRT72/KRT74/KRT76/KRT77/KRT78/KRT79/KRT81/KRT82/KRT83/KRT85/MSX2/SCEL/SPRR3/SPRR4/TCHH/WNT16	37
M84	CC	GO:0005859	muscle myosin complex	1.36e-08	5.26e-06	MYH1/MYH13/MYH2/MYH4/MYH6/MYH8/MYLPF/MYL3	8
M84	CC	GO:0016460	myosin II complex	3.06e-08	5.26e-06	MYH1/MYH13/MYH2/MYH4/MYH6/MYH8/MYLPF/MYL3/MYL4	9
M84	CC	GO:0099055	integral component of postsynaptic membrane	4.04e-08	5.26e-06	ADORA1/CACNG2/CACNG3/CACNG7/CHRND/DCC/DRD2/DRD3/GABRA2/GABRA4/GABRA5/GABRB2/GRID2/GRIK5/GRM5/KCNC1/LRFN5/SLC6A3/SLC6A9	19
M84	CC	GO:0099240	intrinsic component of synaptic membrane	6.68e-08	5.26e-06	ADCY8/ADORA1/CACNG2/CACNG3/CACNG7/CHRND/CNTN6/DCC/DRD2/DRD3/GABRA2/GABRA4/GABRA5/GABRB2/GRID2/GRIK5/GRM5/KCNC1/LRFN5/NTNG1/SLC6A3/SLC6A9	22
M84	CC	GO:0097060	synaptic membrane	7.78e-08	5.26e-06	ADCY8/ADORA1/CACNG2/CACNG3/CACNG7/CHRNA3/CHRND/CNTN6/DCC/DRD2/DRD3/ERC2/GABRA1/GABRA2/GABRA4/GABRA5/GABRB1/GABRB2/GABRR2/GRID2/GRID2IP/GRIK5/GRIN1/GRM5/HTR3A/IL31RA/KCNC1/KCTD16/LHFPL4/LRFN5/NTNG1/PRKCG/RIMS1/SLC6A3/SLC6A9/UNC13C	36
M84	CC	GO:0098936	intrinsic component of postsynaptic membrane	8.03e-08	5.26e-06	ADORA1/CACNG2/CACNG3/CACNG7/CHRND/DCC/DRD2/DRD3/GABRA2/GABRA4/GABRA5/GABRB2/GRID2/GRIK5/GRM5/KCNC1/LRFN5/SLC6A3/SLC6A9	19
M84	CC	GO:0034702	ion channel complex	8.72e-08	5.26e-06	BEST3/CACNG2/CACNG3/CACNG7/CHRNA3/CLCN1/CLCNKB/CNGB3/GABRA1/GABRA2/GABRA4/GABRA5/GABRB1/GABRB2/GABRR2/GRID2/GRIK5/GRIN1/HTR3A/HTR3C/KCNA4/KCNC1/KCNIP1/KCNJ6/KCNK2/RYR1/SCN2B/SCNN1B/TMEM262/TRPC7/VWC2	31
M310	BP	GO:0002708	positive regulation of lymphocyte mediated immunity	1.77e-07	5.27e-06	CD28/IL23R/KLRC4/KLRK1/KLRC4-KLRK1/SASH3/SH2D1A/SLAMF6/TBX21	9
M100	CC	GO:0044194	cytolytic granule	5.47e-08	5.28e-06	GNLY/GZMB/GZMH/NKG7/PRF1	5
M310	BP	GO:0031349	positive regulation of defense response	1.83e-07	5.29e-06	CCR2/CCR7/CD28/IFNG/KLRC4/KLRK1/KLRC4-KLRK1/PIK3CG/PYHIN1/SH2D1A/SLAMF6/TLR7/TRIM62	13
M310	BP	GO:0001910	regulation of leukocyte mediated cytotoxicity	1.84e-07	5.29e-06	IL23R/IL7R/KLRC4/KLRK1/KLRC4-KLRK1/RIPK3/SH2D1A/SLAMF6	8
M19	CC	GO:0030670	phagocytic vesicle membrane	4.32e-07	5.29e-06	CYBA/HLA-A/HLA-B/HLA-C/HLA-F/RAB20/RAB34	7
M84	MF	GO:0005216	ion channel activity	4.45e-08	5.54e-06	ASIC2/ASIC4/BEST3/BSND/CACNG2/CACNG3/CACNG7/CALHM4/CHRNA3/CHRND/CLCN1/CLCNKB/CNGB3/GABRA1/GABRA2/GABRA4/GABRA5/GABRB1/GABRB2/GABRR2/GRID2/GRIK5/GRIN1/HTR3A/HTR3C/KCNA4/KCNC1/KCNH5/KCNH6/KCNIP1/KCNJ6/KCNK2/KCNK9/RHAG/RYR1/SCN2B/SCNN1B/SLC24A5/TMC2/TRPC7/TRPV5	41
M84	MF	GO:0030280	structural constituent of skin epidermis	5e-08	5.54e-06	KRT1/KRT2/KRT3/KRT5/KRT6A/KRT72/KRT74/KRT77/KRT78/KRT79/KRT83	11
M84	MF	GO:0098960	postsynaptic neurotransmitter receptor activity	5.65e-08	5.54e-06	CHRNA3/CHRND/DRD2/DRD3/GABRA1/GABRA2/GABRA4/GABRA5/GABRB1/GABRB2/GABRR2/GRID2/GRIK5/GRM5	14
M84	MF	GO:0015276	ligand-gated ion channel activity	6.88e-08	5.54e-06	ASIC2/ASIC4/CHRNA3/CHRND/CNGB3/GABRA1/GABRA2/GABRA4/GABRA5/GABRB1/GABRB2/GABRR2/GRID2/GRIK5/GRIN1/HTR3A/HTR3C/KCNH6/KCNJ6/RYR1/SCNN1B	21
M84	MF	GO:0022834	ligand-gated channel activity	6.88e-08	5.54e-06	ASIC2/ASIC4/CHRNA3/CHRND/CNGB3/GABRA1/GABRA2/GABRA4/GABRA5/GABRB1/GABRB2/GABRR2/GRID2/GRIK5/GRIN1/HTR3A/HTR3C/KCNH6/KCNJ6/RYR1/SCNN1B	21
M4	BP	GO:0009566	fertilization	6.66e-08	5.55e-06	ACTL9/ADAM18/ADAM2/AKAP4/ASTL/ATP1A4/ATP8B3/BSPH1/CCDC87/DKKL1/ELSPBP1/EQTN/GLRA1/IQCF1/IZUMO1/KLK14/LLCFC1/MAEL/NLRP5/NOX5/OR1D2/PRDM9/RIMS1/SLC22A16/SPACA3/SPAM1/SPESP1/SPTBN4/SYT6/TDRD12/TEX101/TEX11/TMEM95/TMPRSS12/TNP2/TRPC3/TRPC7/UMODL1/ZP1/ZP2/ZP4	41
M100	BP	GO:0001913	T cell mediated cytotoxicity	2.57e-07	5.69e-06	IL23R/IL7R/KLRC1/KLRD1/PRF1/RIPK3/XCL1	7
M19	MF	GO:0023023	MHC protein complex binding	8.71e-08	5.73e-06	HLA-DQA1/HLA-DQA2/HLA-DQB1/HLA-DQB2/HLA-DRB1/HLA-DRB5	6
M19	CC	GO:0030658	transport vesicle membrane	4.99e-07	5.75e-06	HLA-A/HLA-B/HLA-C/HLA-DQA1/HLA-DQA2/HLA-DQB1/HLA-DQB2/HLA-DRB1/HLA-DRB5/HLA-F	10
M100	BP	GO:0002700	regulation of production of molecular mediator of immune response	2.64e-07	5.79e-06	CCR2/CD160/CD244/CD28/CD96/CLC/FCRL3/PTPN22/SASH3/TBX21/XCL1	11
M160	BP	GO:0051985	negative regulation of chromosome segregation	3.36e-07	5.84e-06	BUB1B/NDC80/PTTG1/TTK/ZWINT	5
M160	BP	GO:1905819	negative regulation of chromosome separation	3.36e-07	5.84e-06	BUB1B/NDC80/PTTG1/TTK/ZWINT	5
M100	BP	GO:0002295	T-helper cell lineage commitment	2.78e-07	6.04e-06	IL23R/IRF4/LY9/SLAMF6/TBX21	5
M2	CC	GO:1990204	oxidoreductase complex	1.46e-07	6.09e-06	CYBA/CYC1/GLDC/HSD17B8/COX1/CYTB/ND1/ND2/ND3/ND4/ND4L/ND5/ND6/NDUFA1/NDUFA11/NDUFA2/NDUFA4/NDUFA8/NDUFAB1/NDUFB1/NDUFB10/NDUFB11/NDUFB7/NDUFC1/NDUFS5/NDUFS6/NDUFS7/NDUFS8/NDUFV1/NOXA1/RRM2/UQCR10/UQCR11/UQCRQ	34
M100	BP	GO:0042113	B cell activation	2.87e-07	6.11e-06	BANK1/CD28/CD79A/FCRL1/FCRL3/IKZF3/IL7R/ITGA4/ITM2A/LAX1/LYL1/MS4A1/SASH3/SLAMF8/TBX21	15
M100	BP	GO:0050900	leukocyte migration	2.87e-07	6.11e-06	ADD2/CCR2/CCR7/CNR2/GCSAM/ITGA4/KLRK1/KLRC4-KLRK1/MYO1G/PIK3CG/RHOH/RIPK3/SLAMF8/TBX21/XCL1/XCL2	16
M160	CC	GO:0072686	mitotic spindle	8e-07	6.16e-06	CDK1/CENPE/CKAP2L/KIF18A/NUSAP1/SKA1/SKA3	7
M310	BP	GO:0071674	mononuclear cell migration	2.18e-07	6.18e-06	CCR2/CCR7/GCSAM/ITGA4/KLRK1/KLRC4-KLRK1/MYO1G/PIK3CG/RIPK3/SLAMF8/TBX21	11
M5	CC	GO:0045211	postsynaptic membrane	1.03e-07	6.19e-06	ABHD17C/ADRA2A/CACNA1C/CBLN1/CHRM3/CHRNA5/CLSTN2/CNIH2/CNIH3/CNKSR2/CNTN1/COL13A1/DAGLA/EFNB3/EPHA4/ERBB4/GABBR2/GABRB3/GABRG1/GABRP/GLRB/GRID1/GRIN2A/GRIN2D/GRIP1/IGSF21/IGSF9B/KCNA3/KCND1/KCNH1/KCTD12/LRRC4C/NETO1/NLGN3/NLGN4X/NRCAM/NTRK3/P2RY1/PCDHB13/RGS7BP/SEMA4F/SLC6A11/SSPN	43
M5	BP	GO:0071674	mononuclear cell migration	4.38e-08	6.22e-06	APOD/ARTN/ASB2/BMP5/CCN3/CCR2/CCR5/CCR7/CD200/CRTAM/CXCL10/CXCL11/GCSAM/GREM1/IL27RA/IL34/ITGA4/KLRK1/KLRC4-KLRK1/MDK/MYO1G/PDGFD/PIK3CG/PLA2G7/RIPK3/S100A14/SLAMF1/SLAMF8/SLC12A2/SLIT2/SPN/TBX21/TNFRSF11A/XCL1/XCL2/ZAP70	36
M84	MF	GO:0015267	channel activity	9.58e-08	6.36e-06	AQP2/ASIC2/ASIC4/BEST3/BSND/CACNG2/CACNG3/CACNG7/CALHM4/CHRNA3/CHRND/CLCN1/CLCNKB/CNGB3/GABRA1/GABRA2/GABRA4/GABRA5/GABRB1/GABRB2/GABRR2/GJD2/GRID2/GRIK5/GRIN1/HTR3A/HTR3C/KCNA4/KCNC1/KCNH5/KCNH6/KCNIP1/KCNJ6/KCNK2/KCNK9/RHAG/RYR1/SCN2B/SCNN1B/SLC24A5/TMC2/TRPC7/TRPV5	43
M84	MF	GO:0022803	passive transmembrane transporter activity	1.01e-07	6.36e-06	AQP2/ASIC2/ASIC4/BEST3/BSND/CACNG2/CACNG3/CACNG7/CALHM4/CHRNA3/CHRND/CLCN1/CLCNKB/CNGB3/GABRA1/GABRA2/GABRA4/GABRA5/GABRB1/GABRB2/GABRR2/GJD2/GRID2/GRIK5/GRIN1/HTR3A/HTR3C/KCNA4/KCNC1/KCNH5/KCNH6/KCNIP1/KCNJ6/KCNK2/KCNK9/RHAG/RYR1/SCN2B/SCNN1B/SLC24A5/TMC2/TRPC7/TRPV5	43
M84	MF	GO:0022836	gated channel activity	1.08e-07	6.36e-06	ASIC2/ASIC4/CACNG2/CACNG3/CACNG7/CHRNA3/CHRND/CLCN1/CLCNKB/CNGB3/GABRA1/GABRA2/GABRA4/GABRA5/GABRB1/GABRB2/GABRR2/GRID2/GRIK5/GRIN1/HTR3A/HTR3C/KCNA4/KCNC1/KCNH5/KCNH6/KCNIP1/KCNJ6/KCNK2/KCNK9/RYR1/SCN2B/SCNN1B/TMC2	34
M160	BP	GO:0033047	regulation of mitotic sister chromatid segregation	3.77e-07	6.4e-06	BUB1B/NDC80/PTTG1/TTK/ZWINT	5
M5	BP	GO:0002708	positive regulation of lymphocyte mediated immunity	4.73e-08	6.54e-06	CD160/CD1B/CD1E/CD28/CLNK/CRTAM/FCER2/HLA-G/IL12RB1/IL23A/IL23R/KLRC4/KLRD1/KLRK1/KLRC4-KLRK1/KMT5C/NCR3/RAET1E/SASH3/SH2D1A/SH2D1B/SLAMF1/SLAMF6/TBX21/XCL1/ZP3	26
M316	BP	GO:0045058	T cell selection	1.1e-07	6.65e-06	CARD11/CD3D/CD3E/SPN/ZAP70	5
M4	BP	GO:0048515	spermatid differentiation	8.2e-08	6.68e-06	ACTL9/ADAD1/BSPH1/CATSPER4/CATSPERD/CCDC42/CCDC63/CFAP65/CHD5/DMC1/DMRTC2/DRC7/ELSPBP1/FAM9A/FAM9C/FSCN3/GALNTL5/H1-7/IQCF1/KLC3/OCA2/PDILT/PIWIL1/RNF17/ROPN1/RSPH6A/SEPTIN14/SLC22A14/SLC26A8/SOX30/SPAG6/SUN5/SYCP1/TBC1D21/TCP11/TDRD5/TNP2/TOPAZ1/TTLL1	39
M4	BP	GO:0099601	regulation of neurotransmitter receptor activity	8.29e-08	6.68e-06	BEGAIN/CACNG2/CACNG3/CACNG7/CACNG8/CRH/DLGAP3/GSG1L/MAPK8IP2/NLGN1/NPTX1/OPRM1/PATE1/PSCA/RASGRF1/SHANK1/SHISA6/SHISA7/SHISA9/SLC6A9	20
M7	BP	GO:0042274	ribosomal small subunit biogenesis	5.76e-08	7.08e-06	ERCC2/RPL38/RPS14/RPS16/RPS19/RPS21/RPS25/RPS27/RPS27L/RPS28/RPS8/RPSA/RRP7A	13
M310	BP	GO:0002699	positive regulation of immune effector process	2.55e-07	7.1e-06	CCR2/CD28/IFNG/IL23R/KLRC4/KLRK1/KLRC4-KLRK1/PTPN22/SASH3/SH2D1A/SLAMF6/TBX21	12
M160	BP	GO:2001251	negative regulation of chromosome organization	4.28e-07	7.12e-06	BUB1B/NDC80/PTTG1/TOP2A/TTK/ZWINT	6
M5	BP	GO:0002717	positive regulation of natural killer cell mediated immunity	5.51e-08	7.26e-06	CD160/CLNK/CRTAM/HLA-G/KLRC4/KLRD1/KLRK1/KLRC4-KLRK1/NCR3/RAET1E/SH2D1A/SH2D1B/SLAMF6	13
M5	BP	GO:0046631	alpha-beta T cell activation	5.54e-08	7.26e-06	BATF/BCL11B/CCR2/CD160/CD28/CD3E/CRTAM/ELF4/EOMES/GLI3/IFNG/IL12RB1/IL23A/IL23R/IRF4/ITK/LEF1/LY9/MYB/NKG7/PLA2G2D/PRKCQ/PTPN22/RASAL3/SASH3/SLAMF6/SPN/TBX21/TOX/XCL1/ZAP70	31
M4	BP	GO:0030317	flagellated sperm motility	9.43e-08	7.36e-06	AKAP4/ATP1A4/CACNA1I/CATSPER1/CATSPER4/CATSPERD/CCDC40/CELF3/CFAP45/CFAP65/DDX4/DRC7/EPPIN/HOATZ/IQCF1/KLC3/LDHC/ROPN1/SLC22A14/SLC22A16/SLC26A8/SPAG6/TACR2/TACR3/TBC1D21/TCTE1/TEKT3/TEX101/TTLL1/TTLL8	30
M4	BP	GO:0097722	sperm motility	9.43e-08	7.36e-06	AKAP4/ATP1A4/CACNA1I/CATSPER1/CATSPER4/CATSPERD/CCDC40/CELF3/CFAP45/CFAP65/DDX4/DRC7/EPPIN/HOATZ/IQCF1/KLC3/LDHC/ROPN1/SLC22A14/SLC22A16/SLC26A8/SPAG6/TACR2/TACR3/TBC1D21/TCTE1/TEKT3/TEX101/TTLL1/TTLL8	30
M2	CC	GO:0034364	high-density lipoprotein particle	1.89e-07	7.45e-06	APOA1/APOA2/APOA4/APOA5/APOC1/APOC3/APOE/APOF/APOM/CETP/HPR/PLTP/SAA1/SAA2	14
M4	BP	GO:0051963	regulation of synapse assembly	9.98e-08	7.66e-06	ADGRB1/ASIC2/CBLN2/EPHA7/GHSR/GRID2/IL1RAPL1/LHFPL4/LINGO2/LRFN5/LRTM2/MDGA1/MUSK/NEGR1/NLGN1/NPTX1/NRXN1/NTRK1/ROBO2/SIX1/SLIT1/SLITRK1/SLITRK2/SLITRK5/ST8SIA2/VSTM5/WNT7A	27
M110	CC	GO:0044391	ribosomal subunit	3.38e-08	7.71e-06	MRPL11/MRPL21/MRPL54/RPL11/RPL21/RPL9/RPS18/RPS20/RPS4X/UBA52	10
M4	MF	GO:0005251	delayed rectifier potassium channel activity	3.46e-07	7.75e-06	KCNA1/KCNA10/KCNA2/KCNA4/KCNA6/KCNA7/KCNC1/KCNG1/KCNH2/KCNQ2/KCNQ3/KCNQ4/KCNQ5/KCNS1	14
M364	BP	GO:0051321	meiotic cell cycle	4.64e-07	7.81e-06	BUB1B/EXO1/NCAPH/NDC80/PTTG1/RAD51AP1/TOP2A/TTK	8
M4	BP	GO:0033275	actin-myosin filament sliding	1.03e-07	7.82e-06	ACTC1/MYBPC3/MYH2/MYH4/MYH6/MYH7/MYH8/MYLPF/MYLK2/TNNT2	10
M471	BP	GO:0022409	positive regulation of cell-cell adhesion	1.78e-07	8.06e-06	CD28/CLECL1/ICOS/IFNG/IL23R/IL7R/ITGA4/PRKCQ/RHOH/SIRPG	10
M471	BP	GO:0051251	positive regulation of lymphocyte activation	1.82e-07	8.06e-06	CD28/CLECL1/ICOS/IFNG/IL23R/IL7R/PRKCQ/RHOH/SIRPG/TBX21/TOX	11
M84	CC	GO:0098982	GABA-ergic synapse	1.55e-07	8.16e-06	DRD2/DRD3/ERC2/GABRA1/GABRA2/GABRA4/GABRA5/GABRB1/GABRB2/GABRR2/LRFN5/MDGA1/SLC6A17/SV2A	14
M160	CC	GO:0005874	microtubule	1.17e-06	8.2e-06	CDK1/CENPE/GTSE1/KIF15/KIF18A/KIF20A/KIF4A/NUSAP1/SKA1/SKA3	10
M162	CC	GO:0030670	phagocytic vesicle membrane	8.39e-08	8.27e-06	CYBA/HLA-A/HLA-B/HLA-C/HLA-F/RAB34	6
M162	CC	GO:0045335	phagocytic vesicle	1.28e-07	8.27e-06	ADAM8/CYBA/HLA-A/HLA-B/HLA-C/HLA-F/RAB34	7
M5	CC	GO:0034702	ion channel complex	1.55e-07	8.31e-06	ANO2/CACNA1C/CACNA2D1/CACNA2D2/CACNA2D3/CACNB1/CACNB3/CACNB4/CASQ2/CATSPERB/CFTR/CHRNA5/CLIC5/CLIC6/CNGA4/CNIH2/CNIH3/CPT1C/DPP10/GABRB3/GABRG1/GABRP/GLRB/GRIN2A/GRIN2D/HCN1/KCNA3/KCNA5/KCND1/KCNH1/KCNIP3/KCNJ16/KCNJ5/KCNMB1/KCNMB2/KCNN4/PKD1L1/RYR2/SCN3B/SCN4A/SCN4B/SCN7A/TRPC4/TRPC6/TRPV6	45
M100	BP	GO:0070663	regulation of leukocyte proliferation	3.96e-07	8.32e-06	CCR2/CD28/CLC/CLECL1/FCRL3/IKZF3/IL23R/PLA2G2D/PRKCQ/PTPN22/RIPK3/SASH3/XCL1	13
M100	BP	GO:0042129	regulation of T cell proliferation	3.99e-07	8.32e-06	CCR2/CD28/CLC/CLECL1/IL23R/PLA2G2D/PRKCQ/PTPN22/RIPK3/SASH3/XCL1	11
M2	CC	GO:0042788	polysomal ribosome	2.23e-07	8.32e-06	RPL11/RPL18/RPL18A/RPL24/RPL30/RPL32/RPL36/RPL38/RPL39/RPL41/RPL8/RPS21/RPS26/RPS28/RPS29	15
M2	CC	GO:0032994	protein-lipid complex	2.34e-07	8.32e-06	APOA1/APOA2/APOA4/APOA5/APOC1/APOC3/APOE/APOF/APOM/BIN1/CETP/DBI/HPR/LPA/PLTP/SAA1/SAA2	17
M4	CC	GO:0034706	sodium channel complex	7.57e-07	8.33e-06	CACNA1G/CACNA1I/GRIK2/GRIK3/GRIK4/GRIK5/SCN10A/SCN1A/SCN2B/SCN5A/SCNN1B/SCNN1G	12
M160	BP	GO:0030261	chromosome condensation	5.2e-07	8.48e-06	CDCA5/CDK1/NCAPH/NUSAP1/TOP2A	5
M471	BP	GO:0050870	positive regulation of T cell activation	1.99e-07	8.55e-06	CD28/CLECL1/ICOS/IFNG/IL23R/IL7R/PRKCQ/RHOH/SIRPG	9
M2	BP	GO:0006120	mitochondrial electron transport, NADH to ubiquinone	2.55e-08	8.7e-06	ND1/ND2/ND3/ND4/ND4L/ND5/ND6/NDUFA1/NDUFA2/NDUFA4/NDUFA8/NDUFAB1/NDUFB1/NDUFB10/NDUFB7/NDUFC1/NDUFS5/NDUFS6/NDUFS7/NDUFS8/NDUFV1	21
M4	CC	GO:0032838	plasma membrane bounded cell projection cytoplasm	8.12e-07	8.74e-06	AGBL4/AK8/AKAP14/AP3B2/CCDC40/CCDC63/CCDC96/CFAP45/CFAP46/CFAP61/CFAP73/CFAP74/DCX/DNAAF1/DNAH10/DNAH17/DNAH3/DNAH8/DNAH9/DNAI2/DNAI3/DNAJB13/DRC1/EFHC2/GRIK2/GRIK3/HAP1/KIF17/KIF5A/MAPT/ODAD1/OPRM1/RP1/RP1L1/RSPH6A/SAXO1/SPAG17/SPAG6/SPEF1/TMEM108/TRIM46/TTLL8/UCHL1	43
M7	BP	GO:0046688	response to copper ion	7.59e-08	8.99e-06	MAP1LC3A/MT1A/MT1E/MT1F/MT1G/MT1H/MT1HL1/MT1M/MT1X/MT2A	10
M19	BP	GO:0002483	antigen processing and presentation of endogenous peptide antigen	8.52e-08	9.01e-06	HLA-A/HLA-B/HLA-C/HLA-DRB1/HLA-F	5
M310	BP	GO:0070663	regulation of leukocyte proliferation	3.29e-07	9.04e-06	CCR2/CD28/CLC/CLECL1/FCRL3/IKZF3/IL23R/PLA2G2D/PRKCQ/PTPN22/RIPK3/SASH3	12
M18	BP	GO:1901989	positive regulation of cell cycle phase transition	7.7e-07	9.07e-06	CCNB1/CDC6/CDCA5/CDK1/DLGAP5/DTL/RRM2/UBE2C	8
M316	BP	GO:0042102	positive regulation of T cell proliferation	1.6e-07	9.12e-06	CARD11/CD3E/CD6/IL27RA/RASAL3/ZAP70	6
M275	MF	GO:0015276	ligand-gated ion channel activity	4.86e-08	9.27e-06	ASIC2/ASIC4/CHRNA3/CHRND/CNGB3/GABRA1/GABRA2/GABRA4/GABRB1/GABRR2/GRID2/GRIK5/GRIN1/HTR3A/HTR3C/KCNH6/KCNJ6/RYR1/SCNN1B	19
M275	MF	GO:0022834	ligand-gated channel activity	4.86e-08	9.27e-06	ASIC2/ASIC4/CHRNA3/CHRND/CNGB3/GABRA1/GABRA2/GABRA4/GABRB1/GABRR2/GRID2/GRIK5/GRIN1/HTR3A/HTR3C/KCNH6/KCNJ6/RYR1/SCNN1B	19
M275	MF	GO:0030280	structural constituent of skin epidermis	7.28e-08	9.27e-06	KRT1/KRT2/KRT3/KRT5/KRT6A/KRT72/KRT77/KRT78/KRT79/KRT83	10
M275	MF	GO:0022836	gated channel activity	8.51e-08	9.27e-06	ASIC2/ASIC4/CACNG2/CACNG7/CHRNA3/CHRND/CLCNKB/CNGB3/GABRA1/GABRA2/GABRA4/GABRB1/GABRR2/GRID2/GRIK5/GRIN1/HTR3A/HTR3C/KCNA4/KCNC1/KCNH5/KCNH6/KCNIP1/KCNJ6/KCNK2/KCNK9/RYR1/SCN2B/SCNN1B/TMC2	30
M275	MF	GO:0005216	ion channel activity	1.06e-07	9.27e-06	ASIC2/ASIC4/BEST3/CACNG2/CACNG7/CALHM4/CHRNA3/CHRND/CLCNKB/CNGB3/GABRA1/GABRA2/GABRA4/GABRB1/GABRR2/GRID2/GRIK5/GRIN1/HTR3A/HTR3C/KCNA4/KCNC1/KCNH5/KCNH6/KCNIP1/KCNJ6/KCNK2/KCNK9/RHAG/RYR1/SCN2B/SCNN1B/TMC2/TRPC7/TRPV5	35
M275	MF	GO:0022824	transmitter-gated ion channel activity	1.37e-07	9.27e-06	CHRNA3/CHRND/GABRA1/GABRA2/GABRA4/GABRB1/GABRR2/GRID2/GRIK5/GRIN1/HTR3A/HTR3C	12
M275	MF	GO:0022835	transmitter-gated channel activity	1.37e-07	9.27e-06	CHRNA3/CHRND/GABRA1/GABRA2/GABRA4/GABRB1/GABRR2/GRID2/GRIK5/GRIN1/HTR3A/HTR3C	12
M275	MF	GO:0015267	channel activity	1.44e-07	9.27e-06	AQP2/ASIC2/ASIC4/BEST3/CACNG2/CACNG7/CALHM4/CHRNA3/CHRND/CLCNKB/CNGB3/GABRA1/GABRA2/GABRA4/GABRB1/GABRR2/GJD2/GRID2/GRIK5/GRIN1/HTR3A/HTR3C/KCNA4/KCNC1/KCNH5/KCNH6/KCNIP1/KCNJ6/KCNK2/KCNK9/RHAG/RYR1/SCN2B/SCNN1B/TMC2/TRPC7/TRPV5	37
M275	MF	GO:0022803	passive transmembrane transporter activity	1.52e-07	9.27e-06	AQP2/ASIC2/ASIC4/BEST3/CACNG2/CACNG7/CALHM4/CHRNA3/CHRND/CLCNKB/CNGB3/GABRA1/GABRA2/GABRA4/GABRB1/GABRR2/GJD2/GRID2/GRIK5/GRIN1/HTR3A/HTR3C/KCNA4/KCNC1/KCNH5/KCNH6/KCNIP1/KCNJ6/KCNK2/KCNK9/RHAG/RYR1/SCN2B/SCNN1B/TMC2/TRPC7/TRPV5	37
M471	BP	GO:0002294	CD4-positive, alpha-beta T cell differentiation involved in immune response	2.3e-07	9.59e-06	IFNG/IL23R/IRF4/LY9/SLAMF6/TBX21	6
M471	BP	GO:0002287	alpha-beta T cell activation involved in immune response	2.52e-07	9.89e-06	IFNG/IL23R/IRF4/LY9/SLAMF6/TBX21	6
M471	BP	GO:0002293	alpha-beta T cell differentiation involved in immune response	2.52e-07	9.89e-06	IFNG/IL23R/IRF4/LY9/SLAMF6/TBX21	6
M5	MF	GO:0046873	metal ion transmembrane transporter activity	1e-07	9.97e-06	AQP1/ASIC3/ATP1A2/CACNA1C/CACNA2D1/CACNA2D2/CACNA2D3/CACNB1/CACNB3/CACNB4/GRIN2A/GRIN2D/HCN1/KCNA3/KCNA5/KCND1/KCNH1/KCNH8/KCNIP3/KCNJ16/KCNJ5/KCNK13/KCNK3/KCNMB1/KCNMB2/KCNN3/KCNN4/MCOLN2/MCOLN3/NALCN/NALF1/PKD1L1/PKD2L2/RYR2/SCN3B/SCN4A/SCN4B/SCN7A/SLC12A2/SLC1A7/SLC24A3/SLC28A3/SLC34A2/SLC38A1/SLC4A10/SLC4A5/SLC4A8/SLC5A1/SLC5A10/SLC5A4/SLC6A11/SLC6A8/SLC9B1/SLC9C1/SNAP25/TRPA1/TRPC4/TRPC6/TRP…	60
M160	BP	GO:0007080	mitotic metaphase plate congression	6.37e-07	1.02e-05	CDCA5/CDCA8/CENPE/KIF18A/NDC80	5
M364	BP	GO:0140013	meiotic nuclear division	6.21e-07	1.02e-05	BUB1B/NCAPH/NDC80/PTTG1/RAD51AP1/TOP2A/TTK	7
M316	BP	GO:0051251	positive regulation of lymphocyte activation	1.95e-07	1.04e-05	CARD11/CD3E/CD6/IL27RA/IL4I1/LCK/RASAL3/TESPA1/ZAP70	9
M2	BP	GO:0016126	sterol biosynthetic process	3.32e-08	1.07e-05	APOA1/APOA4/APOA5/APOE/CYP51A1/DHCR7/EBP/FDFT1/FDPS/HMGCR/HMGCS1/HSD17B7/IDI1/LSS/MSMO1/MVD/MVK/NPC1L1/NSDHL/PMVK/PRKAA2/SC5D/SQLE/TM7SF2	24
M310	BP	GO:0072538	T-helper 17 type immune response	4.02e-07	1.09e-05	IL23R/IRF4/LY9/PRKCQ/SLAMF6/TBX21	6
M5	BP	GO:0002715	regulation of natural killer cell mediated immunity	8.62e-08	1.1e-05	CD160/CD96/CLNK/CRTAM/HLA-G/KLRC1/KLRC4/KLRD1/KLRK1/KLRC4-KLRK1/NCR1/NCR3/RAET1E/SH2D1A/SH2D1B/SLAMF6	16
M19	BP	GO:0001909	leukocyte mediated cytotoxicity	1.11e-07	1.1e-05	AGER/HLA-A/HLA-B/HLA-DRB1/HLA-F/STXBP2/TUBB4B/TYROBP/UNC13D	9
M52	BP	GO:0044282	small molecule catabolic process	9.94e-08	1.12e-05	AASS/ACMSD/GPT2/HGD/OAT/PRODH/SDS/SDSL/TAT/TDO2	10
M4	CC	GO:0099061	integral component of postsynaptic density membrane	1.1e-06	1.15e-05	CACNG2/CACNG3/CACNG7/DCC/DRD3/EPHA7/GRIA1/GRID2/GRIK5/GSG1L/LRFN2/LRFN5/PLPPR4/SHISA6/SHISA9/SLITRK1/SORCS3	17
M4	CC	GO:0005859	muscle myosin complex	1.11e-06	1.15e-05	MYH1/MYH13/MYH2/MYH4/MYH6/MYH7/MYH8/MYLPF/MYL3	9
M100	MF	GO:0042287	MHC protein binding	8.13e-08	1.15e-05	CD244/CD8A/CD8B/FCRL6/KLRD1/KLRK1/KLRC4-KLRK1	7
M4	MF	GO:0005262	calcium channel activity	5.28e-07	1.16e-05	CACNA1A/CACNA1B/CACNA1E/CACNA1F/CACNA1G/CACNA1I/CACNA1S/CACNA2D4/CACNG2/CACNG3/CACNG7/CACNG8/CATSPER1/CATSPER4/CHRNA9/CNR1/GRIN1/NALF2/OPRM1/PKD2L1/RYR1/SLC24A2/SLC24A5/TMC1/TMC2/TRPC3/TRPC7/TRPM1/TRPV5	29
M19	BP	GO:0050870	positive regulation of T cell activation	1.23e-07	1.16e-05	ADAM8/AGER/EBI3/HLA-A/HLA-DQA1/HLA-DQA2/HLA-DQB1/HLA-DQB2/HLA-DRB1/HLA-DRB5/PYCARD	11
M7	BP	GO:0010043	response to zinc ion	1.02e-07	1.16e-05	ASS1/MT1A/MT1E/MT1F/MT1G/MT1H/MT1HL1/MT1M/MT1X/MT2A/TSPO	11
M310	BP	GO:0031343	positive regulation of cell killing	4.36e-07	1.16e-05	IFNG/IL23R/KLRC4/KLRK1/KLRC4-KLRK1/SH2D1A/SLAMF6	7
M7	BP	GO:0006749	glutathione metabolic process	1.06e-07	1.17e-05	ETHE1/GGT5/GLRX2/GPX1/GPX4/GSTA1/GSTT2/GSTT2B/GSTZ1/NAT8/PTGES2/SLC1A2	12
M5	CC	GO:0014069	postsynaptic density	2.38e-07	1.17e-05	ABHD17C/ADD2/ADGRL1/ADRA2A/ARHGAP44/BCL11A/CACNA1C/CDK5R1/CLSTN2/CNIH2/CNKSR2/CRYAB/CTNND2/DAGLA/DCLK1/DGKI/DLGAP1/DNAJC6/EFNB3/EPHA4/ERBB4/GRID1/GRIN2A/GRIN2D/GRIP1/IGSF9B/ITGA8/KCND1/KCNH1/LRP4/LRP8/LRRC4C/LRRC7/MAP1B/MPP2/NETO1/NETO2/NLGN4X/NRCAM/NTRK2/P2RY1/PAK3/PCLO/RGS7BP/RNF112/SEMA4F/SYT11	47
M4	MF	GO:0008503	benzodiazepine receptor activity	5.48e-07	1.17e-05	GABRA1/GABRA2/GABRA3/GABRA4/GABRA5/GABRA6/GABRG2/GABRG3	8
M2	BP	GO:0000070	mitotic sister chromatid segregation	3.98e-08	1.18e-05	AURKB/AURKC/BUB1/BUB1B/CCNB1/CDC20/CDC6/CDCA5/CDCA8/CENPE/CENPF/CENPK/CHMP1A/CHMP6/DLGAP5/EML3/KATNB1/KIF18A/KIF22/KIF23/KIF4A/MAD1L1/MAD2L1/MAD2L1BP/MAD2L2/NAA10/NCAPG/NCAPH/NCAPH2/NDC80/NEK2/NUF2/NUSAP1/PLK1/PRAP1/PRC1/PTTG1/REC8/SGO1/SPDL1/TTK/UBE2C/WRAP73/ZWINT	44
M2	BP	GO:0016125	sterol metabolic process	4.08e-08	1.18e-05	APOA1/APOA2/APOA4/APOA5/APOE/APOF/APOL2/CETP/CYP11A1/CYP1A2/CYP1B1/CYP21A2/CYP26A1/CYP27A1/CYP2D6/CYP46A1/CYP51A1/DGKQ/DHCR7/EBP/FDFT1/FDPS/HMGCR/HMGCS1/HSD17B7/IDI1/LSS/MSMO1/MVD/MVK/NPC1L1/NSDHL/PCSK9/PMVK/PRKAA2/SC5D/SMPD1/SOAT2/SQLE/TM7SF2/TSKU	41
M2	BP	GO:0098813	nuclear chromosome segregation	4.26e-08	1.18e-05	AURKB/AURKC/BRIP1/BUB1/BUB1B/CCNB1/CCNB1IP1/CDC20/CDC6/CDCA5/CDCA8/CENPE/CENPF/CENPK/CENPS/CENPX/CHMP1A/CHMP6/DDX11/DLGAP5/ECT2/EME1/EME2/EML3/ESCO2/FEN1/KATNB1/KIF18A/KIF22/KIF23/KIF4A/KLHDC8B/KNL1/MAD1L1/MAD2L1/MAD2L1BP/MAD2L2/MEIOC/NAA10/NCAPG/NCAPH/NCAPH2/NDC80/NEK2/NUF2/NUSAP1/P3H4/PLK1/PRAP1/PRC1/PTTG1/REC8/RMI2/SGO1/SPC24/SPDL1/TERB1/TEX12/TOP2A/TTK/UBE2C/WRAP73/ZWINT	63
M2	CC	GO:0005753	mitochondrial proton-transporting ATP synthase complex	3.57e-07	1.21e-05	ATP5F1D/ATP5F1E/ATP5MC2/ATP5ME/ATP5MF/ATP5MG/ATP5MGL/ATP5MJ/ATP5MK/ATP5PO/ATP6/ATP8	12
M4	CC	GO:0098984	neuron to neuron synapse	1.19e-06	1.21e-05	ADCY8/ADGRA1/ADGRB1/ADORA1/ATP1A3/CABP1/CACNG2/CACNG3/CACNG7/CACNG8/CAMK2A/CHRNA3/CPEB1/DCC/DLGAP3/DRD2/DRD3/DRP2/EPHA7/GAP43/GRIA1/GRIA2/GRID2/GRIK2/GRIK4/GRIK5/GRIN1/GRM1/GRM3/GRM5/GSG1L/IGSF11/LRFN2/LRFN5/MAPK8IP2/NLGN1/NOS1/NTSR1/PENK/PLPPR4/PRKCG/PRRT2/RS1/SAMD14/SH2D5/SH3GL3/SHANK1/SHISA6/SHISA7/SHISA9/SLC30A3/SLC6A9/SLC8A2/SLC8A3/SLITRK1/SORCS3/SPOCK1/SYN3/TMEM108	59
M18	BP	GO:0045931	positive regulation of mitotic cell cycle	1.04e-06	1.22e-05	CCNB1/CDC6/CDCA5/CDK1/DLGAP5/DTL/RRM2/UBE2C	8
M316	BP	GO:0030098	lymphocyte differentiation	2.5e-07	1.22e-05	CARD11/CD3D/CD3E/CRTAM/IL4I1/LCK/SPN/TESPA1/ZAP70	9
M310	BP	GO:0001909	leukocyte mediated cytotoxicity	4.66e-07	1.23e-05	IL23R/IL7R/KLRC4/KLRK1/KLRC4-KLRK1/RIPK3/SH2D1A/SLAMF6/SLAMF7	9
M100	BP	GO:0002698	negative regulation of immune effector process	6.3e-07	1.3e-05	CCR2/CD96/FCRL3/IL7R/KLRC1/KLRD1/SLAMF8/TBX21/XCL1	9
M18	BP	GO:0007131	reciprocal meiotic recombination	1.17e-06	1.34e-05	BRIP1/EME1/MND1/RAD51/RAD51AP1/TOP2A	6
M18	BP	GO:0140527	reciprocal homologous recombination	1.17e-06	1.34e-05	BRIP1/EME1/MND1/RAD51/RAD51AP1/TOP2A	6
M160	BP	GO:1901992	positive regulation of mitotic cell cycle phase transition	8.53e-07	1.34e-05	CDCA5/CDK1/DLGAP5/DTL/RRM2/UBE2C	6
M7	MF	GO:0009055	electron transfer activity	9.53e-08	1.4e-05	AKR7A3/COX5B/COX6A1/COX6A2/COX6B1/COX7A1/GLRX2/NDUFA1/NDUFA2/NDUFA4/NDUFB1/NDUFB10/NDUFC1/NDUFS5/NDUFS6/SURF1/UQCR10	17
M364	BP	GO:1901989	positive regulation of cell cycle phase transition	8.71e-07	1.4e-05	CDCA5/CDK1/DLGAP5/DTL/RRM2/UBE2C	6
M310	BP	GO:0042129	regulation of T cell proliferation	5.54e-07	1.44e-05	CCR2/CD28/CLC/CLECL1/IL23R/PLA2G2D/PRKCQ/PTPN22/RIPK3/SASH3	10
M364	BP	GO:0007052	mitotic spindle organization	9.14e-07	1.44e-05	CENPE/DLGAP5/KIF15/KIF4A/NDC80/TTK	6
M2	BP	GO:0008203	cholesterol metabolic process	5.92e-08	1.56e-05	APOA1/APOA2/APOA4/APOA5/APOE/APOF/APOL2/CETP/CYP11A1/CYP1A2/CYP27A1/CYP2D6/CYP46A1/CYP51A1/DGKQ/DHCR7/EBP/FDFT1/FDPS/HMGCR/HMGCS1/HSD17B7/IDI1/LSS/MSMO1/MVD/MVK/NPC1L1/NSDHL/PCSK9/PMVK/PRKAA2/SC5D/SMPD1/SOAT2/SQLE/TM7SF2/TSKU	38
M4	CC	GO:0043204	perikaryon	1.61e-06	1.6e-05	AVPR1B/AZIN2/CACNA1F/CNGA3/CPLX2/DRD2/DRP2/GAP43/GLRA1/GLRA3/GRIK2/GRIK3/GRIK5/KCNA1/KCNA2/KIF5A/NTSR1/OPN4/OPRK1/OPRM1/PCSK2/PENK/PRPH/PTPRN/RCVRN/RGS8/SEPTIN14/SERPINI1/SLC12A5/SLC5A7/SLC8A2/SLC8A3/TMEM266	33
M84	BP	GO:0060078	regulation of postsynaptic membrane potential	1.73e-08	1.6e-05	ADORA1/CHRNA3/CHRND/DRD2/GABRA1/GABRA2/GABRA4/GABRA5/GABRB1/GABRB2/GABRR2/GRID2/GRIK5/GRIN1/GRM5/MAPK8IP2/NPAS4/RIMS1/SLC8A3/TMEM108	20
M18	BP	GO:0035825	homologous recombination	1.43e-06	1.61e-05	BRIP1/EME1/MND1/RAD51/RAD51AP1/TOP2A	6
M18	BP	GO:0034502	protein localization to chromosome	1.45e-06	1.62e-05	CDCA5/CDK1/ESCO2/KNL1/NDC80/PLK1/TTK	7
M4	BP	GO:0051966	regulation of synaptic transmission, glutamatergic	2.21e-07	1.64e-05	ADORA1/CACNG2/CACNG3/CACNG7/CACNG8/CNR1/DRD2/DRD3/GRIK2/GRIK3/GRM1/GRM2/GRM3/GRM4/GRM5/MAPK8IP2/NLGN1/NRXN1/NTRK1/PLPPR4/UNC13A	21
M18	BP	GO:0007143	female meiotic nuclear division	1.49e-06	1.65e-05	NCAPH/NDC80/PLK1/TOP2A/TTK	5
M5	BP	GO:0071676	negative regulation of mononuclear cell migration	1.32e-07	1.65e-05	APOD/BMP5/CCN3/CD200/GCSAM/GREM1/IL27RA/KLRK1/KLRC4-KLRK1/SLAMF8/SLIT2	11
M19	BP	GO:1903037	regulation of leukocyte cell-cell adhesion	1.88e-07	1.67e-05	ADAM8/AGER/EBI3/HLA-A/HLA-DQA1/HLA-DQA2/HLA-DQB1/HLA-DQB2/HLA-DRB1/HLA-DRB5/PYCARD/SELE/TNFAIP8L2	13
M310	BP	GO:0046635	positive regulation of alpha-beta T cell activation	6.59e-07	1.69e-05	CCR2/CD28/IFNG/IL23R/PRKCQ/PTPN22/SASH3	7
M100	BP	GO:0006959	humoral immune response	8.27e-07	1.69e-05	CCR2/CCR7/CD28/DEFA3/DEFA4/GNLY/IFNG/LTF/LYZ/MS4A1/PAX5/POU2F2/RNASE3/SH2D1A	14
M364	BP	GO:0045931	positive regulation of mitotic cell cycle	1.1e-06	1.7e-05	CDCA5/CDK1/DLGAP5/DTL/RRM2/UBE2C	6
M110	MF	GO:0003735	structural constituent of ribosome	7.73e-08	1.71e-05	MRPL11/MRPL21/MRPL54/RPL11/RPL21/RPL9/RPS18/RPS20/RPS4X/UBA52	10
M18	BP	GO:0010639	negative regulation of organelle organization	1.57e-06	1.72e-05	BUB1/BUB1B/CCNB1/CENPF/MAD2L1/MCM2/NDC80/PLK1/PTTG1/TOP2A/TTK/ZWINT	12
M19	BP	GO:0001906	cell killing	2.04e-07	1.72e-05	AGER/CD5L/HLA-A/HLA-B/HLA-DRB1/HLA-F/STXBP2/TUBB4B/TYROBP/UNC13D	10
M84	MF	GO:0005230	extracellular ligand-gated ion channel activity	3.22e-07	1.73e-05	CHRNA3/CHRND/GABRA1/GABRA2/GABRA4/GABRA5/GABRB1/GABRB2/GABRR2/GRID2/GRIK5/GRIN1/HTR3A/HTR3C	14
M5	BP	GO:0001912	positive regulation of leukocyte mediated cytotoxicity	1.45e-07	1.75e-05	CD160/CD1B/CD1E/CRTAM/HLA-G/IL12RB1/IL23A/IL23R/KLRC4/KLRD1/KLRK1/KLRC4-KLRK1/NCR3/RAET1E/SH2D1A/SLAMF6/XCL1	17
M5	BP	GO:0002703	regulation of leukocyte mediated immunity	1.52e-07	1.75e-05	BLK/CCR2/CD160/CD1B/CD1E/CD28/CD84/CD96/CLC/CLNK/CR2/CRTAM/CXCL6/FCER2/HLA-G/IL12RB1/IL23A/IL23R/IL27RA/IL4I1/IL7R/KLRC1/KLRC4/KLRD1/KLRK1/KLRC4-KLRK1/KMT5C/NCR1/NCR3/RAET1E/RIPK3/SASH3/SH2D1A/SH2D1B/SLAMF1/SLAMF6/TBX21/XCL1/ZP3	39
M5	BP	GO:0072001	renal system development	1.53e-07	1.75e-05	ACE/ADAMTS6/ANGPT1/BICC1/CD34/COL4A3/COL4A4/CYP4A22/EPCAM/EPHA4/ERBB4/EYA1/FGF1/FGF10/FRAS1/FREM2/GCNT4/GLI2/GLI3/GLIS2/GPC3/GREM1/HEYL/ITGA3/ITGA8/JAG1/LIF/LRP4/MYOCD/NOTCH3/NPNT/PDGFD/PDGFRA/PDGFRB/PKHD1/PODXL/PROM1/PTK7/PYGO1/SLIT2/SOX9/SULF1/TACSTD2/TBX18/TGFB2/VANGL2/WNT4	47
M5	BP	GO:0050921	positive regulation of chemotaxis	1.58e-07	1.75e-05	ARTN/CASR/CCR2/CCR4/CCR7/CDH13/CXCL10/FGF10/IL23A/IL34/ITGA2/MDK/NTRK3/PDGFD/PDGFRB/PLA2G7/PPM1F/PRKD1/PTN/S100A14/SLAMF1/SLIT2/SMOC2/TPBG/VEGFC/VEGFD/XCL1/XCL2	28
M5	BP	GO:0071675	regulation of mononuclear cell migration	1.61e-07	1.75e-05	APOD/BMP5/CCN3/CCR2/CCR7/CD200/CXCL10/GCSAM/GREM1/IL27RA/IL34/ITGA4/KLRK1/KLRC4-KLRK1/MDK/PDGFD/PLA2G7/RIPK3/S100A14/SLAMF1/SLAMF8/SLIT2/SPN/XCL1/XCL2	25
M5	BP	GO:0001655	urogenital system development	1.61e-07	1.75e-05	ACE/ADAMTS6/ANGPT1/BICC1/CD34/COL4A3/COL4A4/CYP4A22/EAF2/EPCAM/EPHA4/EPHB3/ERBB4/EYA1/FGF1/FGF10/FRAS1/FREM2/GCNT4/GLI2/GLI3/GLIS2/GPC3/GREM1/HEYL/ITGA3/ITGA8/JAG1/LIF/LRP4/MMP2/MYOCD/NOTCH3/NPNT/PDGFD/PDGFRA/PDGFRB/PKHD1/PODXL/PROM1/PTK7/PYGO1/RARG/SLIT2/SOX9/SULF1/TACSTD2/TBX18/TGFB2/VANGL2/WNT4	51
M4	MF	GO:0015370	solute:sodium symporter activity	8.41e-07	1.76e-05	SLC10A2/SLC10A6/SLC12A1/SLC12A3/SLC13A1/SLC13A2/SLC17A7/SLC18A1/SLC1A6/SLC5A11/SLC5A2/SLC5A5/SLC5A7/SLC5A8/SLC6A15/SLC6A20/SLC6A3/SLC6A4/SLC6A5/SLC6A7/SLC6A9	21
M2	BP	GO:0008202	steroid metabolic process	7.09e-08	1.79e-05	AFP/APOA1/APOA2/APOA4/APOA5/APOC1/APOE/APOF/APOL2/ARMC5/CACNA1H/CETP/CLCN2/CYP11A1/CYP1A1/CYP1A2/CYP1B1/CYP21A2/CYP26A1/CYP27A1/CYP2C19/CYP2D6/CYP46A1/CYP51A1/DGKQ/DHCR7/EBP/FDFT1/FDPS/HINT2/HMGCR/HMGCS1/HSD11B2/HSD17B10/HSD17B14/HSD17B2/HSD17B7/HSD17B8/HSD3B7/IDI1/KIT/LSS/MSMO1/MVD/MVK/NPC1L1/NSDHL/OSBPL7/PCSK9/PMVK/PRKAA2/RDH16/RDH5/SC5D/SLC27A5/SMPD1/SOAT2/SPP1/SQLE/STARD4/STUB1/SULT1A1/SULT1A…	68
M364	BP	GO:1903046	meiotic cell cycle process	1.19e-06	1.79e-05	BUB1B/NCAPH/NDC80/PTTG1/RAD51AP1/TOP2A/TTK	7
M19	BP	GO:0022409	positive regulation of cell-cell adhesion	2.25e-07	1.81e-05	ADAM8/AGER/EBI3/HLA-A/HLA-DQA1/HLA-DQA2/HLA-DQB1/HLA-DQB2/HLA-DRB1/HLA-DRB5/PYCARD/SELE	12
M310	BP	GO:0002705	positive regulation of leukocyte mediated immunity	7.24e-07	1.83e-05	CD28/IL23R/KLRC4/KLRK1/KLRC4-KLRK1/SASH3/SH2D1A/SLAMF6/TBX21	9
M84	CC	GO:0099699	integral component of synaptic membrane	3.91e-07	1.83e-05	ADCY8/ADORA1/CACNG2/CACNG3/CACNG7/CHRND/DCC/DRD2/DRD3/GABRA2/GABRA4/GABRA5/GABRB2/GRID2/GRIK5/GRM5/KCNC1/LRFN5/SLC6A3/SLC6A9	20
M471	BP	GO:0002292	T cell differentiation involved in immune response	4.9e-07	1.87e-05	IFNG/IL23R/IRF4/LY9/SLAMF6/TBX21	6
M4	BP	GO:0070588	calcium ion transmembrane transport	2.57e-07	1.89e-05	ASIC1/ATP2B3/ATP2C2/CACNA1A/CACNA1B/CACNA1E/CACNA1F/CACNA1G/CACNA1I/CACNA1S/CACNA2D4/CACNG2/CACNG3/CACNG7/CACNG8/CALCR/CASQ1/CATSPER1/CATSPER4/CAV3/CD19/CHRNA9/DRD2/DRD3/GP5/GRIN1/HAP1/HRC/HTR2C/IL13/JPH2/JPH3/JPH4/NALF2/NOL3/NOS1/NPSR1/NTSR1/OPRM1/PKD2L1/PLP1/RYR1/SLC24A2/SLC24A5/SLC8A2/SLC8A3/STAC2/TMC1/TMC2/TRDN/TRPC3/TRPC7/TRPM1/TRPV5/TSPAN13	55
M5	BP	GO:0043373	CD4-positive, alpha-beta T cell lineage commitment	1.78e-07	1.9e-05	BATF/IL12RB1/IL23A/IL23R/IRF4/LY9/SLAMF6/SPN/TBX21/TOX	10
M5	MF	GO:0015267	channel activity	2.18e-07	1.92e-05	ANO2/ANO3/ANO8/AQP1/ASIC3/CACNA1C/CACNA2D1/CACNA2D2/CACNA2D3/CACNB1/CACNB3/CACNB4/CFTR/CHRNA5/CLIC5/CLIC6/CNGA4/GABRB3/GABRG1/GABRP/GLRB/GRID1/GRIN2A/GRIN2D/HCN1/HVCN1/KCNA3/KCNA5/KCND1/KCNH1/KCNH8/KCNIP3/KCNJ16/KCNJ5/KCNK13/KCNK3/KCNMB1/KCNMB2/KCNN3/KCNN4/MCOLN2/MCOLN3/NALCN/NALF1/P2RX3/PEX5L/PKD1L1/PKD2L2/PRF1/RYR2/SCN3B/SCN4A/SCN4B/SCN7A/SLC12A2/SLC24A3/SLC9C1/SNAP25/TMC4/TRPA1/TRPC4/TRPC6/TRP…	65
M5	MF	GO:0022803	passive transmembrane transporter activity	2.35e-07	1.92e-05	ANO2/ANO3/ANO8/AQP1/ASIC3/CACNA1C/CACNA2D1/CACNA2D2/CACNA2D3/CACNB1/CACNB3/CACNB4/CFTR/CHRNA5/CLIC5/CLIC6/CNGA4/GABRB3/GABRG1/GABRP/GLRB/GRID1/GRIN2A/GRIN2D/HCN1/HVCN1/KCNA3/KCNA5/KCND1/KCNH1/KCNH8/KCNIP3/KCNJ16/KCNJ5/KCNK13/KCNK3/KCNMB1/KCNMB2/KCNN3/KCNN4/MCOLN2/MCOLN3/NALCN/NALF1/P2RX3/PEX5L/PKD1L1/PKD2L2/PRF1/RYR2/SCN3B/SCN4A/SCN4B/SCN7A/SLC12A2/SLC24A3/SLC9C1/SNAP25/TMC4/TRPA1/TRPC4/TRPC6/TRP…	65
M310	BP	GO:0050900	leukocyte migration	7.73e-07	1.92e-05	ADD2/CCR2/CCR7/CNR2/GCSAM/ITGA4/KLRK1/KLRC4-KLRK1/MYO1G/PIK3CG/RHOH/RIPK3/SLAMF8/TBX21	14
M100	BP	GO:0050829	defense response to Gram-negative bacterium	9.63e-07	1.95e-05	BPI/CD160/DEFA3/DEFA4/IL23R/LTF/LYZ/RNASE3	8
M84	CC	GO:0032982	myosin filament	5.4e-07	1.95e-05	MYBPC1/MYBPH/MYH1/MYH13/MYH2/MYH4/MYH6/MYH8	8
M84	CC	GO:0016459	myosin complex	5.43e-07	1.95e-05	MYH1/MYH13/MYH2/MYH4/MYH6/MYH8/MYLPF/MYL3/MYL4/MYL7/MYO18B/MYO7B	12
M84	CC	GO:0045211	postsynaptic membrane	5.55e-07	1.95e-05	ADORA1/CACNG2/CACNG3/CACNG7/CHRNA3/CHRND/DCC/DRD2/DRD3/GABRA1/GABRA2/GABRA4/GABRA5/GABRB1/GABRB2/GABRR2/GRID2/GRID2IP/GRIK5/GRIN1/GRM5/HTR3A/KCNC1/KCTD16/LHFPL4/LRFN5/SLC6A3/SLC6A9	28
M471	BP	GO:0002768	immune response-regulating cell surface receptor signaling pathway	5.35e-07	1.99e-05	BANK1/BTLA/CD247/CD28/GCSAM/ITK/LAX1/MS4A1/PRKCQ/TRAT1	10
M109	CC	GO:0098800	inner mitochondrial membrane protein complex	9.99e-07	2.02e-05	ATP5F1E/ATP5ME/ATP5MF/ATP5PO/COX6A1/NDUFA11/NDUFA2/NDUFC1/UQCRQ	9
M310	BP	GO:0031295	T cell costimulation	8.29e-07	2.04e-05	CCR7/CD28/CD5/ICOS/KLRK1/KLRC4-KLRK1	6
M4	BP	GO:0007218	neuropeptide signaling pathway	2.85e-07	2.06e-05	CARTPT/GALP/GLRA1/GLRA2/GLRA3/GPR139/GPR84/MC2R/MCHR1/NMUR2/NPBWR2/NPFFR1/NPSR1/NTSR1/NXPH3/NXPH4/OPRK1/OPRM1/PCSK1N/PDYN/PENK/PNOC/PYY/QRFPR/SORCS1/SORCS3/TAC3	27
M2	BP	GO:0000819	sister chromatid segregation	8.64e-08	2.09e-05	AURKB/AURKC/BUB1/BUB1B/CCNB1/CDC20/CDC6/CDCA5/CDCA8/CENPE/CENPF/CENPK/CHMP1A/CHMP6/DDX11/DLGAP5/EML3/ESCO2/FEN1/KATNB1/KIF18A/KIF22/KIF23/KIF4A/MAD1L1/MAD2L1/MAD2L1BP/MAD2L2/NAA10/NCAPG/NCAPH/NCAPH2/NDC80/NEK2/NUF2/NUSAP1/PLK1/PRAP1/PRC1/PTTG1/REC8/RMI2/SGO1/SPDL1/TOP2A/TTK/UBE2C/WRAP73/ZWINT	49
M310	BP	GO:0032753	positive regulation of interleukin-4 production	8.7e-07	2.11e-05	CD28/CLECL1/IRF4/PRKCQ/SASH3	5
M100	BP	GO:2000516	positive regulation of CD4-positive, alpha-beta T cell activation	1.07e-06	2.15e-05	CD160/IFNG/IL23R/PRKCQ/SASH3/XCL1	6
M449	BP	GO:0060078	regulation of postsynaptic membrane potential	2.71e-08	2.16e-05	ADORA1/CHRNA3/CHRND/DRD2/GABRA1/GABRA2/GABRA4/GABRB1/GABRR2/GRID2/GRIK5/GRIN1/GRM5/NPAS4/RIMS1/SLC8A3/TMEM108	17
M4	BP	GO:0007602	phototransduction	3.07e-07	2.18e-05	AIPL1/ASIC2/CNGB1/GRK1/GUCY2D/GUCY2F/OPN1LW/OPN4/OPN5/RCVRN/RGR/RHO/RP1/RS1/SAG/SLC24A2/TRPC3	17
M19	CC	GO:0045335	phagocytic vesicle	2.01e-06	2.19e-05	ADAM8/CYBA/HLA-A/HLA-B/HLA-C/HLA-F/RAB20/RAB34	8
M4	BP	GO:0003012	muscle system process	3.23e-07	2.27e-05	ABCC8/ACTN2/ADORA1/APBB1/ATP8A2/CACNA1G/CACNA1S/CASQ1/CAV3/CHGA/CHRNA1/CHRNA3/CHRNB4/CHRND/CHRNG/CLCN1/COMP/DRD2/EDN3/FGF13/GHSR/GLRA1/HCN4/HRC/HTR1D/IGFBP5/KCNA1/KCNH2/KCNJ12/LEP/MYBPC1/MYBPC2/MYBPC3/MYBPH/MYH1/MYH13/MYH2/MYH4/MYH6/MYH7/MYH8/MYLPF/MYL3/MYL4/MYLK2/MYOM3/MYOZ1/NMUR2/NOL3/NOS1/PI16/PTGER3/RYR1/SCN10A/SCN1A/SCN2B/SCN5A/SCNN1B/SLC8A3/STAC2/TACR2/TACR3/TNNC2/TNNI3/TNNT1/TNNT2/TNNT3/TR…	71
M160	BP	GO:0000910	cytokinesis	1.48e-06	2.27e-05	ANLN/CEP55/E2F7/E2F8/KIF20A/KIF4A/NUSAP1	7
M2	CC	GO:0045259	proton-transporting ATP synthase complex	7.06e-07	2.28e-05	ATP5F1D/ATP5F1E/ATP5MC2/ATP5ME/ATP5MF/ATP5MG/ATP5MGL/ATP5MJ/ATP5MK/ATP5PO/ATP6/ATP8	12
M18	BP	GO:0007062	sister chromatid cohesion	2.12e-06	2.3e-05	BUB1/BUB1B/CDC20/CDCA5/ESCO2/PLK1	6
M5	BP	GO:0001906	cell killing	2.23e-07	2.32e-05	CD160/CD1B/CD1E/CRTAM/CXCL6/DEFA3/DEFA4/FCER2/GNLY/GZMB/HLA-G/IFNG/IL12RB1/IL23A/IL23R/IL7R/KLRC1/KLRC4/KLRD1/KLRK1/KLRC4-KLRK1/LTF/LYZ/NCR1/NCR3/NKG7/PRF1/RAET1E/RIPK3/SH2D1A/SLAMF6/SLAMF7/XCL1	33
M4	CC	GO:0098839	postsynaptic density membrane	2.44e-06	2.38e-05	CACNG2/CACNG3/CACNG7/CACNG8/DCC/DRD3/EPHA7/GRIA1/GRIA2/GRID2/GRIK5/GRM1/GRM5/GSG1L/LRFN2/LRFN5/PLPPR4/PRRT2/SHISA6/SHISA7/SHISA9/SLITRK1/SORCS3	23
M100	BP	GO:0001914	regulation of T cell mediated cytotoxicity	1.25e-06	2.43e-05	IL23R/IL7R/KLRC1/KLRD1/RIPK3/XCL1	6
M100	BP	GO:0072538	T-helper 17 type immune response	1.25e-06	2.43e-05	IL23R/IRF4/LY9/PRKCQ/SLAMF6/TBX21	6
M100	BP	GO:0032613	interleukin-10 production	1.29e-06	2.43e-05	CD28/IL23R/IRF4/MMP8/SASH3/TIGIT/XCL1	7
M100	BP	GO:0032623	interleukin-2 production	1.29e-06	2.43e-05	CCR2/CD28/IRF4/PRKCQ/SASH3/TBX21/XCL1	7
M100	BP	GO:0032653	regulation of interleukin-10 production	1.29e-06	2.43e-05	CD28/IL23R/IRF4/MMP8/SASH3/TIGIT/XCL1	7
M100	BP	GO:0032663	regulation of interleukin-2 production	1.29e-06	2.43e-05	CCR2/CD28/IRF4/PRKCQ/SASH3/TBX21/XCL1	7
M4	BP	GO:0035637	multicellular organismal signaling	3.6e-07	2.49e-05	ATP1A3/ATP2B3/CACNA1G/CACNA1I/CACNG2/CACNG3/CACNG7/CACNG8/CARTPT/CHRNA1/CHRNB4/CLCN1/GHSR/GLRA1/GRIK2/HCN4/HRC/IRX3/ISL1/KCNA1/KCNA2/KCNH2/KCNH6/MAG/MTNR1B/SCN10A/SCN1A/SCN2B/SCN5A/SLC4A3/SLC8A2/SLC8A3/SPTBN4/TBX5/TRDN	35
M18	BP	GO:0061640	cytoskeleton-dependent cytokinesis	2.37e-06	2.56e-05	ANLN/CEP55/KIF20A/KIF23/KIF4A/NUSAP1/PLK1	7
M310	BP	GO:0031294	lymphocyte costimulation	1.08e-06	2.58e-05	CCR7/CD28/CD5/ICOS/KLRK1/KLRC4-KLRK1	6
M4	CC	GO:0099146	intrinsic component of postsynaptic density membrane	2.71e-06	2.59e-05	CACNG2/CACNG3/CACNG7/DCC/DRD3/EPHA7/GRIA1/GRID2/GRIK5/GSG1L/LRFN2/LRFN5/PLPPR4/SHISA6/SHISA9/SLITRK1/SORCS3	17
M5	CC	GO:0034703	cation channel complex	5.81e-07	2.61e-05	CACNA1C/CACNA2D1/CACNA2D2/CACNA2D3/CACNB1/CACNB3/CACNB4/CASQ2/CATSPERB/CNGA4/CNIH2/CNIH3/CPT1C/DPP10/GRIN2A/GRIN2D/HCN1/KCNA3/KCNA5/KCND1/KCNH1/KCNIP3/KCNJ16/KCNJ5/KCNMB1/KCNMB2/KCNN4/PKD1L1/RYR2/SCN3B/SCN4A/SCN4B/SCN7A/TRPC4/TRPC6/TRPV6	36
M4	BP	GO:0023061	signal release	3.83e-07	2.62e-05	ABCA12/ABCC8/ADCY8/ADIPOQ/ADORA1/ASIC1/BRSK1/BRSK2/CAMK2A/CARTPT/CHGA/CHRNA3/CHRNB4/CNR1/CPLX2/CPLX4/CRH/CSPG5/CYP19A1/DOC2A/DRD2/DRD3/EDN3/EPHA5/ERC2/GHRHR/GHSR/GRIK5/GRM2/GRM4/HTR1A/HTR2C/IL1A/ISL1/KCNA2/KCNJ11/LEP/MTNR1B/NEUROD1/NLGN1/NOS2/NRXN1/NRXN2/OPRK1/OPRM1/OTOF/PRKCG/PRRT2/PTPRN/RETN/RFX6/RIMS1/RIMS2/RPH3A/SFRP1/SLC30A8/SLC44A4/SLC6A4/SOX11/SV2A/SYN3/SYP/SYT3/SYT4/SYT5/SYT6/TACR2/TFAP2B…	71
M316	BP	GO:0002696	positive regulation of leukocyte activation	5.64e-07	2.63e-05	CARD11/CD3E/CD6/IL27RA/IL4I1/LCK/RASAL3/TESPA1/ZAP70	9
M310	BP	GO:0002819	regulation of adaptive immune response	1.13e-06	2.66e-05	CCR2/CD28/CD48/CLC/IL23R/IL7R/PRKCQ/RIPK3/SASH3/TBX21	10
M310	BP	GO:0002228	natural killer cell mediated immunity	1.17e-06	2.73e-05	CD96/KLRC4/KLRK1/KLRC4-KLRK1/SH2D1A/SLAMF6/SLAMF7	7
M4	MF	GO:0003774	cytoskeletal motor activity	1.34e-06	2.74e-05	ACTC1/DNAH10/DNAH12/DNAH17/DNAH3/DNAH8/DNAH9/DNAI2/KIF14/KIF17/KIF18B/KIF2C/KIF4B/KIF5A/KIFC1/MYH1/MYH13/MYH15/MYH2/MYH4/MYH6/MYH7/MYH8/MYO18B/MYO1A/MYO3B/MYO7B	27
M100	BP	GO:0032496	response to lipopolysaccharide	1.48e-06	2.76e-05	BPI/CCR7/CD96/CNR2/DEFA3/DEFA4/FASLG/IL23R/IL24/KLRK1/KLRC4-KLRK1/LTF/MPO/PTPN22	14
M84	MF	GO:1904315	transmitter-gated ion channel activity involved in regulation of postsynaptic membrane potential	5.79e-07	2.87e-05	CHRNA3/CHRND/GABRA1/GABRA2/GABRA4/GABRA5/GABRB1/GABRB2/GABRR2/GRID2/GRIK5	11
M449	MF	GO:0005230	extracellular ligand-gated ion channel activity	5.41e-07	2.9e-05	CHRNA3/CHRND/GABRA1/GABRA2/GABRA4/GABRB1/GABRR2/GRID2/GRIK5/GRIN1/HTR3A/HTR3C	12
M471	BP	GO:0032620	interleukin-17 production	8.32e-07	2.93e-05	IFNG/IL23R/LY9/PRKCQ/SLAMF6	5
M471	BP	GO:0032660	regulation of interleukin-17 production	8.32e-07	2.93e-05	IFNG/IL23R/LY9/PRKCQ/SLAMF6	5
M2	BP	GO:0033108	mitochondrial respiratory chain complex assembly	1.28e-07	2.98e-05	CHCHD4/COA3/COX14/ND1/ND2/ND4/ND5/ND6/NDUFA1/NDUFA11/NDUFA2/NDUFA8/NDUFAB1/NDUFAF8/NDUFB1/NDUFB10/NDUFB11/NDUFB7/NDUFC1/NDUFS5/NDUFS7/NDUFS8/PET100/PET117/SDHAF1/SDHAF4/SURF1/UQCC2/UQCC3	29
M310	BP	GO:0045954	positive regulation of natural killer cell mediated cytotoxicity	1.31e-06	3.01e-05	KLRC4/KLRK1/KLRC4-KLRK1/SH2D1A/SLAMF6	5
M100	BP	GO:0002285	lymphocyte activation involved in immune response	1.66e-06	3.07e-05	CD244/CD28/EOMES/IFNG/IL23R/IRF4/ITM2A/LY9/NKG7/SLAMF6/TBX21	11
M5	MF	GO:0005261	cation channel activity	4.22e-07	3.15e-05	AQP1/ASIC3/CACNA1C/CACNA2D1/CACNA2D2/CACNA2D3/CACNB1/CACNB3/CACNB4/CHRNA5/CNGA4/GRIN2A/GRIN2D/HCN1/HVCN1/KCNA3/KCNA5/KCND1/KCNH1/KCNH8/KCNIP3/KCNJ16/KCNJ5/KCNK13/KCNK3/KCNMB1/KCNMB2/KCNN3/KCNN4/MCOLN2/MCOLN3/NALCN/NALF1/P2RX3/PEX5L/PKD1L1/PKD2L2/RYR2/SCN3B/SCN4A/SCN4B/SCN7A/SLC12A2/SLC24A3/SNAP25/TRPA1/TRPC4/TRPC6/TRPV3/TRPV6	50
M2	BP	GO:1902652	secondary alcohol metabolic process	1.42e-07	3.17e-05	APOA1/APOA2/APOA4/APOA5/APOE/APOF/APOL2/CETP/CYP11A1/CYP1A2/CYP27A1/CYP2D6/CYP46A1/CYP51A1/DGKQ/DHCR7/EBP/FDFT1/FDPS/HMGCR/HMGCS1/HSD17B7/IDI1/LSS/MSMO1/MVD/MVK/NPC1L1/NSDHL/PCSK9/PMVK/PRKAA2/SC5D/SMPD1/SOAT2/SQLE/TM7SF2/TSKU/UGT1A4	39
M5	CC	GO:0099572	postsynaptic specialization	7.69e-07	3.18e-05	ABHD17C/ADD2/ADGRL1/ADRA2A/ARHGAP44/BCL11A/CACNA1C/CDK5R1/CLSTN2/CNIH2/CNKSR2/CRYAB/CTNND2/DAGLA/DCLK1/DGKI/DLGAP1/DNAJC6/EFNB3/EPHA4/ERBB4/GRID1/GRIN2A/GRIN2D/GRIP1/IGSF9B/ITGA8/KCND1/KCNH1/LRP4/LRP8/LRRC4C/LRRC7/MAP1B/MPP2/NETO1/NETO2/NLGN3/NLGN4X/NRCAM/NTRK2/P2RY1/PAK3/PCLO/RGS7BP/RNF112/SEMA4F/SYT11	48
M316	BP	GO:1903131	mononuclear cell differentiation	7.13e-07	3.18e-05	CARD11/CD3D/CD3E/CRTAM/IL4I1/LCK/SPN/TESPA1/ZAP70	9
M316	BP	GO:0050867	positive regulation of cell activation	7.55e-07	3.23e-05	CARD11/CD3E/CD6/IL27RA/IL4I1/LCK/RASAL3/TESPA1/ZAP70	9
M4	BP	GO:0019226	transmission of nerve impulse	4.83e-07	3.25e-05	CACNA1G/CACNA1I/CACNG2/CACNG3/CACNG7/CACNG8/CARTPT/CHRNA1/CHRNB4/CLCN1/GHSR/GLRA1/GRIK2/KCNA1/KCNA2/MAG/MTNR1B/SCN10A/SCN1A/SCN5A/SPTBN4	21
M100	BP	GO:0050854	regulation of antigen receptor-mediated signaling pathway	1.78e-06	3.26e-05	CCR7/CD160/FCRL3/GCSAM/PTPN22/SH2D1A/TRAT1	7
M160	BP	GO:0051310	metaphase plate congression	2.16e-06	3.26e-05	CDCA5/CDCA8/CENPE/KIF18A/NDC80	5
M5	BP	GO:0032103	positive regulation of response to external stimulus	3.2e-07	3.27e-05	ACE/ARTN/CASR/CCR2/CCR4/CCR7/CD160/CD28/CDH13/CLNK/CRTAM/CXCL10/FGF10/GPRC5B/HLA-G/IFNG/IL23A/IL34/ITGA2/KLRC4/KLRD1/KLRK1/KLRC4-KLRK1/MBL2/MDK/MMP8/NCR3/NKG7/NTRK3/PAK3/PDGFD/PDGFRB/PIK3CG/PLA2G7/PPM1F/PRKD1/PTN/PYHIN1/RAET1E/S100A14/SH2D1A/SH2D1B/SLAMF1/SLAMF6/SLIT2/SMOC2/STING1/TLR10/TLR7/TNFRSF11A/TPBG/TRIM62/TXK/VEGFC/VEGFD/XCL1/XCL2/ZBP1/ZP3	59
M18	BP	GO:0033260	nuclear DNA replication	3.07e-06	3.28e-05	BLM/CDC45/GINS1/MCM2/RAD51	5
M100	BP	GO:0019835	cytolysis	1.82e-06	3.3e-05	GZMA/GZMB/GZMH/LYZ/PRF1	5
M7	CC	GO:0070069	cytochrome complex	1.53e-06	3.33e-05	COX5B/COX6A1/COX6A2/COX6B1/COX6C/COX7A1/NDUFA4/UQCR10/UQCRQ	9
M4	BP	GO:0007269	neurotransmitter secretion	5.12e-07	3.36e-05	ASIC1/BRSK1/CAMK2A/CHRNA3/CHRNB4/CNR1/CPLX2/CPLX4/CSPG5/DOC2A/DRD2/ERC2/GRIK5/GRM4/NLGN1/NRXN1/NRXN2/OTOF/PRKCG/PRRT2/RIMS1/RIMS2/RPH3A/SV2A/SYN3/SYP/SYT4/SYT5/TACR2/UNC13A/UNC13C/WNT7A	32
M4	BP	GO:0099643	signal release from synapse	5.12e-07	3.36e-05	ASIC1/BRSK1/CAMK2A/CHRNA3/CHRNB4/CNR1/CPLX2/CPLX4/CSPG5/DOC2A/DRD2/ERC2/GRIK5/GRM4/NLGN1/NRXN1/NRXN2/OTOF/PRKCG/PRRT2/RIMS1/RIMS2/RPH3A/SV2A/SYN3/SYP/SYT4/SYT5/TACR2/UNC13A/UNC13C/WNT7A	32
M19	BP	GO:0051251	positive regulation of lymphocyte activation	4.44e-07	3.41e-05	ADAM8/AGER/EBI3/HLA-A/HLA-DQA1/HLA-DQA2/HLA-DQB1/HLA-DQB2/HLA-DRB1/HLA-DRB5/HLA-F/PYCARD/TYROBP	13
M19	BP	GO:0019883	antigen processing and presentation of endogenous antigen	4.66e-07	3.42e-05	HLA-A/HLA-B/HLA-C/HLA-DRB1/HLA-F	5
M310	BP	GO:0033077	T cell differentiation in thymus	1.53e-06	3.48e-05	BCL11B/CCR7/CD28/CD3G/IL7R/RIPK3/TOX	7
M5	BP	GO:0002228	natural killer cell mediated immunity	3.47e-07	3.48e-05	CD160/CD96/CLNK/CRTAM/GZMB/HLA-G/KLRC1/KLRC4/KLRD1/KLRK1/KLRC4-KLRK1/NCR1/NCR3/NKG7/RAET1E/SH2D1A/SH2D1B/SLAMF6/SLAMF7	19
M310	BP	GO:0002715	regulation of natural killer cell mediated immunity	1.57e-06	3.51e-05	CD96/KLRC4/KLRK1/KLRC4-KLRK1/SH2D1A/SLAMF6	6
M310	BP	GO:0072539	T-helper 17 cell differentiation	1.58e-06	3.51e-05	IL23R/IRF4/LY9/SLAMF6/TBX21	5
M100	BP	GO:0002704	negative regulation of leukocyte mediated immunity	1.97e-06	3.52e-05	CCR2/CD96/IL7R/KLRC1/KLRD1/TBX21/XCL1	7
M100	BP	GO:0072678	T cell migration	1.97e-06	3.52e-05	CCR2/ITGA4/MYO1G/PIK3CG/RIPK3/XCL1/XCL2	7
M4	BP	GO:0001578	microtubule bundle formation	5.5e-07	3.56e-05	CCDC40/CCDC63/CFAP46/CFAP65/CFAP73/CFAP74/DAW1/DCX/DNAAF1/DNAH17/DNAH8/DNAI2/DNAI3/DNAJB13/DRC1/DRC7/HOATZ/ODAD1/RP1/RP1L1/RSPH6A/SPAG17/SPAG6/SPEF1/TBC1D21/TRIM46/TTLL1/TTLL6	28
M310	MF	GO:0140375	immune receptor activity	1.39e-07	3.64e-05	CCR2/CCR7/IL21R/IL23R/IL2RG/IL3RA/IL7R/KLRF1/KLRK1/KLRC4-KLRK1	10
M160	BP	GO:0007051	spindle organization	2.47e-06	3.66e-05	CDC20/CENPE/DLGAP5/KIF15/KIF4A/NDC80/TTK	7
M2	BP	GO:0001676	long-chain fatty acid metabolic process	1.71e-07	3.67e-05	ABHD12/ACOT1/ACOT2/ACOT4/ACSBG1/ACSL4/ACSL6/ADTRP/AWAT1/CBR1/CYP1A1/CYP1A2/CYP1B1/CYP2C19/CYP2D6/CYP2S1/CYP4F12/CYP4Z1/ELOVL2/ELOVL6/FAAH/FADS1/FADS2/GPX1/GPX4/GSTA1/GSTP1/PNPLA3/PTGES2/SLC27A1/SLC27A4/SLC27A5	32
M316	BP	GO:0045785	positive regulation of cell adhesion	9.12e-07	3.75e-05	CARD11/CD3E/CD6/IL27RA/IL4I1/LCK/RASAL3/TESPA1/ZAP70	9
M5	BP	GO:0072540	T-helper 17 cell lineage commitment	3.83e-07	3.77e-05	BATF/IL12RB1/IL23A/IL23R/IRF4/LY9/SLAMF6/TBX21	8
M4	CC	GO:0008076	voltage-gated potassium channel complex	4.07e-06	3.83e-05	DPP6/HCN4/KCNA1/KCNA10/KCNA2/KCNA4/KCNA6/KCNA7/KCNC1/KCNG1/KCNH2/KCNH4/KCNIP1/KCNJ6/KCNK2/KCNN1/KCNQ2/KCNQ3/KCNQ4/KCNQ5/KCNS1	21
M100	BP	GO:0002287	alpha-beta T cell activation involved in immune response	2.18e-06	3.83e-05	EOMES/IFNG/IL23R/IRF4/LY9/SLAMF6/TBX21	7
M100	BP	GO:0002293	alpha-beta T cell differentiation involved in immune response	2.18e-06	3.83e-05	EOMES/IFNG/IL23R/IRF4/LY9/SLAMF6/TBX21	7
M5	BP	GO:0002295	T-helper cell lineage commitment	4e-07	3.84e-05	BATF/IL12RB1/IL23A/IL23R/IRF4/LY9/SLAMF6/SPN/TBX21	9
M5	BP	GO:0045619	regulation of lymphocyte differentiation	4.16e-07	3.84e-05	CARD11/CCR2/CD2/CD27/CD28/CRTAM/CTLA4/FANCD2/FCRL3/GLI2/GLI3/HLA-G/IFNG/IKZF3/IL12RB1/IL23A/IL23R/IL4I1/IL7R/IRF4/LEF1/MDK/MMP14/MYB/RHOH/SASH3/SLAMF8/SOX12/TBX21/TESPA1/TOX/ZAP70	32
M5	BP	GO:0008038	neuron recognition	4.19e-07	3.84e-05	CDK5R1/CRTAC1/DSCAML1/EFNB3/EMB/EPHA3/EPHA4/EPHB3/NDN/NEXN/NRCAM/ROBO1/ROBO3/SEMA3A/TNN	15
M5	BP	GO:0001822	kidney development	4.21e-07	3.84e-05	ACE/ADAMTS6/ANGPT1/BICC1/CD34/COL4A3/COL4A4/CYP4A22/EPCAM/EPHA4/ERBB4/EYA1/FGF1/FGF10/FRAS1/FREM2/GCNT4/GLI2/GLI3/GLIS2/GPC3/GREM1/HEYL/ITGA3/ITGA8/JAG1/LIF/LRP4/NOTCH3/NPNT/PDGFD/PDGFRA/PDGFRB/PKHD1/PODXL/PROM1/PTK7/PYGO1/SLIT2/SOX9/SULF1/TACSTD2/TGFB2/VANGL2/WNT4	45
M100	BP	GO:0032753	positive regulation of interleukin-4 production	2.26e-06	3.9e-05	CD28/CLECL1/IRF4/PRKCQ/SASH3	5
M100	BP	GO:0035821	modulation of process of another organism	2.26e-06	3.9e-05	DEFA3/DEFA4/IFNG/LTF/PRF1	5
M18	BP	GO:0065004	protein-DNA complex assembly	3.79e-06	3.94e-05	CDC45/CENPE/CENPF/CENPK/DLGAP5/HELLS/HJURP/MCM2/RAD51	9
M316	BP	GO:0050671	positive regulation of lymphocyte proliferation	1.02e-06	4.05e-05	CARD11/CD3E/CD6/IL27RA/RASAL3/ZAP70	6
M19	BP	GO:0045785	positive regulation of cell adhesion	5.86e-07	4.06e-05	ADAM8/AGER/EBI3/HLA-A/HLA-DQA1/HLA-DQA2/HLA-DQB1/HLA-DQB2/HLA-DRB1/HLA-DRB5/PYCARD/RRAS/SELE/UNC13D	14
M19	BP	GO:0007159	leukocyte cell-cell adhesion	6e-07	4.06e-05	ADAM8/AGER/EBI3/HLA-A/HLA-DQA1/HLA-DQA2/HLA-DQB1/HLA-DQB2/HLA-DRB1/HLA-DRB5/PYCARD/SELE/TNFAIP8L2	13
M110	CC	GO:0005840	ribosome	3.57e-07	4.07e-05	MRPL11/MRPL21/MRPL54/RPL11/RPL21/RPL9/RPS18/RPS20/RPS4X/UBA52	10
M275	CC	GO:0034702	ion channel complex	9.94e-08	4.1e-05	BEST3/CACNG2/CACNG7/CHRNA3/CLCNKB/CNGB3/GABRA1/GABRA2/GABRA4/GABRB1/GABRR2/GRID2/GRIK5/GRIN1/HTR3A/HTR3C/KCNA4/KCNC1/KCNIP1/KCNJ6/KCNK2/RYR1/SCN2B/SCNN1B/TMEM262/TRPC7/VWC2	27
M160	BP	GO:1901989	positive regulation of cell cycle phase transition	2.87e-06	4.17e-05	CDCA5/CDK1/DLGAP5/DTL/RRM2/UBE2C	6
M316	BP	GO:0032946	positive regulation of mononuclear cell proliferation	1.11e-06	4.23e-05	CARD11/CD3E/CD6/IL27RA/RASAL3/ZAP70	6
M316	BP	GO:0033077	T cell differentiation in thymus	1.16e-06	4.25e-05	CARD11/CD3D/CD3E/TESPA1/ZAP70	5
M19	MF	GO:0042277	peptide binding	8.24e-07	4.33e-05	AGER/C1QA/EBI3/HLA-A/HLA-B/HLA-C/HLA-DQA1/HLA-DQB1/HLA-DRB1/HLA-DRB5/HLA-F/MARCO	12
M4	CC	GO:0031514	motile cilium	4.72e-06	4.36e-05	AK8/AKAP4/ATP1A4/CATSPER1/CATSPER4/CATSPERD/CFAP45/CFAP61/CFAP65/CFAP73/DCDC2C/DNAH17/DNAH8/DNAH9/DNAI2/DNAJB13/DRC1/DRC7/DRD2/KLC3/LDHC/ODF3/RHO/ROPN1/RSPH6A/SAXO1/SLC22A14/SPACA3/SPAG17/SPAG6/SPEF1/SUN5/TACR2/TACR3/TBC1D21/TCP11/TCTE1/TEKT3/TTC29/TTLL1/TTLL8/ZBBX	42
M18	BP	GO:0051054	positive regulation of DNA metabolic process	4.24e-06	4.38e-05	CDK1/E2F7/E2F8/GINS1/GINS2/GINS4/NEK2/RAD51/RAD51AP1/TNFSF13	10
M310	BP	GO:0071675	regulation of mononuclear cell migration	2.01e-06	4.41e-05	CCR2/CCR7/GCSAM/ITGA4/KLRK1/KLRC4-KLRK1/RIPK3/SLAMF8	8
M4	BP	GO:0048167	regulation of synaptic plasticity	7.08e-07	4.46e-05	ADCY8/ADGRB1/ADORA1/BRSK1/CALB2/CAMK2A/CPLX2/DRD2/ERC2/GFAP/GRIA1/GRID2/GRID2IP/GRIK2/GRIN1/GRM5/IGSF11/JPH3/JPH4/MAPT/NEUROD2/NPAS4/NR2E1/PRKCG/PRRT2/RASGRF1/RIMS1/RIMS2/S100B/SHISA6/SHISA7/SHISA9/SLC24A2/SLC8A2/SLC8A3/SORCS3/SYP/SYT4/UNC13C	39
M4	BP	GO:0006816	calcium ion transport	7.08e-07	4.46e-05	ADCYAP1R1/ASIC1/ATP2B3/ATP2C2/CACNA1A/CACNA1B/CACNA1E/CACNA1F/CACNA1G/CACNA1I/CACNA1S/CACNA2D4/CACNG2/CACNG3/CACNG7/CACNG8/CALCR/CAMK2A/CASQ1/CATSPER1/CATSPER4/CAV3/CD19/CHRNA9/CLCA1/CSN2/DRD2/DRD3/EFHB/EGF/EPPIN/GP5/GRAMD2A/GRIN1/HAP1/HRC/HTR2C/IL13/JPH2/JPH3/JPH4/MCHR1/NALF2/NMUR2/NOL3/NOS1/NPSR1/NTSR1/OPRM1/PKD2L1/PLA2G1B/PLP1/RCVRN/RYR1/SLC24A2/SLC24A5/SLC8A2/SLC8A3/STAC2/TMC1/TMC2/TRDN/TRPC3…	67
M5	BP	GO:0001909	leukocyte mediated cytotoxicity	5.08e-07	4.55e-05	CD160/CD1B/CD1E/CRTAM/CXCL6/GZMB/HLA-G/IL12RB1/IL23A/IL23R/IL7R/KLRC1/KLRC4/KLRD1/KLRK1/KLRC4-KLRK1/NCR1/NCR3/NKG7/PRF1/RAET1E/RIPK3/SH2D1A/SLAMF6/SLAMF7/XCL1	26
M5	BP	GO:0032729	positive regulation of interferon-gamma production	5.4e-07	4.57e-05	CCR2/CD160/CD2/CD244/CD3E/CRTAM/IL12RB1/IL23A/IL23R/IL27RA/KLRK1/KLRC4-KLRK1/PTPN22/SASH3/SLAMF1/SLAMF6/TLR7/TXK/ZP3	19
M5	BP	GO:0002363	alpha-beta T cell lineage commitment	5.5e-07	4.57e-05	BATF/IL12RB1/IL23A/IL23R/IRF4/LY9/SLAMF6/SPN/TBX21/TOX	10
M5	BP	GO:0043369	CD4-positive or CD8-positive, alpha-beta T cell lineage commitment	5.5e-07	4.57e-05	BATF/IL12RB1/IL23A/IL23R/IRF4/LY9/SLAMF6/SPN/TBX21/TOX	10
M5	BP	GO:0045061	thymic T cell selection	5.5e-07	4.57e-05	CARD11/CCR7/CD28/CD3D/CD3E/CD3G/GLI3/JAG2/TOX/ZAP70	10
M5	BP	GO:0051480	regulation of cytosolic calcium ion concentration	5.54e-07	4.57e-05	ATP1A2/BDKRB2/CACNA1C/CACNA2D1/CACNB3/CASQ2/CCL28/CCR2/CCR4/CCR5/CCR7/CXCL10/CXCL11/CXCL9/CXCR3/FASLG/GIPR/GPR174/GRIN2A/GRIN2D/GSTM2/JPH1/KCNA5/KCNK3/LCK/LPAR1/MCOLN2/MCOLN3/MS4A1/NALF1/OXTR/P2RX3/P2RY1/P2RY10/PDGFRA/PIK3CG/PRKD1/PTGDR/PTGIR/RYR2/SCGN/SPINK1/THY1/TRPA1/TRPC4/TRPC6/TRPV3/TRPV6/XCL1/XCR1	50
M364	BP	GO:0044839	cell cycle G2/M phase transition	3.36e-06	4.6e-05	CCNA2/CDK1/CLSPN/DTL/MELK/NDC80	6
M7	BP	GO:0098754	detoxification	4.34e-07	4.64e-05	ABCB6/AKR7A3/FABP1/GPX1/GPX4/GSTA1/GSTZ1/MT1A/MT1E/MT1F/MT1G/MT1H/MT1HL1/MT1M/MT1X/MT2A/SLC22A18	17
M331	BP	GO:0022613	ribonucleoprotein complex biogenesis	1.2e-07	4.74e-05	LSM2/NOP10/RPL23A/RPL24/RPL26/RPL27/RPL38/RPS16/RPS21/RPS25/RPS27/RPS28/SNRPC	13
M331	BP	GO:0042254	ribosome biogenesis	1.37e-07	4.74e-05	NOP10/RPL23A/RPL24/RPL26/RPL27/RPL38/RPS16/RPS21/RPS25/RPS27/RPS28	11
M100	BP	GO:1901623	regulation of lymphocyte chemotaxis	2.78e-06	4.75e-05	CCR2/KLRK1/KLRC4-KLRK1/XCL1/XCL2	5
M160	BP	GO:0000281	mitotic cytokinesis	3.36e-06	4.8e-05	ANLN/CEP55/KIF20A/KIF4A/NUSAP1	5
M4	BP	GO:0015837	amine transport	7.77e-07	4.84e-05	ADORA1/AVPR1B/CARTPT/CHGA/CHRNA3/CNR1/CRH/DRD2/DRD3/GHSR/GRM2/KCNA2/LEP/NTSR1/OPRK1/RHCG/SLC18A1/SLC22A16/SLC22A2/SV2A/SYT3/SYT4/SYT5/SYT6/TACR2	25
M7	CC	GO:0005759	mitochondrial matrix	2.39e-06	4.88e-05	ADPRS/ALKBH7/ATP5F1E/BLOC1S1/CLPP/DDX28/ETHE1/GADD45GIP1/GLRX2/GLS2/GPX1/GSTZ1/HSD17B10/HSD17B8/MCAT/MPG/MPV17L2/MRPL11/MRPL21/MRPL41/MRPL52/MRPL54/MRPL55/MRPS12/MRPS2/NDUFAB1/NUDT2/SARS2/SDHAF1/SDHAF4/TUFM/UQCC2	32
M7	CC	GO:0030867	rough endoplasmic reticulum membrane	2.45e-06	4.88e-05	RPL27/RPS26/RPS28/RPS29/SEC61B/SEC61G/SSR4	7
M4	BP	GO:0007189	adenylate cyclase-activating G protein-coupled receptor signaling pathway	8.15e-07	4.94e-05	ADCY2/ADCY8/ADGRB1/ADGRB2/ADGRD2/ADGRF1/ADGRG4/ADGRL3/ADRB3/APLP1/CALCB/CALCR/CHGA/CNR1/DRD2/DRD3/FSHR/GHRHR/GLP1R/GPR12/GPR26/GPR78/LHCGR/LPAR3/MC2R/MC3R/MC5R/OPRM1/PTGER3/PTHLH/RIT2/RXFP2/TCP11	33
M4	BP	GO:0007338	single fertilization	8.15e-07	4.94e-05	ADAM18/ADAM2/AKAP4/ASTL/ATP8B3/BSPH1/CCDC87/DKKL1/ELSPBP1/EQTN/GLRA1/IQCF1/IZUMO1/LLCFC1/NLRP5/NOX5/OR1D2/RIMS1/SLC22A16/SPACA3/SPAM1/SPESP1/SYT6/TEX101/TMEM95/TMPRSS12/TNP2/TRPC3/TRPC7/UMODL1/ZP1/ZP2/ZP4	33
M449	MF	GO:0098960	postsynaptic neurotransmitter receptor activity	1.01e-06	4.98e-05	CHRNA3/CHRND/DRD2/GABRA1/GABRA2/GABRA4/GABRB1/GABRR2/GRID2/GRIK5/GRM5	11
M109	BP	GO:0042254	ribosome biogenesis	1.1e-07	5.04e-05	DDX28/NOP10/RPL23A/RPL24/RPL26/RPL27/RPL38/RPS16/RPS21/RPS25/RPS27/RPS27L/RPS28	13
M4	BP	GO:0050954	sensory perception of mechanical stimulus	8.43e-07	5.06e-05	ASIC2/ATP6V0A4/ATP6V1B1/CHRNA9/CNTN5/COL11A1/COL11A2/COL2A1/GABRA5/GABRB2/KCNA1/KCNQ4/LHFPL3/LHFPL4/LHFPL5/LOXHD1/MYO1A/MYO3B/MYO7B/NTRK1/OTOF/OTOG/OTOGL/PAX3/PCDH15/PDZD7/POU3F4/POU4F2/SCN1A/SIX1/SPTBN4/SRRM4/STRC/TFAP2A/TMC1/TMC2	36
M160	BP	GO:0045931	positive regulation of mitotic cell cycle	3.62e-06	5.07e-05	CDCA5/CDK1/DLGAP5/DTL/RRM2/UBE2C	6
M100	BP	GO:0002237	response to molecule of bacterial origin	3.02e-06	5.13e-05	BPI/CCR7/CD96/CNR2/DEFA3/DEFA4/FASLG/IL23R/IL24/KLRK1/KLRC4-KLRK1/LTF/MPO/PTPN22	14
M19	CC	GO:0030669	clathrin-coated endocytic vesicle membrane	4.98e-06	5.14e-05	HLA-DQA1/HLA-DQA2/HLA-DQB1/HLA-DQB2/HLA-DRB1/HLA-DRB5	6
M84	MF	GO:0099529	neurotransmitter receptor activity involved in regulation of postsynaptic membrane potential	1.14e-06	5.27e-05	CHRNA3/CHRND/GABRA1/GABRA2/GABRA4/GABRA5/GABRB1/GABRB2/GABRR2/GRID2/GRIK5	11
M84	CC	GO:0043292	contractile fiber	1.65e-06	5.35e-05	ACTC1/C10orf71/CASQ1/CAV3/HRC/JPH2/MYBPC1/MYBPHL/MYH1/MYH13/MYH2/MYH4/MYH6/MYH8/MYLPF/MYL3/MYL4/MYL7/MYO18B/MYOM3/MYOZ1/RYR1/TNNT1/TNNT3/TRIM63	25
M303	MF	GO:0005201	extracellular matrix structural constituent	2.16e-07	5.35e-05	ABI3BP/COL4A3/COL4A4/COL4A5/DCN/IGFBP7/LAMA2/LUM/OGN	9
M5	BP	GO:0060541	respiratory system development	6.8e-07	5.52e-05	ABCA3/ACE/ADAMTSL2/ALDH1A3/COL3A1/FGF1/FGF10/FGF7/GLI2/GLI3/GPC3/GRHL2/HOPX/ITGA3/ITGB6/LAMA1/LEF1/LIF/LOX/MMP14/MSC/MYOCD/NODAL/PDGFRA/PDGFRB/PDPN/PGR/PHEX/PTK7/RAB3A/RARG/RXFP1/SLC7A11/SOX9	34
M4	BP	GO:0007605	sensory perception of sound	9.49e-07	5.62e-05	ASIC2/ATP6V0A4/ATP6V1B1/CHRNA9/CNTN5/COL11A1/COL11A2/COL2A1/GABRA5/GABRB2/KCNQ4/LHFPL3/LHFPL4/LHFPL5/LOXHD1/MYO1A/MYO3B/MYO7B/OTOF/OTOG/OTOGL/PAX3/PCDH15/PDZD7/POU3F4/POU4F2/SIX1/SPTBN4/SRRM4/STRC/TFAP2A/TMC1/TMC2	33
M100	BP	GO:0002227	innate immune response in mucosa	3.38e-06	5.65e-05	DEFA3/DEFA4/LTF/RNASE2/RNASE3	5
M100	BP	GO:0002710	negative regulation of T cell mediated immunity	3.38e-06	5.65e-05	IL7R/KLRC1/KLRD1/TBX21/XCL1	5
M4	CC	GO:0032281	AMPA glutamate receptor complex	6.3e-06	5.71e-05	CACNG2/CACNG3/CACNG7/CACNG8/GRIA1/GRIA2/SHISA6/SHISA7/SHISA9/VWC2/VWC2L	11
M109	BP	GO:0042255	ribosome assembly	1.67e-07	5.72e-05	DDX28/RPL23A/RPL24/RPL38/RPS27/RPS27L/RPS28	7
M100	BP	GO:0042102	positive regulation of T cell proliferation	3.48e-06	5.77e-05	CCR2/CD28/CLECL1/IL23R/PRKCQ/PTPN22/SASH3/XCL1	8
M7	BP	GO:0006882	cellular zinc ion homeostasis	5.74e-07	5.8e-05	MT1A/MT1E/MT1F/MT1G/MT1H/MT1HL1/MT1M/MT1X/MT2A	9
M7	BP	GO:0006364	rRNA processing	5.77e-07	5.8e-05	EIF6/ERCC2/IMP3/NOP10/NPM3/NSUN5/RPL11/RPL26/RPL27/RPL35/RPP25/RPS14/RPS16/RPS19/RPS21/RPS25/RPS27/RPS28/RPS8/RRP7A/YBEY	21
M15	BP	GO:0009308	amine metabolic process	8.14e-08	5.8e-05	CYP1A1/DBH/GCDH/GDPD3/HAAO/SAT2/SULT1A1/SULT1A2	8
M18	BP	GO:0051656	establishment of organelle localization	5.77e-06	5.81e-05	CCNB1/CDCA5/CDCA8/CENPE/CENPF/DLGAP5/KIF18A/MAD2L1/NDC80/NUF2/NUSAP1/PLK1	12
M4	BP	GO:1904062	regulation of cation transmembrane transport	9.97e-07	5.83e-05	ABCC8/ACTN2/BPIFA1/CACNG2/CACNG3/CACNG7/CACNG8/CALCR/CASQ1/CAV3/CD19/CRH/DPP6/DRD2/DRD3/EDN3/FGF13/FXYD3/GSG1L/HAP1/HECW1/HRC/IL13/JPH2/JPH3/JPH4/KCNA1/KCNC1/KCNG1/KCNH2/KCNIP1/KCNS1/KEL/MAPK8IP2/MTNR1B/NLGN1/NOS1/NPSR1/NTSR1/OPRK1/OPRM1/OSR1/PLP1/RASGRF1/RGS7/SCN2B/SCN5A/SHANK1/SHISA6/SHISA7/SHISA9/SLC6A9/STAC2/TMC1/TMC2/TRDN/TSPAN13/WNK4	58
M4	CC	GO:0001750	photoreceptor outer segment	6.64e-06	5.92e-05	ATP1A4/ATP8A2/CACNA1F/CIB2/CNGB1/CNGB3/GRK1/GUCY2D/GUCY2F/OPN1LW/OPN4/PCARE/PCDH15/PDE6A/PPEF2/RCVRN/RD3/RGR/RHO/RP1/RP1L1/SAG/TULP1	23
M126	CC	GO:0044391	ribosomal subunit	3.75e-07	5.92e-05	MRPL23/MRPL28/RPL18/RPL18A/RPL28/RPS15/RPS9	7
M4	BP	GO:0021761	limbic system development	1.03e-06	5.95e-05	ALK/BCAN/CDK5R2/DLX1/DRD2/EMX2/EPHA5/FEZF2/FGF13/FOXB1/GSX1/HAP1/HSD3B1/KCNA1/KIF14/KIRREL3/LHX5/LMX1A/NEUROD1/NHLH2/NR2E1/OTP/POU3F2/PROP1/TBR1/TMEM108	26
M4	BP	GO:0034329	cell junction assembly	1.05e-06	5.97e-05	ACTN2/ADGRB1/ADGRF1/ADGRL3/ASIC2/CBLN2/CDH10/CDH12/CDH18/CDH20/CDH22/CDH7/CDH8/CDH9/CLDN4/CNTN5/COL17A1/DNER/DRD2/EPHA7/FGF13/FRMPD2/GABRA1/GABRA2/GABRB2/GABRG2/GAP43/GHSR/GJA10/GRID2/IGFN1/IL1RAPL1/IRX3/KIRREL3/LHFPL4/LIM2/LINGO2/LRFN5/LRTM2/MDGA1/MUSK/NEGR1/NLGN1/NPAS4/NPTX1/NRXN1/NRXN2/NTRK1/PCDHB2/PCDHB5/PCDHB6/PKP1/PKP3/POU4F1/ROBO2/SFRP1/SIX1/SLIT1/SLITRK1/SLITRK2/SLITRK5/ST8SIA2/TBX5/UGT8/…	66
M100	BP	GO:0002685	regulation of leukocyte migration	3.66e-06	6.01e-05	CCR2/CCR7/GCSAM/ITGA4/KLRK1/KLRC4-KLRK1/RHOH/RIPK3/SLAMF8/XCL1/XCL2	11
M364	MF	GO:0008017	microtubule binding	5.47e-07	6.01e-05	CENPE/DIAPH3/DLGAP5/GTSE1/KIF15/KIF4A/NUSAP1/SPC24	8
M19	MF	GO:0033218	amide binding	1.38e-06	6.04e-05	AGER/C1QA/EBI3/FOLR2/HLA-A/HLA-B/HLA-C/HLA-DQA1/HLA-DQB1/HLA-DRB1/HLA-DRB5/HLA-F/MARCO	13
M364	BP	GO:0034502	protein localization to chromosome	4.72e-06	6.06e-05	CDCA5/CDK1/ESCO2/NDC80/TTK	5
M19	CC	GO:0030133	transport vesicle	6.21e-06	6.09e-05	HLA-A/HLA-B/HLA-C/HLA-DQA1/HLA-DQA2/HLA-DQB1/HLA-DQB2/HLA-DRB1/HLA-DRB5/HLA-F/TMED3/UNC13D	12
M4	MF	GO:0005516	calmodulin binding	3.07e-06	6.13e-05	ADCY8/ATP2B3/CACNA1S/CAMK2A/CAMKV/CNGA2/GAP43/GRIN1/IQCF1/IQGAP3/KCNH5/KCNN1/KCNQ2/KCNQ3/KCNQ4/KCNQ5/MYH1/MYH13/MYH15/MYH2/MYH4/MYH6/MYH7/MYH8/MYLK2/MYO1A/NOS1/NOS2/PDE1B/PNCK/RIT2/RYR1/SCN5A/SLC8A2/SLC8A3/SPATA17/TRPV5/UNC13A/UNC13C	39
M449	BP	GO:0042391	regulation of membrane potential	9.62e-08	6.13e-05	ADORA1/ASIC2/ATP1A3/CACNG2/CAV3/CHRNA3/CHRND/DRD2/GABRA1/GABRA2/GABRA4/GABRB1/GABRR2/GJD2/GRID2/GRIK5/GRIN1/GRM5/HTR3A/HTR3C/KCNC1/KCNH5/KCNH6/KCNK2/KCNK9/NPAS4/RIMS1/SCN2B/SLC8A3/TBX5/TMEM108	31
M4	CC	GO:0097729	9+2 motile cilium	7.2e-06	6.23e-05	AK8/AKAP4/ATP1A4/CATSPER4/CATSPERD/CFAP45/CFAP65/DCDC2C/DNAH17/DNAH8/DNAH9/DNAI2/DNAJB13/DRD2/ODF3/RHO/RSPH6A/SAXO1/SLC22A14/SPACA3/SPAG6/SPEF1/SUN5/TACR2/TACR3/TBC1D21/TCP11/TCTE1/TEKT3/TTC29/TTLL8	31
M4	CC	GO:0016342	catenin complex	7.23e-06	6.23e-05	CDH10/CDH12/CDH17/CDH18/CDH20/CDH22/CDH26/CDH3/CDH7/CDH8/CDH9/CTNNA2	12
M2	CC	GO:0005759	mitochondrial matrix	2.02e-06	6.25e-05	ACADS/ACADSB/ACOT2/ACSS2/ADPRS/AGXT2/ALDH1B1/ALDH4A1/ALKBH7/ARL2/ATAD3A/ATG4D/ATP5F1D/ATP5F1E/BLOC1S1/CA5A/CCNB1/CDK1/CHPF/CLPP/COASY/CYP11A1/CYP27A1/D2HGDH/DDX28/ECI1/ETHE1/FASTK/FPGS/GADD45GIP1/GCDH/GLDC/GLRX2/GLS2/GLUD2/GPX1/GSTZ1/HOGA1/HSD17B10/HSD17B8/HSPE1/LIPT2/MCAT/MMAB/MPG/MPST/MPV17L2/MRPL11/MRPL12/MRPL14/MRPL2/MRPL21/MRPL23/MRPL28/MRPL41/MRPL52/MRPL54/MRPL55/MRPS12/MRPS17/MRPS2/MRPS34/…	86
M4	CC	GO:0014069	postsynaptic density	7.42e-06	6.29e-05	ADCY8/ADGRA1/ADGRB1/ADORA1/CABP1/CACNG2/CACNG3/CACNG7/CACNG8/CAMK2A/CHRNA3/CPEB1/DCC/DLGAP3/DRD2/DRD3/DRP2/EPHA7/GAP43/GRIA1/GRIA2/GRID2/GRIK2/GRIK5/GRIN1/GRM1/GRM3/GRM5/GSG1L/IGSF11/LRFN2/LRFN5/MAPK8IP2/NLGN1/NOS1/PLPPR4/PRKCG/PRRT2/SAMD14/SH2D5/SH3GL3/SHANK1/SHISA6/SHISA7/SHISA9/SLC6A9/SLC8A2/SLC8A3/SLITRK1/SORCS3/SPOCK1/SYN3/TMEM108	53
M100	CC	GO:0035580	specific granule lumen	1.03e-06	6.3e-05	BPI/CHIT1/DEFA4/LTF/LYZ/MMP8/OLFM4	7
M100	CC	GO:0042581	specific granule	1.31e-06	6.3e-05	BPI/CEACAM8/CHIT1/DEFA4/LAIR1/LTF/LYZ/MMP8/MS4A3/OLFM4	10
M316	BP	GO:0019221	cytokine-mediated signaling pathway	1.85e-06	6.35e-05	CARD14/CCR5/CXCR3/GFI1/IL17RE/IL27RA/LRP8/TNFRSF25/XCR1	9
M7	CC	GO:0005751	mitochondrial respiratory chain complex IV	3.33e-06	6.35e-05	COX5B/COX6A1/COX6A2/COX6B1/COX6C/COX7A1/NDUFA4	7
M4	BP	GO:0007613	memory	1.13e-06	6.39e-05	ABCC8/ADCY8/ADGRF1/ASIC1/CNR1/CSMD1/DRD2/FGF13/GRIA1/JPH3/KCNK10/KCNK2/KLK8/LMX1A/MAPT/MUSK/NPAS4/PAK6/RASGRF1/S100B/SHANK1/SHISA7/SLC24A2/SLC6A4/SLC8A2/SLC8A3/SORCS3/SYT4	28
M4	CC	GO:0016460	myosin II complex	7.69e-06	6.41e-05	MYH1/MYH13/MYH2/MYH4/MYH6/MYH7/MYH8/MYLPF/MYL3/MYL4	10
M5	BP	GO:0045580	regulation of T cell differentiation	8.05e-07	6.43e-05	CARD11/CCR2/CD2/CD27/CD28/CRTAM/CTLA4/FANCD2/GLI2/GLI3/HLA-G/IFNG/IL12RB1/IL23A/IL23R/IL4I1/IL7R/IRF4/LEF1/MDK/MYB/RHOH/SASH3/SOX12/TBX21/TESPA1/TOX/ZAP70	28
M316	BP	GO:0070665	positive regulation of leukocyte proliferation	1.99e-06	6.59e-05	CARD11/CD3E/CD6/IL27RA/RASAL3/ZAP70	6
M100	BP	GO:0072539	T-helper 17 cell differentiation	4.09e-06	6.67e-05	IL23R/IRF4/LY9/SLAMF6/TBX21	5
M100	BP	GO:0042742	defense response to bacterium	4.17e-06	6.76e-05	BPI/CD160/DEFA3/DEFA4/GNLY/IL23R/IL7R/KLRK1/KLRC4-KLRK1/LTF/LYZ/MPO/RNASE3/SLAMF8	14
M52	MF	GO:0030170	pyridoxal phosphate binding	5.59e-07	6.77e-05	GPT2/OAT/SDS/SDSL/TAT	5
M52	MF	GO:0070279	vitamin B6 binding	6.12e-07	6.77e-05	GPT2/OAT/SDS/SDSL/TAT	5
M2	CC	GO:0034358	plasma lipoprotein particle	2.42e-06	6.86e-05	APOA1/APOA2/APOA4/APOA5/APOC1/APOC3/APOE/APOF/APOM/CETP/HPR/LPA/PLTP/SAA1/SAA2	15
M2	CC	GO:1990777	lipoprotein particle	2.42e-06	6.86e-05	APOA1/APOA2/APOA4/APOA5/APOC1/APOC3/APOE/APOF/APOM/CETP/HPR/LPA/PLTP/SAA1/SAA2	15
M310	BP	GO:0002717	positive regulation of natural killer cell mediated immunity	3.17e-06	6.86e-05	KLRC4/KLRK1/KLRC4-KLRK1/SH2D1A/SLAMF6	5
M5	BP	GO:0060485	mesenchyme development	8.79e-07	6.91e-05	ACTG2/ADAM15/BMP5/BNC2/COL1A1/DACT3/EOMES/EPHA3/EPHA4/ERBB4/FGF10/FRZB/GREM1/HEY1/HEYL/HMGA2/IL17RD/JAG1/KBTBD8/LEF1/MARK1/MDK/MEOX1/NODAL/OLFM1/PDGFRB/PDPN/PTK7/ROBO1/SEMA3A/SEMA3C/SEMA3D/SEMA3E/SEMA3G/SEMA4F/SEMA5B/SEMA7A/SOX9/TBX1/TGFB2/TRIM62/WNT10A/WNT4/ZNF750	44
M100	BP	GO:0050671	positive regulation of lymphocyte proliferation	4.32e-06	6.94e-05	CCR2/CD28/CLECL1/FCRL3/IL23R/PRKCQ/PTPN22/SASH3/XCL1	9
M364	BP	GO:0045132	meiotic chromosome segregation	5.52e-06	6.97e-05	BUB1B/NCAPH/PTTG1/TOP2A/TTK	5
M275	MF	GO:0005230	extracellular ligand-gated ion channel activity	1.27e-06	7.04e-05	CHRNA3/CHRND/GABRA1/GABRA2/GABRA4/GABRB1/GABRR2/GRID2/GRIK5/GRIN1/HTR3A/HTR3C	12
M4	MF	GO:0043176	amine binding	3.62e-06	7.09e-05	HTR1A/HTR1D/HTR1E/HTR2C/HTR3A/HTR4/SLC6A3/SLC6A4	8
M84	CC	GO:0030016	myofibril	2.55e-06	7.22e-05	ACTC1/C10orf71/CASQ1/CAV3/HRC/JPH2/MYBPC1/MYBPHL/MYH1/MYH13/MYH2/MYH4/MYH6/MYH8/MYL3/MYL4/MYL7/MYO18B/MYOM3/MYOZ1/RYR1/TNNT1/TNNT3/TRIM63	24
M84	CC	GO:1902711	GABA-A receptor complex	2.57e-06	7.22e-05	GABRA1/GABRA2/GABRA4/GABRA5/GABRB1/GABRB2/GABRR2	7
M109	BP	GO:0022613	ribonucleoprotein complex biogenesis	2.67e-07	7.33e-05	DDX28/LSM2/NOP10/RPL23A/RPL24/RPL26/RPL27/RPL38/RPS16/RPS21/RPS25/RPS27/RPS27L/RPS28/SNRPC	15
M275	CC	GO:0097060	synaptic membrane	3.59e-07	7.4e-05	ADCY8/ADORA1/CACNG2/CACNG7/CHRNA3/CHRND/CNTN6/DRD2/ERC2/GABRA1/GABRA2/GABRA4/GABRB1/GABRR2/GRID2/GRID2IP/GRIK5/GRIN1/GRM5/HTR3A/KCNC1/KCTD16/LHFPL4/LRFN5/NTNG1/PRKCG/RIMS1/SLC6A3/SLC6A9/UNC13C	30
M100	BP	GO:0002292	T cell differentiation involved in immune response	4.64e-06	7.4e-05	EOMES/IFNG/IL23R/IRF4/LY9/SLAMF6/TBX21	7
M310	BP	GO:0002709	regulation of T cell mediated immunity	3.46e-06	7.41e-05	CCR2/CLC/IL23R/IL7R/RIPK3/SASH3/TBX21	7
M109	BP	GO:0006119	oxidative phosphorylation	3.52e-07	7.45e-05	ATP5F1E/ATP5ME/ATP5MF/ATP5PO/COX6A1/NDUFA2/NDUFC1/UQCC3/UQCRQ	9
M109	BP	GO:0045333	cellular respiration	3.8e-07	7.45e-05	ATP5F1E/ATP5ME/ATP5MF/ATP5PO/COX6A1/NDUFA2/NDUFC1/SDHAF4/SURF1/UQCC3/UQCRQ	11
M5	BP	GO:0002683	negative regulation of immune system process	9.67e-07	7.49e-05	ANGPT1/APOD/BANK1/BLK/BMP5/BPI/CCL28/CCN3/CCR2/CD160/CD200/CD84/CD96/CLDN18/CLNK/CNR2/COL3A1/CR2/CRTAM/CTLA4/FCRL3/FCRLB/GCSAM/GLI3/GPNMB/GPR68/GREM1/HLA-G/IL27RA/IL4I1/IL7R/KLRC1/KLRD1/KLRK1/KLRC4-KLRK1/LAX1/LRRC17/LTF/MDK/PLA2G2D/PTPN22/SH2D1A/SLAMF1/SLAMF8/SLIT2/SOX9/SPN/SYT11/TBX21/TGFB2/THY1/TIGIT/TYRO3/UBASH3A/VTCN1/XCL1	56
M100	BP	GO:0032946	positive regulation of mononuclear cell proliferation	4.85e-06	7.67e-05	CCR2/CD28/CLECL1/FCRL3/IL23R/PRKCQ/PTPN22/SASH3/XCL1	9
M5	BP	GO:0055074	calcium ion homeostasis	1.01e-06	7.68e-05	ATP13A4/ATP1A2/BDKRB2/CACNA1C/CACNA2D1/CACNB3/CASQ2/CASR/CCL28/CCR2/CCR4/CCR5/CCR7/CXCL10/CXCL11/CXCL9/CXCR3/DMPK/FASLG/GCM2/GIPR/GPR174/GRIN2A/GRIN2D/GSTM2/JPH1/KCNA5/KCNK3/KL/LCK/LPAR1/MCOLN2/MCOLN3/MS4A1/NALF1/OXTR/P2RX3/P2RY1/P2RY10/PDGFRA/PIK3CG/PKHD1/PRKD1/PTGDR/PTGIR/RYR2/S100A14/SCGN/SGCD/SLC24A3/SPINK1/THY1/TMTC2/TRPA1/TRPC4/TRPC6/TRPV3/TRPV6/XCL1/XCR1	60
M15	BP	GO:0046394	carboxylic acid biosynthetic process	2.03e-07	7.71e-05	AGXT/APOA1/CYP1A1/CYP1A2/CYP27A1/ELOVL2/HAAO/HOGA1/NAGS/PHGDH/SLC27A5	11
M15	BP	GO:0016053	organic acid biosynthetic process	2.16e-07	7.71e-05	AGXT/APOA1/CYP1A1/CYP1A2/CYP27A1/ELOVL2/HAAO/HOGA1/NAGS/PHGDH/SLC27A5	11
M310	BP	GO:0032633	interleukin-4 production	3.71e-06	7.77e-05	CD28/CLECL1/IRF4/PRKCQ/SASH3	5
M310	BP	GO:0032673	regulation of interleukin-4 production	3.71e-06	7.77e-05	CD28/CLECL1/IRF4/PRKCQ/SASH3	5
M275	BP	GO:0060078	regulation of postsynaptic membrane potential	9.4e-08	7.79e-05	ADORA1/CHRNA3/CHRND/DRD2/GABRA1/GABRA2/GABRA4/GABRB1/GABRR2/GRID2/GRIK5/GRIN1/GRM5/NPAS4/RIMS1/SLC8A3/TMEM108	17
M109	BP	GO:0009060	aerobic respiration	4.56e-07	7.82e-05	ATP5F1E/ATP5ME/ATP5MF/ATP5PO/COX6A1/NDUFA2/NDUFC1/SURF1/UQCC3/UQCRQ	10
M310	BP	GO:0001912	positive regulation of leukocyte mediated cytotoxicity	3.81e-06	7.89e-05	IL23R/KLRC4/KLRK1/KLRC4-KLRK1/SH2D1A/SLAMF6	6
M471	BP	GO:0002764	immune response-regulating signaling pathway	2.38e-06	7.99e-05	BANK1/BTLA/CD247/CD28/GCSAM/IRF4/ITK/LAX1/MS4A1/PRKCQ/TRAT1	11
M4	BP	GO:0051480	regulation of cytosolic calcium ion concentration	1.45e-06	8.09e-05	ADCY8/ADCYAP1R1/ADORA1/ATP2B3/AVPR1B/CACNA1A/CACNA1B/CACNA1E/CACNA1F/CACNA1S/CALB2/CALCB/CALCR/CASQ1/CAV3/CCKBR/CD19/CHRNA9/CIB2/CNR1/DRD2/DRD3/GATA1/GLP1R/GP5/GPR55/GRIA1/GRIN1/GRM1/GRM5/HAP1/HRC/HTR2C/IL13/JPH2/JPH3/JPH4/LPAR3/LPAR4/MCHR1/MTNR1B/NALF2/NMUR2/NOL3/NOS1/NPSR1/NTSR1/PLA2G1B/PTGER3/RYR1/SLC24A2/SLC8A2/SLC8A3/TRDN/TRPC3/TRPC7/TRPM1/TRPV5	58
M84	CC	GO:0099060	integral component of postsynaptic specialization membrane	3.23e-06	8.1e-05	CACNG2/CACNG3/CACNG7/CHRND/DCC/DRD3/GABRA2/GABRA4/GABRA5/GABRB2/GRID2/GRIK5/LRFN5	13
M84	CC	GO:0005882	intermediate filament	3.38e-06	8.1e-05	BFSP2/GFAP/KRT1/KRT14/KRT16/KRT2/KRT3/KRT34/KRT35/KRT5/KRT6A/KRT72/KRT74/KRT77/KRT78/KRT79/KRT83/KRTAP10-10/KRTAP10-3/KRTAP11-1/KRTAP26-1/NEFM/PRPH	23
M84	CC	GO:0098793	presynapse	3.46e-06	8.1e-05	ADCY8/ADORA1/ATCAY/ATP6V1B1/BRSK1/CALB2/CNTN6/CPLX2/DOC2A/DRD2/ERC2/GABRA2/GABRA5/GAD1/GRIK5/GRIN1/HAP1/IL31RA/KCNC1/KCNK2/KCNK9/KCTD16/LGI3/NTNG1/PNOC/PRKCG/RIMS1/SLC17A6/SLC22A2/SLC6A17/SLC6A3/SLC6A9/SLC8A3/SV2A/SV2C/SYNPR/SYT6/TULP1/UNC13C	39
M2	BP	GO:0006753	nucleoside phosphate metabolic process	3.93e-07	8.1e-05	ACOT1/ACOT2/ACOT4/ACSBG1/ACSL4/ACSL6/ACSS2/ADSS1/AK1/AK7/ALDOA/ALDOC/ANTKMT/APRT/ARL2/ASPDH/ATP5F1D/ATP5F1E/ATP5MC2/ATP5ME/ATP5MF/ATP5MG/ATP5MGL/ATP5PO/BAD/CDA/CMPK2/COASY/DCTPP1/DGAT1/DNAJC30/DNPH1/EIF6/ELOVL2/ELOVL6/ENO1/ENO3/ENTPD8/FBP1/FCSK/GALK1/GCDH/GCK/GIT1/GPAM/GUCA2B/GUK1/HAAO/HACD1/HMGCR/HMGCS1/JMJD8/LRGUK/ME1/ATP6/ATP8/MVD/MVK/NAPRT/NME1/NME3/NME4/NME9/NT5C/NT5C3B/NT5M/NTHL1/NUDT14/NUD…	91
M2	BP	GO:0009206	purine ribonucleoside triphosphate biosynthetic process	4.05e-07	8.1e-05	ALDOA/ANTKMT/ATP5F1D/ATP5F1E/ATP5MC2/ATP5ME/ATP5MF/ATP5MG/ATP5MGL/ATP5PO/DNAJC30/ENO1/ATP6/ATP8/NME1/NME3/NME4/NME9/NUDT2/PKLR/TMSB4X/UQCC3/VPS9D1	23
M364	BP	GO:0000910	cytokinesis	6.54e-06	8.11e-05	ANLN/CEP55/E2F7/E2F8/KIF4A/NUSAP1	6
M19	BP	GO:0050863	regulation of T cell activation	1.25e-06	8.12e-05	ADAM8/AGER/EBI3/HLA-A/HLA-DQA1/HLA-DQA2/HLA-DQB1/HLA-DQB2/HLA-DRB1/HLA-DRB5/PYCARD/TNFAIP8L2	12
M110	CC	GO:0022626	cytosolic ribosome	1.11e-06	8.42e-05	RPL11/RPL21/RPL9/RPS18/RPS20/RPS4X/UBA52	7
M4	BP	GO:0055074	calcium ion homeostasis	1.55e-06	8.59e-05	ADCY8/ADCYAP1R1/ADORA1/ATP13A5/ATP2B3/ATP2C2/ATP6V1B1/AVPR1B/CACNA1A/CACNA1B/CACNA1E/CACNA1F/CACNA1S/CALB2/CALCB/CALCR/CASQ1/CAV3/CCKBR/CCL13/CD19/CHRNA9/CIB2/CNR1/CTRC/DRD2/DRD3/EDN3/GATA1/GLP1R/GP5/GPR12/GPR55/GRIA1/GRIK2/GRIN1/GRM1/GRM5/HAP1/HRC/HTR2C/IL13/JPH2/JPH3/JPH4/KEL/LPAR3/LPAR4/MCHR1/MTNR1B/NALF2/NMUR2/NOL3/NOS1/NPSR1/NTSR1/PLA2G1B/PTGER3/RYR1/SLC24A2/SLC24A5/SLC8A2/SLC8A3/SV2A/TFAP2B…	71
M100	BP	GO:0033077	T cell differentiation in thymus	5.53e-06	8.68e-05	BCL11B/CCR7/CD28/CD3G/IL7R/RIPK3/TOX	7
M109	BP	GO:0042274	ribosomal small subunit biogenesis	5.71e-07	8.71e-05	RPL38/RPS16/RPS21/RPS25/RPS27/RPS27L/RPS28	7
M4	CC	GO:0008021	synaptic vesicle	1.06e-05	8.72e-05	ABCC8/ATP6V1B1/BRSK1/DOC2A/DRD2/GABRA2/GAD2/GRIA1/GRIN1/HAP1/KCNK9/KIRREL3/LGI3/OPRK1/OTOF/PENK/PRRT2/RPH3A/SLC17A6/SLC17A7/SLC18A1/SLC30A3/SLC6A17/SLC6A9/SNAP91/SV2A/SV2C/SVOP/SYN3/SYNGR4/SYNPR/SYP/SYT4/SYT5/SYT6/UNC13A/UNC13C	37
M7	BP	GO:0055069	zinc ion homeostasis	9.05e-07	8.83e-05	MT1A/MT1E/MT1F/MT1G/MT1H/MT1HL1/MT1M/MT1X/MT2A	9
M5	BP	GO:0002449	lymphocyte mediated immunity	1.17e-06	8.83e-05	BATF/C4A/C7/CCR2/CD160/CD1B/CD1E/CD27/CD28/CD40LG/CD8A/CD96/CLC/CLNK/CR2/CRTAM/FCER2/GZMB/HLA-G/IL12RB1/IL21R/IL23A/IL23R/IL27RA/IL4I1/IL7R/JAG1/KLRC1/KLRC4/KLRD1/KLRK1/KLRC4-KLRK1/KMT5C/MBL2/MYO1G/NCR1/NCR3/NKG7/PRF1/RAET1E/RIPK3/SASH3/SH2D1A/SH2D1B/SLAMF1/SLAMF6/SLAMF7/TBX21/XCL1/ZP3	50
M310	BP	GO:0032743	positive regulation of interleukin-2 production	4.33e-06	8.85e-05	CCR2/CD28/IRF4/PRKCQ/SASH3	5
M5	CC	GO:0043025	neuronal cell body	2.31e-06	8.87e-05	ADRA2A/ANXA3/APOD/ATP1A2/C4A/CACNA1C/CASR/CCN3/CCR2/CCR4/CD200/CDK5R1/CNKSR2/CNR2/CPNE5/CRMP1/CRYAB/CTNND2/CYGB/ENO2/EPHA4/FCHSD1/GRIP1/ITGA4/ITGA8/KCND1/KCNH1/KCNN3/KCNN4/KIF5C/KLHL14/LRP4/LRP8/MAP1A/MAP1B/NDN/NRSN1/NRSN2/OLFM1/P2RX3/PDE1C/PLXDC1/RGS7BP/RNF112/ROR2/SEMA4F/SEZ6/SLC12A2/SLC38A1/SLC4A10/SLC4A8/STMN2/SYT11/TBX21/TGFB2/TH/THY1/TMPRSS3/TNN/TUBB4A	60
M449	BP	GO:0031424	keratinization	1.68e-07	8.95e-05	CERS3/KRT1/KRT16/KRT2/KRT3/KRT5/KRT6A/KRT72/KRT77/KRT78/KRT79/KRT83/SPRR4	13
M7	CC	GO:1990204	oxidoreductase complex	4.89e-06	8.95e-05	HSD17B8/NDUFA1/NDUFA11/NDUFA2/NDUFA4/NDUFAB1/NDUFB1/NDUFB10/NDUFB11/NDUFC1/NDUFS5/NDUFS6/UQCR10/UQCRQ	14
M5	BP	GO:0007204	positive regulation of cytosolic calcium ion concentration	1.26e-06	9.23e-05	ATP1A2/BDKRB2/CACNA1C/CACNA2D1/CACNB3/CASQ2/CCL28/CCR2/CCR4/CCR5/CCR7/CXCL10/CXCL11/CXCL9/CXCR3/FASLG/GIPR/GPR174/GRIN2A/GRIN2D/GSTM2/JPH1/LCK/LPAR1/MCOLN2/MCOLN3/MS4A1/NALF1/OXTR/P2RX3/P2RY1/P2RY10/PDGFRA/PIK3CG/PRKD1/PTGDR/PTGIR/RYR2/SPINK1/THY1/TRPA1/TRPC6/TRPV3/TRPV6/XCL1/XCR1	46
M5	BP	GO:0060326	cell chemotaxis	1.26e-06	9.23e-05	CCL28/CCN3/CCR2/CCR4/CCR5/CCR7/CNR2/CXCL10/CXCL11/CXCL6/CXCL9/CXCR3/FGF1/GREM1/IL23A/IL34/KLRK1/KLRC4-KLRK1/LEF1/LOX/LPAR1/MDK/PDGFD/PDGFRA/PDGFRB/PIK3CG/PLA2G7/PLEKHG5/PRKCQ/PRKD1/PTN/S100A14/SLAMF1/SLAMF8/SLC12A2/SLIT2/SMOC2/TGFB2/TNFRSF11A/TPBG/VEGFC/VEGFD/XCL1/XCL2/XCR1	45
M2	BP	GO:0009150	purine ribonucleotide metabolic process	4.82e-07	9.34e-05	ACOT1/ACOT2/ACOT4/ACSBG1/ACSL4/ACSL6/ACSS2/ADSS1/AK1/ALDOA/ALDOC/ANTKMT/APRT/ARL2/ATP5F1D/ATP5F1E/ATP5MC2/ATP5ME/ATP5MF/ATP5MG/ATP5MGL/ATP5PO/BAD/COASY/DGAT1/DNAJC30/EIF6/ELOVL2/ELOVL6/ENO1/ENO3/FBP1/GALK1/GCDH/GCK/GIT1/GPAM/GUK1/HACD1/HMGCR/HMGCS1/JMJD8/LRGUK/ATP6/ATP8/MVD/MVK/NME1/NME3/NME4/NME9/NT5C/NUDT2/NUDT8/NUPR1/PKLR/PMVK/PNP/PPT2/PRKAA2/RAB23/SLC25A1/SLC26A1/SLC2A6/SULT1A1/SULT1A2/SULT1B…	72
M4	CC	GO:0032279	asymmetric synapse	1.17e-05	9.46e-05	ADCY8/ADGRA1/ADGRB1/ADORA1/CABP1/CACNG2/CACNG3/CACNG7/CACNG8/CAMK2A/CHRNA3/CPEB1/DCC/DLGAP3/DRD2/DRD3/DRP2/EPHA7/GAP43/GRIA1/GRIA2/GRID2/GRIK2/GRIK5/GRIN1/GRM1/GRM3/GRM5/GSG1L/IGSF11/LRFN2/LRFN5/MAPK8IP2/NLGN1/NOS1/PLPPR4/PRKCG/PRRT2/SAMD14/SH2D5/SH3GL3/SHANK1/SHISA6/SHISA7/SHISA9/SLC6A9/SLC8A2/SLC8A3/SLITRK1/SORCS3/SPOCK1/SYN3/TMEM108	53
M310	BP	GO:0002822	regulation of adaptive immune response based on somatic recombination of immune receptors built from immunoglobulin superfamily domains	4.73e-06	9.57e-05	CCR2/CD28/CLC/IL23R/IL7R/PRKCQ/RIPK3/SASH3/TBX21	9
M5	BP	GO:2000027	regulation of animal organ morphogenesis	1.33e-06	9.57e-05	AJAP1/APCDD1/CD34/CELSR2/FGF1/FGF10/FGF7/FZD7/GPC3/GPC4/GREM1/GRHL3/JHY/NKD1/PKHD1/PTK7/ROBO1/ROR2/SOX9/SULF1/TACSTD2/TBX1/VANGL2/WNT10A/WNT4	25
M2	BP	GO:0009145	purine nucleoside triphosphate biosynthetic process	5.44e-07	0.00010204	ALDOA/ANTKMT/ATP5F1D/ATP5F1E/ATP5MC2/ATP5ME/ATP5MF/ATP5MG/ATP5MGL/ATP5PO/DNAJC30/ENO1/ATP6/ATP8/NME1/NME3/NME4/NME9/NUDT2/PKLR/TMSB4X/UQCC3/VPS9D1	23
M5	BP	GO:0002705	positive regulation of leukocyte mediated immunity	1.44e-06	0.0001023	CD160/CD1B/CD1E/CD28/CLNK/CRTAM/FCER2/HLA-G/IL12RB1/IL23A/IL23R/KLRC4/KLRD1/KLRK1/KLRC4-KLRK1/KMT5C/NCR3/RAET1E/SASH3/SH2D1A/SH2D1B/SLAMF1/SLAMF6/TBX21/XCL1/ZP3	26
M7	MF	GO:0015399	primary active transmembrane transporter activity	8.79e-07	0.00010299	ABCB6/ATP6V1F/COX5B/COX6A1/COX6A2/COX6B1/COX7A1/CYB561D2/NDUFA1/NDUFA2/NDUFA4/NDUFB1/NDUFB10/NDUFC1/NDUFS5/NDUFS6/SURF1/UQCR10	18
M5	BP	GO:0090103	cochlea morphogenesis	1.47e-06	0.00010321	EYA1/FRZB/GRHL3/HOXA1/MYO3A/PTK7/SOX9/TBX1/TBX18/TIFAB	10
M100	BP	GO:0002274	myeloid leukocyte activation	6.63e-06	0.00010336	BPI/CCR2/CD2/CNR2/DCSTAMP/IFNG/IRF4/MMP8/PIK3CG/PTGDR/RHOH	11
M5	BP	GO:0010975	regulation of neuron projection development	1.51e-06	0.00010346	ADGRB3/ALKAL1/ALKAL2/ARHGAP44/ATP1B2/BCL11A/BMP5/CDK5R1/CNTN1/CRMP1/DPYSL3/EFNA5/EFNB3/EPHA3/EPHA4/EPHB3/GFI1/ITGA3/LPAR1/LRP4/LRP8/LRRC4C/LRRC7/MAP1B/MAP6/MARK1/MDK/NDRG4/NFATC4/NRCAM/NTRK2/NTRK3/PAK3/PMP22/PRKD1/PRRX1/PTK7/PTN/ROBO1/ROR2/SEMA3A/SEMA3C/SEMA3D/SEMA3E/SEMA3G/SEMA4F/SEMA5B/SEMA7A/SEZ6/SLIT2/SNAP25/STMN2/TENM3/THY1/TOX/VLDLR	56
M5	BP	GO:0002699	positive regulation of immune effector process	1.52e-06	0.00010346	BLK/CCR2/CD160/CD1B/CD1E/CD244/CD28/CD84/CLNK/CRTAM/FCER2/GPRC5B/HLA-G/IFNG/IL12RB1/IL23A/IL23R/INAVA/KLRC4/KLRD1/KLRK1/KLRC4-KLRK1/KMT5C/MBL2/MYB/MZB1/NCR3/PTPN22/RAET1E/SASH3/SEMA7A/SH2D1A/SH2D1B/SLAMF1/SLAMF6/TBX21/XCL1/ZP3	38
M100	BP	GO:0050832	defense response to fungus	6.81e-06	0.0001054	DEFA3/DEFA4/GNLY/LTF/MPO/TRIM62	6
M471	BP	GO:0046634	regulation of alpha-beta T cell activation	3.3e-06	0.00010571	CD28/IFNG/IL23R/IRF4/PRKCQ/TBX21	6
M2	BP	GO:0006066	alcohol metabolic process	5.83e-07	0.00010592	ACSS2/AKR1A1/ALDH1B1/APOA1/APOA2/APOA4/APOA5/APOE/APOF/APOL2/CACNA1H/CETP/CLCN2/CYP11A1/CYP1A1/CYP1A2/CYP1B1/CYP27A1/CYP2D6/CYP46A1/CYP51A1/DBH/DGAT1/DGKQ/DHCR7/DHRS7/EBP/FDFT1/FDPS/FGF2/GALK1/GDPD3/GPER1/HMGCR/HMGCS1/HSD11B2/HSD17B7/IDI1/IMPA2/IP6K3/LSS/MOGAT3/MSMO1/MVD/MVK/NPC1L1/NSDHL/PCSK9/PGP/PMVK/PNPLA2/PRKAA2/PTH1R/QDPR/RDH12/RDH16/RDH5/SC5D/SMPD1/SOAT2/SPR/SQLE/SULT1A1/SULT1A2/SULT1B1/THT…	71
M464	CC	GO:0005581	collagen trimer	1.61e-06	0.00010625	C1QTNF7/COL4A3/COL4A4/COL4A5/LOX/LUM	6
M2	BP	GO:0006694	steroid biosynthetic process	6.28e-07	0.0001105	APOA1/APOA4/APOA5/APOE/ARMC5/CACNA1H/CLCN2/CYP11A1/CYP1A1/CYP21A2/CYP27A1/CYP46A1/CYP51A1/DGKQ/DHCR7/EBP/FDFT1/FDPS/HINT2/HMGCR/HMGCS1/HSD17B10/HSD17B2/HSD17B7/HSD17B8/HSD3B7/IDI1/LSS/MSMO1/MVD/MVK/NPC1L1/NSDHL/OSBPL7/PMVK/PRKAA2/SC5D/SLC27A5/SQLE/STARD4/TM7SF2/TSPO	42
M5	BP	GO:0001819	positive regulation of cytokine production	1.65e-06	0.00011071	ADRA2A/AFAP1L2/BATF/CARD11/CCR2/CCR7/CD160/CD2/CD200/CD244/CD28/CD34/CD3E/CD40LG/CD6/CD84/CLECL1/CLNK/CRTAM/GPRC5B/HLA-G/IFNG/IL12RB1/IL23A/IL23R/IL26/IL27RA/INAVA/IRF4/ITK/KLRK1/KLRC4-KLRK1/LUM/LY9/MCOLN2/MDK/MMP8/NFATC4/NLRP2/NODAL/PIK3CG/POU2AF1/POU2F2/PRKCQ/PTPN22/PYHIN1/SASH3/SEMA7A/SLAMF1/SLAMF6/SPN/STING1/SULF1/TBX21/TIGIT/TLR7/TXK/VTCN1/XCL1/ZP3	60
M329	CC	GO:0098798	mitochondrial protein-containing complex	3.75e-06	0.00011111	ATP5MC2/COX6A2/COX6B1/COX7A1/MICOS13/MPV17L2/MRPL41/MRPL55/MRPS12/NDUFB11/TIMM29	11
M84	CC	GO:0098948	intrinsic component of postsynaptic specialization membrane	5.03e-06	0.00011162	CACNG2/CACNG3/CACNG7/CHRND/DCC/DRD3/GABRA2/GABRA4/GABRA5/GABRB2/GRID2/GRIK5/LRFN5	13
M449	CC	GO:0005882	intermediate filament	2.85e-07	0.00011245	BFSP2/GFAP/KRT1/KRT14/KRT16/KRT2/KRT3/KRT35/KRT5/KRT6A/KRT72/KRT77/KRT78/KRT79/KRT83/KRTAP10-10/KRTAP10-3/KRTAP11-1/KRTAP26-1/NEFM/PRPH	21
M275	MF	GO:0098960	postsynaptic neurotransmitter receptor activity	2.23e-06	0.00011348	CHRNA3/CHRND/DRD2/GABRA1/GABRA2/GABRA4/GABRB1/GABRR2/GRID2/GRIK5/GRM5	11
M19	BP	GO:0002696	positive regulation of leukocyte activation	1.83e-06	0.00011441	ADAM8/AGER/EBI3/HLA-A/HLA-DQA1/HLA-DQA2/HLA-DQB1/HLA-DQB2/HLA-DRB1/HLA-DRB5/HLA-F/PYCARD/TYROBP	13
M5	CC	GO:0005583	fibrillar collagen trimer	3.44e-06	0.00011554	COL16A1/COL1A1/COL1A2/COL3A1/COL5A1/COL5A3/LUM	7
M5	CC	GO:0098643	banded collagen fibril	3.44e-06	0.00011554	COL16A1/COL1A1/COL1A2/COL3A1/COL5A1/COL5A3/LUM	7
M4	CC	GO:0070382	exocytic vesicle	1.46e-05	0.00011587	ABCC8/ATP6V1B1/BRSK1/DOC2A/DRD2/GABRA2/GAD2/GRIA1/GRIN1/HAP1/KCNK9/KIRREL3/LGI3/NKD2/OPRK1/OTOF/PENK/PRRT2/RPH3A/SLC17A6/SLC17A7/SLC18A1/SLC30A3/SLC6A17/SLC6A9/SNAP91/SV2A/SV2C/SVOP/SYN3/SYNGR4/SYNPR/SYP/SYT3/SYT4/SYT5/SYT6/UNC13A/UNC13C	39
M4	CC	GO:0030285	integral component of synaptic vesicle membrane	1.48e-05	0.00011587	GABRA2/OPRK1/SLC17A6/SLC17A7/SLC30A3/SLC6A17/SLC6A9/SV2A/SV2C/SYP/SYT4	11
M100	MF	GO:0042288	MHC class I protein binding	1.23e-06	0.00011598	CD244/CD8A/CD8B/KLRK1/KLRC4-KLRK1	5
M2	BP	GO:0009142	nucleoside triphosphate biosynthetic process	6.81e-07	0.00011645	AK1/AK7/ALDOA/ANTKMT/ATP5F1D/ATP5F1E/ATP5MC2/ATP5ME/ATP5MF/ATP5MG/ATP5MGL/ATP5PO/CMPK2/DNAJC30/ENO1/ATP6/ATP8/NME1/NME3/NME4/NME9/NUDT2/PKLR/TMSB4X/UQCC3/VPS9D1	26
M126	MF	GO:0003735	structural constituent of ribosome	7.28e-07	0.00011723	MRPL23/MRPL28/RPL18/RPL18A/RPL28/RPS15/RPS9	7
M84	CC	GO:1902710	GABA receptor complex	5.56e-06	0.00011739	GABRA1/GABRA2/GABRA4/GABRA5/GABRB1/GABRB2/GABRR2	7
M464	MF	GO:0005201	extracellular matrix structural constituent	6e-07	0.00011753	ABI3BP/COL4A3/COL4A4/COL4A5/DCN/LAMA2/LUM/OGN	8
M110	CC	GO:0015934	large ribosomal subunit	2.08e-06	0.00011863	MRPL11/MRPL21/MRPL54/RPL11/RPL21/RPL9/UBA52	7
M84	MF	GO:0004890	GABA-A receptor activity	2.85e-06	0.00011989	GABRA1/GABRA2/GABRA4/GABRA5/GABRB1/GABRB2/GABRR2	7
M84	MF	GO:0022851	GABA-gated chloride ion channel activity	3.16e-06	0.00011989	GABRA1/GABRA2/GABRA4/GABRA5/GABRB1/GABRB2	6
M84	MF	GO:0043176	amine binding	3.16e-06	0.00011989	HTR1A/HTR1D/HTR1E/HTR3A/HTR4/SLC6A3	6
M449	MF	GO:0005261	cation channel activity	2.66e-06	0.00012047	ASIC2/ASIC4/CACNG2/CACNG7/CALHM4/CHRNA3/CHRND/GRIK5/GRIN1/HTR3A/HTR3C/KCNA4/KCNC1/KCNH5/KCNH6/KCNIP1/KCNJ6/KCNK2/KCNK9/RHAG/RYR1/SCN2B/SCNN1B/TMC2/TRPC7/TRPV5	26
M84	CC	GO:1902495	transmembrane transporter complex	6.51e-06	0.00012157	ATP1A3/BEST3/CACNG2/CACNG3/CACNG7/CHRNA3/CLCN1/CLCNKB/CNGB3/GABRA1/GABRA2/GABRA4/GABRA5/GABRB1/GABRB2/GABRR2/GRID2/GRIK5/GRIN1/HTR3A/HTR3C/KCNA4/KCNC1/KCNIP1/KCNJ6/KCNK2/RYR1/SCN2B/SCNN1B/TMEM262/TRPC7/VWC2	32
M84	CC	GO:0045111	intermediate filament cytoskeleton	6.54e-06	0.00012157	BFSP2/GFAP/HOXA13/KRT1/KRT14/KRT16/KRT2/KRT3/KRT34/KRT35/KRT5/KRT6A/KRT72/KRT74/KRT77/KRT78/KRT79/KRT83/KRTAP10-10/KRTAP10-3/KRTAP11-1/KRTAP26-1/NEFM/PRPH/SLC1A6	25
M84	CC	GO:0030017	sarcomere	6.63e-06	0.00012157	ACTC1/C10orf71/CASQ1/CAV3/HRC/JPH2/MYBPHL/MYH1/MYH2/MYH4/MYH6/MYH8/MYL3/MYL4/MYL7/MYO18B/MYOM3/MYOZ1/RYR1/TNNT1/TNNT3/TRIM63	22
M310	BP	GO:0032623	interleukin-2 production	6.21e-06	0.00012177	CCR2/CD28/IRF4/PRKCQ/SASH3/TBX21	6
M310	BP	GO:0032663	regulation of interleukin-2 production	6.21e-06	0.00012177	CCR2/CD28/IRF4/PRKCQ/SASH3/TBX21	6
M310	BP	GO:2000401	regulation of lymphocyte migration	6.21e-06	0.00012177	CCR2/GCSAM/ITGA4/KLRK1/KLRC4-KLRK1/RIPK3	6
M364	BP	GO:0007051	spindle organization	1.02e-05	0.0001223	CENPE/DLGAP5/KIF15/KIF4A/NDC80/TTK	6
M160	MF	GO:0003777	microtubule motor activity	3.27e-06	0.00012444	CENPE/KIF15/KIF18A/KIF20A/KIF4A	5
M7	CC	GO:0016469	proton-transporting two-sector ATPase complex	7.07e-06	0.00012457	ATP5F1E/ATP5MC2/ATP5ME/ATP5MF/ATP5MG/ATP5MJ/ATP5MK/ATP5PO/ATP6V1F	9
M100	BP	GO:0002695	negative regulation of leukocyte activation	8.11e-06	0.00012465	BANK1/BPI/CCR2/CNR2/LAX1/PLA2G2D/PTPN22/TBX21/TIGIT/XCL1	10
M2	BP	GO:0000280	nuclear division	7.56e-07	0.0001255	ANLN/ASPM/AURKAIP1/AURKB/AURKC/BORA/BRIP1/BTC/BUB1/BUB1B/CCDC61/CCNB1/CCNB1IP1/CDC20/CDC6/CDCA2/CDCA5/CDCA8/CDKN1C/CENPE/CENPF/CENPK/CENPS/CENPX/CHMP1A/CHMP6/DLGAP5/DNMT3L/EME1/EME2/EML3/FANCA/FBXW5/FIGNL1/IGF2/KATNB1/KIF15/KIF18A/KIF22/KIF23/KIF4A/KLHDC3/KLHDC8B/MAD1L1/MAD2L1/MAD2L1BP/MAD2L2/MEIOC/MKI67/MND1/NAA10/NCAPG/NCAPH/NCAPH2/NDC80/NEK2/NUF2/NUSAP1/P3H4/PIN1/PLK1/PRAP1/PRC1/PTTG1/RAD51/RA…	83
M5	BP	GO:0070661	leukocyte proliferation	1.93e-06	0.00012781	ACE/BLK/CARD11/CCR2/CD28/CD3E/CD40LG/CD6/CD79A/CLC/CLECL1/CR2/CRTAM/CTLA4/ELF4/FCRL3/FGF10/GPNMB/GREM1/HLA-G/IKZF3/IL12RB1/IL23A/IL23R/IL27RA/IL34/IL4I1/IL5RA/IL7R/LEF1/MS4A1/MZB1/PIK3CG/PLA2G2D/PRKCQ/PTPN22/RASAL3/RIPK3/SASH3/SLAMF1/SPN/VTCN1/WNT4/XCL1/ZAP70/ZP3	46
M2	BP	GO:0015986	proton motive force-driven ATP synthesis	7.97e-07	0.0001286	ANTKMT/ATP5F1D/ATP5F1E/ATP5MC2/ATP5ME/ATP5MF/ATP5MG/ATP5MGL/ATP5PO/DNAJC30/ATP6/ATP8/VPS9D1	13
M100	BP	GO:0002707	negative regulation of lymphocyte mediated immunity	8.48e-06	0.00012928	CD96/IL7R/KLRC1/KLRD1/TBX21/XCL1	6
M7	CC	GO:0045277	respiratory chain complex IV	7.63e-06	0.0001295	COX5B/COX6A1/COX6A2/COX6B1/COX6C/COX7A1/NDUFA4	7
M5	BP	GO:0032943	mononuclear cell proliferation	1.98e-06	0.00012971	ACE/BLK/CARD11/CCR2/CD28/CD3E/CD40LG/CD6/CD79A/CLC/CLECL1/CR2/CRTAM/CTLA4/ELF4/FCRL3/FGF10/GPNMB/HLA-G/IKZF3/IL12RB1/IL23A/IL23R/IL27RA/IL4I1/IL7R/LEF1/MS4A1/MZB1/PIK3CG/PLA2G2D/PRKCQ/PTPN22/RASAL3/RIPK3/SASH3/SLAMF1/SPN/VTCN1/WNT4/XCL1/ZAP70/ZP3	43
M449	CC	GO:0097060	synaptic membrane	7.15e-07	0.00013004	ADCY8/ADORA1/CACNG2/CACNG7/CHRNA3/CHRND/CNTN6/DRD2/ERC2/GABRA1/GABRA2/GABRA4/GABRB1/GABRR2/GRID2/GRID2IP/GRIK5/GRIN1/GRM5/HTR3A/KCNC1/KCTD16/LHFPL4/NTNG1/PRKCG/RIMS1/SLC6A3/SLC6A9	28
M449	CC	GO:0034702	ion channel complex	1.03e-06	0.00013004	BEST3/CACNG2/CACNG7/CHRNA3/CLCNKB/GABRA1/GABRA2/GABRA4/GABRB1/GABRR2/GRID2/GRIK5/GRIN1/HTR3A/HTR3C/KCNA4/KCNC1/KCNIP1/KCNJ6/KCNK2/RYR1/SCN2B/SCNN1B/TRPC7	24
M449	CC	GO:0045111	intermediate filament cytoskeleton	1.32e-06	0.00013004	BFSP2/GFAP/KRT1/KRT14/KRT16/KRT2/KRT3/KRT35/KRT5/KRT6A/KRT72/KRT77/KRT78/KRT79/KRT83/KRTAP10-10/KRTAP10-3/KRTAP11-1/KRTAP26-1/NEFM/PRPH/SLC1A6	22
M4	BP	GO:0006874	cellular calcium ion homeostasis	2.39e-06	0.00013042	ADCY8/ADCYAP1R1/ADORA1/ATP13A5/ATP2B3/ATP2C2/AVPR1B/CACNA1A/CACNA1B/CACNA1E/CACNA1F/CACNA1S/CALB2/CALCB/CALCR/CASQ1/CAV3/CCKBR/CCL13/CD19/CHRNA9/CIB2/CNR1/CTRC/DRD2/DRD3/EDN3/GATA1/GLP1R/GP5/GPR12/GPR55/GRIA1/GRIK2/GRIN1/GRM1/GRM5/HAP1/HRC/HTR2C/IL13/JPH2/JPH3/JPH4/KEL/LPAR3/LPAR4/MCHR1/MTNR1B/NALF2/NMUR2/NOL3/NOS1/NPSR1/NTSR1/PLA2G1B/PTGER3/RYR1/SLC24A2/SLC24A5/SLC8A2/SLC8A3/SV2A/TNNI3/TRDN/TRPC…	69
M18	BP	GO:0071824	protein-DNA complex subunit organization	1.32e-05	0.00013105	CDC45/CENPE/CENPF/CENPK/DLGAP5/HELLS/HJURP/MCM2/RAD51	9
M2	BP	GO:0097501	stress response to metal ion	8.41e-07	0.00013211	ABCB6/HSPA5/MT1A/MT1E/MT1F/MT1G/MT1H/MT1HL1/MT1M/MT1X/MT2A	11
M162	CC	GO:0030134	COPII-coated ER to Golgi transport vesicle	7.19e-06	0.00013242	HLA-A/HLA-B/HLA-C/HLA-F/TMED3	5
M160	BP	GO:0044839	cell cycle G2/M phase transition	1.09e-05	0.00013383	CCNA2/CDK1/CLSPN/DTL/MELK/NDC80	6
M2	CC	GO:0000779	condensed chromosome, centromeric region	4.91e-06	0.00013418	AURKB/BUB1/BUB1B/CCNB1/CENPB/CENPE/CENPF/CENPK/CENPS/CENPU/CENPW/CENPX/CHMP1A/CHMP6/DYNLL1/HJURP/ITGB3BP/KIF18A/KIF22/KNL1/LRWD1/MAD1L1/MAD2L1/NCAPG/NDC80/NEK2/NUF2/PLK1/REC8/SGO1/SKA1/SKA3/SPC24/SPDL1/SPOUT1/TTK/ZWINT	37
M449	MF	GO:1904315	transmitter-gated ion channel activity involved in regulation of postsynaptic membrane potential	3.21e-06	0.00013498	CHRNA3/CHRND/GABRA1/GABRA2/GABRA4/GABRB1/GABRR2/GRID2/GRIK5	9
M7	BP	GO:0009206	purine ribonucleoside triphosphate biosynthetic process	1.43e-06	0.00013591	ANTKMT/ATP5F1E/ATP5MC2/ATP5ME/ATP5MF/ATP5MG/ATP5PO/ENO1/NME3/NUDT2/UQCC3	11
M5	BP	GO:0002443	leukocyte mediated immunity	2.1e-06	0.00013621	ACE/ANXA3/BATF/BLK/C4A/C7/CCR2/CD160/CD1B/CD1E/CD27/CD28/CD40LG/CD84/CD8A/CD96/CLC/CLNK/CR2/CRTAM/CXCL6/FCER2/GZMB/HLA-G/IL12RB1/IL21R/IL23A/IL23R/IL27RA/IL4I1/IL7R/JAG1/KLRC1/KLRC4/KLRD1/KLRK1/KLRC4-KLRK1/KMT5C/MBL2/MYO1G/NCR1/NCR3/NKG7/PIK3CG/PRF1/PTGDR/PTGDS/RAET1E/RIPK3/SASH3/SH2D1A/SH2D1B/SLAMF1/SLAMF6/SLAMF7/TBX21/XCL1/ZP3	58
M2	BP	GO:0007093	mitotic cell cycle checkpoint signaling	8.93e-07	0.00013656	AURKB/BABAM1/BLM/BUB1/BUB1B/CCNB1/CCND1/CDC6/CDK1/CENPF/CLSPN/DTL/EME1/EME2/GTSE1/MAD1L1/MAD2L1/MAD2L1BP/MAD2L2/NDC80/NOP53/ORC1/PIDD1/PLK1/PRAP1/RAD9B/RPL26/RPS27L/SPDL1/TICRR/TREX1/TTK/ZFYVE19/ZWINT	34
M18	BP	GO:0000018	regulation of DNA recombination	1.42e-05	0.00013753	BLM/PARPBP/POLQ/RAD51/RAD51AP1/RMI2/TNFSF13	7
M310	BP	GO:0045088	regulation of innate immune response	7.11e-06	0.00013783	CD96/KLRC4/KLRK1/KLRC4-KLRK1/PTPN22/PYHIN1/SH2D1A/SLAMF6/SLAMF8/TRIM62	10
M4	BP	GO:2000311	regulation of AMPA receptor activity	2.56e-06	0.00013826	CACNG2/CACNG3/CACNG7/CACNG8/GSG1L/MAPK8IP2/NLGN1/SHANK1/SHISA6/SHISA7/SHISA9	11
M37	BP	GO:0050920	regulation of chemotaxis	1.68e-07	0.00013907	C3AR1/CCR1/CXCR4/GPR183/NTF3/P2RY12/PTPRO/STAP1/SUCNR1	9
M310	BP	GO:0002366	leukocyte activation involved in immune response	7.3e-06	0.00014005	CCR2/CD28/IFNG/IL23R/IRF4/ITM2A/LY9/PIK3CG/PTGDR/SLAMF6/TBX21	11
M275	CC	GO:0005882	intermediate filament	1.04e-06	0.00014173	BFSP2/GFAP/KRT1/KRT14/KRT16/KRT2/KRT3/KRT35/KRT5/KRT6A/KRT72/KRT77/KRT78/KRT79/KRT83/KRTAP10-10/KRTAP10-3/KRTAP11-1/KRTAP26-1/NEFM/PRPH	21
M275	CC	GO:0045111	intermediate filament cytoskeleton	1.38e-06	0.00014173	BFSP2/GFAP/HOXA13/KRT1/KRT14/KRT16/KRT2/KRT3/KRT35/KRT5/KRT6A/KRT72/KRT77/KRT78/KRT79/KRT83/KRTAP10-10/KRTAP10-3/KRTAP11-1/KRTAP26-1/NEFM/PRPH/SLC1A6	23
M275	CC	GO:0016460	myosin II complex	1.72e-06	0.00014173	MYH1/MYH13/MYH6/MYH8/MYLPF/MYL3/MYL4	7
M84	CC	GO:1990351	transporter complex	8.09e-06	0.00014231	ATP1A3/ATP8A2/BEST3/CACNG2/CACNG3/CACNG7/CHRNA3/CLCN1/CLCNKB/CNGB3/GABRA1/GABRA2/GABRA4/GABRA5/GABRB1/GABRB2/GABRR2/GRID2/GRIK5/GRIN1/HTR3A/HTR3C/KCNA4/KCNC1/KCNIP1/KCNJ6/KCNK2/RYR1/SCN2B/SCNN1B/TMEM262/TRPC7/VWC2	33
M100	BP	GO:0032633	interleukin-4 production	9.53e-06	0.00014335	CD28/CLECL1/IRF4/PRKCQ/SASH3	5
M100	BP	GO:0032673	regulation of interleukin-4 production	9.53e-06	0.00014335	CD28/CLECL1/IRF4/PRKCQ/SASH3	5
M275	CC	GO:0005859	muscle myosin complex	2.09e-06	0.00014337	MYH1/MYH13/MYH6/MYH8/MYLPF/MYL3	6
M471	BP	GO:0050851	antigen receptor-mediated signaling pathway	4.66e-06	0.00014585	BANK1/CD247/CD28/GCSAM/ITK/LAX1/MS4A1/TRAT1	8
M15	BP	GO:0006576	cellular biogenic amine metabolic process	5.18e-07	0.00014789	DBH/GCDH/GDPD3/HAAO/SAT2/SULT1A1/SULT1A2	7
M52	BP	GO:1901607	alpha-amino acid biosynthetic process	1.7e-06	0.00015004	AASS/ASL/OAT/SDS/SDSL	5
M5	BP	GO:0035725	sodium ion transmembrane transport	2.35e-06	0.0001504	ASIC3/ATP1A2/ATP1B2/FGF12/FGF14/FXYD2/HCN1/NALCN/NETO1/NETO2/SCN3B/SCN4A/SCN4B/SCN7A/SLC12A2/SLC24A3/SLC28A3/SLC34A2/SLC4A10/SLC4A5/SLC4A8/SLC5A1/SLC5A10/SLC6A11/SLC6A19/SLC6A8/SLC9B1/SLC9C1/TESC/WNK2	30
M2	BP	GO:0034375	high-density lipoprotein particle remodeling	1.02e-06	0.00015132	APOA1/APOA2/APOA4/APOC1/APOC3/APOE/APOM/CETP/LIPG/PLTP	10
M310	BP	GO:0050854	regulation of antigen receptor-mediated signaling pathway	8.16e-06	0.00015343	CCR7/FCRL3/GCSAM/PTPN22/SH2D1A/TRAT1	6
M310	BP	GO:2000514	regulation of CD4-positive, alpha-beta T cell activation	8.16e-06	0.00015343	IFNG/IL23R/IRF4/PRKCQ/SASH3/TBX21	6
M7	BP	GO:0009145	purine nucleoside triphosphate biosynthetic process	1.67e-06	0.00015353	ANTKMT/ATP5F1E/ATP5MC2/ATP5ME/ATP5MF/ATP5MG/ATP5PO/ENO1/NME3/NUDT2/UQCC3	11
M2	BP	GO:0019693	ribose phosphate metabolic process	1.06e-06	0.00015358	ACOT1/ACOT2/ACOT4/ACSBG1/ACSL4/ACSL6/ACSS2/ADSS1/AK1/ALDOA/ALDOC/ANTKMT/APRT/ARL2/ATP5F1D/ATP5F1E/ATP5MC2/ATP5ME/ATP5MF/ATP5MG/ATP5MGL/ATP5PO/BAD/CDA/COASY/DGAT1/DNAJC30/EIF6/ELOVL2/ELOVL6/ENO1/ENO3/FBP1/GALK1/GCDH/GCK/GIT1/GPAM/GUK1/HACD1/HMGCR/HMGCS1/JMJD8/LRGUK/ATP6/ATP8/MVD/MVK/NME1/NME3/NME4/NME9/NT5C/NUDT14/NUDT2/NUDT8/NUPR1/PKLR/PMVK/PNP/PPT2/PRKAA2/RAB23/RPIA/SLC25A1/SLC26A1/SLC2A6/SULT1A…	75
M160	BP	GO:0034502	protein localization to chromosome	1.27e-05	0.0001538	CDCA5/CDK1/ESCO2/NDC80/TTK	5
M2	BP	GO:0140014	mitotic nuclear division	1.09e-06	0.00015395	ANLN/AURKAIP1/AURKB/AURKC/BORA/BTC/BUB1/BUB1B/CCDC61/CCNB1/CDC20/CDC6/CDCA2/CDCA5/CDCA8/CDKN1C/CENPE/CENPF/CENPK/CHMP1A/CHMP6/DLGAP5/EML3/FBXW5/IGF2/KATNB1/KIF15/KIF18A/KIF22/KIF23/KIF4A/KLHDC8B/MAD1L1/MAD2L1/MAD2L1BP/MAD2L2/MKI67/NAA10/NCAPG/NCAPH/NCAPH2/NDC80/NEK2/NUF2/NUSAP1/PIN1/PLK1/PRAP1/PRC1/PTTG1/REC8/REEP4/RPL24/SGO1/SPDL1/TTK/UBE2C/UBE2S/WRAP73/ZWINT	60
M310	BP	GO:0002263	cell activation involved in immune response	8.33e-06	0.00015491	CCR2/CD28/IFNG/IL23R/IRF4/ITM2A/LY9/PIK3CG/PTGDR/SLAMF6/TBX21	11
M19	BP	GO:0031341	regulation of cell killing	2.67e-06	0.00015657	AGER/CD5L/HLA-A/HLA-B/HLA-DRB1/HLA-F/TYROBP	7
M19	BP	GO:0050867	positive regulation of cell activation	2.69e-06	0.00015657	ADAM8/AGER/EBI3/HLA-A/HLA-DQA1/HLA-DQA2/HLA-DQB1/HLA-DQB2/HLA-DRB1/HLA-DRB5/HLA-F/PYCARD/TYROBP	13
M310	BP	GO:0050671	positive regulation of lymphocyte proliferation	8.61e-06	0.00015859	CCR2/CD28/CLECL1/FCRL3/IL23R/PRKCQ/PTPN22/SASH3	8
M19	BP	GO:0031343	positive regulation of cell killing	2.83e-06	0.00015942	CD5L/HLA-A/HLA-B/HLA-DRB1/HLA-F/TYROBP	6
M4	CC	GO:0034704	calcium channel complex	2.08e-05	0.00015996	CACNA1A/CACNA1B/CACNA1E/CACNA1F/CACNA1G/CACNA1I/CACNA1S/CACNA2D4/CACNG2/CACNG3/CACNG7/CACNG8/CATSPER1/CATSPER4/CATSPERD/PKD2L1/RYR1/TMEM262	18
M4	CC	GO:0016459	myosin complex	2.1e-05	0.00015996	MYH1/MYH13/MYH15/MYH2/MYH4/MYH6/MYH7/MYH8/MYLPF/MYL3/MYL4/MYL7/MYO18B/MYO1A/MYO3B/MYO7B	16
M126	CC	GO:0005840	ribosome	2.03e-06	0.00016052	MRPL23/MRPL28/RPL18/RPL18A/RPL28/RPS15/RPS9	7
M275	CC	GO:0099240	intrinsic component of synaptic membrane	3.33e-06	0.0001607	ADCY8/ADORA1/CACNG2/CACNG7/CHRND/CNTN6/DRD2/GABRA2/GABRA4/GRID2/GRIK5/GRM5/KCNC1/LRFN5/NTNG1/SLC6A3/SLC6A9	17
M275	CC	GO:0045211	postsynaptic membrane	3.4e-06	0.0001607	ADORA1/CACNG2/CACNG7/CHRNA3/CHRND/DRD2/GABRA1/GABRA2/GABRA4/GABRB1/GABRR2/GRID2/GRID2IP/GRIK5/GRIN1/GRM5/HTR3A/KCNC1/KCTD16/LHFPL4/LRFN5/SLC6A3/SLC6A9	23
M275	CC	GO:1902495	transmembrane transporter complex	4.16e-06	0.0001607	ATP1A3/BEST3/CACNG2/CACNG7/CHRNA3/CLCNKB/CNGB3/GABRA1/GABRA2/GABRA4/GABRB1/GABRR2/GRID2/GRIK5/GRIN1/HTR3A/HTR3C/KCNA4/KCNC1/KCNIP1/KCNJ6/KCNK2/RYR1/SCN2B/SCNN1B/TMEM262/TRPC7/VWC2	28
M275	CC	GO:0098982	GABA-ergic synapse	4.28e-06	0.0001607	DRD2/ERC2/GABRA1/GABRA2/GABRA4/GABRB1/GABRR2/LRFN5/MDGA1/SLC6A17/SV2A	11
M275	CC	GO:1990351	transporter complex	4.29e-06	0.0001607	ATP1A3/ATP8A2/BEST3/CACNG2/CACNG7/CHRNA3/CLCNKB/CNGB3/GABRA1/GABRA2/GABRA4/GABRB1/GABRR2/GRID2/GRIK5/GRIN1/HTR3A/HTR3C/KCNA4/KCNC1/KCNIP1/KCNJ6/KCNK2/RYR1/SCN2B/SCNN1B/TMEM262/TRPC7/VWC2	29
M2	BP	GO:0046165	alcohol biosynthetic process	1.17e-06	0.00016118	APOA1/APOA4/APOA5/APOE/CACNA1H/CLCN2/CYP27A1/CYP51A1/DBH/DGKQ/DHCR7/EBP/FDFT1/FDPS/FGF2/GPER1/HMGCR/HMGCS1/HSD17B7/IDI1/IMPA2/IP6K3/LSS/MSMO1/MVD/MVK/NPC1L1/NSDHL/PGP/PMVK/PRKAA2/PTH1R/QDPR/SC5D/SPR/TM7SF2	36
M2	BP	GO:0072521	purine-containing compound metabolic process	1.2e-06	0.00016172	ACOT1/ACOT2/ACOT4/ACSBG1/ACSL4/ACSL6/ACSS2/ADSS1/AK1/ALDOA/ALDOC/ANTKMT/APRT/ARL2/ATP5F1D/ATP5F1E/ATP5MC2/ATP5ME/ATP5MF/ATP5MG/ATP5MGL/ATP5PO/BAD/COASY/DGAT1/DNAJC30/DNPH1/EIF6/ELOVL2/ELOVL6/ENO1/ENO3/FBP1/GALK1/GCDH/GCK/GIT1/GNMT/GPAM/GUCA2B/GUK1/HACD1/HMGCR/HMGCS1/JMJD8/LRGUK/MACROD1/ATP6/ATP8/MVD/MVK/NME1/NME3/NME4/NME9/NT5C/NUDT1/NUDT2/NUDT8/NUPR1/PKLR/PMVK/PNP/PPT2/PRKAA2/RAB23/SLC25A1/SLC26…	78
M471	BP	GO:0042093	T-helper cell differentiation	5.29e-06	0.00016184	IL23R/IRF4/LY9/SLAMF6/TBX21	5
M310	BP	GO:0002294	CD4-positive, alpha-beta T cell differentiation involved in immune response	8.91e-06	0.00016256	IFNG/IL23R/IRF4/LY9/SLAMF6/TBX21	6
M100	BP	GO:0070665	positive regulation of leukocyte proliferation	1.09e-05	0.00016279	CCR2/CD28/CLECL1/FCRL3/IL23R/PRKCQ/PTPN22/SASH3/XCL1	9
M5	BP	GO:1902105	regulation of leukocyte differentiation	2.59e-06	0.0001633	CARD11/CCR2/CD2/CD27/CD28/CLDN18/CRTAM/CTLA4/DCSTAMP/FANCD2/FCRL3/GLI2/GLI3/GPR68/HLA-G/IFNG/IKZF3/IL12RB1/IL23A/IL23R/IL34/IL4I1/IL7R/IRF4/LEF1/LIF/LRRC17/LTF/MDK/MMP14/MYB/RHOH/ROR2/SASH3/SLAMF8/SOX12/TBX21/TESC/TESPA1/TOX/ZAP70	41
M310	BP	GO:0030183	B cell differentiation	9.07e-06	0.00016377	CD79A/FCRL3/IKZF3/ITGA4/ITM2A/LYL1/MS4A1/SLAMF8	8
M162	BP	GO:0019882	antigen processing and presentation	6.11e-07	0.00016437	HLA-A/HLA-B/HLA-C/HLA-F/PYCARD/RAB34	6
M162	BP	GO:1903557	positive regulation of tumor necrosis factor superfamily cytokine production	6.11e-07	0.00016437	ADAM8/AGER/CYBA/LY96/PYCARD/TYROBP	6
M162	BP	GO:0048002	antigen processing and presentation of peptide antigen	1e-06	0.00016437	HLA-A/HLA-B/HLA-C/HLA-F/PYCARD	5
M162	BP	GO:0071706	tumor necrosis factor superfamily cytokine production	1.03e-06	0.00016437	ADAM8/AGER/CYBA/GSTP1/LY96/PYCARD/TYROBP	7
M162	BP	GO:1903555	regulation of tumor necrosis factor superfamily cytokine production	1.03e-06	0.00016437	ADAM8/AGER/CYBA/GSTP1/LY96/PYCARD/TYROBP	7
M5	BP	GO:0048762	mesenchymal cell differentiation	2.67e-06	0.00016438	ADAM15/BMP5/COL1A1/DACT3/EOMES/EPHA3/EPHA4/ERBB4/FGF10/FRZB/GREM1/HEY1/HEYL/HMGA2/IL17RD/JAG1/KBTBD8/LEF1/MARK1/MDK/OLFM1/PDPN/SEMA3A/SEMA3C/SEMA3D/SEMA3E/SEMA3G/SEMA4F/SEMA5B/SEMA7A/SOX9/TBX1/TGFB2/TRIM62/WNT10A/WNT4/ZNF750	37
M5	BP	GO:0032609	interferon-gamma production	2.7e-06	0.00016438	CCR2/CCR7/CD160/CD2/CD244/CD3E/CD96/CRTAM/IL12RB1/IL23A/IL23R/IL27RA/KLRK1/KLRC4-KLRK1/PTPN22/RIPK3/SASH3/SLAMF1/SLAMF6/TLR7/TXK/XCL1/ZP3	23
M5	BP	GO:0032649	regulation of interferon-gamma production	2.7e-06	0.00016438	CCR2/CCR7/CD160/CD2/CD244/CD3E/CD96/CRTAM/IL12RB1/IL23A/IL23R/IL27RA/KLRK1/KLRC4-KLRK1/PTPN22/RIPK3/SASH3/SLAMF1/SLAMF6/TLR7/TXK/XCL1/ZP3	23
M100	BP	GO:0032743	positive regulation of interleukin-2 production	1.11e-05	0.00016453	CCR2/CD28/IRF4/PRKCQ/SASH3	5
M5	CC	GO:0098839	postsynaptic density membrane	5.21e-06	0.00016503	ABHD17C/ADRA2A/CACNA1C/CLSTN2/CNIH2/CNKSR2/DAGLA/EFNB3/EPHA4/ERBB4/GRID1/GRIN2A/GRIN2D/KCNH1/LRRC4C/NETO1/NLGN4X/NRCAM/RGS7BP	19
M4	BP	GO:0051932	synaptic transmission, GABAergic	3.14e-06	0.00016775	ADORA1/CNR1/DRD2/GABRA1/GABRA2/GABRA3/GABRA4/GABRA5/GABRA6/GABRB2/GABRG2/GABRG3/HAP1/NLGN1/NPAS4/SYN3	16
M471	BP	GO:2000514	regulation of CD4-positive, alpha-beta T cell activation	5.71e-06	0.00017021	IFNG/IL23R/IRF4/PRKCQ/TBX21	5
M471	BP	GO:0002286	T cell activation involved in immune response	5.89e-06	0.00017021	IFNG/IL23R/IRF4/LY9/SLAMF6/TBX21	6
M471	BP	GO:0042113	B cell activation	5.94e-06	0.00017021	BANK1/CD28/IKZF3/IL7R/ITGA4/LAX1/MS4A1/SLAMF8/TBX21	9
M2	BP	GO:0009117	nucleotide metabolic process	1.29e-06	0.00017039	ACOT1/ACOT2/ACOT4/ACSBG1/ACSL4/ACSL6/ACSS2/ADSS1/AK1/AK7/ALDOA/ALDOC/ANTKMT/APRT/ARL2/ASPDH/ATP5F1D/ATP5F1E/ATP5MC2/ATP5ME/ATP5MF/ATP5MG/ATP5MGL/ATP5PO/BAD/CDA/CMPK2/COASY/DCTPP1/DGAT1/DNAJC30/DNPH1/EIF6/ELOVL2/ELOVL6/ENO1/ENO3/FBP1/FCSK/GALK1/GCDH/GCK/GIT1/GPAM/GUCA2B/GUK1/HAAO/HACD1/HMGCR/HMGCS1/JMJD8/LRGUK/ME1/ATP6/ATP8/MVD/MVK/NAPRT/NME1/NME3/NME4/NME9/NT5C/NT5C3B/NT5M/NTHL1/NUDT2/NUDT8/NUPR1…	88
M310	BP	GO:0032946	positive regulation of mononuclear cell proliferation	9.55e-06	0.00017048	CCR2/CD28/CLECL1/FCRL3/IL23R/PRKCQ/PTPN22/SASH3	8
M310	BP	GO:0002287	alpha-beta T cell activation involved in immune response	9.72e-06	0.00017048	IFNG/IL23R/IRF4/LY9/SLAMF6/TBX21	6
M310	BP	GO:0002293	alpha-beta T cell differentiation involved in immune response	9.72e-06	0.00017048	IFNG/IL23R/IRF4/LY9/SLAMF6/TBX21	6
M99	CC	GO:0005581	collagen trimer	1.3e-06	0.00017147	C1QTNF7/COL25A1/COL4A3/COL4A4/COL4A5/LOX/LUM/MBL2	8
M18	MF	GO:0003777	microtubule motor activity	3.81e-06	0.00017155	CENPE/KIF15/KIF18A/KIF20A/KIF23/KIF4A	6
M310	BP	GO:0042102	positive regulation of T cell proliferation	9.87e-06	0.00017155	CCR2/CD28/CLECL1/IL23R/PRKCQ/PTPN22/SASH3	7
M100	MF	GO:0004896	cytokine receptor activity	2.47e-06	0.00017443	CCR2/CCR7/IL21R/IL23R/IL2RB/IL2RG/IL3RA/IL7R	8
M7	BP	GO:0016072	rRNA metabolic process	1.96e-06	0.00017512	ANG/EIF6/ERCC2/IMP3/NOP10/NPM3/NSUN5/RPL11/RPL26/RPL27/RPL35/RPP25/RPS14/RPS16/RPS19/RPS21/RPS25/RPS27/RPS28/RPS8/RRP7A/YBEY	22
M7	BP	GO:0006754	ATP biosynthetic process	2.01e-06	0.00017512	ANTKMT/ATP5F1E/ATP5MC2/ATP5ME/ATP5MF/ATP5MG/ATP5PO/ENO1/NUDT2/UQCC3	10
M100	CC	GO:0060205	cytoplasmic vesicle lumen	5.11e-06	0.0001758	BPI/CHIT1/CTSW/DEFA3/DEFA4/FASLG/LTF/LYZ/MMP8/MPO/OLFM4/RNASE2/RNASE3	13
M100	CC	GO:0031983	vesicle lumen	5.47e-06	0.0001758	BPI/CHIT1/CTSW/DEFA3/DEFA4/FASLG/LTF/LYZ/MMP8/MPO/OLFM4/RNASE2/RNASE3	13
M160	BP	GO:0045132	meiotic chromosome segregation	1.48e-05	0.00017686	BUB1B/NCAPH/PTTG1/TOP2A/TTK	5
M2	CC	GO:0000776	kinetochore	6.81e-06	0.00017902	AURKB/BUB1/BUB1B/CCNB1/CENPE/CENPF/CENPK/CENPS/CENPU/CENPW/CENPX/CHMP1A/CHMP6/DYNLL1/HJURP/ITGB3BP/KIF18A/KIF22/KNL1/LRWD1/MAD1L1/MAD2L1/NDC80/NEK2/NUF2/PLK1/REC8/SGO1/SKA1/SKA3/SPC24/SPDL1/SPOUT1/TTK/ZWINT	35
M5	BP	GO:0030324	lung development	2.99e-06	0.00017954	ABCA3/ACE/ADAMTSL2/COL3A1/FGF1/FGF10/FGF7/GLI2/GLI3/GPC3/GRHL2/HOPX/ITGA3/ITGB6/LAMA1/LIF/LOX/MMP14/MYOCD/NODAL/PDGFRA/PDGFRB/PDPN/PGR/PHEX/PTK7/RAB3A/RXFP1/SLC7A11/SOX9	30
M275	MF	GO:0005261	cation channel activity	3.83e-06	0.00017962	ASIC2/ASIC4/CACNG2/CACNG7/CALHM4/CHRNA3/CHRND/CNGB3/GRIK5/GRIN1/HTR3A/HTR3C/KCNA4/KCNC1/KCNH5/KCNH6/KCNIP1/KCNJ6/KCNK2/KCNK9/RHAG/RYR1/SCN2B/SCNN1B/TMC2/TRPC7/TRPV5	27
M4	CC	GO:0036126	sperm flagellum	2.4e-05	0.00017967	AK8/AKAP4/ATP1A4/CATSPER4/CATSPERD/CFAP65/DCDC2C/DNAH17/DNAH8/DNAI2/DNAJB13/DRD2/ODF3/RHO/RSPH6A/SAXO1/SLC22A14/SPACA3/SPAG6/SUN5/TACR2/TACR3/TBC1D21/TCP11/TCTE1/TEKT3/TTC29/TTLL8	28
M19	CC	GO:0045334	clathrin-coated endocytic vesicle	1.93e-05	0.00018057	HLA-DQA1/HLA-DQA2/HLA-DQB1/HLA-DQB2/HLA-DRB1/HLA-DRB5	6
M2	CC	GO:0000940	outer kinetochore	7.13e-06	0.00018081	BUB1B/CCNB1/CENPF/NDC80/PLK1/SKA1/SKA3/SPDL1	8
M4	CC	GO:0043194	axon initial segment	2.46e-05	0.0001816	CNGA3/KCNA1/KCNA2/KCNA4/KCNQ2/KCNQ3/SCN1A/SPTBN4/TRIM46	9
M275	CC	GO:0098793	presynapse	5.32e-06	0.00018269	ADCY8/ADORA1/ATCAY/ATP6V1B1/BRSK1/CALB2/CNTN6/DOC2A/DRD2/ERC2/GABRA2/GAD1/GRIK5/GRIN1/KCNC1/KCNK2/KCNK9/KCTD16/LGI3/NTNG1/PNOC/PRKCG/RIMS1/SLC6A17/SLC6A3/SLC6A9/SLC8A3/SV2A/SV2C/SYNPR/SYT6/TULP1/UNC13C	33
M4	BP	GO:0050795	regulation of behavior	3.46e-06	0.00018276	ADORA1/CNR1/CRH/DRD2/DRD3/GHRHR/GHSR/HTR1A/HTR1D/KCNA2/MC3R/MTNR1B/NLGN1/NPSR1/OPRK1/PENK/RETN/STRA6/TACR3	19
M4	BP	GO:2001257	regulation of cation channel activity	3.51e-06	0.00018346	ABCC8/ACTN2/CACNG2/CACNG3/CACNG7/CACNG8/CASQ1/CRH/DRD2/DRD3/FGF13/GSG1L/HAP1/HRC/JPH2/JPH3/JPH4/KCNA1/KCNC1/KCNG1/KCNS1/MAPK8IP2/MTNR1B/NLGN1/NOS1/NTSR1/OPRM1/RASGRF1/SHANK1/SHISA6/SHISA7/SHISA9/SLC6A9/STAC2/TRDN	35
M4	BP	GO:0030534	adult behavior	3.59e-06	0.0001855	ADAM2/ALK/ATP6V1B1/CARTPT/CHRNA3/CHRNB4/DMBX1/DRD2/DRD3/GABRG2/GHSR/GLRA1/GRM2/KLHL1/LEP/NRXN1/NRXN2/NRXN3/NTSR1/OPRK1/OPRM1/OTOG/PPP1R1B/SCN1A/SHANK1/SLITRK1/SPTBN4/UCHL1/ZFHX2	29
M100	BP	GO:0002820	negative regulation of adaptive immune response	1.28e-05	0.00018837	CD160/IL7R/KLRC1/KLRD1/TBX21/XCL1	6
M18	BP	GO:0051653	spindle localization	1.96e-05	0.00018877	ASPM/MAD2L1/NDC80/NUSAP1/PLK1	5
M5	BP	GO:0034329	cell junction assembly	3.19e-06	0.00018937	ACE/ADD2/ADGRB3/APOD/ARHGAP6/CBLN1/CDH11/CDH24/CDH6/CLDN10/CLDN11/CLDN18/CLSTN2/CNTNAP1/COL16A1/CORO2B/CTNND2/EFNA5/EPHA3/EPHB3/ERBB4/GABRB3/GPC4/GREM1/GRHL2/ILDR1/ITGA2/ITGB4/LRP4/LRRN1/MAP1B/MMP14/NLGN3/NLGN4X/NPHP1/NRCAM/NTRK2/NTRK3/OXTR/PCDHB10/PCDHB11/PCDHB13/PCDHB14/PCDHB4/PCLO/POF1B/PPM1F/SDK2/SLITRK4/SPOCK2/THBS2/THY1/TPBG/WNT4	54
M52	BP	GO:0008652	cellular amino acid biosynthetic process	2.56e-06	0.00019338	AASS/ASL/OAT/SDS/SDSL	5
M2	BP	GO:0046394	carboxylic acid biosynthetic process	1.54e-06	0.00019481	ABHD1/ACOT4/ACSBG1/AGXT/AGXT2/AKR1A1/ALDH18A1/APOA1/APOA4/APOA5/APOC1/APOC3/ASS1/CARNS1/CBR1/CLN3/CYP1A1/CYP1A2/CYP27A1/CYP2D6/CYP46A1/DECR2/EIF6/ELOVL2/ELOVL6/FADS1/FADS2/FADS3/FADS6/FASN/GAMT/GGT1/GGT5/GLS2/GLUD2/GPX4/GSTP1/HAAO/HACD1/HOGA1/HPGDS/HSD17B10/HSD17B8/HSD3B7/ILVBL/LIPG/MCAT/MRI1/NAGS/NDUFAB1/OSBPL7/PHGDH/PKLR/PRKAA2/PRXL2B/PTGES2/PYCR3/RBP1/SCD/SLC27A5/STARD4/THNSL2/TRIB3	63
M2	BP	GO:0009259	ribonucleotide metabolic process	1.54e-06	0.00019481	ACOT1/ACOT2/ACOT4/ACSBG1/ACSL4/ACSL6/ACSS2/ADSS1/AK1/ALDOA/ALDOC/ANTKMT/APRT/ARL2/ATP5F1D/ATP5F1E/ATP5MC2/ATP5ME/ATP5MF/ATP5MG/ATP5MGL/ATP5PO/BAD/CDA/COASY/DGAT1/DNAJC30/EIF6/ELOVL2/ELOVL6/ENO1/ENO3/FBP1/GALK1/GCDH/GCK/GIT1/GPAM/GUK1/HACD1/HMGCR/HMGCS1/JMJD8/LRGUK/ATP6/ATP8/MVD/MVK/NME1/NME3/NME4/NME9/NT5C/NUDT2/NUDT8/NUPR1/PKLR/PMVK/PNP/PPT2/PRKAA2/RAB23/SLC25A1/SLC26A1/SLC2A6/SULT1A1/SULT1A2/SU…	73
M7	BP	GO:0010257	NADH dehydrogenase complex assembly	2.37e-06	0.00019637	NDUFA1/NDUFA11/NDUFA2/NDUFAB1/NDUFAF8/NDUFB1/NDUFB10/NDUFB11/NDUFC1/NDUFS5	10
M7	BP	GO:0032981	mitochondrial respiratory chain complex I assembly	2.37e-06	0.00019637	NDUFA1/NDUFA11/NDUFA2/NDUFAB1/NDUFAF8/NDUFB1/NDUFB10/NDUFB11/NDUFC1/NDUFS5	10
M7	BP	GO:0009636	response to toxic substance	2.44e-06	0.00019726	ABCB6/ADAMTS13/AKR7A3/ASS1/DDC/FABP1/GPX1/GPX4/GSTA1/GSTZ1/INMT/MT1A/MT1E/MT1F/MT1G/MT1H/MT1HL1/MT1M/MT1X/MT2A/SLC22A18	21
M5	BP	GO:0046651	lymphocyte proliferation	3.37e-06	0.00019792	BLK/CARD11/CCR2/CD28/CD3E/CD40LG/CD6/CD79A/CLC/CLECL1/CR2/CRTAM/CTLA4/ELF4/FCRL3/FGF10/GPNMB/HLA-G/IKZF3/IL12RB1/IL23A/IL23R/IL27RA/IL4I1/IL7R/LEF1/MS4A1/MZB1/PIK3CG/PLA2G2D/PRKCQ/PTPN22/RASAL3/RIPK3/SASH3/SLAMF1/SPN/VTCN1/WNT4/XCL1/ZAP70/ZP3	42
M5	BP	GO:0060402	calcium ion transport into cytosol	3.41e-06	0.00019792	ATP1A2/CACNA1C/CACNA2D1/CACNB3/CASQ2/CCR5/CCR7/CXCL10/CXCL11/CXCL9/FASLG/GRIN2A/GRIN2D/GSTM2/JPH1/LCK/MCOLN2/MCOLN3/MS4A1/NALF1/P2RX3/PRKD1/RYR2/THY1/TRPA1/TRPV3/TRPV6/XCL1/XCR1	29
M5	MF	GO:0050840	extracellular matrix binding	2.88e-06	0.00019875	ADAMTS15/CD248/DCN/ELN/FBLN2/ITGA2/ITGA3/LRRC15/LYPD3/OLFML2B/SLIT2/SMOC2/SPARCL1/SPOCK2/SSC5D	15
M275	CC	GO:0045095	keratin filament	6.5e-06	0.00019888	KRT1/KRT14/KRT2/KRT3/KRT5/KRT6A/KRT72/KRT77/KRT78/KRT79/KRT83/KRTAP10-10/KRTAP10-3	13
M275	CC	GO:0099055	integral component of postsynaptic membrane	6.76e-06	0.00019888	ADORA1/CACNG2/CACNG7/CHRND/DRD2/GABRA2/GABRA4/GRID2/GRIK5/GRM5/KCNC1/LRFN5/SLC6A3/SLC6A9	14
M4	MF	GO:0015293	symporter activity	1.07e-05	0.00020458	MFSD2B/SLC10A2/SLC10A6/SLC12A1/SLC12A3/SLC12A5/SLC13A1/SLC13A2/SLC17A6/SLC17A7/SLC18A1/SLC1A6/SLC24A2/SLC24A5/SLC36A2/SLC36A3/SLC4A11/SLC5A11/SLC5A2/SLC5A5/SLC5A7/SLC5A8/SLC6A15/SLC6A17/SLC6A20/SLC6A3/SLC6A4/SLC6A5/SLC6A7/SLC6A9	30
M18	BP	GO:0051438	regulation of ubiquitin-protein transferase activity	2.15e-05	0.00020472	BUB1B/CDC20/MAD2L1/PLK1/UBE2C	5
M52	BP	GO:0046394	carboxylic acid biosynthetic process	3.1e-06	0.00020749	AASS/ACMSD/ASL/BAAT/CYP2E1/OAT/SDS/SDSL	8
M52	BP	GO:0016053	organic acid biosynthetic process	3.25e-06	0.00020749	AASS/ACMSD/ASL/BAAT/CYP2E1/OAT/SDS/SDSL	8
M449	CC	GO:0045095	keratin filament	2.72e-06	0.00020811	KRT1/KRT14/KRT2/KRT3/KRT5/KRT6A/KRT72/KRT77/KRT78/KRT79/KRT83/KRTAP10-10/KRTAP10-3	13
M449	CC	GO:0045211	postsynaptic membrane	3.16e-06	0.00020811	ADORA1/CACNG2/CACNG7/CHRNA3/CHRND/DRD2/GABRA1/GABRA2/GABRA4/GABRB1/GABRR2/GRID2/GRID2IP/GRIK5/GRIN1/GRM5/HTR3A/KCNC1/KCTD16/LHFPL4/SLC6A3/SLC6A9	22
M160	BP	GO:0061640	cytoskeleton-dependent cytokinesis	1.81e-05	0.00020944	ANLN/CEP55/KIF20A/KIF4A/NUSAP1	5
M4	BP	GO:0007215	glutamate receptor signaling pathway	4.18e-06	0.00021384	FRRS1L/GRIA1/GRIA2/GRID2/GRIK2/GRIK3/GRIK4/GRIK5/GRIN1/GRM1/GRM2/GRM3/GRM4/GRM5/PLP1/TRPM1	16
M110	MF	GO:0019843	rRNA binding	1.94e-06	0.00021437	IMP3/MRPL11/RPL11/RPL9/RPS18/RPS4X	6
M19	BP	GO:0001914	regulation of T cell mediated cytotoxicity	4.35e-06	0.0002178	AGER/HLA-A/HLA-B/HLA-DRB1/HLA-F	5
M19	BP	GO:0002253	activation of immune response	4.36e-06	0.0002178	C1QA/C1QB/C1QC/CD5L/CFD/CFP/CMTM3/HLA-A/HLA-DQB1/HLA-DRB1/PYCARD/TYROBP	12
M19	BP	GO:0022407	regulation of cell-cell adhesion	4.38e-06	0.0002178	ADAM8/AGER/EBI3/HLA-A/HLA-DQA1/HLA-DQA2/HLA-DQB1/HLA-DQB2/HLA-DRB1/HLA-DRB5/PYCARD/SELE/TNFAIP8L2	13
M449	MF	GO:0099529	neurotransmitter receptor activity involved in regulation of postsynaptic membrane potential	5.57e-06	0.00021864	CHRNA3/CHRND/GABRA1/GABRA2/GABRA4/GABRB1/GABRR2/GRID2/GRIK5	9
M7	BP	GO:0046686	response to cadmium ion	2.79e-06	0.00021996	ABCB6/MT1A/MT1E/MT1F/MT1G/MT1H/MT1HL1/MT1M/MT1X/MT2A	10
M471	BP	GO:0045785	positive regulation of cell adhesion	8.34e-06	0.00022508	CD28/CLECL1/ICOS/IFNG/IL23R/IL7R/ITGA4/PRKCQ/RHOH/SIRPG	10
M84	CC	GO:0034707	chloride channel complex	1.34e-05	0.00022628	BEST3/CLCN1/CLCNKB/GABRA1/GABRA2/GABRA4/GABRA5/GABRB1/GABRB2/GABRR2	10
M17	BP	GO:0001580	detection of chemical stimulus involved in sensory perception of bitter taste	9.5e-08	0.00022715	TAS2R13/TAS2R14/TAS2R20/TAS2R30/TAS2R31/TAS2R46/TAS2R50	7
M17	BP	GO:0050913	sensory perception of bitter taste	2e-07	0.00022715	TAS2R13/TAS2R14/TAS2R20/TAS2R30/TAS2R31/TAS2R46/TAS2R50	7
M17	BP	GO:0050912	detection of chemical stimulus involved in sensory perception of taste	2.82e-07	0.00022715	TAS2R13/TAS2R14/TAS2R20/TAS2R30/TAS2R31/TAS2R46/TAS2R50	7
M471	BP	GO:0045165	cell fate commitment	8.78e-06	0.00022928	BCL11B/IL23R/IRF4/LY9/SLAMF6/SLAMF8/TBX21/TOX	8
M471	BP	GO:0002697	regulation of immune effector process	8.83e-06	0.00022928	CD28/CD96/IFNG/IL23R/IL7R/IRF4/SLAMF6/SLAMF8/TBX21	9
M310	BP	GO:0042267	natural killer cell mediated cytotoxicity	1.35e-05	0.00023322	KLRC4/KLRK1/KLRC4-KLRK1/SH2D1A/SLAMF6/SLAMF7	6
M2	BP	GO:0016053	organic acid biosynthetic process	1.92e-06	0.00023762	ABHD1/ACOT4/ACSBG1/AGXT/AGXT2/AKR1A1/ALDH18A1/APOA1/APOA4/APOA5/APOC1/APOC3/ASS1/CARNS1/CBR1/CLN3/CYP1A1/CYP1A2/CYP27A1/CYP2D6/CYP46A1/DECR2/EIF6/ELOVL2/ELOVL6/FADS1/FADS2/FADS3/FADS6/FASN/GAMT/GGT1/GGT5/GLS2/GLUD2/GPX4/GSTP1/HAAO/HACD1/HOGA1/HPGDS/HSD17B10/HSD17B8/HSD3B7/ILVBL/LIPG/MCAT/MRI1/NAGS/NDUFAB1/OSBPL7/PHGDH/PKLR/PRKAA2/PRXL2B/PTGES2/PYCR3/RBP1/SCD/SLC27A5/STARD4/THNSL2/TRIB3	63
M4	BP	GO:0015844	monoamine transport	4.75e-06	0.00024046	CARTPT/CHGA/CNR1/CRH/DRD2/DRD3/GHSR/GRM2/HTR1A/KCNA2/MAPK15/NOS1/OPRK1/SLC18A1/SLC22A2/SLC6A3/SLC6A4/SYT3/SYT4/SYT5/SYT6	21
M15	BP	GO:0044106	cellular amine metabolic process	1.02e-06	0.00024246	DBH/GCDH/GDPD3/HAAO/SAT2/SULT1A1/SULT1A2	7
M310	BP	GO:0071887	leukocyte apoptotic process	1.43e-05	0.00024428	CCR7/CD3G/CLC/FASLG/IL7R/PRKCQ/RIPK3	7
M5	BP	GO:0051251	positive regulation of lymphocyte activation	4.26e-06	0.00024493	CARD11/CCR2/CCR7/CD160/CD27/CD28/CD3E/CD40LG/CD5/CD6/CLECL1/EFNB3/FCRL3/FGF10/GLI2/GLI3/HLA-G/ICOS/IFNG/IL12RB1/IL23A/IL23R/IL27RA/IL4I1/IL7R/KLRK1/KLRC4-KLRK1/KMT5C/LCK/LEF1/MDK/MMP14/MYB/PRKCQ/PTPN22/RASAL3/RHOH/SASH3/SIRPG/SLAMF1/SOX12/TBX21/TESPA1/THY1/TOX/VTCN1/XCL1/ZAP70/ZP3	49
M2	BP	GO:0006790	sulfur compound metabolic process	2.08e-06	0.00024795	ACOT1/ACOT2/ACOT4/ACSBG1/ACSL4/ACSL6/ACSS2/AGXT/AHCY/AKR1A1/B3GNT7/CHPF/CHST12/CHST13/CHST14/CHST7/CHST9/CHSY3/CIAO2B/CIAO3/CLIC1/DGAT1/ELOVL2/ELOVL6/ETHE1/GCDH/GGT1/GGT5/GLRX2/GNMT/GPAM/GPX1/GPX4/GSTA1/GSTP1/GSTT2/GSTT2B/GSTZ1/HACD1/HMGCS1/HPGDS/IDUA/MAT1A/MPST/MRI1/MVD/MVK/NAT8/NUBP2/NUDT8/PAX8/PHGDH/PMVK/PPT2/PTGES2/SLC1A2/SLC25A1/SLC25A10/SLC26A1/SQOR/SULT1A1/SULT1A2/SULT1B1/THTPA/TSTD1/XYLT2	66
M2	BP	GO:0006163	purine nucleotide metabolic process	2.09e-06	0.00024795	ACOT1/ACOT2/ACOT4/ACSBG1/ACSL4/ACSL6/ACSS2/ADSS1/AK1/ALDOA/ALDOC/ANTKMT/APRT/ARL2/ATP5F1D/ATP5F1E/ATP5MC2/ATP5ME/ATP5MF/ATP5MG/ATP5MGL/ATP5PO/BAD/COASY/DGAT1/DNAJC30/DNPH1/EIF6/ELOVL2/ELOVL6/ENO1/ENO3/FBP1/GALK1/GCDH/GCK/GIT1/GPAM/GUCA2B/GUK1/HACD1/HMGCR/HMGCS1/JMJD8/LRGUK/ATP6/ATP8/MVD/MVK/NME1/NME3/NME4/NME9/NT5C/NUDT2/NUDT8/NUPR1/PKLR/PMVK/PNP/PPT2/PRKAA2/RAB23/SLC25A1/SLC26A1/SLC2A6/SULT1A1/S…	74
M4	MF	GO:0015294	solute:cation symporter activity	1.34e-05	0.00025081	SLC10A2/SLC10A6/SLC12A1/SLC12A3/SLC12A5/SLC13A1/SLC13A2/SLC17A7/SLC18A1/SLC1A6/SLC36A2/SLC36A3/SLC5A11/SLC5A2/SLC5A5/SLC5A7/SLC5A8/SLC6A15/SLC6A20/SLC6A3/SLC6A4/SLC6A5/SLC6A7/SLC6A9	24
M2	BP	GO:0009201	ribonucleoside triphosphate biosynthetic process	2.17e-06	0.00025249	ALDOA/ANTKMT/ATP5F1D/ATP5F1E/ATP5MC2/ATP5ME/ATP5MF/ATP5MG/ATP5MGL/ATP5PO/DNAJC30/ENO1/ATP6/ATP8/NME1/NME3/NME4/NME9/NUDT2/PKLR/TMSB4X/UQCC3/VPS9D1	23
M5	BP	GO:0002456	T cell mediated immunity	4.48e-06	0.00025461	CCR2/CD1B/CD1E/CD8A/CLC/HLA-G/IL12RB1/IL23A/IL23R/IL4I1/IL7R/JAG1/KLRC1/KLRD1/MYO1G/PRF1/RIPK3/SASH3/SLAMF1/TBX21/XCL1/ZP3	22
M5	BP	GO:0042391	regulation of membrane potential	4.54e-06	0.00025513	ADRB1/ATP1A2/ATP1B2/BVES/CACNA1C/CACNA2D1/CACNB3/CASQ2/CBLN1/CFTR/CHRNA5/CNIH2/CNR2/CNTNAP1/DCN/DMPK/FGF12/GABRB3/GABRG1/GABRP/GLRB/GRID1/GRIN2A/GRIN2D/HCN1/KCNA5/KCNH1/KCNH8/KCNJ5/KCNK13/KCNK3/KCNMB2/KCNN4/MPP2/NALCN/NETO1/NLGN3/NLGN4X/NRCAM/NTRK2/P2RX3/POPDC2/RGS7BP/RYR2/SCN3B/SCN4A/SCN4B/SCN7A/SEZ6/SLC26A3/SLC4A8/TBX18/TCL1A/ZACN	54
M162	BP	GO:0001909	leukocyte mediated cytotoxicity	2e-06	0.00025639	AGER/HLA-A/HLA-B/HLA-F/TYROBP/UNC13D	6
M7	BP	GO:0009201	ribonucleoside triphosphate biosynthetic process	3.39e-06	0.00026179	ANTKMT/ATP5F1E/ATP5MC2/ATP5ME/ATP5MF/ATP5MG/ATP5PO/ENO1/NME3/NUDT2/UQCC3	11
M7	BP	GO:0015986	proton motive force-driven ATP synthesis	3.49e-06	0.00026284	ANTKMT/ATP5F1E/ATP5MC2/ATP5ME/ATP5MF/ATP5MG/ATP5PO	7
M5	BP	GO:0030323	respiratory tube development	4.74e-06	0.00026335	ABCA3/ACE/ADAMTSL2/COL3A1/FGF1/FGF10/FGF7/GLI2/GLI3/GPC3/GRHL2/HOPX/ITGA3/ITGB6/LAMA1/LIF/LOX/MMP14/MYOCD/NODAL/PDGFRA/PDGFRB/PDPN/PGR/PHEX/PTK7/RAB3A/RXFP1/SLC7A11/SOX9	30
M5	BP	GO:0042129	regulation of T cell proliferation	4.86e-06	0.00026717	CARD11/CCR2/CD28/CD3E/CD40LG/CD6/CLC/CLECL1/CRTAM/CTLA4/GPNMB/HLA-G/IL12RB1/IL23A/IL23R/IL27RA/IL4I1/PLA2G2D/PRKCQ/PTPN22/RASAL3/RIPK3/SASH3/SLAMF1/SPN/VTCN1/XCL1/ZAP70/ZP3	29
M303	CC	GO:0005581	collagen trimer	4.57e-06	0.00026786	C1QTNF7/COL4A3/COL4A4/COL4A5/LOX/LUM	6
M84	CC	GO:0045095	keratin filament	1.65e-05	0.00026811	KRT1/KRT14/KRT2/KRT3/KRT5/KRT6A/KRT72/KRT74/KRT77/KRT78/KRT79/KRT83/KRTAP10-10/KRTAP10-3	14
M4	BP	GO:0030049	muscle filament sliding	5.39e-06	0.0002701	MYBPC3/MYH2/MYH4/MYH6/MYH7/MYH8/MYLK2/TNNT2	8
M275	MF	GO:1904315	transmitter-gated ion channel activity involved in regulation of postsynaptic membrane potential	6.2e-06	0.0002701	CHRNA3/CHRND/GABRA1/GABRA2/GABRA4/GABRB1/GABRR2/GRID2/GRIK5	9
M19	BP	GO:0002381	immunoglobulin production involved in immunoglobulin-mediated immune response	5.6e-06	0.00027065	HLA-DQA1/HLA-DQA2/HLA-DQB1/HLA-DQB2/HLA-DRB1/HLA-DRB5	6
M364	BP	GO:0006275	regulation of DNA replication	2.51e-05	0.00027503	CCNA2/CDK1/E2F7/E2F8/ESCO2	5
M4	BP	GO:0072503	cellular divalent inorganic cation homeostasis	5.69e-06	0.00027998	ADCY8/ADCYAP1R1/ADORA1/ATP13A5/ATP2B3/ATP2C2/AVPR1B/CACNA1A/CACNA1B/CACNA1E/CACNA1F/CACNA1S/CALB2/CALCB/CALCR/CASQ1/CAV3/CCKBR/CCL13/CD19/CHRNA9/CIB2/CNR1/CTRC/DRD2/DRD3/EDN3/GATA1/GLP1R/GP5/GPR12/GPR55/GRIA1/GRIK2/GRIN1/GRM1/GRM5/HAP1/HRC/HTR2C/IL13/JPH2/JPH3/JPH4/KEL/LPAR3/LPAR4/MCHR1/MTNR1B/NALF2/NMUR2/NOL3/NOS1/NPSR1/NTSR1/PLA2G1B/PTGER3/RYR1/SLC24A2/SLC24A5/SLC30A3/SLC30A8/SLC39A12/SLC8A2/SL…	72
M4	BP	GO:0007588	excretion	5.7e-06	0.00027998	ADORA1/AQP6/ATP6V0A4/ATP6V1B1/CHRNA3/CHRNB4/CLCNKA/CLCNKB/DRD2/DRD3/NPHS1/NPSR1/POU3F3/SCNN1B/SCNN1G/SLC22A12/SLC22A6/TACR2	18
M100	BP	GO:0002369	T cell cytokine production	1.95e-05	0.0002806	CCR2/CLC/SASH3/TBX21/XCL1	5
M100	BP	GO:0002724	regulation of T cell cytokine production	1.95e-05	0.0002806	CCR2/CLC/SASH3/TBX21/XCL1	5
M86	CC	GO:0034702	ion channel complex	1.18e-06	0.00028522	BEST4/CACNA1S/CATSPER1/CATSPER4/CATSPERD/CHRNA1/CNGB1/GABRG3/HTR3E/KCNA1/KCNA6/KCNH4	12
M5	BP	GO:0045954	positive regulation of natural killer cell mediated cytotoxicity	5.26e-06	0.00028626	CD160/CRTAM/KLRC4/KLRD1/KLRK1/KLRC4-KLRK1/NCR3/RAET1E/SH2D1A/SLAMF6	10
M4	BP	GO:0043588	skin development	5.91e-06	0.00028629	ABCA12/ACER1/ALOX12B/ALOXE3/ALX4/ATP8A2/CASP14/CDH3/CERS3/CLDN4/CNFN/COMP/DSG4/EVPL/FOXN1/IGFBP5/IL1A/KLK5/KRT1/KRT16/KRT17/KRT2/KRT3/KRT4/KRT5/KRT6A/KRT6C/KRT71/KRT72/KRT74/KRT76/KRT77/KRT78/KRT79/KRT81/KRT82/KRT83/KRT85/KRT9/MSX2/RYR1/SCEL/SPINK5/SPRR3/SPRR4/TCF15/TCHH/TFAP2B/WNT16	49
M4	BP	GO:0060047	heart contraction	5.94e-06	0.00028629	ACTC1/ADORA1/ATP1A3/ATP2B3/CACNA1G/CAV3/CHGA/DRD2/EDN3/FGF13/GLP1R/HCN4/HRC/IRX3/ISL1/KCNH2/KCNH6/KCNJ12/MC3R/MYBPC3/MYH6/MYH7/MYL3/MYL4/MYL7/MYLK2/NOS1/S100A1/SCN10A/SCN1A/SCN2B/SCN5A/SGCG/SHOX2/SLC4A3/SLC8A2/SLC8A3/SPTBN4/TACR3/TBX5/TNNI3/TNNT2/TRDN	43
M4	BP	GO:0021953	central nervous system neuron differentiation	6e-06	0.00028646	AGBL4/ARX/CHD5/DCC/DLX1/DRAXIN/DRD2/FAIM2/FEZF2/FOXG1/GABRB1/GRID2/GSX1/ISL1/ISL2/LBX1/LEP/LHX5/LHX8/LMX1A/MAPT/MDGA1/MDGA2/NHLH2/NR2E1/OTP/PHOX2B/POU4F1/SPOCK1/SPTBN4/TBR1/TTLL1/WNT7A	33
M331	BP	GO:0042274	ribosomal small subunit biogenesis	1.11e-06	0.00028693	RPL38/RPS16/RPS21/RPS25/RPS27/RPS28	6
M15	BP	GO:0046395	carboxylic acid catabolic process	1.42e-06	0.00028856	AGXT/CYP26A1/CYP4F12/GCAT/GCDH/HAAO/HOGA1/PLA2G15/QDPR	9
M15	BP	GO:0016054	organic acid catabolic process	1.62e-06	0.00028978	AGXT/CYP26A1/CYP4F12/GCAT/GCDH/HAAO/HOGA1/PLA2G15/QDPR	9
M310	BP	GO:0070227	lymphocyte apoptotic process	1.72e-05	0.00028987	CD3G/CLC/FASLG/IL7R/PRKCQ/RIPK3	6
M449	CC	GO:0099240	intrinsic component of synaptic membrane	5.14e-06	0.00028995	ADCY8/ADORA1/CACNG2/CACNG7/CHRND/CNTN6/DRD2/GABRA2/GABRA4/GRID2/GRIK5/GRM5/KCNC1/NTNG1/SLC6A3/SLC6A9	16
M100	BP	GO:0009620	response to fungus	2.05e-05	0.0002921	DEFA3/DEFA4/GNLY/LTF/MPO/TRIM62	6
M100	BP	GO:0048247	lymphocyte chemotaxis	2.05e-05	0.0002921	CCR2/KLRK1/KLRC4-KLRK1/PIK3CG/XCL1/XCL2	6
M310	BP	GO:0032620	interleukin-17 production	1.78e-05	0.00029306	IFNG/IL23R/LY9/PRKCQ/SLAMF6	5
M310	BP	GO:0032660	regulation of interleukin-17 production	1.78e-05	0.00029306	IFNG/IL23R/LY9/PRKCQ/SLAMF6	5
M19	CC	GO:0032588	trans-Golgi network membrane	3.31e-05	0.00029487	HLA-DQA1/HLA-DQA2/HLA-DQB1/HLA-DQB2/HLA-DRB1/HLA-DRB5	6
M316	MF	GO:0004896	cytokine receptor activity	6.43e-06	0.00029562	CCR5/CXCR3/IL17RE/IL27RA/XCR1	5
M275	BP	GO:0031424	keratinization	4.5e-07	0.00029793	CERS3/KRT1/KRT16/KRT2/KRT3/KRT5/KRT6A/KRT72/KRT77/KRT78/KRT79/KRT83/SPRR4	13
M275	CC	GO:0098936	intrinsic component of postsynaptic membrane	1.1e-05	0.00030144	ADORA1/CACNG2/CACNG7/CHRND/DRD2/GABRA2/GABRA4/GRID2/GRIK5/GRM5/KCNC1/LRFN5/SLC6A3/SLC6A9	14
M310	BP	GO:0002292	T cell differentiation involved in immune response	1.85e-05	0.00030179	IFNG/IL23R/IRF4/LY9/SLAMF6/TBX21	6
M162	CC	GO:0030666	endocytic vesicle membrane	1.88e-05	0.00030246	CYBA/HLA-A/HLA-B/HLA-C/HLA-F/RAB34	6
M100	BP	GO:0050866	negative regulation of cell activation	2.16e-05	0.00030512	BANK1/BPI/CCR2/CNR2/LAX1/PLA2G2D/PTPN22/TBX21/TIGIT/XCL1	10
M109	CC	GO:0098798	mitochondrial protein-containing complex	1.97e-05	0.00030577	ATP5F1E/ATP5ME/ATP5MF/ATP5PO/COX6A1/NDUFA11/NDUFA2/NDUFC1/TOMM7/UQCRQ	10
M84	MF	GO:0016917	GABA receptor activity	8.75e-06	0.00031362	GABRA1/GABRA2/GABRA4/GABRA5/GABRB1/GABRB2/GABRR2	7
M18	BP	GO:0022412	cellular process involved in reproduction in multicellular organism	3.36e-05	0.00031397	ASPM/BRIP1/CFAP97D1/FANCA/KIF18A/KNL1/NCAPH/NDC80/PLK1/TOP2A/TTK	11
M2	MF	GO:0015399	primary active transmembrane transporter activity	2.66e-06	0.000314	ABCA10/ABCB4/ABCB6/ATP13A2/ATP6V0E2/ATP6V1C2/ATP6V1F/COX5B/COX6A1/COX6A2/COX6B1/COX7A1/COX8A/CYB561D2/CYC1/COX1/COX3/CYTB/ND1/ND2/ND3/ND4/ND4L/ND5/ND6/NDUFA1/NDUFA2/NDUFA4/NDUFA8/NDUFB1/NDUFB10/NDUFB7/NDUFC1/NDUFS5/NDUFS6/NDUFS7/NDUFS8/NDUFV1/SURF1/UQCR10	40
M310	BP	GO:0070665	positive regulation of leukocyte proliferation	1.97e-05	0.00031562	CCR2/CD28/CLECL1/FCRL3/IL23R/PRKCQ/PTPN22/SASH3	8
M310	BP	GO:0032103	positive regulation of response to external stimulus	1.98e-05	0.00031562	CCR2/CCR7/CD28/IFNG/KLRC4/KLRK1/KLRC4-KLRK1/PIK3CG/PYHIN1/SH2D1A/SLAMF6/TLR7/TRIM62	13
M310	BP	GO:0042269	regulation of natural killer cell mediated cytotoxicity	1.99e-05	0.00031562	KLRC4/KLRK1/KLRC4-KLRK1/SH2D1A/SLAMF6	5
M4	BP	GO:0055075	potassium ion homeostasis	6.73e-06	0.00031822	ATP12A/ATP1A3/ATP1A4/ATP4A/ATP6V1B1/KCNH2/SCNN1B/SLC12A1/SLC12A3/SLC12A5/SLC9A4/TFAP2B	12
M464	MF	GO:0050840	extracellular matrix binding	3.32e-06	0.00032488	CD248/DCN/LRRC15/SLIT2/SSC5D	5
M5	BP	GO:0042098	T cell proliferation	6.04e-06	0.00032509	CARD11/CCR2/CD28/CD3E/CD40LG/CD6/CLC/CLECL1/CRTAM/CTLA4/ELF4/GPNMB/HLA-G/IL12RB1/IL23A/IL23R/IL27RA/IL4I1/PIK3CG/PLA2G2D/PRKCQ/PTPN22/RASAL3/RIPK3/SASH3/SLAMF1/SPN/VTCN1/WNT4/XCL1/ZAP70/ZP3	32
M471	BP	GO:0002285	lymphocyte activation involved in immune response	1.29e-05	0.00032545	CD28/IFNG/IL23R/IRF4/LY9/SLAMF6/TBX21	7
M471	BP	GO:0033077	T cell differentiation in thymus	1.3e-05	0.00032545	BCL11B/CD28/CD3G/IL7R/TOX	5
M86	CC	GO:1902495	transmembrane transporter complex	2.72e-06	0.00032899	ATP12A/BEST4/CACNA1S/CATSPER1/CATSPER4/CATSPERD/CHRNA1/CNGB1/GABRG3/HTR3E/KCNA1/KCNA6/KCNH4	13
M2	CC	GO:0031301	integral component of organelle membrane	1.34e-05	0.00032908	ABCB6/ATP13A2/BAK1/BCAP31/BNIP1/BSCL2/CCDC51/CHCHD10/CHCHD6/CHST12/CLN3/COA3/DHCR7/DOLPP1/DPM3/EBP/ELOVL2/ELOVL6/EMC10/EMC9/FICD/FIS1/FITM1/FKBP8/GPAA1/HACD1/HLA-A/HLA-B/HLA-C/HLA-DQA1/HLA-DQA2/HLA-DQB1/HLA-DQB2/HLA-DRB1/HLA-DRB5/HLA-F/HSPA5/LFNG/MFNG/MICOS10/MICOS13/CYTB/P2RX5/P2RX6/PCSK4/PET100/PEX11G/PEX16/PREB/PTPRS/QSOX1/RCE1/RFNG/RHOT2/SCD/SLC27A5/SLC37A2/SLC39A13/SLC66A1/SPAG4/SPIRE1/STEAP…	70
M364	MF	GO:0015631	tubulin binding	6.1e-06	0.00033538	CENPE/DIAPH3/DLGAP5/GTSE1/KIF15/KIF4A/NUSAP1/SPC24	8
M364	BP	GO:0051052	regulation of DNA metabolic process	3.16e-05	0.0003373	CCNA2/CDK1/E2F7/E2F8/ESCO2/PARPBP/POLQ/RAD51AP1	8
M52	MF	GO:0019842	vitamin binding	4.58e-06	0.00033757	EGLN3/GPT2/OAT/SDS/SDSL/TAT	6
M4	BP	GO:0003015	heart process	7.25e-06	0.0003393	ACTC1/ADORA1/ATP1A3/ATP2B3/CACNA1G/CAV3/CHGA/DRD2/EDN3/FGF13/GLP1R/HCN4/HRC/IRX3/ISL1/KCNH2/KCNH6/KCNJ12/MC3R/MYBPC3/MYH6/MYH7/MYL3/MYL4/MYL7/MYLK2/NOS1/NOX4/S100A1/SCN10A/SCN1A/SCN2B/SCN5A/SGCG/SHOX2/SLC4A3/SLC8A2/SLC8A3/SPTBN4/TACR3/TBX5/TNNI3/TNNT2/TRDN	44
M19	BP	GO:0016064	immunoglobulin mediated immune response	7.24e-06	0.00034026	C1QA/C1QB/C1QC/HLA-DQA1/HLA-DQA2/HLA-DQB1/HLA-DQB2/HLA-DRB1/HLA-DRB5	9
M4	MF	GO:0022839	ion gated channel activity	1.88e-05	0.00034566	ANO4/ASIC1/ASIC2/CATSPER1/CATSPER4/CLCA1/CLCA2/KCNK18/KCNN1/KCNT1/NMUR2/PKD2L1/TMEM63C/TTYH1	14
M84	BP	GO:0042391	regulation of membrane potential	4.72e-07	0.00034824	ADORA1/ASIC2/ATP1A3/CACNG2/CAV3/CHRNA3/CHRND/CLCN1/DRD2/GABRA1/GABRA2/GABRA4/GABRA5/GABRB1/GABRB2/GABRR2/GJD2/GRID2/GRIK5/GRIN1/GRM5/HTR3A/HTR3C/KCNC1/KCNH5/KCNH6/KCNK2/KCNK9/MAPK8IP2/NPAS4/RIMS1/SCN2B/SLC4A3/SLC8A3/TBX5/TMEM108	36
M275	BP	GO:0042391	regulation of membrane potential	6.33e-07	0.00034945	ADORA1/ASIC2/ATP1A3/CACNG2/CAV3/CHRNA3/CHRND/DRD2/GABRA1/GABRA2/GABRA4/GABRB1/GABRR2/GJD2/GRID2/GRIK5/GRIN1/GRM5/HTR3A/HTR3C/KCNC1/KCNH5/KCNH6/KCNK2/KCNK9/NPAS4/RIMS1/SCN2B/SLC8A3/TBX5/TMEM108	31
M100	BP	GO:0002718	regulation of cytokine production involved in immune response	2.5e-05	0.00035066	CCR2/CD160/CD96/CLC/SASH3/TBX21/XCL1	7
M100	BP	GO:0046633	alpha-beta T cell proliferation	2.52e-05	0.00035066	CCR2/CD28/ELF4/PTPN22/XCL1	5
M126	CC	GO:0022626	cytosolic ribosome	6.73e-06	0.00035429	RPL18/RPL18A/RPL28/RPS15/RPS9	5
M5	BP	GO:0042269	regulation of natural killer cell mediated cytotoxicity	6.66e-06	0.00035487	CD160/CRTAM/HLA-G/KLRC1/KLRC4/KLRD1/KLRK1/KLRC4-KLRK1/NCR1/NCR3/RAET1E/SH2D1A/SLAMF6	13
M449	CC	GO:0098793	presynapse	7.24e-06	0.00035743	ADCY8/ADORA1/ATCAY/ATP6V1B1/BRSK1/CALB2/CNTN6/DOC2A/DRD2/ERC2/GABRA2/GRIK5/GRIN1/KCNC1/KCNK2/KCNK9/KCTD16/LGI3/NTNG1/PNOC/PRKCG/RIMS1/SLC6A17/SLC6A3/SLC6A9/SLC8A3/SV2A/SV2C/SYNPR/SYT6/TULP1	31
M4	BP	GO:0060402	calcium ion transport into cytosol	7.8e-06	0.0003615	ADCYAP1R1/CACNA1A/CACNA1B/CACNA1E/CACNA1F/CACNA1S/CALCR/CASQ1/CD19/DRD2/GP5/GRIN1/HAP1/HRC/HTR2C/IL13/JPH2/JPH3/JPH4/NALF2/NOL3/NOS1/NPSR1/NTSR1/PLA2G1B/RYR1/SLC24A2/SLC8A2/SLC8A3/TRDN/TRPC3/TRPM1/TRPV5	33
M364	BP	GO:0000086	G2/M transition of mitotic cell cycle	3.45e-05	0.00036272	CCNA2/CDK1/CLSPN/DTL/MELK	5
M5	BP	GO:0070663	regulation of leukocyte proliferation	6.91e-06	0.00036441	BLK/CARD11/CCR2/CD28/CD3E/CD40LG/CD6/CLC/CLECL1/CRTAM/CTLA4/FCRL3/FGF10/GPNMB/GREM1/HLA-G/IKZF3/IL12RB1/IL23A/IL23R/IL27RA/IL34/IL4I1/IL5RA/MZB1/PLA2G2D/PRKCQ/PTPN22/RASAL3/RIPK3/SASH3/SLAMF1/SPN/VTCN1/XCL1/ZAP70/ZP3	37
M4	BP	GO:0016339	calcium-dependent cell-cell adhesion via plasma membrane cell adhesion molecules	7.95e-06	0.00036523	CDH10/CDH12/CDH16/CDH17/CDH18/CDH20/CDH22/CDH7/CDH8/CDH9/NLGN1/PCDHB2/PCDHB5/PCDHB6	14
M2	BP	GO:0051304	chromosome separation	3.22e-06	0.00036736	AURKB/BUB1/BUB1B/CCNB1/CDC6/CENPE/CENPF/CENPS/CENPX/DLGAP5/EME1/EME2/MAD1L1/MAD2L1/MAD2L1BP/MAD2L2/NCAPH/NCAPH2/NDC80/PLK1/PRAP1/PTTG1/SPDL1/TOP2A/TTK/UBE2C/ZWINT	27
M19	BP	GO:0019724	B cell mediated immunity	8.1e-06	0.00037002	C1QA/C1QB/C1QC/HLA-DQA1/HLA-DQA2/HLA-DQB1/HLA-DQB2/HLA-DRB1/HLA-DRB5	9
M100	BP	GO:0002294	CD4-positive, alpha-beta T cell differentiation involved in immune response	2.67e-05	0.00037045	IFNG/IL23R/IRF4/LY9/SLAMF6/TBX21	6
M5	CC	GO:1902495	transmembrane transporter complex	1.28e-05	0.00037307	ANO2/ATP1A2/ATP1B2/CACNA1C/CACNA2D1/CACNA2D2/CACNA2D3/CACNB1/CACNB3/CACNB4/CASQ2/CATSPERB/CFTR/CHRNA5/CLIC5/CLIC6/CNGA4/CNIH2/CNIH3/CPT1C/DPP10/FXYD2/GABRB3/GABRG1/GABRP/GLRB/GRIN2A/GRIN2D/HCN1/KCNA3/KCNA5/KCND1/KCNH1/KCNIP3/KCNJ16/KCNJ5/KCNMB1/KCNMB2/KCNN4/PKD1L1/RYR2/SCN3B/SCN4A/SCN4B/SCN7A/TRPC4/TRPC6/TRPV6	48
M5	CC	GO:1990351	transporter complex	1.32e-05	0.00037307	ANO2/ATP10A/ATP1A2/ATP1B2/ATP8B2/CACNA1C/CACNA2D1/CACNA2D2/CACNA2D3/CACNB1/CACNB3/CACNB4/CASQ2/CATSPERB/CFTR/CHRNA5/CLIC5/CLIC6/CNGA4/CNIH2/CNIH3/CPT1C/DPP10/FXYD2/GABRB3/GABRG1/GABRP/GLRB/GRIN2A/GRIN2D/HCN1/KCNA3/KCNA5/KCND1/KCNH1/KCNIP3/KCNJ16/KCNJ5/KCNMB1/KCNMB2/KCNN4/PKD1L1/RYR2/SCN3B/SCN4A/SCN4B/SCN7A/TRPC4/TRPC6/TRPV6	50
M84	BP	GO:0006836	neurotransmitter transport	6.08e-07	0.00037392	BRSK1/CAMK2A/CHAT/CHRNA3/CPLX2/DOC2A/DRD2/DRD3/ERC2/GABRA2/GFAP/GRIK5/PRKCG/RIMS1/SLC17A6/SLC1A6/SLC22A2/SLC6A17/SLC6A3/SLC6A9/SV2A/SV2C/UNC13C	23
M4	BP	GO:0007631	feeding behavior	8.28e-06	0.00037671	ATP8A2/CARTPT/CNR1/DMBX1/DRD2/GFRAL/GHSR/HTR2C/LEP/MC3R/MCHR1/NEGR1/NMUR2/NPSR1/OPRK1/OPRM1/POU4F1/PYY/RETN/STRA6/TACR3/TBR1/TCF15/UCHL1	24
M100	BP	GO:0032733	positive regulation of interleukin-10 production	2.84e-05	0.00038961	CD28/IRF4/SASH3/TIGIT/XCL1	5
M100	BP	GO:0002367	cytokine production involved in immune response	2.85e-05	0.00038961	CCR2/CD160/CD96/CLC/SASH3/TBX21/XCL1	7
M7	CC	GO:0045263	proton-transporting ATP synthase complex, coupling factor F(o)	2.39e-05	0.00039054	ATP5MC2/ATP5ME/ATP5MF/ATP5MG/ATP5PO	5
M4	MF	GO:0022804	active transmembrane transporter activity	2.21e-05	0.00039798	ABCA12/ABCB5/ABCC12/ABCC8/ABCG4/ATP12A/ATP13A5/ATP1A3/ATP1A4/ATP2B3/ATP2C2/ATP4A/ATP6V1G2/CDH17/KCNJ11/MFSD2B/SLC10A2/SLC10A6/SLC12A1/SLC12A3/SLC12A5/SLC13A1/SLC13A2/SLC17A6/SLC17A7/SLC18A1/SLC1A6/SLC22A11/SLC22A2/SLC22A6/SLC22A8/SLC24A2/SLC24A5/SLC26A8/SLC26A9/SLC36A2/SLC36A3/SLC4A1/SLC4A11/SLC4A3/SLC5A11/SLC5A2/SLC5A5/SLC5A7/SLC5A8/SLC6A15/SLC6A17/SLC6A20/SLC6A3/SLC6A4/SLC6A5/SLC6A7/SLC6A9/SLC8…	62
M100	BP	GO:0050777	negative regulation of immune response	2.95e-05	0.00040022	CCR2/CD160/CD96/IL7R/KLRC1/KLRD1/SLAMF8/TBX21/XCL1	9
M5	BP	GO:0002360	T cell lineage commitment	7.7e-06	0.00040149	BATF/IL12RB1/IL23A/IL23R/IRF4/LY9/SLAMF6/SPN/TBX21/TOX	10
M84	CC	GO:0098878	neurotransmitter receptor complex	2.6e-05	0.00040364	CACNG2/CACNG3/CACNG7/GRID2/GRIK5/GRIN1/HTR3A/HTR3C/VWC2	9
M84	CC	GO:0044305	calyx of Held	2.68e-05	0.00040364	ADORA1/CPLX2/KCNC1/KCNK2/PRKCG/UNC13C	6
M4	MF	GO:0005231	excitatory extracellular ligand-gated ion channel activity	2.29e-05	0.00040495	CHRNA1/CHRNA2/CHRNA3/CHRNA9/CHRNB4/CHRND/CHRNG/GLRA1/GLRA2/GLRA3/GRIK2	11
M2	BP	GO:1901293	nucleoside phosphate biosynthetic process	3.63e-06	0.00040537	ACSBG1/ACSL4/ACSL6/ACSS2/ADSS1/AK1/AK7/ALDOA/ANTKMT/APRT/ASPDH/ATP5F1D/ATP5F1E/ATP5MC2/ATP5ME/ATP5MF/ATP5MG/ATP5MGL/ATP5PO/CDA/CMPK2/COASY/DNAJC30/ELOVL2/ELOVL6/ENO1/ENTPD8/FCSK/GCDH/GUCA2B/GUK1/HAAO/HACD1/ME1/ATP6/ATP8/NAPRT/NME1/NME3/NME4/NME9/NUDT2/PARP10/PKLR/PNP/PPT2/RRM2/SLC25A1/SLC26A1/TK1/TMSB4X/UQCC3/VPS9D1	53
M7	MF	GO:0016655	oxidoreductase activity, acting on NAD(P)H, quinone or similar compound as acceptor	4.16e-06	0.000406	DCXR/NDUFA1/NDUFA2/NDUFA4/NDUFB1/NDUFB10/NDUFC1/NDUFS5/NDUFS6/TP53I3	10
M86	CC	GO:1990351	transporter complex	5.04e-06	0.00040674	ATP12A/BEST4/CACNA1S/CATSPER1/CATSPER4/CATSPERD/CHRNA1/CNGB1/GABRG3/HTR3E/KCNA1/KCNA6/KCNH4	13
M2	BP	GO:0065005	protein-lipid complex assembly	3.79e-06	0.0004155	APOA1/APOA2/APOA4/APOA5/APOC1/APOC3/APOE/APOM/BIN1/DGAT1/MFSD2A/SOAT2/ZDHHC8	13
M4	MF	GO:0005201	extracellular matrix structural constituent	2.43e-05	0.00041859	ACAN/ADIPOQ/COL11A1/COL11A2/COL17A1/COL22A1/COL24A1/COL28A1/COL2A1/COL4A6/COL6A5/COL7A1/COL9A1/COL9A2/COMP/DSPP/EMILIN3/FBN3/GP2/HAPLN1/MATN1/MEPE/MFAP5/MUC17/MUC5AC/OPTC/OTOL1/TECTB/UMOD/UMODL1/ZP1/ZP2/ZP4	33
M4	MF	GO:0051378	serotonin binding	2.5e-05	0.00041859	HTR1A/HTR1D/HTR1E/HTR2C/HTR3A/HTR4/SLC6A4	7
M4	MF	GO:0008188	neuropeptide receptor activity	2.51e-05	0.00041859	GPR139/MC2R/MCHR1/NMUR2/NPBWR2/NPFFR1/NPSR1/NTSR1/OPRM1/QRFPR/SORCS1/SORCS3/TACR2/TACR3	14
M126	CC	GO:0015934	large ribosomal subunit	1.06e-05	0.00041968	MRPL23/MRPL28/RPL18/RPL18A/RPL28	5
M464	BP	GO:0030198	extracellular matrix organization	7.86e-07	0.00042627	ABI3BP/ANTXR1/COL4A3/COL4A4/COL4A5/LOX/LUM/PDGFRA/PDPN/TLL1	10
M464	BP	GO:0043062	extracellular structure organization	8.09e-07	0.00042627	ABI3BP/ANTXR1/COL4A3/COL4A4/COL4A5/LOX/LUM/PDGFRA/PDPN/TLL1	10
M464	BP	GO:0045229	external encapsulating structure organization	8.58e-07	0.00042627	ABI3BP/ANTXR1/COL4A3/COL4A4/COL4A5/LOX/LUM/PDGFRA/PDPN/TLL1	10
M108	CC	GO:0098798	mitochondrial protein-containing complex	1.34e-05	0.00043336	ATP5MC2/COX6A2/COX6B1/COX7A1/MICOS13/MPV17L2/MRPL41/MRPL55/MRPS12/NDUFB11/TIMM29	11
M275	MF	GO:0099529	neurotransmitter receptor activity involved in regulation of postsynaptic membrane potential	1.07e-05	0.0004348	CHRNA3/CHRND/GABRA1/GABRA2/GABRA4/GABRB1/GABRR2/GRID2/GRIK5	9
M275	CC	GO:0043292	contractile fiber	1.7e-05	0.00043659	ACTC1/C10orf71/CAV3/HRC/JPH2/MYBPHL/MYH1/MYH13/MYH6/MYH8/MYLPF/MYL3/MYL4/MYL7/MYO18B/MYOM3/MYOZ1/RYR1/TNNT1/TRIM63	20
M5	BP	GO:0006874	cellular calcium ion homeostasis	8.52e-06	0.00043984	ATP13A4/ATP1A2/BDKRB2/CACNA1C/CACNA2D1/CACNB3/CASQ2/CASR/CCL28/CCR2/CCR4/CCR5/CCR7/CXCL10/CXCL11/CXCL9/CXCR3/DMPK/FASLG/GCM2/GIPR/GPR174/GRIN2A/GRIN2D/GSTM2/JPH1/KCNA5/KCNK3/LCK/LPAR1/MCOLN2/MCOLN3/MS4A1/NALF1/OXTR/P2RX3/P2RY1/P2RY10/PDGFRA/PIK3CG/PKHD1/PRKD1/PTGDR/PTGIR/RYR2/SCGN/SLC24A3/SPINK1/THY1/TRPA1/TRPC4/TRPC6/TRPV3/TRPV6/XCL1/XCR1	56
M471	BP	GO:0002253	activation of immune response	1.8e-05	0.00044198	BANK1/CD247/CD28/GCSAM/ITK/LAX1/MS4A1/PYHIN1/TRAT1	9
M5	BP	GO:0050919	negative chemotaxis	8.65e-06	0.00044218	EFNA5/LGR6/NRG3/ROBO1/SEMA3A/SEMA3C/SEMA3D/SEMA3E/SEMA3G/SEMA4F/SEMA5B/SEMA7A/SLIT2	13
M84	BP	GO:0031424	keratinization	9.4e-07	0.00044675	CERS3/KRT1/KRT16/KRT2/KRT3/KRT5/KRT6A/KRT72/KRT74/KRT77/KRT78/KRT79/KRT83/SPRR4	14
M84	BP	GO:0030216	keratinocyte differentiation	1.01e-06	0.00044675	ACER1/CERS3/DSG4/FOXN1/KRT1/KRT16/KRT2/KRT3/KRT5/KRT6A/KRT72/KRT74/KRT77/KRT78/KRT79/KRT83/MSX2/SCEL/SPRR4/WNT16	20
M84	BP	GO:0006936	muscle contraction	1.09e-06	0.00044675	ADORA1/ATP8A2/CASQ1/CAV3/CHRNA3/CHRND/CLCN1/COMP/DRD2/HRC/HTR1D/MYBPC1/MYBPH/MYH1/MYH13/MYH2/MYH4/MYH6/MYH8/MYLPF/MYL3/MYL4/MYOM3/RYR1/SCN2B/SCNN1B/SLC8A3/TACR3/TNNT1/TNNT3/TRIM63	31
M4	BP	GO:0015711	organic anion transport	9.95e-06	0.00044887	ADORA1/AVPR1B/DRD2/DRD3/GFAP/GRM1/GRM2/IL1A/LEP/NMUR2/NOS2/NTSR1/PLA2G1B/PLA2G2C/PLA2G2F/PLA2G4F/RHAG/RTBDN/SLC10A2/SLC10A6/SLC13A2/SLC17A6/SLC17A7/SLC1A6/SLC22A11/SLC22A12/SLC22A13/SLC22A14/SLC22A2/SLC22A6/SLC25A21/SLC25A41/SLC26A8/SLC26A9/SLC27A6/SLC36A2/SLC36A3/SLC38A5/SLC44A4/SLC4A1/SLC4A11/SLC4A3/SLC52A1/SLC5A8/SLC66A1L/SLC6A15/SLC6A17/SLC6A20/SLC6A5/SLC6A7/SLC6A9/SLC7A3/SLCO1C1/SLCO6A1/SV2A…	56
M5	BP	GO:0006816	calcium ion transport	8.91e-06	0.00045121	ACE/ADRA2A/ATP1A2/BSPRY/CACNA1C/CACNA2D1/CACNA2D2/CACNA2D3/CACNB1/CACNB3/CACNB4/CASQ2/CASR/CCR5/CCR7/CD33/CD84/CXCL10/CXCL11/CXCL9/FASLG/FCRL3/GRIN2A/GRIN2D/GRM6/GSTM2/JPH1/KCNN4/LCK/MCOLN2/MCOLN3/MS4A1/NALCN/NALF1/P2RX3/PDGFRB/PIK3CG/PKD1L1/PKD2L2/PLPP4/PRKD1/REM1/RYR2/SLC24A3/SPINK1/THY1/TRPA1/TRPC4/TRPC6/TRPV3/TRPV6/XCL1/XCR1	53
M310	BP	GO:0002700	regulation of production of molecular mediator of immune response	2.94e-05	0.00045468	CCR2/CD28/CD96/CLC/FCRL3/PTPN22/SASH3/TBX21	8
M310	BP	GO:0043370	regulation of CD4-positive, alpha-beta T cell differentiation	3e-05	0.00045468	IFNG/IL23R/IRF4/SASH3/TBX21	5
M310	BP	GO:0070231	T cell apoptotic process	3e-05	0.00045468	CLC/FASLG/IL7R/PRKCQ/RIPK3	5
M310	BP	GO:0002685	regulation of leukocyte migration	3.01e-05	0.00045468	CCR2/CCR7/GCSAM/ITGA4/KLRK1/KLRC4-KLRK1/RHOH/RIPK3/SLAMF8	9
M52	BP	GO:0043648	dicarboxylic acid metabolic process	7.7e-06	0.00045726	ACMSD/GPT2/OAT/PRODH/TAT	5
M7	BP	GO:0006120	mitochondrial electron transport, NADH to ubiquinone	6.23e-06	0.00045892	NDUFA1/NDUFA2/NDUFA4/NDUFAB1/NDUFB1/NDUFB10/NDUFC1/NDUFS5/NDUFS6	9
M7	BP	GO:0042776	proton motive force-driven mitochondrial ATP synthesis	6.4e-06	0.0004614	ANTKMT/ATP5F1E/ATP5ME/ATP5MF/ATP5MG/ATP5PO	6
M2	BP	GO:0009205	purine ribonucleoside triphosphate metabolic process	4.3e-06	0.00046286	ALDOA/ANTKMT/ATP5F1D/ATP5F1E/ATP5MC2/ATP5ME/ATP5MF/ATP5MG/ATP5MGL/ATP5PO/DNAJC30/ENO1/ATP6/ATP8/NME1/NME3/NME4/NME9/NUDT2/PKLR/RAB23/TMSB4X/UQCC3/VPS9D1	24
M5	BP	GO:1903706	regulation of hemopoiesis	9.35e-06	0.0004686	CARD11/CCR2/CD2/CD27/CD28/CLDN18/CRTAM/CTLA4/DCSTAMP/FANCD2/FCRL3/GLI2/GLI3/GPR171/GPR68/H4C8/HLA-G/IFNG/IKZF3/IL12RB1/IL23A/IL23R/IL34/IL4I1/IL7R/IRF4/JAG1/LEF1/LIF/LOX/LRRC17/LTF/MDK/MMP14/MYB/PTN/RARG/RHOH/ROR2/SASH3/SCIN/SLAMF8/SOX12/TBX21/TESC/TESPA1/TOX/ZAP70	48
M5	BP	GO:0007416	synapse assembly	9.6e-06	0.00047178	ADD2/ADGRB3/CBLN1/CLSTN2/EFNA5/EPHB3/ERBB4/GABRB3/GPC4/LRP4/LRRN1/MAP1B/NLGN3/NLGN4X/NRCAM/NTRK2/NTRK3/OXTR/PCDHB10/PCDHB11/PCDHB13/PCDHB14/PCDHB4/PCLO/SDK2/SLITRK4/SPOCK2/THBS2/TPBG	29
M5	BP	GO:0002827	positive regulation of T-helper 1 type immune response	9.61e-06	0.00047178	CCR2/IL12RB1/IL23A/IL23R/IL27RA/SLAMF1/TBX21/XCL1	8
M5	BP	GO:0001763	morphogenesis of a branching structure	9.69e-06	0.00047178	BCL11A/CASR/COL13A1/DDR1/EYA1/FGF1/FGF10/FGF7/GLI2/GLI3/GPC3/GREM1/GRHL2/LAMA1/LEF1/MDK/MMP14/NFATC4/NPNT/PGR/PKHD1/SEMA3A/SEMA3C/SEMA3E/SLIT2/SOX9/SPINT1/SPINT2/SULF1/TACSTD2/WNT4	31
M2	BP	GO:0061687	detoxification of inorganic compound	4.51e-06	0.0004763	ABCB6/MT1A/MT1E/MT1F/MT1G/MT1H/MT1HL1/MT1M/MT1X/MT2A	10
M2	BP	GO:0007094	mitotic spindle assembly checkpoint signaling	4.75e-06	0.0004763	AURKB/BUB1/BUB1B/CCNB1/CENPF/MAD1L1/MAD2L1/MAD2L1BP/MAD2L2/NDC80/PLK1/PRAP1/SPDL1/TTK/ZWINT	15
M2	BP	GO:0071173	spindle assembly checkpoint signaling	4.75e-06	0.0004763	AURKB/BUB1/BUB1B/CCNB1/CENPF/MAD1L1/MAD2L1/MAD2L1BP/MAD2L2/NDC80/PLK1/PRAP1/SPDL1/TTK/ZWINT	15
M2	BP	GO:0071174	mitotic spindle checkpoint signaling	4.75e-06	0.0004763	AURKB/BUB1/BUB1B/CCNB1/CENPF/MAD1L1/MAD2L1/MAD2L1BP/MAD2L2/NDC80/PLK1/PRAP1/SPDL1/TTK/ZWINT	15
M364	CC	GO:0072686	mitotic spindle	5.92e-05	0.00047851	CDK1/CENPE/CKAP2L/NUSAP1/SKA3	5
M5	BP	GO:0046635	positive regulation of alpha-beta T cell activation	9.96e-06	0.00048013	CCR2/CD160/CD28/CD3E/GLI3/IFNG/IL12RB1/IL23A/IL23R/MYB/PRKCQ/PTPN22/RASAL3/SASH3/XCL1/ZAP70	16
M4	CC	GO:0097730	non-motile cilium	6.6e-05	0.00048094	ATP1A4/ATP8A2/C4orf47/CACNA1F/CIB2/CNGB1/CNGB3/DRD2/GRK1/GUCY2D/GUCY2F/KIF17/KNCN/MCHR1/OPN1LW/OPN4/PCARE/PCDH15/PDE6A/PKD2L1/PPEF2/RCVRN/RD3/RGR/RHO/RP1/RP1L1/SAG/STRC/TTLL6/TULP1	31
M275	CC	GO:0043679	axon terminus	2.01e-05	0.00048605	ADORA1/CALB2/DRD2/GAD1/GRIK5/GRIN1/KCNC1/KCNK2/PNOC/PRKCG/SLC8A3/TULP1/UNC13C	13
M100	BP	GO:0050830	defense response to Gram-positive bacterium	3.67e-05	0.00048974	DEFA3/DEFA4/IL7R/KLRK1/KLRC4-KLRK1/LYZ/RNASE3	7
M100	BP	GO:0030183	B cell differentiation	3.68e-05	0.00048974	CD79A/FCRL3/IKZF3/ITGA4/ITM2A/LYL1/MS4A1/SLAMF8	8
M99	MF	GO:0004364	glutathione transferase activity	3.77e-06	0.00049363	GSTM1/GSTM2/GSTM3/GSTM4/GSTM5	5
M316	CC	GO:0009897	external side of plasma membrane	1.13e-05	0.00049685	CCR5/CD3D/CD3E/CD6/CXCR3/IL27RA/SPN/XCR1	8
M471	BP	GO:0002429	immune response-activating cell surface receptor signaling pathway	2.09e-05	0.00049687	BANK1/CD247/CD28/GCSAM/ITK/LAX1/MS4A1/TRAT1	8
M471	BP	GO:0002757	immune response-activating signal transduction	2.09e-05	0.00049687	BANK1/CD247/CD28/GCSAM/ITK/LAX1/MS4A1/TRAT1	8
M2	BP	GO:0000075	cell cycle checkpoint signaling	5.05e-06	0.00049711	AURKB/BABAM1/BLM/BRIP1/BUB1/BUB1B/CCNB1/CCND1/CDC45/CDC6/CDK1/CENPF/CLSPN/DTL/EME1/EME2/FBXO6/GTSE1/H2AX/MAD1L1/MAD2L1/MAD2L1BP/MAD2L2/NDC80/NOP53/ORC1/PIDD1/PLK1/PRAP1/RAD9B/RPL26/RPS27L/SPDL1/TICRR/TREX1/TTK/WDR76/ZFYVE19/ZWINT	39
M99	MF	GO:0005201	extracellular matrix structural constituent	5.07e-06	0.0004986	ABI3BP/COL25A1/COL4A3/COL4A4/COL4A5/DCN/IGFBP7/LAMA2/LUM/OGN	10
M333	CC	GO:0044391	ribosomal subunit	2.27e-06	0.00050125	MRPL11/MRPL21/MRPL54/RPL11/RPL21/RPS18/RPS20/UBA52	8
M2	BP	GO:0006754	ATP biosynthetic process	5.2e-06	0.00050362	ALDOA/ANTKMT/ATP5F1D/ATP5F1E/ATP5MC2/ATP5ME/ATP5MF/ATP5MG/ATP5MGL/ATP5PO/DNAJC30/ENO1/ATP6/ATP8/NUDT2/PKLR/TMSB4X/UQCC3/VPS9D1	19
M19	CC	GO:0030665	clathrin-coated vesicle membrane	5.96e-05	0.00050748	HLA-DQA1/HLA-DQA2/HLA-DQB1/HLA-DQB2/HLA-DRB1/HLA-DRB5	6
M2	BP	GO:0044282	small molecule catabolic process	5.37e-06	0.00050943	ABHD1/ACADS/ACADSB/ACAT2/ACOT4/ACOX2/ADTRP/AGXT/AGXT2/AKR1A1/ALDH1B1/ALDH4A1/AMDHD1/AMDHD2/APOE/BAD/CARNS1/CDA/CYP1A1/CYP26A1/CYP27A1/CYP46A1/CYP4F12/DDAH2/DECR2/ECI1/ENO1/FAAH/FABP1/FTCD/FUT6/GALE/GALK1/GALT/GCAT/GCDH/GCK/GLDC/GLS2/GLUD2/GLYCTK/GPT/GSTZ1/HAAO/HOGA1/HSD17B10/ILVBL/IMPA2/KYAT1/MAT1A/MCAT/MFSD2A/MPST/NUDT1/NUDT8/PLA2G15/PLIN5/PNP/PON3/PRODH2/QDPR/SESN2/SLC27A4/SULT1A1/SULT1A2/SULT1…	70
M2	BP	GO:0072330	monocarboxylic acid biosynthetic process	5.65e-06	0.00050943	ABHD1/ACOT4/ACSBG1/APOA1/APOA4/APOA5/APOC1/APOC3/CBR1/CYP1A1/CYP1A2/CYP27A1/CYP2D6/CYP46A1/DECR2/EIF6/ELOVL2/ELOVL6/FADS1/FADS2/FADS3/FADS6/FASN/GAMT/GPX4/GSTP1/HACD1/HOGA1/HPGDS/HSD17B10/HSD17B8/HSD3B7/LIPG/MCAT/NDUFAB1/OSBPL7/PKLR/PRKAA2/PRXL2B/PTGES2/RBP1/SCD/SLC27A5/STARD4/THNSL2/TRIB3	46
M2	BP	GO:0033046	negative regulation of sister chromatid segregation	5.71e-06	0.00050943	AURKB/BUB1/BUB1B/CCNB1/CENPF/MAD1L1/MAD2L1/MAD2L1BP/MAD2L2/NDC80/PLK1/PRAP1/PTTG1/SPDL1/TTK/ZWINT	16
M2	BP	GO:0033048	negative regulation of mitotic sister chromatid segregation	5.71e-06	0.00050943	AURKB/BUB1/BUB1B/CCNB1/CENPF/MAD1L1/MAD2L1/MAD2L1BP/MAD2L2/NDC80/PLK1/PRAP1/PTTG1/SPDL1/TTK/ZWINT	16
M2	BP	GO:2000816	negative regulation of mitotic sister chromatid separation	5.71e-06	0.00050943	AURKB/BUB1/BUB1B/CCNB1/CENPF/MAD1L1/MAD2L1/MAD2L1BP/MAD2L2/NDC80/PLK1/PRAP1/PTTG1/SPDL1/TTK/ZWINT	16
M2	BP	GO:0010273	detoxification of copper ion	5.87e-06	0.00050943	MT1A/MT1E/MT1F/MT1G/MT1H/MT1HL1/MT1M/MT1X/MT2A	9
M2	BP	GO:1990169	stress response to copper ion	5.87e-06	0.00050943	MT1A/MT1E/MT1F/MT1G/MT1H/MT1HL1/MT1M/MT1X/MT2A	9
M19	MF	GO:0003823	antigen binding	1.36e-05	0.00050997	HLA-A/HLA-B/HLA-C/HLA-DQA1/HLA-DQB1/HLA-DRB1/HLA-DRB5/HLA-F	8
M162	BP	GO:0001910	regulation of leukocyte mediated cytotoxicity	4.46e-06	0.00051863	AGER/HLA-A/HLA-B/HLA-F/TYROBP	5
M4	BP	GO:1990573	potassium ion import across plasma membrane	1.17e-05	0.00052417	ATP12A/ATP1A3/ATP1A4/ATP4A/HCN4/KCNH2/KCNJ11/KCNJ12/KCNJ6/KCNJ9/KCNK9/SLC12A1/SLC12A3/SLC12A5/WNK4	15
M100	BP	GO:0050856	regulation of T cell receptor signaling pathway	4.04e-05	0.00052765	CCR7/CD160/PTPN22/SH2D1A/TRAT1	5
M100	BP	GO:2000404	regulation of T cell migration	4.04e-05	0.00052765	CCR2/ITGA4/RIPK3/XCL1/XCL2	5
M2	BP	GO:0034377	plasma lipoprotein particle assembly	6.19e-06	0.00052875	APOA1/APOA2/APOA4/APOA5/APOC1/APOC3/APOE/APOM/DGAT1/MFSD2A/SOAT2/ZDHHC8	12
M2	CC	GO:0070069	cytochrome complex	2.25e-05	0.00053252	COX5B/COX6A1/COX6A2/COX6B1/COX6C/COX7A1/COX8A/CYC1/COX1/COX3/CYTB/NDUFA4/UQCR10/UQCR11/UQCRQ	15
M18	CC	GO:0045171	intercellular bridge	7.94e-05	0.00053363	CDC6/CDCA8/CEP55/KIF20A/PRC1	5
M2	BP	GO:0071825	protein-lipid complex subunit organization	6.4e-06	0.00053859	APOA1/APOA2/APOA4/APOA5/APOC1/APOC3/APOE/APOM/BIN1/CETP/DGAT1/LIPG/MFSD2A/PLA2G2A/PLTP/SOAT2/ZDHHC8	17
M275	CC	GO:0099699	integral component of synaptic membrane	2.38e-05	0.00054493	ADCY8/ADORA1/CACNG2/CACNG7/CHRND/DRD2/GABRA2/GABRA4/GRID2/GRIK5/GRM5/KCNC1/LRFN5/SLC6A3/SLC6A9	15
M449	CC	GO:0099055	integral component of postsynaptic membrane	1.38e-05	0.00054916	ADORA1/CACNG2/CACNG7/CHRND/DRD2/GABRA2/GABRA4/GRID2/GRIK5/GRM5/KCNC1/SLC6A3/SLC6A9	13
M449	CC	GO:0098982	GABA-ergic synapse	1.39e-05	0.00054916	DRD2/ERC2/GABRA1/GABRA2/GABRA4/GABRB1/GABRR2/MDGA1/SLC6A17/SV2A	10
M5	BP	GO:0097553	calcium ion transmembrane import into cytosol	1.17e-05	0.0005506	ATP1A2/CACNA1C/CACNA2D1/CASQ2/CCR5/CCR7/CXCL10/CXCL11/CXCL9/FASLG/GRIN2A/GRIN2D/GSTM2/JPH1/LCK/MCOLN2/MCOLN3/NALF1/PRKD1/RYR2/THY1/TRPA1/TRPV3/TRPV6/XCL1/XCR1	26
M5	BP	GO:0050670	regulation of lymphocyte proliferation	1.17e-05	0.0005506	BLK/CARD11/CCR2/CD28/CD3E/CD40LG/CD6/CLC/CLECL1/CRTAM/CTLA4/FCRL3/FGF10/GPNMB/HLA-G/IKZF3/IL12RB1/IL23A/IL23R/IL27RA/IL4I1/MZB1/PLA2G2D/PRKCQ/PTPN22/RASAL3/RIPK3/SASH3/SLAMF1/SPN/VTCN1/XCL1/ZAP70/ZP3	34
M5	BP	GO:0072006	nephron development	1.17e-05	0.0005506	ANGPT1/CD34/COL4A3/COL4A4/ERBB4/EYA1/FGF1/GLI3/GPC3/GREM1/HEYL/ITGA3/JAG1/LIF/NOTCH3/NPNT/PDGFD/PDGFRA/PDGFRB/PODXL/PROM1/SOX9/SULF1/TACSTD2/WNT4	25
M2	BP	GO:0051306	mitotic sister chromatid separation	6.66e-06	0.00055285	AURKB/BUB1/BUB1B/CCNB1/CDC6/CENPE/CENPF/DLGAP5/MAD1L1/MAD2L1/MAD2L1BP/MAD2L2/NCAPH2/NDC80/PLK1/PRAP1/PTTG1/SPDL1/TTK/UBE2C/ZWINT	21
M2	BP	GO:0010257	NADH dehydrogenase complex assembly	6.95e-06	0.00055307	ND1/ND2/ND4/ND5/ND6/NDUFA1/NDUFA11/NDUFA2/NDUFA8/NDUFAB1/NDUFAF8/NDUFB1/NDUFB10/NDUFB11/NDUFB7/NDUFC1/NDUFS5/NDUFS7/NDUFS8	19
M2	BP	GO:0032981	mitochondrial respiratory chain complex I assembly	6.95e-06	0.00055307	ND1/ND2/ND4/ND5/ND6/NDUFA1/NDUFA11/NDUFA2/NDUFA8/NDUFAB1/NDUFAF8/NDUFB1/NDUFB10/NDUFB11/NDUFB7/NDUFC1/NDUFS5/NDUFS7/NDUFS8	19
M2	BP	GO:0031577	spindle checkpoint signaling	6.95e-06	0.00055307	AURKB/BUB1/BUB1B/CCNB1/CENPF/MAD1L1/MAD2L1/MAD2L1BP/MAD2L2/NDC80/PLK1/PRAP1/SPDL1/TTK/ZWINT	15
M100	BP	GO:0050729	positive regulation of inflammatory response	4.27e-05	0.000555	CCR2/CCR7/CD28/IFNG/MMP8/NKG7/PIK3CG/TLR7	8
M2	BP	GO:0048285	organelle fission	7.2e-06	0.00056495	ANLN/ASPM/AURKAIP1/AURKB/AURKC/BORA/BRIP1/BTC/BUB1/BUB1B/CCDC61/CCNB1/CCNB1IP1/CDC20/CDC6/CDCA2/CDCA5/CDCA8/CDKN1C/CENPE/CENPF/CENPK/CENPS/CENPX/CHMP1A/CHMP6/DLGAP5/DNMT3L/EME1/EME2/EML3/FANCA/FBXW5/FIGNL1/FIS1/IGF2/KATNB1/KIF15/KIF18A/KIF22/KIF23/KIF4A/KLHDC3/KLHDC8B/MAD1L1/MAD2L1/MAD2L1BP/MAD2L2/MEIOC/MIEF2/MKI67/MND1/NAA10/NCAPG/NCAPH/NCAPH2/NDC80/NEK2/NUF2/NUSAP1/P3H4/PEX11G/PIN1/PLK1/PRAP1/P…	86
M5	MF	GO:0004714	transmembrane receptor protein tyrosine kinase activity	9.3e-06	0.00056573	DDR1/EFEMP1/EFNB3/EPHA3/EPHA4/EPHB3/EPHB6/ERBB4/MST1R/NTRK2/NTRK3/PDGFRA/PDGFRB/ROR2/TYRO3	15
M5	MF	GO:0045499	chemorepellent activity	9.46e-06	0.00056573	EFNA5/NRG3/SEMA3A/SEMA3C/SEMA3D/SEMA3E/SEMA3G/SEMA4F/SEMA5B/SEMA7A	10
M7	BP	GO:0034470	ncRNA processing	8.02e-06	0.00056577	EIF6/ERCC2/GTPBP3/HSD17B10/IMP3/INTS5/KTI12/NOP10/NPM3/NSUN5/RPL11/RPL26/RPL27/RPL35/RPP25/RPS14/RPS16/RPS19/RPS21/RPS25/RPS27/RPS28/RPS8/RRP7A/SPOUT1/TRPT1/TSEN34/YBEY	28
M4	CC	GO:0044305	calyx of Held	7.88e-05	0.00056618	ADORA1/CPLX2/KCNA1/KCNA2/KCNC1/KCNK2/PRKCG/UNC13C	8
M37	BP	GO:0031349	positive regulation of defense response	1.37e-06	0.00056735	AIM2/CGAS/GBP5/IDO1/IFI16/STAP1/SUCNR1/TASL/TLR8	9
M37	BP	GO:0001819	positive regulation of cytokine production	1.56e-06	0.00056735	AIM2/C3AR1/CGAS/CYBB/GBP5/HMOX1/HPSE/IDO1/IFI16/PTPRC/TLR8	11
M37	BP	GO:0050900	leukocyte migration	1.71e-06	0.00056735	C3AR1/CCR1/CXCR4/GPR183/HMOX1/P2RY12/PTPRO/STAP1/TNFSF18/VCAM1	10
M18	BP	GO:0010569	regulation of double-strand break repair via homologous recombination	6.36e-05	0.0005677	PARPBP/POLQ/RAD51/RAD51AP1/RMI2	5
M100	BP	GO:0032620	interleukin-17 production	4.51e-05	0.00056825	IFNG/IL23R/LY9/PRKCQ/SLAMF6	5
M100	BP	GO:0032660	regulation of interleukin-17 production	4.51e-05	0.00056825	IFNG/IL23R/LY9/PRKCQ/SLAMF6	5
M193	BP	GO:0002833	positive regulation of response to biotic stimulus	1.02e-06	0.00057411	AIM2/CD180/CGAS/GBP5/IFI16/TASL/TLR8	7
M193	BP	GO:0001819	positive regulation of cytokine production	1.21e-06	0.00057411	AIM2/C3AR1/CGAS/CYBB/GBP5/HMOX1/HPSE/IFI16/PTPRC/TLR8	10
M5	CC	GO:0001772	immunological synapse	2.14e-05	0.00057495	CARD11/CD28/CD3E/CD6/CRTAM/GZMA/GZMB/IL4I1/LCK/PRKCQ/RHOH/ZAP70	12
M275	CC	GO:0016459	myosin complex	2.65e-05	0.00057553	MYH1/MYH13/MYH6/MYH8/MYLPF/MYL3/MYL4/MYL7/MYO18B	9
M109	CC	GO:0005746	mitochondrial respirasome	4e-05	0.00057784	COX6A1/NDUFA11/NDUFA2/NDUFC1/SURF1/UQCRQ	6
M5	BP	GO:0072676	lymphocyte migration	1.24e-05	0.00057829	APOD/ARTN/CCR2/CCR7/CD200/CRTAM/CXCL10/CXCL11/GCSAM/IL27RA/ITGA4/KLRK1/KLRC4-KLRK1/MYO1G/PIK3CG/RIPK3/SLC12A2/SPN/TBX21/XCL1/XCL2/ZAP70	22
M19	BP	GO:0001913	T cell mediated cytotoxicity	1.33e-05	0.00058796	AGER/HLA-A/HLA-B/HLA-DRB1/HLA-F	5
M19	BP	GO:0001910	regulation of leukocyte mediated cytotoxicity	1.36e-05	0.00058796	AGER/HLA-A/HLA-B/HLA-DRB1/HLA-F/TYROBP	6
M4	BP	GO:0001964	startle response	1.33e-05	0.00059082	CSMD1/CTNNA2/DRD2/DRD3/GLRA1/GRID2/KCNA1/NPAS1/PENK/SLC6A3	10
M5	BP	GO:0033077	T cell differentiation in thymus	1.28e-05	0.00059084	BCL11B/CARD11/CCR7/CD28/CD3D/CD3E/CD3G/FZD7/GLI2/GLI3/IL7R/JAG2/RIPK3/TESPA1/TOX/WNT4/ZAP70	17
M109	BP	GO:0009206	purine ribonucleoside triphosphate biosynthetic process	5.71e-06	0.00059198	ATP5F1E/ATP5ME/ATP5MF/ATP5PO/NME3/UQCC3	6
M109	BP	GO:0009145	purine nucleoside triphosphate biosynthetic process	6.22e-06	0.00059198	ATP5F1E/ATP5ME/ATP5MF/ATP5PO/NME3/UQCC3	6
M449	CC	GO:0016460	myosin II complex	1.67e-05	0.00059947	MYH1/MYH13/MYH6/MYH8/MYL3/MYL4	6
M316	BP	GO:0045580	regulation of T cell differentiation	2.95e-05	0.00060584	CARD11/CRTAM/IL4I1/TESPA1/ZAP70	5
M5	BP	GO:0016055	Wnt signaling pathway	1.34e-05	0.00061006	ADGRA2/APCDD1/BICC1/CCDC88C/CCNE1/CELSR2/COL1A1/CPE/CTNND2/DACT3/DCDC2/DEPDC1B/DKK3/FGF10/FOXL1/FRZB/FZD7/GLI3/GPC3/GPC4/GPRC5B/GREM1/GRHL3/HIC1/IGFBP6/ITGA3/LEF1/LGR6/LRP4/LYPD6/MARK1/MDFI/MDK/NFATC4/NKD1/NXN/PTK7/PYGO1/RARG/ROR2/SFRP4/SFRP5/SHISA3/SOX9/SULF1/TBX18/TMEM198/TNN/TPBG/TRABD2A/VANGL2/WNK2/WNT10A/WNT10B/WNT4	55
M109	BP	GO:0022618	ribonucleoprotein complex assembly	7.21e-06	0.0006179	DDX28/LSM2/RPL23A/RPL24/RPL38/RPS27/RPS27L/RPS28/SNRPC	9
M464	MF	GO:0005518	collagen binding	9.52e-06	0.00062209	ANTXR1/DCN/LOX/LRRC15/LUM	5
M100	BP	GO:0071887	leukocyte apoptotic process	4.97e-05	0.00062237	CCR7/CD3G/CLC/FASLG/IL7R/PRKCQ/RIPK3	7
M2	BP	GO:0046470	phosphatidylcholine metabolic process	8.07e-06	0.00062528	APOA1/APOA2/APOA4/APOA5/APOC1/CETP/DBI/FABP3/GDPD3/MBOAT7/MFSD2A/PEMT/PLA2G15/PLA2G2A/PLAAT2/PLAAT3/PLAAT4/PNPLA7/RAB38/SLC27A1/SLC44A5/TMEM86B	22
M275	CC	GO:0030016	myofibril	3.08e-05	0.00062818	ACTC1/C10orf71/CAV3/HRC/JPH2/MYBPHL/MYH1/MYH13/MYH6/MYH8/MYL3/MYL4/MYL7/MYO18B/MYOM3/MYOZ1/RYR1/TNNT1/TRIM63	19
M275	CC	GO:0030017	sarcomere	3.2e-05	0.00062818	ACTC1/C10orf71/CAV3/HRC/JPH2/MYBPHL/MYH1/MYH6/MYH8/MYL3/MYL4/MYL7/MYO18B/MYOM3/MYOZ1/RYR1/TNNT1/TRIM63	18
M100	BP	GO:0070227	lymphocyte apoptotic process	5.09e-05	0.00063452	CD3G/CLC/FASLG/IL7R/PRKCQ/RIPK3	6
M84	CC	GO:0099572	postsynaptic specialization	4.4e-05	0.00064	ADCY8/ADORA1/CABP1/CACNG2/CACNG3/CACNG7/CAMK2A/CHRNA3/CHRND/CPEB1/DCC/DRD2/DRD3/GABRA2/GABRA4/GABRA5/GABRB2/GRID2/GRIK5/GRIN1/GRM5/LRFN5/MAPK8IP2/PRKCG/SLC6A9/SLC8A3/SPOCK1/TMEM108	28
M84	CC	GO:0032809	neuronal cell body membrane	4.55e-05	0.00064	ADCY8/ATP1A3/GABRA5/KCNC1/SLC6A3/TACR3/UNC5A	7
M99	MF	GO:1901681	sulfur compound binding	8.19e-06	0.00064385	CCN3/COL25A1/CXCL10/CXCL11/FGF10/GPNMB/GSTM1/GSTM2/GSTM3/GSTM4/LXN/SLIT2	12
M5	BP	GO:0090102	cochlea development	1.42e-05	0.00064403	EPHA4/EYA1/FRZB/GRHL3/HOXA1/KCNK3/MYO3A/NTRK3/PTK7/SOX9/TBX1/TBX18/TIFAB	13
M316	BP	GO:0050900	leukocyte migration	3.26e-05	0.00064467	CCR5/CRTAM/CXCR3/IL27RA/LCK/SPN/ZAP70	7
M310	BP	GO:0006968	cellular defense response	4.38e-05	0.00064516	CCR2/ITK/KLRG1/SH2D1A/TRAT1	5
M5	BP	GO:0042102	positive regulation of T cell proliferation	1.44e-05	0.00064539	CARD11/CCR2/CD28/CD3E/CD40LG/CD6/CLECL1/IL12RB1/IL23A/IL23R/IL27RA/PRKCQ/PTPN22/RASAL3/SASH3/SLAMF1/VTCN1/XCL1/ZAP70/ZP3	20
M18	BP	GO:0070192	chromosome organization involved in meiotic cell cycle	7.29e-05	0.00064545	BRIP1/BUB1/BUB1B/NCAPH/RAD51	5
M100	BP	GO:0002824	positive regulation of adaptive immune response based on somatic recombination of immune receptors built from immunoglobulin superfamily domains	5.27e-05	0.0006487	CCR2/CD28/IL23R/PRKCQ/SASH3/TBX21/XCL1	7
M7	BP	GO:0009205	purine ribonucleoside triphosphate metabolic process	9.42e-06	0.00065064	ANTKMT/ATP5F1E/ATP5MC2/ATP5ME/ATP5MF/ATP5MG/ATP5PO/ENO1/NME3/NUDT2/UQCC3	11
M275	CC	GO:0098878	neurotransmitter receptor complex	3.5e-05	0.00065586	CACNG2/CACNG7/GRID2/GRIK5/GRIN1/HTR3A/HTR3C/VWC2	8
M2	BP	GO:0042776	proton motive force-driven mitochondrial ATP synthesis	8.59e-06	0.00065689	ANTKMT/ATP5F1D/ATP5F1E/ATP5ME/ATP5MF/ATP5MG/ATP5PO/DNAJC30/ATP6/ATP8	10
M15	BP	GO:1901605	alpha-amino acid metabolic process	4.15e-06	0.00065863	AGXT/GCAT/GCDH/HAAO/HOGA1/NAGS/PHGDH/QDPR	8
M162	BP	GO:0002831	regulation of response to biotic stimulus	6.71e-06	0.00066054	ADAM8/CYBA/HLA-A/HLA-B/HLA-F/LY96/PYCARD/TYROBP	8
M2	CC	GO:0031300	intrinsic component of organelle membrane	2.89e-05	0.00066083	ABCB6/ATP13A2/BAK1/BCAP31/BNIP1/BSCL2/CCDC51/CHCHD10/CHCHD6/CHST12/CLN3/COA3/DHCR7/DOLPP1/DPM3/EBP/ELOVL2/ELOVL6/EMC10/EMC9/FICD/FIS1/FITM1/FKBP8/GPAA1/HACD1/HLA-A/HLA-B/HLA-C/HLA-DQA1/HLA-DQA2/HLA-DQB1/HLA-DQB2/HLA-DRB1/HLA-DRB5/HLA-F/HSPA5/LFNG/MFNG/MICOS10/MICOS13/CYTB/P2RX5/P2RX6/PCSK4/PET100/PEX11G/PEX16/PPOX/PREB/PTPRS/QSOX1/RAB26/RAB27B/RCE1/RFNG/RHOT2/SCD/SLC27A5/SLC37A2/SLC39A13/SLC66A1/…	73
M160	BP	GO:0007127	meiosis I	6.38e-05	0.00066243	MND1/NDC80/PTTG1/RAD51AP1/TOP2A	5
M100	CC	GO:0034774	secretory granule lumen	2.41e-05	0.00066318	BPI/CHIT1/CTSW/DEFA3/DEFA4/LTF/LYZ/MMP8/MPO/OLFM4/RNASE2/RNASE3	12
M162	CC	GO:0030139	endocytic vesicle	5.16e-05	0.0006662	ADAM8/CYBA/HLA-A/HLA-B/HLA-C/HLA-F/RAB34	7
M4	CC	GO:0032809	neuronal cell body membrane	9.45e-05	0.00066786	ADCY8/ATP1A3/CD22/GABRA5/KCNA2/KCNC1/RGS8/SLC6A3/TACR3/UNC5A	10
M4	CC	GO:0031674	I band	9.56e-05	0.00066786	ACTC1/ACTN2/AKAP4/C10orf71/CACNA1S/CASQ1/CAV3/CAVIN4/HRC/IGFN1/JPH2/KLHL40/MYH6/MYH7/MYL3/MYO18B/MYOZ1/MYPN/RYR1/SCN1A/SCN5A/SLC4A1/SMTNL2/SYNPO2L/TRIM54/TRIM63/XIRP2	27
M5	BP	GO:0198738	cell-cell signaling by wnt	1.52e-05	0.00067479	ADGRA2/APCDD1/BICC1/CCDC88C/CCNE1/CELSR2/COL1A1/CPE/CTNND2/DACT3/DCDC2/DEPDC1B/DKK3/FGF10/FOXL1/FRZB/FZD7/GLI3/GPC3/GPC4/GPRC5B/GREM1/GRHL3/HIC1/IGFBP6/ITGA3/LEF1/LGR6/LRP4/LYPD6/MARK1/MDFI/MDK/NFATC4/NKD1/NXN/PTK7/PYGO1/RARG/ROR2/SFRP4/SFRP5/SHISA3/SOX9/SULF1/TBX18/TMEM198/TNN/TPBG/TRABD2A/VANGL2/WNK2/WNT10A/WNT10B/WNT4	55
M449	CC	GO:0098936	intrinsic component of postsynaptic membrane	2.16e-05	0.00067521	ADORA1/CACNG2/CACNG7/CHRND/DRD2/GABRA2/GABRA4/GRID2/GRIK5/GRM5/KCNC1/SLC6A3/SLC6A9	13
M449	CC	GO:1990351	transporter complex	2.23e-05	0.00067521	ATP1A3/ATP8A2/BEST3/CACNG2/CACNG7/CHRNA3/CLCNKB/GABRA1/GABRA2/GABRA4/GABRB1/GABRR2/GRID2/GRIK5/GRIN1/HTR3A/HTR3C/KCNA4/KCNC1/KCNIP1/KCNJ6/KCNK2/RYR1/SCN2B/SCNN1B/TRPC7	26
M449	CC	GO:1902495	transmembrane transporter complex	2.39e-05	0.00067521	ATP1A3/BEST3/CACNG2/CACNG7/CHRNA3/CLCNKB/GABRA1/GABRA2/GABRA4/GABRB1/GABRR2/GRID2/GRIK5/GRIN1/HTR3A/HTR3C/KCNA4/KCNC1/KCNIP1/KCNJ6/KCNK2/RYR1/SCN2B/SCNN1B/TRPC7	25
M160	BP	GO:0006275	regulation of DNA replication	6.62e-05	0.00067821	CCNA2/CDK1/E2F7/E2F8/ESCO2	5
M4	MF	GO:0001653	peptide receptor activity	4.14e-05	0.00067975	ADCYAP1R1/AVPR1B/CALCR/CCKBR/FSHR/GHRHR/GLP1R/GPR139/GPR84/GUCY2D/GUCY2F/LHCGR/MC2R/MC3R/MC5R/MCHR1/NMUR2/NPBWR2/NPFFR1/NPSR1/NTSR1/OPRK1/OPRM1/QRFPR/RXFP2/SORCS1/SORCS3/TACR2/TACR3/VIPR2	30
M7	MF	GO:0015078	proton transmembrane transporter activity	8.13e-06	0.00068056	ATP5F1E/ATP5MC2/ATP5ME/ATP5MF/ATP5MG/ATP5PO/ATP6V1F/COX5B/COX6A1/COX6A2/COX6B1/COX7A1/SURF1/UQCR10	14
M5	BP	GO:0032944	regulation of mononuclear cell proliferation	1.55e-05	0.00068218	BLK/CARD11/CCR2/CD28/CD3E/CD40LG/CD6/CLC/CLECL1/CRTAM/CTLA4/FCRL3/FGF10/GPNMB/HLA-G/IKZF3/IL12RB1/IL23A/IL23R/IL27RA/IL4I1/MZB1/PLA2G2D/PRKCQ/PTPN22/RASAL3/RIPK3/SASH3/SLAMF1/SPN/VTCN1/XCL1/ZAP70/ZP3	34
M316	BP	GO:0046631	alpha-beta T cell activation	3.66e-05	0.00068435	CD3E/CRTAM/RASAL3/SPN/ZAP70	5
M310	BP	GO:0050853	B cell receptor signaling pathway	4.7e-05	0.00068744	BANK1/CD79A/FCRL3/GCSAM/ITK/MS4A1/PTPN22	7
M12	BP	GO:0009150	purine ribonucleotide metabolic process	3.27e-07	0.00069057	ACOT1/ACOT2/ACOT4/ACSBG1/ACSL6/APRT/ARL2/ATP5MGL/DNAJC30/GALK1/GIT1/GUK1/ATP8/NME9/NT5C/NUDT8/PNP/PPT2/RAB23/VPS9D1	20
M12	BP	GO:0009259	ribonucleotide metabolic process	6.97e-07	0.00069057	ACOT1/ACOT2/ACOT4/ACSBG1/ACSL6/APRT/ARL2/ATP5MGL/DNAJC30/GALK1/GIT1/GUK1/ATP8/NME9/NT5C/NUDT8/PNP/PPT2/RAB23/VPS9D1	20
M12	BP	GO:0006163	purine nucleotide metabolic process	1.04e-06	0.00069057	ACOT1/ACOT2/ACOT4/ACSBG1/ACSL6/APRT/ARL2/ATP5MGL/DNAJC30/GALK1/GIT1/GUK1/ATP8/NME9/NT5C/NUDT8/PNP/PPT2/RAB23/VPS9D1	20
M12	BP	GO:0019693	ribose phosphate metabolic process	1.04e-06	0.00069057	ACOT1/ACOT2/ACOT4/ACSBG1/ACSL6/APRT/ARL2/ATP5MGL/DNAJC30/GALK1/GIT1/GUK1/ATP8/NME9/NT5C/NUDT8/PNP/PPT2/RAB23/VPS9D1	20
M4	CC	GO:0097731	9+0 non-motile cilium	0.00010052	0.00069289	ATP1A4/ATP8A2/C4orf47/CACNA1F/CIB2/CNGB1/CNGB3/GRK1/GUCY2D/GUCY2F/KIF17/OPN1LW/OPN4/PCARE/PCDH15/PDE6A/PPEF2/RCVRN/RD3/RGR/RHO/RP1/RP1L1/SAG/TTLL6/TULP1	26
M5	BP	GO:0030111	regulation of Wnt signaling pathway	1.61e-05	0.0007021	ADGRA2/APCDD1/BICC1/CCDC88C/COL1A1/CTNND2/DACT3/DCDC2/DEPDC1B/DKK3/FGF10/FOXL1/FRZB/FZD7/GLI3/GPC3/GPRC5B/GREM1/HIC1/IGFBP6/ITGA3/LEF1/LGR6/LRP4/LYPD6/MDFI/MDK/NFATC4/NKD1/NXN/PTK7/ROR2/SFRP4/SFRP5/SHISA3/SOX9/SULF1/TBX18/TMEM198/TNN/TPBG/TRABD2A/WNK2/WNT10B	44
M5	BP	GO:0061138	morphogenesis of a branching epithelium	1.64e-05	0.0007021	CASR/DDR1/EYA1/FGF1/FGF10/FGF7/GLI2/GLI3/GPC3/GREM1/GRHL2/LAMA1/LEF1/MDK/MMP14/NFATC4/NPNT/PGR/PKHD1/SEMA3A/SEMA3C/SEMA3E/SLIT2/SOX9/SPINT1/SPINT2/SULF1/TACSTD2/WNT4	29
M5	BP	GO:1902107	positive regulation of leukocyte differentiation	1.66e-05	0.0007021	CD27/DCSTAMP/GLI2/GLI3/GPR68/HLA-G/IFNG/IL12RB1/IL23A/IL23R/IL34/IL4I1/IL7R/LEF1/LIF/MDK/MMP14/MYB/RHOH/ROR2/SASH3/SOX12/TESC/TESPA1/TOX/ZAP70	26
M5	BP	GO:1903708	positive regulation of hemopoiesis	1.66e-05	0.0007021	CD27/DCSTAMP/GLI2/GLI3/GPR68/HLA-G/IFNG/IL12RB1/IL23A/IL23R/IL34/IL4I1/IL7R/LEF1/LIF/MDK/MMP14/MYB/RHOH/ROR2/SASH3/SOX12/TESC/TESPA1/TOX/ZAP70	26
M5	BP	GO:0007162	negative regulation of cell adhesion	1.66e-05	0.0007021	ADAM15/ADAMDEC1/AJAP1/ANGPT1/APOD/ARHGAP6/CCL28/CDH13/CDKN2A/COL1A1/CORO2B/CRTAM/CTLA4/EFNA5/EPCAM/EPHA4/FBLN1/FZD7/GLI3/GPNMB/HLA-G/IL4I1/JAG1/LAX1/MDK/MELTF/MMP14/MMP2/PLA2G2D/PODXL/PPM1F/PTPN22/SEMA3E/SERPINE2/SPINT2/SPN/TACSTD2/TBX21/TIGIT/VTCN1/XCL1	41
M310	BP	GO:0002274	myeloid leukocyte activation	4.89e-05	0.00070968	CCR2/CD2/CNR2/DCSTAMP/IFNG/IRF4/PIK3CG/PTGDR/RHOH	9
M109	BP	GO:0015980	energy derivation by oxidation of organic compounds	9.23e-06	0.00071359	ATP5F1E/ATP5ME/ATP5MF/ATP5PO/COX6A1/NDUFA2/NDUFC1/SDHAF4/SURF1/UQCC3/UQCRQ	11
M109	BP	GO:0009201	ribonucleoside triphosphate biosynthetic process	9.36e-06	0.00071359	ATP5F1E/ATP5ME/ATP5MF/ATP5PO/NME3/UQCC3	6
M109	BP	GO:0071826	ribonucleoprotein complex subunit organization	9.88e-06	0.00071374	DDX28/LSM2/RPL23A/RPL24/RPL38/RPS27/RPS27L/RPS28/SNRPC	9
M2	CC	GO:0000775	chromosome, centromeric region	3.22e-05	0.00071437	AURKB/AURKC/BUB1/BUB1B/CCNB1/CDCA5/CDCA8/CENPB/CENPE/CENPF/CENPK/CENPL/CENPS/CENPU/CENPW/CENPX/CHMP1A/CHMP6/DYNLL1/ESCO2/H4-16/HELLS/HJURP/ITGB3BP/KIF18A/KIF22/KNL1/LRWD1/MAD1L1/MAD2L1/NCAPG/NDC80/NEK2/NUF2/PLK1/REC8/SGO1/SKA1/SKA3/SMC6/SPC24/SPDL1/SPOUT1/TOP2A/TTK/ZWINT	46
M310	BP	GO:0002831	regulation of response to biotic stimulus	5e-05	0.00071991	CD96/IL23R/KLRC4/KLRK1/KLRC4-KLRK1/PTPN22/PYHIN1/SH2D1A/SLAMF6/SLAMF8/TRIM62	11
M84	CC	GO:0043679	axon terminus	5.3e-05	0.0007217	ADORA1/CALB2/CPLX2/DRD2/GAD1/GRIK5/GRIN1/KCNC1/KCNK2/PNOC/PRKCG/SLC8A3/TULP1/UNC13C	14
M4	CC	GO:0001533	cornified envelope	0.00010891	0.0007409	CNFN/DSC3/DSG3/DSG4/EVPL/KRT1/KRT2/PKP1/PKP3/RPTN/SCEL/SPRR3/TCHH	13
M5	BP	GO:0042267	natural killer cell mediated cytotoxicity	1.77e-05	0.00074155	CD160/CRTAM/GZMB/HLA-G/KLRC1/KLRC4/KLRD1/KLRK1/KLRC4-KLRK1/NCR1/NCR3/NKG7/RAET1E/SH2D1A/SLAMF6/SLAMF7	16
M2	BP	GO:0045841	negative regulation of mitotic metaphase/anaphase transition	1e-05	0.00074732	AURKB/BUB1/BUB1B/CCNB1/CENPF/MAD1L1/MAD2L1/MAD2L1BP/MAD2L2/NDC80/PLK1/PRAP1/SPDL1/TTK/ZWINT	15
M2	BP	GO:0071280	cellular response to copper ion	1e-05	0.00074732	AOC1/CYP1A1/MAP1LC3A/MT1A/MT1E/MT1F/MT1G/MT1H/MT1HL1/MT1M/MT1X/MT2A	12
M331	BP	GO:0034470	ncRNA processing	3.61e-06	0.00074795	GTPBP3/KTI12/NOP10/RPL26/RPL27/RPS16/RPS21/RPS25/RPS27/RPS28/TSEN34	11
M7	MF	GO:0004129	cytochrome-c oxidase activity	1.02e-05	0.00074878	COX5B/COX6A1/COX6A2/COX6B1/COX7A1/SURF1	6
M193	BP	GO:0031349	positive regulation of defense response	2.12e-06	0.00075334	AIM2/CGAS/GBP5/IFI16/STAP1/SUCNR1/TASL/TLR8	8
M99	CC	GO:0045211	postsynaptic membrane	8.62e-06	0.00075529	ABHD17C/CHRM3/CLSTN2/CNIH2/CNKSR2/CNTN1/EFNB3/GLRB/KCTD12/NLGN4X/RGS7BP/SSPN	12
M5	BP	GO:0002709	regulation of T cell mediated immunity	1.82e-05	0.00075636	CCR2/CD1B/CD1E/CLC/HLA-G/IL12RB1/IL23A/IL23R/IL4I1/IL7R/KLRC1/KLRD1/RIPK3/SASH3/SLAMF1/TBX21/XCL1/ZP3	18
M109	CC	GO:0070469	respirasome	6e-05	0.00075754	COX6A1/NDUFA11/NDUFA2/NDUFC1/SURF1/UQCRQ	6
M471	BP	GO:1902107	positive regulation of leukocyte differentiation	3.31e-05	0.00075844	DCSTAMP/IFNG/IL23R/IL7R/RHOH/TOX	6
M471	BP	GO:1903708	positive regulation of hemopoiesis	3.31e-05	0.00075844	DCSTAMP/IFNG/IL23R/IL7R/RHOH/TOX	6
M2	CC	GO:0045263	proton-transporting ATP synthase complex, coupling factor F(o)	3.53e-05	0.00075864	ATP5MC2/ATP5ME/ATP5MF/ATP5MG/ATP5MGL/ATP5PO/ATP6/ATP8	8
M84	BP	GO:0007214	gamma-aminobutyric acid signaling pathway	2.09e-06	0.00076943	GABRA1/GABRA2/GABRA4/GABRA5/GABRB1/GABRB2/GABRR2/HTR1A	8
M160	BP	GO:0061982	meiosis I cell cycle process	7.91e-05	0.00078015	MND1/NDC80/PTTG1/RAD51AP1/TOP2A	5
M275	CC	GO:0098688	parallel fiber to Purkinje cell synapse	4.36e-05	0.00078094	CALB2/CNTN6/GRID2/SLC6A9/UNC13C	5
M331	BP	GO:0033108	mitochondrial respiratory chain complex assembly	4.53e-06	0.00078163	NDUFA11/NDUFC1/SDHAF1/SDHAF4/SURF1/UQCC3	6
M449	CC	GO:0005859	muscle myosin complex	2.97e-05	0.00078207	MYH1/MYH13/MYH6/MYH8/MYL3	5
M5	BP	GO:0010959	regulation of metal ion transport	1.94e-05	0.00079587	ACE/ADRA2A/ATP1A2/ATP1B2/CACNA1C/CACNA2D1/CACNB1/CACNB3/CACNB4/CASQ2/CASR/CD33/CD84/CNTN1/CXCL10/CXCL11/CXCL9/DMPK/DPP10/FCRL3/FGF12/FGF14/FXYD2/GRM6/GSTM2/IFNG/JPH1/KCNA5/KCNIP3/KCNMB1/KCNN4/NETO1/NETO2/P2RX3/PDGFRB/PIK3CG/PLPP4/PRKD1/REM1/RYR2/SCN3B/SCN4B/SERPINE2/SPINK1/TESC/THY1/TRPC6/TRPV3/WNK2/XCL1	50
M5	BP	GO:0002768	immune response-regulating cell surface receptor signaling pathway	1.95e-05	0.00079587	BANK1/BLK/BTLA/CACNB3/CARD11/CCR7/CD160/CD247/CD28/CD79A/CD8A/CD8B/CR2/CTLA4/FCRL3/GCSAM/HLA-G/ITK/KCNN4/KLRC1/KLRC4/KLRD1/KLRK1/KLRC4-KLRK1/LAX1/LCK/MBL2/MS4A1/MYO1G/NCR3/PAK3/PLPP4/PRKCQ/PTPN22/SH2D1A/TESPA1/THEMIS/THY1/TRAT1/TXK/UBASH3A/VTCN1/ZAP70	43
M5	BP	GO:0050867	positive regulation of cell activation	1.96e-05	0.00079621	CARD11/CCR2/CCR7/CD160/CD2/CD27/CD28/CD3E/CD40LG/CD5/CD6/CLECL1/EFNB3/FCRL3/FGF10/GLI2/GLI3/HLA-G/ICOS/IFNG/IL12RB1/IL23A/IL23R/IL27RA/IL4I1/IL7R/KLRK1/KLRC4-KLRK1/KMT5C/LCK/LEF1/MDK/MMP14/MMP8/MYB/PDGFRB/PRKCQ/PTPN22/RASAL3/RHOH/SASH3/SELP/SIRPG/SLAMF1/SOX12/TBX21/TESPA1/THY1/TOX/VTCN1/XCL1/ZAP70/ZP3	53
M110	CC	GO:0098798	mitochondrial protein-containing complex	1.75e-05	0.00079636	COX5B/MRPL11/MRPL21/MRPL54/NDUFB10/NDUFS5/NDUFS6/TIMM8B/UQCR10	9
M5	BP	GO:0045165	cell fate commitment	1.99e-05	0.00079916	BATF/BCL11B/DSCAML1/EOMES/ERBB4/ESRP1/EYA1/FGF10/FZD7/GLI2/GLI3/IL12RB1/IL23A/IL23R/IRF4/JAG1/JAG2/LY9/NODAL/NOTCH3/NTRK3/PDPN/PRRX1/ROR2/SLAMF6/SLAMF8/SOX12/SOX9/SPN/TBX1/TBX18/TBX21/TENM4/TOX/WNT10A/WNT10B/WNT4	37
M4	MF	GO:0015373	anion:sodium symporter activity	5e-05	0.00080607	SLC12A1/SLC12A3/SLC13A1/SLC18A1/SLC5A5/SLC6A3/SLC6A4	7
M2	BP	GO:0051985	negative regulation of chromosome segregation	1.13e-05	0.00080776	AURKB/BUB1/BUB1B/CCNB1/CENPF/MAD1L1/MAD2L1/MAD2L1BP/MAD2L2/NDC80/PLK1/PRAP1/PTTG1/SPDL1/TTK/ZWINT	16
M2	BP	GO:0071827	plasma lipoprotein particle organization	1.13e-05	0.00080776	APOA1/APOA2/APOA4/APOA5/APOC1/APOC3/APOE/APOM/CETP/DGAT1/LIPG/MFSD2A/PLA2G2A/PLTP/SOAT2/ZDHHC8	16
M2	BP	GO:1905819	negative regulation of chromosome separation	1.13e-05	0.00080776	AURKB/BUB1/BUB1B/CCNB1/CENPF/MAD1L1/MAD2L1/MAD2L1BP/MAD2L2/NDC80/PLK1/PRAP1/PTTG1/SPDL1/TTK/ZWINT	16
M5	BP	GO:0050927	positive regulation of positive chemotaxis	2.06e-05	0.00081438	ARTN/CASR/CCR4/CDH13/FGF10/ITGA2/NTRK3/VEGFC/VEGFD	9
M5	BP	GO:0060219	camera-type eye photoreceptor cell differentiation	2.06e-05	0.00081438	CABP4/HCN1/NTRK2/PROM1/RORB/SDK2/SOX9/THY1/USH1C	9
M4	MF	GO:0008514	organic anion transmembrane transporter activity	5.18e-05	0.00082119	OCA2/RTBDN/SLC10A6/SLC13A2/SLC17A6/SLC17A7/SLC1A6/SLC22A11/SLC22A13/SLC22A14/SLC22A2/SLC22A6/SLC25A21/SLC25A41/SLC26A8/SLC26A9/SLC27A6/SLC36A2/SLC36A3/SLC38A5/SLC44A4/SLC4A1/SLC4A11/SLC4A3/SLC52A1/SLC5A8/SLC66A1L/SLC6A20/SLC6A5/SLC6A7/SLC6A9/SLC7A3/SLCO1C1/SLCO6A1	34
M329	CC	GO:0005925	focal adhesion	3.14e-05	0.00082681	PROCR/RPL13A/RPL8/RPLP0/RPLP1/RPLP2/RPS11/RPS14/RPS19/RPS2/RPS8/TSPAN4	12
M2	BP	GO:0010965	regulation of mitotic sister chromatid separation	1.17e-05	0.00082689	AURKB/BUB1/BUB1B/CCNB1/CDC6/CENPE/CENPF/DLGAP5/MAD1L1/MAD2L1/MAD2L1BP/MAD2L2/NDC80/PLK1/PRAP1/PTTG1/SPDL1/TTK/UBE2C/ZWINT	20
M364	CC	GO:0005874	microtubule	0.00012616	0.00084527	CDK1/CENPE/GTSE1/KIF15/KIF4A/NUSAP1/SKA3	7
M2	BP	GO:0030071	regulation of mitotic metaphase/anaphase transition	1.21e-05	0.00084723	AURKB/BUB1/BUB1B/CCNB1/CDC6/CENPE/CENPF/DLGAP5/MAD1L1/MAD2L1/MAD2L1BP/MAD2L2/NDC80/PLK1/PRAP1/SPDL1/TTK/UBE2C/ZWINT	19
M100	BP	GO:0002821	positive regulation of adaptive immune response	6.99e-05	0.00085051	CCR2/CD28/IL23R/PRKCQ/SASH3/TBX21/XCL1	7
M275	MF	GO:0043176	amine binding	2.24e-05	0.00085268	HTR1A/HTR1D/HTR1E/HTR3A/SLC6A3	5
M316	MF	GO:0140375	immune receptor activity	4.97e-05	0.00085695	CCR5/CXCR3/IL17RE/IL27RA/XCR1	5
M471	BP	GO:0002683	negative regulation of immune system process	3.83e-05	0.00086292	BANK1/CD96/CNR2/GCSAM/IL7R/LAX1/SLAMF8/TBX21/TIGIT	9
M2	BP	GO:0009152	purine ribonucleotide biosynthetic process	1.26e-05	0.00086876	ACSBG1/ACSL4/ACSL6/ACSS2/ADSS1/AK1/ALDOA/ANTKMT/APRT/ATP5F1D/ATP5F1E/ATP5MC2/ATP5ME/ATP5MF/ATP5MG/ATP5MGL/ATP5PO/COASY/DNAJC30/ELOVL2/ELOVL6/ENO1/GCDH/HACD1/ATP6/ATP8/NME1/NME3/NME4/NME9/NUDT2/PKLR/PPT2/SLC25A1/SLC26A1/TMSB4X/UQCC3/VPS9D1	38
M275	BP	GO:0048167	regulation of synaptic plasticity	1.96e-06	0.00087486	ADCY8/ADORA1/BRSK1/CALB2/CAMK2A/DRD2/ERC2/GFAP/GRID2/GRID2IP/GRIN1/GRM5/JPH4/NEUROD2/NPAS4/PRKCG/RIMS1/SLC8A3/UNC13C	19
M275	BP	GO:0060537	muscle tissue development	2.11e-06	0.00087486	ACTC1/ANKRD33/BMP7/CAV3/CHRND/FGF9/ISL1/JPH2/KCNK2/MSX2/MYH6/MYLPF/MYL3/MYL7/MYLK3/MYO18B/MYOZ1/NOX4/OSR1/PHOX2B/PI16/POU4F1/RBFOX1/RXRG/RYR1/SMYD1/SOX11/TBX5/VAX1	29
M15	BP	GO:0006520	cellular amino acid metabolic process	6.18e-06	0.00088158	ACCS/AGXT/GCAT/GCDH/HAAO/HOGA1/NAGS/PHGDH/QDPR	9
M160	BP	GO:0000086	G2/M transition of mitotic cell cycle	9.07e-05	0.00088395	CCNA2/CDK1/CLSPN/DTL/MELK	5
M100	BP	GO:0002286	T cell activation involved in immune response	7.38e-05	0.00088826	EOMES/IFNG/IL23R/IRF4/LY9/SLAMF6/TBX21	7
M4	BP	GO:0015849	organic acid transport	2.02e-05	0.00088857	ADORA1/AVPR1B/CPT1B/CRABP2/DRD2/DRD3/ERFE/FABP6/GFAP/GRM1/GRM2/IL1A/LEP/NMUR2/NTSR1/OCA2/PLA2G1B/PLA2G2C/PLA2G2F/PLA2G4F/PMP2/SLC10A2/SLC10A6/SLC13A2/SLC17A6/SLC17A7/SLC1A6/SLC22A13/SLC22A2/SLC22A6/SLC25A21/SLC26A8/SLC26A9/SLC27A6/SLC36A2/SLC36A3/SLC38A5/SLC38A8/SLC5A8/SLC66A1L/SLC6A15/SLC6A17/SLC6A20/SLC6A5/SLC6A7/SLC6A9/SLC7A3/SLCO1C1/SV2A/SYT4	50
M364	BP	GO:0042770	signal transduction in response to DNA damage	9.7e-05	0.00089527	CDK1/CLSPN/DTL/E2F7/GTSE1	5
M162	BP	GO:0031341	regulation of cell killing	9.9e-06	0.00089681	AGER/HLA-A/HLA-B/HLA-F/TYROBP	5
M162	BP	GO:0032760	positive regulation of tumor necrosis factor production	1.14e-05	0.00089681	AGER/CYBA/LY96/PYCARD/TYROBP	5
M162	BP	GO:0002833	positive regulation of response to biotic stimulus	1.25e-05	0.00089681	ADAM8/CYBA/HLA-F/LY96/PYCARD/TYROBP	6
M162	BP	GO:0032640	tumor necrosis factor production	1.33e-05	0.00089681	AGER/CYBA/GSTP1/LY96/PYCARD/TYROBP	6
M162	BP	GO:0032680	regulation of tumor necrosis factor production	1.33e-05	0.00089681	AGER/CYBA/GSTP1/LY96/PYCARD/TYROBP	6
M100	BP	GO:0043370	regulation of CD4-positive, alpha-beta T cell differentiation	7.55e-05	0.00089748	IFNG/IL23R/IRF4/SASH3/TBX21	5
M100	BP	GO:0070231	T cell apoptotic process	7.55e-05	0.00089748	CLC/FASLG/IL7R/PRKCQ/RIPK3	5
M100	CC	GO:0001772	immunological synapse	3.72e-05	0.00089783	CD28/GZMA/GZMB/PRKCQ/RHOH	5
M2	BP	GO:0009144	purine nucleoside triphosphate metabolic process	1.32e-05	0.00089999	ALDOA/ANTKMT/ATP5F1D/ATP5F1E/ATP5MC2/ATP5ME/ATP5MF/ATP5MG/ATP5MGL/ATP5PO/DNAJC30/ENO1/ATP6/ATP8/NME1/NME3/NME4/NME9/NUDT2/PKLR/RAB23/TMSB4X/UQCC3/VPS9D1	24
M100	MF	GO:0023023	MHC protein complex binding	1.59e-05	0.00090069	CD160/CD8A/KLRC1/KLRD1/MS4A1	5
M7	BP	GO:0009142	nucleoside triphosphate biosynthetic process	1.34e-05	0.00090487	ANTKMT/ATP5F1E/ATP5MC2/ATP5ME/ATP5MF/ATP5MG/ATP5PO/ENO1/NME3/NUDT2/UQCC3	11
M2	BP	GO:0009165	nucleotide biosynthetic process	1.35e-05	0.00090927	ACSBG1/ACSL4/ACSL6/ACSS2/ADSS1/AK1/AK7/ALDOA/ANTKMT/APRT/ASPDH/ATP5F1D/ATP5F1E/ATP5MC2/ATP5ME/ATP5MF/ATP5MG/ATP5MGL/ATP5PO/CDA/CMPK2/COASY/DNAJC30/ELOVL2/ELOVL6/ENO1/FCSK/GCDH/GUCA2B/GUK1/HAAO/HACD1/ME1/ATP6/ATP8/NAPRT/NME1/NME3/NME4/NME9/NUDT2/PARP10/PKLR/PNP/PPT2/RRM2/SLC25A1/SLC26A1/TMSB4X/UQCC3/VPS9D1	51
M333	CC	GO:0098798	mitochondrial protein-containing complex	8.28e-06	0.00091113	COX5B/MRPL11/MRPL21/MRPL54/NDUFB10/NDUFS5/NDUFS6/TIMM8B/UQCR10	9
M333	CC	GO:0005840	ribosome	1.45e-05	0.00091113	MRPL11/MRPL21/MRPL54/RPL11/RPL21/RPS18/RPS20/UBA52	8
M333	CC	GO:0015934	large ribosomal subunit	1.65e-05	0.00091113	MRPL11/MRPL21/MRPL54/RPL11/RPL21/UBA52	6
M329	CC	GO:0030055	cell-substrate junction	3.86e-05	0.00091468	PROCR/RPL13A/RPL8/RPLP0/RPLP1/RPLP2/RPS11/RPS14/RPS19/RPS2/RPS8/TSPAN4	12
M109	BP	GO:0046034	ATP metabolic process	1.35e-05	0.0009248	ATP5F1E/ATP5ME/ATP5MF/ATP5PO/BAD/COX6A1/NDUFA2/NDUFC1/UQCC3/UQCRQ	10
M7	MF	GO:0016675	oxidoreductase activity, acting on a heme group of donors	1.43e-05	0.00092804	COX5B/COX6A1/COX6A2/COX6B1/COX7A1/SURF1	6
M162	BP	GO:0001906	cell killing	1.46e-05	0.00093489	AGER/HLA-A/HLA-B/HLA-F/TYROBP/UNC13D	6
M84	CC	GO:0099634	postsynaptic specialization membrane	7.09e-05	0.000935	CACNG2/CACNG3/CACNG7/CHRND/DCC/DRD3/GABRA2/GABRA4/GABRA5/GABRB2/GRID2/GRIK5/GRM5/LRFN5	14
M84	MF	GO:0005261	cation channel activity	2.76e-05	0.00093774	ASIC2/ASIC4/CACNG2/CACNG3/CACNG7/CALHM4/CHRNA3/CHRND/CNGB3/GRIK5/GRIN1/HTR3A/HTR3C/KCNA4/KCNC1/KCNH5/KCNH6/KCNIP1/KCNJ6/KCNK2/KCNK9/RHAG/RYR1/SCN2B/SCNN1B/SLC24A5/TMC2/TRPC7/TRPV5	29
M84	MF	GO:0099095	ligand-gated anion channel activity	2.92e-05	0.00094287	GABRA1/GABRA2/GABRA4/GABRA5/GABRB1/GABRB2	6
M84	CC	GO:0060076	excitatory synapse	7.38e-05	0.00094317	ADCY8/CACNG3/CALB2/CNTN6/GRID2/GRIN1/SLC17A6/SLC6A9/UNC13C	9
M2	BP	GO:0046688	response to copper ion	1.42e-05	0.00094725	AOC1/ATP5F1D/CDK1/CYP1A1/MAP1LC3A/COX1/MT1A/MT1E/MT1F/MT1G/MT1H/MT1HL1/MT1M/MT1X/MT2A	15
M310	MF	GO:0004896	cytokine receptor activity	7.24e-06	0.00094796	CCR2/CCR7/IL21R/IL23R/IL2RG/IL3RA/IL7R	7
M4	BP	GO:0008016	regulation of heart contraction	2.19e-05	0.00094857	ADORA1/ATP1A3/ATP2B3/CACNA1G/CAV3/CHGA/DRD2/EDN3/FGF13/GLP1R/HCN4/HRC/IRX3/ISL1/KCNH2/KCNH6/KCNJ12/MC3R/MYH6/MYH7/MYL3/MYL4/NOS1/S100A1/SCN10A/SCN2B/SCN5A/SHOX2/SLC4A3/SLC8A2/SLC8A3/SPTBN4/TACR3/TBX5/TNNI3/TNNT2/TRDN	37
M4	BP	GO:1903522	regulation of blood circulation	2.2e-05	0.00094857	ADORA1/ASIC2/ATP1A3/ATP2B3/AVPR1B/CACNA1G/CAV3/CHGA/DRD2/EDN3/FGF13/GLP1R/HCN4/HRC/HTR1A/IRX3/ISL1/KCNH2/KCNH6/KCNJ12/LEP/MC3R/MTNR1B/MYH6/MYH7/MYL3/MYL4/NOS1/S100A1/SCN10A/SCN2B/SCN5A/SHOX2/SLC4A3/SLC8A2/SLC8A3/SMTNL2/SPTBN4/TACR3/TBX5/TNNI3/TNNT2/TRDN	43
M5	BP	GO:0010812	negative regulation of cell-substrate adhesion	2.42e-05	0.00095247	ADAM15/AJAP1/APOD/ARHGAP6/CDKN2A/COL1A1/CORO2B/EFNA5/FBLN1/FZD7/JAG1/MELTF/MMP14/SEMA3E/TACSTD2	15
M52	MF	GO:0016829	lyase activity	2.21e-05	0.00097797	ACMSD/ADCY10/ASL/SDS/SDSL/TGDS	6
M449	CC	GO:0099699	integral component of synaptic membrane	3.99e-05	0.00098513	ADCY8/ADORA1/CACNG2/CACNG7/CHRND/DRD2/GABRA2/GABRA4/GRID2/GRIK5/GRM5/KCNC1/SLC6A3/SLC6A9	14
M5	BP	GO:0051960	regulation of nervous system development	2.53e-05	0.0009861	ACE/ADGRB3/BHLHE41/CBLN1/CDK5R1/CDKN2B/CLSTN2/EFNA5/EFNB3/ELAPOR2/EPHA4/EPHB3/GLI3/HEY1/HEYL/IFNG/IL34/LIF/LRP4/LRP8/LRRN1/MAP1B/MAP6/MDK/NFATC4/NLGN3/NTRK2/NTRK3/NUMBL/OXTR/PAK3/PTN/RARG/RNF112/ROBO1/SEMA3A/SEMA3C/SEMA3D/SEMA3E/SEMA3G/SEMA4F/SEMA5B/SEMA7A/SERPINE2/SLIT2/SLITRK4/SMARCD3/SPINT1/TENM4/THBS2/THY1/TPBG/VEGFC	53
M4	BP	GO:0048880	sensory system development	2.31e-05	0.00098927	ABCB5/ADAMTS18/ATP8A2/BFSP2/BMP7/CRYBA2/CRYBB1/CRYGN/DCX/DIO3/DLX1/DRD2/FGF9/FOXE3/IGFN1/ISL1/LCTL/LIM2/MFAP5/MTNR1B/NEUROD1/NEUROD4/NR2E1/OPN4/OPN5/OSR2/PAX2/PDE6A/PHOX2B/PITX2/POU4F1/POU4F2/RD3/RHO/RP1/RP1L1/RPE65/RS1/SIX3/SLC17A6/SLC17A7/SLC44A4/SLC6A3/SOX11/SPRED3/STRA6/TFAP2A/TFAP2B/TMEM132E/TULP1/UNC45B/VAX1/VSX1/WNT16/WNT7A/WNT7B/WNT9A/WNT9B	58
M5	BP	GO:0045621	positive regulation of lymphocyte differentiation	2.58e-05	0.00099955	CD27/GLI2/GLI3/HLA-G/IFNG/IL12RB1/IL23A/IL23R/IL4I1/IL7R/LEF1/MDK/MMP14/MYB/RHOH/SASH3/SOX12/TESPA1/TOX/ZAP70	20
M12	CC	GO:0098798	mitochondrial protein-containing complex	2.71e-06	0.00100415	ATP5MGL/CHCHD6/COX8A/CYC1/MRPL12/MRPL14/MRPL2/MRPS17/MRPS34/ATP8/ND6/NDUFA8/NDUFB7/ROMO1/TIMM10/UQCR11	16
M5	BP	GO:0006814	sodium ion transport	2.63e-05	0.00101255	ASIC3/ATP1A2/ATP1B2/CNTN1/DMPK/FGF12/FGF14/FXYD2/HCN1/NALCN/NETO1/NETO2/SCN3B/SCN4A/SCN4B/SCN7A/SERPINE2/SLC12A2/SLC24A3/SLC28A3/SLC34A2/SLC38A1/SLC4A10/SLC4A5/SLC4A8/SLC5A1/SLC5A10/SLC5A4/SLC6A11/SLC6A19/SLC6A8/SLC9B1/SLC9C1/TESC/WNK2	35
M333	MF	GO:0003735	structural constituent of ribosome	4.74e-06	0.00102014	MRPL11/MRPL21/MRPL54/RPL11/RPL21/RPS18/RPS20/UBA52	8
M310	BP	GO:0045089	positive regulation of innate immune response	7.17e-05	0.00102391	KLRC4/KLRK1/KLRC4-KLRK1/PYHIN1/SH2D1A/SLAMF6/TRIM62	7
M4	BP	GO:0055067	monovalent inorganic cation homeostasis	2.42e-05	0.00102409	ADORA1/ATP12A/ATP1A3/ATP1A4/ATP4A/ATP6V0A4/ATP6V1B1/AVPR1B/CCKBR/DRD2/DRD3/IL1A/KCNH2/MC3R/NOX1/RHAG/RHCG/SCNN1B/SCNN1G/SLC12A1/SLC12A3/SLC12A5/SLC4A1/SLC4A3/SLC9A2/SLC9A3/SLC9A4/SLC9A5/SLC9C2/TFAP2B	30
M2	BP	GO:0033047	regulation of mitotic sister chromatid segregation	1.55e-05	0.00102509	AURKB/BUB1/BUB1B/CCNB1/CENPF/MAD1L1/MAD2L1/MAD2L1BP/MAD2L2/NDC80/PLK1/PRAP1/PTTG1/SPDL1/TTK/ZWINT	16
M19	BP	GO:0006959	humoral immune response	2.52e-05	0.00103816	C1QA/C1QB/C1QC/CD5L/CFD/CFP/EBI3/HLA-A/HLA-DQB1/HLA-DRB1	10
M4	CC	GO:0098688	parallel fiber to Purkinje cell synapse	0.00015465	0.00103837	ATP2B3/CALB2/CNTN6/GRID2/KCNJ9/SLC6A9/UNC13C	7
M193	BP	GO:0045089	positive regulation of innate immune response	3.66e-06	0.00104055	AIM2/CGAS/GBP5/IFI16/TASL/TLR8	6
M100	BP	GO:0001818	negative regulation of cytokine production	8.96e-05	0.00104253	BANK1/BPI/CCR7/CD96/IFNG/IL23R/LTF/MMP8/PTPN22/TBX21/TIGIT/XCL1	12
M303	MF	GO:0050840	extracellular matrix binding	8.41e-06	0.00104283	CD248/DCN/LRRC15/SLIT2/SSC5D	5
M5	BP	GO:0060401	cytosolic calcium ion transport	2.74e-05	0.00104694	ATP1A2/CACNA1C/CACNA2D1/CACNB3/CASQ2/CCR5/CCR7/CXCL10/CXCL11/CXCL9/FASLG/GRIN2A/GRIN2D/GSTM2/JPH1/LCK/MCOLN2/MCOLN3/MS4A1/NALF1/P2RX3/PRKD1/RYR2/THY1/TRPA1/TRPV3/TRPV6/XCL1/XCR1	29
M2	BP	GO:0051438	regulation of ubiquitin-protein transferase activity	1.62e-05	0.00105108	AXIN1/BUB1B/CDC20/LIMK1/MAD2L1/MAD2L2/PIN1/PLK1/RPL11/RPL23/RPL37/RPS15/RPS2/RPS20/STUB1/TRIB3/UBE2C/UBE2S	18
M2	BP	GO:0071294	cellular response to zinc ion	1.65e-05	0.00105108	ATP13A2/MT1A/MT1E/MT1F/MT1G/MT1H/MT1HL1/MT1M/MT1X/MT2A/TSPO	11
M2	BP	GO:1904666	regulation of ubiquitin protein ligase activity	1.65e-05	0.00105108	CDC20/MAD2L1/MAD2L2/PLK1/RPL11/RPL23/RPL37/RPS15/RPS20/UBE2C/UBE2S	11
M2	BP	GO:0009141	nucleoside triphosphate metabolic process	1.66e-05	0.00105108	AK1/AK7/ALDOA/ANTKMT/ATP5F1D/ATP5F1E/ATP5MC2/ATP5ME/ATP5MF/ATP5MG/ATP5MGL/ATP5PO/CMPK2/DCTPP1/DNAJC30/ENO1/ATP6/ATP8/NME1/NME3/NME4/NME9/NUDT2/PKLR/RAB23/TMSB4X/UQCC3/VPS9D1	28
M100	BP	GO:0002702	positive regulation of production of molecular mediator of immune response	9.15e-05	0.00105822	CD160/CD244/CD28/PTPN22/SASH3/TBX21/XCL1	7
M193	BP	GO:0050920	regulation of chemotaxis	4.51e-06	0.00106914	C3AR1/CCR1/NTF3/P2RY12/PTPRO/STAP1/SUCNR1	7
M4	CC	GO:0097733	photoreceptor cell cilium	0.00016349	0.00108366	ATP1A4/ATP8A2/CACNA1F/CIB2/CNGB1/CNGB3/GRK1/GUCY2D/GUCY2F/KIF17/OPN1LW/OPN4/PCARE/PCDH15/PDE6A/PPEF2/RCVRN/RD3/RGR/RHO/RP1/RP1L1/SAG/TULP1	24
M5	BP	GO:0031295	T cell costimulation	2.87e-05	0.00108616	CARD11/CCR7/CD160/CD28/CD3E/CD40LG/CD5/EFNB3/ICOS/KLRK1/KLRC4-KLRK1/LCK	12
M193	BP	GO:0045088	regulation of innate immune response	5.37e-06	0.00108944	AIM2/CGAS/CLEC12B/GBP5/IFI16/TASL/TLR8	7
M5	BP	GO:0072678	T cell migration	2.93e-05	0.00109585	APOD/CCR2/CD200/CXCL10/CXCL11/IL27RA/ITGA4/MYO1G/PIK3CG/RIPK3/SLC12A2/SPN/XCL1/XCL2/ZAP70	15
M5	BP	GO:0050926	regulation of positive chemotaxis	2.96e-05	0.00109585	ARTN/CASR/CCR4/CDH13/FGF10/ITGA2/NTRK3/VEGFC/VEGFD	9
M5	BP	GO:0034765	regulation of ion transmembrane transport	2.96e-05	0.00109585	ADRA2A/ATP1A2/ATP1B2/CACNA1C/CACNA2D1/CACNA2D2/CACNA2D3/CACNB1/CACNB3/CACNB4/CASQ2/CCR2/CFTR/CHRM3/CLIC5/CLIC6/CNIH2/CNIH3/CXCL10/CXCL11/CXCL9/DPP10/FGF12/FGF14/FXYD2/GSTM2/HVCN1/IFNG/JPH1/KCNA3/KCND1/KCNH1/KCNH8/KCNIP3/KCNJ16/KCNJ5/KCNK13/KCNMB1/KCNN4/NALCN/NETO1/NETO2/NLGN3/PIK3CG/PRKD1/REM1/RYR2/SCN3B/SCN4A/SCN4B/SCN7A/TESC/THY1/TRPC6/WNK2/XCL1	56
M4	BP	GO:0051952	regulation of amine transport	2.62e-05	0.00109928	ADORA1/AVPR1B/CARTPT/CHGA/CHRNA3/CNR1/CRH/DRD2/DRD3/GHSR/GRM2/KCNA2/LEP/NTSR1/OPRK1/SV2A/SYT3/SYT4/SYT5/SYT6/TACR2	21
M19	BP	GO:0001912	positive regulation of leukocyte mediated cytotoxicity	2.78e-05	0.00110266	HLA-A/HLA-B/HLA-DRB1/HLA-F/TYROBP	5
M160	MF	GO:0003774	cytoskeletal motor activity	3.87e-05	0.00110354	CENPE/KIF15/KIF18A/KIF20A/KIF4A	5
M364	CC	GO:0030496	midbody	0.00018123	0.00110385	ANLN/CDK1/CENPE/CEP55/KIF4A	5
M4	BP	GO:0045665	negative regulation of neuron differentiation	2.66e-05	0.00110603	BMP7/DISP3/DLX1/FEZF2/FOXG1/IRX3/ISL1/ISL2/LBX1/LMX1A/MAG/NR2E1/PHOX2B/POU4F2/SIX3/SLC6A4/TP73/ZNF536	18
M109	BP	GO:0009205	purine ribonucleoside triphosphate metabolic process	1.7e-05	0.00110754	ATP5F1E/ATP5ME/ATP5MF/ATP5PO/NME3/UQCC3	6
M7	BP	GO:0009144	purine nucleoside triphosphate metabolic process	1.67e-05	0.00111048	ANTKMT/ATP5F1E/ATP5MC2/ATP5ME/ATP5MF/ATP5MG/ATP5PO/ENO1/NME3/NUDT2/UQCC3	11
M2	BP	GO:0033045	regulation of sister chromatid segregation	1.78e-05	0.00111392	AURKB/BUB1/BUB1B/CCNB1/CDC6/CENPE/CENPF/DLGAP5/MAD1L1/MAD2L1/MAD2L1BP/MAD2L2/NDC80/PLK1/PRAP1/PTTG1/RMI2/SPDL1/TTK/UBE2C/ZWINT	21
M5	BP	GO:0002696	positive regulation of leukocyte activation	3.07e-05	0.00112905	CARD11/CCR2/CCR7/CD160/CD2/CD27/CD28/CD3E/CD40LG/CD5/CD6/CLECL1/EFNB3/FCRL3/FGF10/GLI2/GLI3/HLA-G/ICOS/IFNG/IL12RB1/IL23A/IL23R/IL27RA/IL4I1/IL7R/KLRK1/KLRC4-KLRK1/KMT5C/LCK/LEF1/MDK/MMP14/MMP8/MYB/PRKCQ/PTPN22/RASAL3/RHOH/SASH3/SIRPG/SLAMF1/SOX12/TBX21/TESPA1/THY1/TOX/VTCN1/XCL1/ZAP70/ZP3	51
M84	CC	GO:0044298	cell body membrane	9.2e-05	0.00114195	ADCY8/ATP1A3/GABRA5/KCNC1/SLC6A3/TACR3/UNC5A	7
M275	CC	GO:0034703	cation channel complex	6.66e-05	0.00114331	CACNG2/CACNG7/CNGB3/GRIK5/GRIN1/HTR3A/HTR3C/KCNA4/KCNC1/KCNIP1/KCNJ6/KCNK2/RYR1/SCN2B/SCNN1B/TMEM262/TRPC7/VWC2	18
M100	BP	GO:0002440	production of molecular mediator of immune response	0.00010064	0.00114511	CCR2/CD160/CD244/CD28/CD96/CLC/FCRL3/PTPN22/SASH3/TBX21/XCL1	11
M310	BP	GO:0002695	negative regulation of leukocyte activation	8.19e-05	0.00115163	BANK1/CCR2/CNR2/LAX1/PLA2G2D/PTPN22/TBX21/TIGIT	8
M275	MF	GO:0099094	ligand-gated cation channel activity	3.21e-05	0.00115295	ASIC2/ASIC4/CHRNA3/CHRND/CNGB3/GRIK5/GRIN1/HTR3A/HTR3C/KCNH6/KCNJ6/RYR1/SCNN1B	13
M5	MF	GO:0019199	transmembrane receptor protein kinase activity	2.07e-05	0.00116112	BMPR1B/DDR1/EFEMP1/EFNB3/EPHA3/EPHA4/EPHB3/EPHB6/ERBB4/LTBP4/MST1R/NTRK2/NTRK3/PDGFRA/PDGFRB/ROR2/TYRO3	17
M100	CC	GO:0005766	primary lysosome	6.09e-05	0.00117555	BPI/CEACAM8/DEFA3/DEFA4/LYZ/MPO/RNASE2/RNASE3	8
M100	CC	GO:0042582	azurophil granule	6.09e-05	0.00117555	BPI/CEACAM8/DEFA3/DEFA4/LYZ/MPO/RNASE2/RNASE3	8
M310	MF	GO:0042287	MHC protein binding	1.35e-05	0.00117597	CD8A/CD8B/FCRL6/KLRK1/KLRC4-KLRK1	5
M84	BP	GO:0009913	epidermal cell differentiation	3.78e-06	0.00119459	ACER1/CERS3/DSG4/FOXN1/KRT1/KRT16/KRT2/KRT3/KRT5/KRT6A/KRT72/KRT74/KRT77/KRT78/KRT79/KRT83/LHFPL5/MSX2/PDZD7/SCEL/SPRR4/STRC/WNT16	23
M84	BP	GO:0050804	modulation of chemical synaptic transmission	4.31e-06	0.00119459	ADCY8/ADIPOQ/ADORA1/BRSK1/CACNG2/CACNG3/CACNG7/CALB2/CAMK2A/CHRNA3/CPLX2/DCC/DRD2/DRD3/ERC2/GFAP/GRID2/GRID2IP/GRIK5/GRIN1/GRM5/HAP1/JPH4/MAPK8IP2/NEUROD2/NPAS4/NPTX1/NTNG1/NTRK1/PRKCG/RIMS1/SLC8A3/TMEM108/UNC13C	34
M84	BP	GO:0008544	epidermis development	4.47e-06	0.00119459	ACER1/ALX4/BNC1/CERS3/DSG4/FOXN1/KLK14/KLK7/KRT1/KRT14/KRT16/KRT2/KRT3/KRT34/KRT5/KRT6A/KRT72/KRT74/KRT77/KRT78/KRT79/KRT83/LHFPL5/MSX2/PDZD7/SCEL/SPRR4/STRC/TGM5/WNT16	30
M84	BP	GO:0099177	regulation of trans-synaptic signaling	4.53e-06	0.00119459	ADCY8/ADIPOQ/ADORA1/BRSK1/CACNG2/CACNG3/CACNG7/CALB2/CAMK2A/CHRNA3/CPLX2/DCC/DRD2/DRD3/ERC2/GFAP/GRID2/GRID2IP/GRIK5/GRIN1/GRM5/HAP1/JPH4/MAPK8IP2/NEUROD2/NPAS4/NPTX1/NTNG1/NTRK1/PRKCG/RIMS1/SLC8A3/TMEM108/UNC13C	34
M316	BP	GO:0045619	regulation of lymphocyte differentiation	7e-05	0.00119796	CARD11/CRTAM/IL4I1/TESPA1/ZAP70	5
M7	MF	GO:0008137	NADH dehydrogenase (ubiquinone) activity	2.05e-05	0.00120373	NDUFA1/NDUFA2/NDUFA4/NDUFB1/NDUFB10/NDUFC1/NDUFS5/NDUFS6	8
M331	BP	GO:0006364	rRNA processing	9.13e-06	0.00121461	NOP10/RPL26/RPL27/RPS16/RPS21/RPS25/RPS27/RPS28	8
M331	BP	GO:0042255	ribosome assembly	9.39e-06	0.00121461	RPL23A/RPL24/RPL38/RPS27/RPS28	5
M109	CC	GO:0005743	mitochondrial inner membrane	0.00011452	0.00121749	ATP5F1E/ATP5ME/ATP5MF/ATP5PO/COX6A1/NDUFA11/NDUFA2/NDUFC1/PET100/SURF1/UQCC3/UQCRQ	12
M2	BP	GO:1902100	negative regulation of metaphase/anaphase transition of cell cycle	1.98e-05	0.00122135	AURKB/BUB1/BUB1B/CCNB1/CENPF/MAD1L1/MAD2L1/MAD2L1BP/MAD2L2/NDC80/PLK1/PRAP1/SPDL1/TTK/ZWINT	15
M2	BP	GO:0009199	ribonucleoside triphosphate metabolic process	2e-05	0.00122135	ALDOA/ANTKMT/ATP5F1D/ATP5F1E/ATP5MC2/ATP5ME/ATP5MF/ATP5MG/ATP5MGL/ATP5PO/DNAJC30/ENO1/ATP6/ATP8/NME1/NME3/NME4/NME9/NUDT2/PKLR/RAB23/TMSB4X/UQCC3/VPS9D1	24
M310	BP	GO:0042100	B cell proliferation	8.76e-05	0.00122254	CD79A/FCRL3/IKZF3/IL7R/MS4A1/SASH3	6
M99	CC	GO:0098839	postsynaptic density membrane	1.86e-05	0.00122332	ABHD17C/CLSTN2/CNIH2/CNKSR2/EFNB3/NLGN4X/RGS7BP	7
M2	BP	GO:0007091	metaphase/anaphase transition of mitotic cell cycle	2.05e-05	0.0012254	AURKB/BUB1/BUB1B/CCNB1/CDC6/CENPE/CENPF/DLGAP5/MAD1L1/MAD2L1/MAD2L1BP/MAD2L2/NDC80/PLK1/PRAP1/SPDL1/TTK/UBE2C/ZWINT	19
M2	BP	GO:0042255	ribosome assembly	2.05e-05	0.0012254	DDX28/EIF6/MPV17L2/MRPS2/NLE1/NOP53/RPL11/RPL23A/RPL24/RPL38/RPLP0/RPS14/RPS15/RPS19/RPS27/RPS27L/RPS28/RPSA/RRP7A	19
M100	BP	GO:0002823	negative regulation of adaptive immune response based on somatic recombination of immune receptors built from immunoglobulin superfamily domains	0.0001095	0.00123264	IL7R/KLRC1/KLRD1/TBX21/XCL1	5
M310	MF	GO:0015026	coreceptor activity	2.36e-05	0.00123549	CD28/CD8A/CD8B/FCRL1/ITGA4	5
M84	MF	GO:0051378	serotonin binding	4.05e-05	0.00124542	HTR1A/HTR1D/HTR1E/HTR3A/HTR4	5
M4	BP	GO:0060401	cytosolic calcium ion transport	3.02e-05	0.00124768	ADCYAP1R1/ATP2B3/CACNA1A/CACNA1B/CACNA1E/CACNA1F/CACNA1S/CALCR/CASQ1/CD19/DRD2/GP5/GRIN1/HAP1/HRC/HTR2C/IL13/JPH2/JPH3/JPH4/NALF2/NOL3/NOS1/NPSR1/NTSR1/PLA2G1B/RYR1/SLC24A2/SLC8A2/SLC8A3/TRDN/TRPC3/TRPM1/TRPV5	34
M4	CC	GO:0016324	apical plasma membrane	0.00019235	0.00125878	ADCY8/AQP10/AQP2/AQP6/ATP12A/ATP4A/ATP6V0A4/ATP6V1B1/CEACAM5/CEACAM6/CEACAM7/CLDN4/DUOX2/FRMD1/GP2/KCNA1/KCNK2/KNCN/LCT/LHFPL5/MUC1/MUC13/MUC17/MYO1A/OTOG/RHCG/SCNN1B/SCNN1G/SI/SLC10A2/SLC12A1/SLC12A3/SLC14A2/SLC22A11/SLC22A12/SLC22A13/SLC22A2/SLC22A8/SLC26A9/SLC2A5/SLC44A4/SLC4A11/SLC5A8/SLC6A20/SLC6A9/SLC9A3/SLC9A4/SPEF1/TRPV5/UMOD/UMODL1/UPK1A/UPK2	53
M100	BP	GO:0002688	regulation of leukocyte chemotaxis	0.00011244	0.00125895	CCR2/CCR7/KLRK1/KLRC4-KLRK1/SLAMF8/XCL1/XCL2	7
M310	BP	GO:0032613	interleukin-10 production	9.24e-05	0.00126032	CD28/IL23R/IRF4/SASH3/TIGIT	5
M310	BP	GO:0032653	regulation of interleukin-10 production	9.24e-05	0.00126032	CD28/IL23R/IRF4/SASH3/TIGIT	5
M5	BP	GO:0002691	regulation of cellular extravasation	3.48e-05	0.00127023	CCL28/CCR2/CHST4/IL27RA/ITGA4/MDK/PDGFD/PLVAP/RIPK3/SELP/THY1	11
M12	BP	GO:0072521	purine-containing compound metabolic process	2.39e-06	0.00127094	ACOT1/ACOT2/ACOT4/ACSBG1/ACSL6/APRT/ARL2/ATP5MGL/DNAJC30/GALK1/GIT1/GUK1/ATP8/NME9/NT5C/NUDT8/PNP/PPT2/RAB23/VPS9D1	20
M15	BP	GO:0006805	xenobiotic metabolic process	1.01e-05	0.00127131	CYP1A1/CYP1A2/CYP26A1/CYP4F12/SULT1A1/SULT1A2	6
M15	BP	GO:0001676	long-chain fatty acid metabolic process	1.18e-05	0.00127131	ACSL4/CYP1A1/CYP1A2/CYP4F12/ELOVL2/SLC27A5	6
M15	BP	GO:0071466	cellular response to xenobiotic stimulus	1.19e-05	0.00127131	CYP1A1/CYP1A2/CYP26A1/CYP4F12/FBP1/SULT1A1/SULT1A2	7
M15	BP	GO:0006631	fatty acid metabolic process	1.28e-05	0.00127131	ACSL4/APOA1/CYP1A1/CYP1A2/CYP4F12/ELOVL2/GCDH/PLA2G15/SLC27A5/TREX1	10
M15	BP	GO:0009117	nucleotide metabolic process	1.34e-05	0.00127131	ACSL4/ELOVL2/FBP1/GCDH/GUCA2B/HAAO/NT5C3B/NUPR1/SULT1A1/SULT1A2/TREX1	11
M160	BP	GO:0051052	regulation of DNA metabolic process	0.00013635	0.00128634	CCNA2/CDK1/E2F7/E2F8/ESCO2/PARPBP/POLQ/RAD51AP1	8
M5	BP	GO:0050852	T cell receptor signaling pathway	3.57e-05	0.00129533	CACNB3/CARD11/CCR7/CD160/CD247/CD28/CD8A/CD8B/CTLA4/ITK/KCNN4/LCK/PTPN22/SH2D1A/TESPA1/THEMIS/THY1/TRAT1/TXK/UBASH3A/VTCN1/ZAP70	22
M109	BP	GO:0009142	nucleoside triphosphate biosynthetic process	2.08e-05	0.00129936	ATP5F1E/ATP5ME/ATP5MF/ATP5PO/NME3/UQCC3	6
M471	BP	GO:0045621	positive regulation of lymphocyte differentiation	6e-05	0.0013039	IFNG/IL23R/IL7R/RHOH/TOX	5
M471	BP	GO:0002706	regulation of lymphocyte mediated immunity	6.06e-05	0.0013039	CD28/CD96/IL23R/IL7R/SLAMF6/TBX21	6
M7	MF	GO:0050136	NADH dehydrogenase (quinone) activity	2.46e-05	0.00131125	NDUFA1/NDUFA2/NDUFA4/NDUFB1/NDUFB10/NDUFC1/NDUFS5/NDUFS6	8
M5	MF	GO:0140375	immune receptor activity	2.5e-05	0.00131749	CCR2/CCR4/CCR5/CCR7/CD160/CR2/CXCR3/IL12RB1/IL17RD/IL17RE/IL20RA/IL21R/IL23R/IL27RA/IL2RB/IL2RG/IL3RA/IL5RA/IL7R/KLRC1/KLRD1/KLRF1/KLRK1/KLRC4-KLRK1/XCR1	25
M7	CC	GO:0005758	mitochondrial intermembrane space	8.36e-05	0.00132	BLOC1S1/CHCHD10/CHCHD2/CHCHD4/CHCHD5/NDUFS5/PPOX/TIMM29/TIMM8B/UQCC2	10
M86	CC	GO:0150034	distal axon	2.2e-05	0.00132286	APBB1/GAP43/KCNA1/KCNA6/MAPT/PACSIN1/RASGRF1/SLC18A1/SLC8A2/UNC13A	10
M86	CC	GO:0034703	cation channel complex	2.73e-05	0.00132286	CACNA1S/CATSPER1/CATSPER4/CATSPERD/CNGB1/HTR3E/KCNA1/KCNA6/KCNH4	9
M5	BP	GO:0032963	collagen metabolic process	3.72e-05	0.00133761	ADAM15/ADAMTS3/COL1A1/COL1A2/COL5A1/CREB3L1/CYGB/FAP/ITGA2/LARP6/MFAP4/MMP14/MMP16/MMP2/MMP7/MMP8/MRC2/PDGFRB/WNT4	19
M275	CC	GO:0044306	neuron projection terminus	8.13e-05	0.00134019	ADORA1/CALB2/DRD2/GAD1/GRIK5/GRIN1/KCNC1/KCNK2/PNOC/PRKCG/SLC8A3/TULP1/UNC13C	13
M5	CC	GO:0005788	endoplasmic reticulum lumen	5.23e-05	0.00134028	ADAMTS7/ANO8/C4A/CASQ2/CERCAM/CHRDL1/COL13A1/COL14A1/COL15A1/COL16A1/COL19A1/COL1A1/COL1A2/COL21A1/COL23A1/COL25A1/COL3A1/COL4A3/COL4A4/COL4A5/COL5A1/COL5A3/COL8A1/COL8A2/COLGALT2/ERP27/FKBP10/GPC3/GPX7/GPX8/IGFBP7/IL23A/LIPC/MELTF/MZB1/PDGFD/SPARCL1/TMEM132A/TSPAN5/WNT4	40
M7	BP	GO:0009199	ribonucleoside triphosphate metabolic process	2.08e-05	0.00135443	ANTKMT/ATP5F1E/ATP5MC2/ATP5ME/ATP5MF/ATP5MG/ATP5PO/ENO1/NME3/NUDT2/UQCC3	11
M12	CC	GO:0005743	mitochondrial inner membrane	7.34e-06	0.001358	ATP5MGL/CHCHD6/COA3/COX8A/CYC1/DNAJC30/ECSIT/MRPL12/MRPL14/MRPL2/MRPS17/MRPS34/ATP8/ND6/NDUFA8/NDUFB7/ROMO1/RPS3/SLC25A47/TIMM10/UQCR11	21
M4	BP	GO:0050803	regulation of synapse structure or activity	3.35e-05	0.00137043	ADGRB1/ASIC2/CAMKV/CBLN2/CDH8/CTNNA2/DRD2/EPHA7/FRMPD4/GHSR/GRID2/IL1RAPL1/KLK8/LHFPL4/LINGO2/LRFN2/LRFN5/LRTM2/MDGA1/MUSK/NEGR1/NEUROD2/NLGN1/NPTX1/NRXN1/NTRK1/ROBO2/SIX1/SLC17A6/SLC17A7/SLIT1/SLITRK1/SLITRK2/SLITRK5/ST8SIA2/VSTM5/WNT7A	37
M109	BP	GO:0009144	purine nucleoside triphosphate metabolic process	2.38e-05	0.00137698	ATP5F1E/ATP5ME/ATP5MF/ATP5PO/NME3/UQCC3	6
M4	BP	GO:0010959	regulation of metal ion transport	3.4e-05	0.00138136	ABCC8/ACTN2/ADCYAP1R1/ADORA1/ATP2C2/BPIFA1/CALCR/CAMK2A/CASQ1/CAV3/CD19/DPP6/DRD2/DRD3/EDN3/EFHB/EGF/EPPIN/FGF13/FXYD3/GRAMD2A/GRIN1/HAP1/HECW1/HRC/IL13/JPH2/JPH3/JPH4/KCNA1/KCNC1/KCNG1/KCNH2/KCNIP1/KCNS1/KEL/MCHR1/MTNR1B/NKAIN1/NOS1/NPSR1/NTSR1/OPRK1/OSR1/PLA2G1B/PLP1/RCVRN/RGS7/SCN2B/SCN5A/SLC6A9/SPTBN4/STAC2/TMC1/TMC2/TRDN/TRPC3/TSPAN13/WNK4	59
M5	CC	GO:0031225	anchored component of membrane	5.66e-05	0.00138468	CD160/CD2/CD48/CDH13/CEACAM8/CNTN1/EFNA5/GPC3/GPC4/IGSF21/LSAMP/LYPD1/LYPD3/LYPD5/LYPD6/LYPD6B/MELTF/NCAM1/NT5E/PKHD1/PRND/RAB3A/RAB3C/RGS7BP/SEMA7A/THY1	26
M315	MF	GO:0022836	gated channel activity	8.58e-06	0.0013861	CACNA2D3/CFTR/CHRNA5/CNGA4/GABRB3/GABRP/GRIN2D/HVCN1/KCNJ5/KCNMB1/MCOLN2/MCOLN3/NALCN/SNAP25	14
M315	MF	GO:0005216	ion channel activity	9.81e-06	0.0013861	CACNA2D3/CFTR/CHRNA5/CNGA4/GABRB3/GABRP/GRIN2D/HVCN1/KCNJ5/KCNMB1/MCOLN2/MCOLN3/NALCN/SNAP25/TRPC6/TRPV3	16
M315	MF	GO:0015276	ligand-gated ion channel activity	1.54e-05	0.0013861	CFTR/CHRNA5/CNGA4/GABRB3/GABRP/GRIN2D/KCNJ5/MCOLN2/MCOLN3	9
M315	MF	GO:0022834	ligand-gated channel activity	1.54e-05	0.0013861	CFTR/CHRNA5/CNGA4/GABRB3/GABRP/GRIN2D/KCNJ5/MCOLN2/MCOLN3	9
M15	BP	GO:0006753	nucleoside phosphate metabolic process	1.55e-05	0.0013868	ACSL4/ELOVL2/FBP1/GCDH/GUCA2B/HAAO/NT5C3B/NUPR1/SULT1A1/SULT1A2/TREX1	11
M104	BP	GO:0086065	cell communication involved in cardiac conduction	1.67e-06	0.00139522	ATP1A2/CACNA1C/CASQ2/KCNA5/RYR2/SCN3B	6
M104	BP	GO:0006936	muscle contraction	2.03e-06	0.00139522	ATP1A2/CACNA1C/CASQ2/CNN1/FGF12/KCNA5/MYH11/MYOCD/OXTR/RYR2/SCN3B/SCN4A	12
M104	BP	GO:0086019	cell-cell signaling involved in cardiac conduction	2.15e-06	0.00139522	CACNA1C/CASQ2/KCNA5/RYR2/SCN3B	5
M275	BP	GO:0006836	neurotransmitter transport	3.79e-06	0.00139557	BRSK1/CAMK2A/CHAT/CHRNA3/DOC2A/DRD2/ERC2/GABRA2/GFAP/GRIK5/PRKCG/RIMS1/SLC1A6/SLC6A17/SLC6A3/SLC6A9/SV2A/SV2C/UNC13C	19
M19	CC	GO:0030136	clathrin-coated vesicle	0.00017277	0.00141097	HLA-DQA1/HLA-DQA2/HLA-DQB1/HLA-DQB2/HLA-DRB1/HLA-DRB5/UNC13D	7
M2	BP	GO:0006639	acylglycerol metabolic process	2.38e-05	0.00141261	ABHD12/ABHD16B/ANG/APOA1/APOA2/APOA4/APOA5/APOC1/APOC3/APOE/CETP/DGAT1/DGKQ/FAAH/GPAM/GPAT2/GPX1/LIPG/LYPLA2/MBOAT7/MFSD2A/MOGAT3/PCSK9/PLA2G15/PLAAT3/PLIN5/PNPLA2/PNPLA3/SLC27A1/SLC27A5/THRSP	31
M4	CC	GO:0031225	anchored component of membrane	0.00021968	0.0014197	ART3/BCAN/CEACAM5/CEACAM6/CEACAM7/CNTN5/CNTN6/ENPP6/GAD2/GFRA3/GP2/GPC2/ITLN1/LY6G6C/MDGA1/MDGA2/NEGR1/NTM/NTNG1/PRMT8/PSCA/RGMA/RTBDN/SMPDL3B/SPAM1/TECTB/TEX101/ULBP1/ULBP2/UMOD	30
M5	BP	GO:0030101	natural killer cell activation	3.98e-05	0.00142321	CD2/CD244/CLNK/ELF4/IL21R/IL23A/IL23R/IL2RB/KLRK1/KLRC4-KLRK1/NCR1/NCR3/NKG7/PTPN22/SLAMF1/SLAMF7/TOX/TYRO3	18
M4	CC	GO:0043195	terminal bouton	0.00022319	0.00142455	ADORA1/CALB2/CPLX2/CPLX4/GRIK2/GRIK3/GRIK5/GRIN1/NTSR1/SLC18A1/SYP/UNC13A/UNC13C	13
M310	BP	GO:0006959	humoral immune response	0.0001052	0.00142479	CCR2/CCR7/CD28/IFNG/LYZ/MS4A1/PAX5/POU2F2/RNASE3/SH2D1A	10
M109	BP	GO:0009199	ribonucleoside triphosphate metabolic process	2.71e-05	0.00142954	ATP5F1E/ATP5ME/ATP5MF/ATP5PO/NME3/UQCC3	6
M18	BP	GO:0071897	DNA biosynthetic process	0.00017173	0.0014299	CENPF/DTL/GINS1/GINS2/GINS4/NEK2/POLQ	7
M4	BP	GO:0007281	germ cell development	3.57e-05	0.00143141	ACTL9/ADAD1/BNC1/BSPH1/C14orf39/CATSPER4/CATSPERD/CCDC42/CCDC63/CFAP65/CHD5/DMC1/DMRTC2/DRC7/ELSPBP1/FAM9A/FAM9C/FSCN3/GALNTL5/H1-7/IQCF1/KASH5/KLC3/MEIOSIN/MOV10L1/OCA2/PDILT/PIWIL1/RNF17/ROPN1/RSPH6A/SEPTIN14/SLC22A14/SLC26A8/SOHLH1/SOX30/SPAG6/STRA8/SUN5/SYCP1/TBC1D21/TCP11/TDRD5/TNP2/TOPAZ1/TTLL1/YBX2	47
M4	BP	GO:0015816	glycine transport	3.63e-05	0.00143141	SLC36A2/SLC36A3/SLC38A5/SLC6A17/SLC6A20/SLC6A5/SLC6A9	7
M4	BP	GO:0016056	rhodopsin mediated signaling pathway	3.63e-05	0.00143141	AIPL1/GRK1/GUCY2D/GUCY2F/RHO/RS1/SAG	7
M4	BP	GO:0007204	positive regulation of cytosolic calcium ion concentration	3.64e-05	0.00143141	ADCY8/ADCYAP1R1/AVPR1B/CACNA1A/CACNA1B/CACNA1E/CACNA1F/CACNA1S/CALCR/CASQ1/CAV3/CCKBR/CD19/CHRNA9/CIB2/CNR1/DRD2/DRD3/GATA1/GLP1R/GP5/GPR55/GRIN1/GRM1/HAP1/HRC/HTR2C/IL13/JPH2/JPH3/JPH4/LPAR3/LPAR4/MCHR1/NALF2/NMUR2/NOL3/NOS1/NPSR1/NTSR1/PLA2G1B/PTGER3/RYR1/SLC24A2/SLC8A2/SLC8A3/TRDN/TRPC3/TRPM1/TRPV5	50
M37	BP	GO:0002833	positive regulation of response to biotic stimulus	5.21e-06	0.00143729	AIM2/CD180/CGAS/GBP5/IFI16/TASL/TLR8	7
M310	BP	GO:0042093	T-helper cell differentiation	0.0001073	0.00144265	IL23R/IRF4/LY9/SLAMF6/TBX21	5
M4	BP	GO:0051960	regulation of nervous system development	3.72e-05	0.00144921	ABCC8/ADGRB1/ASIC2/BMP7/CBLN2/CHODL/CRABP2/DCC/DLL3/DLX1/DRAXIN/DRD2/DRD3/E2F1/EPHA7/FEZF2/FGF13/FOXG1/FSTL4/GFAP/GRID2/GRM5/HAP1/HES7/IL1RAPL1/ISLR2/KIF14/KLK8/L1CAM/LINGO2/LPAR3/LRTM2/LTA/MAG/MAPT/NLGN1/NR2E1/NRXN1/NTRK1/OPRM1/OTP/PLXNB3/POU4F1/POU4F2/PTPRZ1/ROBO2/RXRG/SHOX2/SLIT1/SLITRK1/SLITRK2/SLITRK5/SOX10/SOX11/ST8SIA2/SYT4/TP73/TRIM46/VAX1/VSTM5/WDR62/WNT7A/ZNF365	63
M310	BP	GO:0002285	lymphocyte activation involved in immune response	0.00010865	0.00145023	CD28/IFNG/IL23R/IRF4/ITM2A/LY9/SLAMF6/TBX21	8
M100	MF	GO:0030246	carbohydrate binding	3.12e-05	0.00147347	CLC/CLEC2D/CLECL1/KLRB1/KLRC1/KLRD1/KLRF1/KLRG1/KLRK1/KLRC4-KLRK1/LY75	11
M104	BP	GO:0002027	regulation of heart rate	4.39e-06	0.00147668	ADRB1/CACNA1C/CASQ2/KCNA5/RYR2/SCN3B/SEMA3A	7
M104	CC	GO:1990351	transporter complex	7.45e-06	0.00148352	ANO2/ATP10A/ATP1A2/CACNA1C/CASQ2/CLIC5/HCN1/KCNA5/RYR2/SCN3B/SCN4A/TRPC4	12
M5	BP	GO:0050922	negative regulation of chemotaxis	4.23e-05	0.001502	CCN3/GREM1/KLRK1/KLRC4-KLRK1/ROBO1/SEMA3A/SEMA3C/SEMA3D/SEMA3E/SEMA3G/SEMA4F/SEMA5B/SEMA7A/SLAMF8/SLIT2	15
M5	BP	GO:0035710	CD4-positive, alpha-beta T cell activation	4.28e-05	0.00150998	BATF/CD160/IFNG/IL12RB1/IL23A/IL23R/IRF4/LEF1/LY9/MYB/NKG7/PLA2G2D/PRKCQ/SASH3/SLAMF6/SPN/TBX21/TOX/XCL1	19
M4	CC	GO:0001669	acrosomal vesicle	0.00024134	0.00151774	ACRV1/ACTL9/ATP8B3/CAPN11/CATSPER4/CFAP65/DKKL1/DRD2/EQTN/IQCF1/IZUMO1/KIAA1210/SEPTIN14/SH3GL3/SPACA3/SPAG6/SPAM1/SPESP1/TBC1D21/TCP11/TEKT3/TEX101/TMEM95/TMPRSS12	24
M4	CC	GO:0044304	main axon	0.00024366	0.00151774	ADORA1/CNGA3/KCNA1/KCNA2/KCNA4/KCNC1/KCNQ2/KCNQ3/MAG/MAPT/ROBO2/SCN1A/SPOCK1/SPTBN4/TRIM46	15
M4	CC	GO:0044298	cell body membrane	0.00024885	0.00153163	ADCY8/ATP1A3/CD22/GABRA5/KCNA2/KCNC1/RGS8/SLC6A3/TACR3/UNC5A	10
M5	BP	GO:0006968	cellular defense response	4.39e-05	0.00153618	CCR2/CCR5/CXCL9/DCDC2/GNLY/HLA-G/ITK/KLRG1/NCR1/PRF1/SH2D1A/SPN/TRAT1	13
M2	BP	GO:1902099	regulation of metaphase/anaphase transition of cell cycle	2.63e-05	0.0015446	AURKB/BUB1/BUB1B/CCNB1/CDC6/CENPE/CENPF/DLGAP5/MAD1L1/MAD2L1/MAD2L1BP/MAD2L2/NDC80/PLK1/PRAP1/SPDL1/TTK/UBE2C/ZWINT	19
M104	CC	GO:0034702	ion channel complex	1.56e-05	0.00154996	ANO2/CACNA1C/CASQ2/CLIC5/HCN1/KCNA5/RYR2/SCN3B/SCN4A/TRPC4	10
M5	BP	GO:0046632	alpha-beta T cell differentiation	4.47e-05	0.00155604	BATF/BCL11B/EOMES/GLI3/IFNG/IL12RB1/IL23A/IL23R/IRF4/ITK/LEF1/LY9/MYB/PLA2G2D/SASH3/SLAMF6/SPN/TBX21/TOX/ZAP70	20
M5	BP	GO:0001914	regulation of T cell mediated cytotoxicity	4.51e-05	0.0015575	CD1B/CD1E/HLA-G/IL12RB1/IL23A/IL23R/IL7R/KLRC1/KLRD1/RIPK3/XCL1	11
M7	MF	GO:0003954	NADH dehydrogenase activity	3.48e-05	0.00156894	NDUFA1/NDUFA2/NDUFA4/NDUFB1/NDUFB10/NDUFC1/NDUFS5/NDUFS6	8
M7	MF	GO:0003955	NAD(P)H dehydrogenase (quinone) activity	3.48e-05	0.00156894	NDUFA1/NDUFA2/NDUFA4/NDUFB1/NDUFB10/NDUFC1/NDUFS5/NDUFS6	8
M84	CC	GO:0098688	parallel fiber to Purkinje cell synapse	0.00013042	0.00157249	CALB2/CNTN6/GRID2/SLC6A9/UNC13C	5
M5	BP	GO:0031294	lymphocyte costimulation	4.6e-05	0.00157433	CARD11/CCR7/CD160/CD28/CD3E/CD40LG/CD5/EFNB3/ICOS/KLRK1/KLRC4-KLRK1/LCK	12
M5	BP	GO:0045582	positive regulation of T cell differentiation	4.62e-05	0.00157433	CD27/GLI2/GLI3/HLA-G/IFNG/IL12RB1/IL23A/IL23R/IL4I1/IL7R/LEF1/MDK/MYB/RHOH/SASH3/SOX12/TESPA1/ZAP70	18
M193	BP	GO:0002831	regulation of response to biotic stimulus	8.87e-06	0.00157491	AIM2/CD180/CGAS/CLEC12B/GBP5/IFI16/TASL/TLR8	8
M4	BP	GO:0003009	skeletal muscle contraction	4.07e-05	0.00157669	ATP8A2/CASQ1/CAV3/CHRNA1/CHRND/MYH7/MYH8/SLC8A3/STAC2/TNNC2/TNNI3/TNNT1/TNNT3	13
M104	CC	GO:1902495	transmembrane transporter complex	2.41e-05	0.00159774	ANO2/ATP1A2/CACNA1C/CASQ2/CLIC5/HCN1/KCNA5/RYR2/SCN3B/SCN4A/TRPC4	11
M104	BP	GO:0016339	calcium-dependent cell-cell adhesion via plasma membrane cell adhesion molecules	7.12e-06	0.00160219	CDH13/CDH24/PCDHB10/PCDHB4/SELP	5
M104	BP	GO:0086003	cardiac muscle cell contraction	7.61e-06	0.00160219	ATP1A2/CACNA1C/FGF12/KCNA5/RYR2/SCN3B	6
M104	BP	GO:0086001	cardiac muscle cell action potential	8.87e-06	0.00160219	ATP1A2/CACNA1C/FGF12/KCNA5/RYR2/SCN3B	6
M104	BP	GO:0035637	multicellular organismal signaling	9.17e-06	0.00160219	ATP1A2/CACNA1C/CASQ2/FGF12/KCNA5/RYR2/SCN3B/SCN4A	8
M4	BP	GO:0098703	calcium ion import across plasma membrane	4.22e-05	0.00161187	CACNA1A/CACNA1B/CACNA1E/CACNA1F/CACNA1S/CALCR/NALF2/SLC24A2/SLC8A2/SLC8A3/TRPV5	11
M4	BP	GO:0097553	calcium ion transmembrane import into cytosol	4.34e-05	0.00161187	CACNA1A/CACNA1B/CACNA1E/CACNA1F/CACNA1S/CALCR/CASQ1/CD19/DRD2/GP5/GRIN1/HAP1/HRC/HTR2C/IL13/JPH2/JPH3/JPH4/NALF2/NOL3/NOS1/NPSR1/NTSR1/RYR1/SLC24A2/SLC8A2/SLC8A3/TRDN/TRPV5	29
M4	BP	GO:0007342	fusion of sperm to egg plasma membrane involved in single fertilization	4.35e-05	0.00161187	ADAM2/EQTN/IZUMO1/LLCFC1/NOX5/SPACA3/SPAM1/SPESP1/TMEM95	9
M4	BP	GO:0035235	ionotropic glutamate receptor signaling pathway	4.35e-05	0.00161187	GRIA1/GRIA2/GRID2/GRIK2/GRIK3/GRIK4/GRIK5/GRIN1/PLP1	9
M4	BP	GO:1990806	ligand-gated ion channel signaling pathway	4.35e-05	0.00161187	GRIA1/GRIA2/GRID2/GRIK2/GRIK3/GRIK4/GRIK5/GRIN1/PLP1	9
M4	BP	GO:0007411	axon guidance	4.36e-05	0.00161187	ARX/BMP7/CDK5R2/CNTN5/CNTN6/DCC/DLX5/DPYSL5/DRAXIN/EDN3/EPHA10/EPHA5/EPHA7/EPHA8/EVX1/FEZF2/FOXG1/GAP43/GFRA3/ISL1/ISL2/KIF5A/L1CAM/LMX1A/LRTM2/MYPN/NRXN1/NRXN3/NTRK1/OR10A4/PLXNB3/POU4F2/ROBO2/SLIT1/TBR1/TUBB3/UNC5A/UNC5D/VAX1	39
M2	MF	GO:0016651	oxidoreductase activity, acting on NAD(P)H	1.52e-05	0.00161382	AIFM2/CBR1/CYBA/DCXR/ND1/ND2/ND3/ND4/ND4L/ND5/ND6/NDUFA1/NDUFA2/NDUFA4/NDUFA8/NDUFB1/NDUFB10/NDUFB7/NDUFC1/NDUFS5/NDUFS6/NDUFS7/NDUFS8/NDUFV1/TP53I3	25
M2	BP	GO:0006638	neutral lipid metabolic process	2.79e-05	0.00162267	ABHD12/ABHD16B/ANG/APOA1/APOA2/APOA4/APOA5/APOC1/APOC3/APOE/CETP/DGAT1/DGKQ/FAAH/GPAM/GPAT2/GPX1/LIPG/LYPLA2/MBOAT7/MFSD2A/MOGAT3/PCSK9/PLA2G15/PLAAT3/PLIN5/PNPLA2/PNPLA3/SLC27A1/SLC27A5/THRSP	31
M2	BP	GO:0006953	acute-phase response	2.86e-05	0.00162641	A2M/APCS/APOL2/ASS1/CRP/EPO/HAMP/HP/ITIH4/LBP/ORM1/ORM2/SAA1/SAA2/SERPINF2/SIGIRR	16
M2	BP	GO:0045839	negative regulation of mitotic nuclear division	2.86e-05	0.00162641	AURKAIP1/AURKB/BUB1/BUB1B/CCNB1/CENPF/MAD1L1/MAD2L1/MAD2L1BP/MAD2L2/NDC80/PLK1/PRAP1/SPDL1/TTK/ZWINT	16
M2	BP	GO:0120254	olefinic compound metabolic process	2.89e-05	0.00162785	ABHD12/AFP/AWAT1/CACNA1H/CBR1/CLCN2/CYP11A1/CYP1A1/CYP1A2/CYP1B1/CYP2C19/CYP2D6/CYP2S1/CYP46A1/CYP4F12/CYP4Z1/DGAT1/DGKQ/DHRS4L2/DHRS7/ELOVL2/FAAH/FADS1/FADS2/GPX1/GPX4/GSTA1/GSTP1/HSD11B2/PNPLA2/PTGES2/RDH12/RDH16/RDH5/TTR	35
M310	BP	GO:0046637	regulation of alpha-beta T cell differentiation	0.00012401	0.00163167	IFNG/IL23R/IRF4/SASH3/TBX21	5
M310	BP	GO:0072678	T cell migration	0.00012401	0.00163167	CCR2/ITGA4/MYO1G/PIK3CG/RIPK3	5
M12	CC	GO:0098800	inner mitochondrial membrane protein complex	1.32e-05	0.00163261	ATP5MGL/CHCHD6/COX8A/CYC1/ATP8/ND6/NDUFA8/NDUFB7/ROMO1/TIMM10/UQCR11	11
M18	MF	GO:0008094	ATP-dependent activity, acting on DNA	4.55e-05	0.00163863	BLM/BRIP1/MCM2/POLQ/RAD51/TOP2A	6
M86	MF	GO:0005216	ion channel activity	4.66e-06	0.00164156	BEST4/CACNA1S/CATSPER1/CATSPER4/CHRNA1/CNGB1/GABRG3/HTR3E/KCNA1/KCNA6/KCNH4/NOX5/RHCG/SLC26A9	14
M2	BP	GO:0016054	organic acid catabolic process	2.98e-05	0.00164902	ABHD1/ACADS/ACADSB/ACAT2/ACOT4/ACOX2/ADTRP/AGXT/AGXT2/AKR1A1/ALDH4A1/AMDHD1/AMDHD2/CARNS1/CYP26A1/CYP4F12/DDAH2/DECR2/ECI1/FAAH/FABP1/FTCD/GCAT/GCDH/GLDC/GLS2/GLUD2/GPT/GSTZ1/HAAO/HOGA1/HSD17B10/ILVBL/KYAT1/MAT1A/MCAT/MFSD2A/MPST/NUDT8/PLA2G15/PLIN5/PON3/PRODH2/QDPR/SESN2/SLC27A4/THNSL2/UROC1	48
M2	BP	GO:0051983	regulation of chromosome segregation	2.98e-05	0.00164902	AURKB/BUB1/BUB1B/CCNB1/CDC6/CDCA2/CENPE/CENPF/DLGAP5/MAD1L1/MAD2L1/MAD2L1BP/MAD2L2/MKI67/NDC80/PLK1/PRAP1/PTTG1/RMI2/SMC6/SPDL1/TTK/UBE2C/ZWINT	24
M310	BP	GO:0045621	positive regulation of lymphocyte differentiation	0.00012745	0.00165326	IFNG/IL23R/IL7R/RHOH/SASH3/TOX	6
M5	BP	GO:0033627	cell adhesion mediated by integrin	4.89e-05	0.00165507	CCN3/CD3E/COL16A1/ITGA2/ITGA3/ITGA4/ITGA8/ITGB4/ITGB6/ITGB8/ITGBL1/LIF/NPNT/PIK3CG/PODXL/TESC/TGFB2	17
M331	CC	GO:0005925	focal adhesion	0.00013132	0.00167139	RPL23/RPL27/RPL30/RPL37A/RPL38/RPS10/RPS16/RPS29/RPS3A	9
M316	BP	GO:0071674	mononuclear cell migration	0.00010946	0.00170322	CCR5/CRTAM/IL27RA/SPN/ZAP70	5
M4	BP	GO:0006941	striated muscle contraction	4.65e-05	0.00170715	ADORA1/ATP8A2/CACNA1G/CASQ1/CAV3/CHGA/CHRNA1/CHRND/FGF13/HCN4/HRC/KCNH2/MYBPC3/MYBPH/MYH6/MYH7/MYH8/MYL3/MYL4/MYLK2/NOS1/SCN10A/SCN1A/SCN2B/SCN5A/SLC8A3/STAC2/TNNC2/TNNI3/TNNT1/TNNT2/TNNT3	32
M162	CC	GO:0030662	coated vesicle membrane	0.00014565	0.00170806	HLA-A/HLA-B/HLA-C/HLA-F/TMED3	5
M449	CC	GO:0032809	neuronal cell body membrane	7.37e-05	0.00171291	ADCY8/ATP1A3/KCNC1/SLC6A3/TACR3/UNC5A	6
M162	BP	GO:0032103	positive regulation of response to external stimulus	3.53e-05	0.00171337	ADAM8/AGER/CYBA/HLA-F/LY96/PYCARD/TMSB4X/TYROBP	8
M162	CC	GO:0030135	coated vesicle	0.00017411	0.00172768	HLA-A/HLA-B/HLA-C/HLA-F/TMED3/UNC13D	6
M100	BP	GO:0050853	B cell receptor signaling pathway	0.00015838	0.00173642	BANK1/CD79A/FCRL3/GCSAM/ITK/MS4A1/PTPN22	7
M4	BP	GO:0021536	diencephalon development	4.78e-05	0.00173672	ARX/DRD2/FOXB1/GHRHR/GSX1/HAP1/ISL1/KCNC1/NHLH2/OTP/OTX1/PITX1/PITX2/POU3F2/POU4F1/PROP1/SIX3/SLC6A3	18
M4	BP	GO:0097485	neuron projection guidance	4.81e-05	0.00173672	ARX/BMP7/CDK5R2/CNTN5/CNTN6/DCC/DLX5/DPYSL5/DRAXIN/EDN3/EPHA10/EPHA5/EPHA7/EPHA8/EVX1/FEZF2/FOXG1/GAP43/GFRA3/ISL1/ISL2/KIF5A/L1CAM/LMX1A/LRTM2/MYPN/NRXN1/NRXN3/NTRK1/OR10A4/PLXNB3/POU4F2/ROBO2/SLIT1/TBR1/TUBB3/UNC5A/UNC5D/VAX1	39
M99	MF	GO:0072341	modified amino acid binding	2.65e-05	0.00173678	GSTM1/GSTM2/GSTM3/GSTM4/SYT1/SYT10/SYTL2	7
M464	CC	GO:0005604	basement membrane	4.9e-05	0.00175258	COL4A3/COL4A4/COL4A5/FREM2/LAMA2	5
M464	CC	GO:0043202	lysosomal lumen	5.41e-05	0.00175258	DCN/GPC3/LUM/OGN/OMD	5
M86	MF	GO:0015267	channel activity	1.46e-05	0.00175597	BEST4/CACNA1S/CATSPER1/CATSPER4/CHRNA1/CNGB1/GABRG3/HTR3E/KCNA1/KCNA6/KCNH4/NOX5/RHCG/SLC26A9	14
M86	MF	GO:0022803	passive transmembrane transporter activity	1.5e-05	0.00175597	BEST4/CACNA1S/CATSPER1/CATSPER4/CHRNA1/CNGB1/GABRG3/HTR3E/KCNA1/KCNA6/KCNH4/NOX5/RHCG/SLC26A9	14
M275	CC	GO:0032809	neuronal cell body membrane	0.00011464	0.00176814	ADCY8/ATP1A3/KCNC1/SLC6A3/TACR3/UNC5A	6
M275	CC	GO:0044305	calyx of Held	0.00011587	0.00176814	ADORA1/KCNC1/KCNK2/PRKCG/UNC13C	5
M316	BP	GO:0019722	calcium-mediated signaling	0.00011742	0.0017713	CCR5/CD3E/CXCR3/XCR1/ZAP70	5
M5	MF	GO:0048407	platelet-derived growth factor binding	3.56e-05	0.001773	COL1A1/COL1A2/COL3A1/COL5A1/PDGFRA/PDGFRB	6
M15	BP	GO:0072329	monocarboxylic acid catabolic process	2.23e-05	0.0017748	AGXT/CYP26A1/CYP4F12/GCDH/HOGA1/PLA2G15	6
M15	BP	GO:1901568	fatty acid derivative metabolic process	2.24e-05	0.0017748	ACSL4/CYP4F12/ELOVL2/GCDH/SLC27A5	5
M104	BP	GO:0006937	regulation of muscle contraction	1.19e-05	0.0017831	ATP1A2/CACNA1C/CASQ2/CNN1/MYOCD/OXTR/RYR2/SCN4A	8
M109	BP	GO:0006754	ATP biosynthetic process	3.66e-05	0.00179502	ATP5F1E/ATP5ME/ATP5MF/ATP5PO/UQCC3	5
M331	CC	GO:0030055	cell-substrate junction	0.00015403	0.00179706	RPL23/RPL27/RPL30/RPL37A/RPL38/RPS10/RPS16/RPS29/RPS3A	9
M4	BP	GO:0043583	ear development	5.03e-05	0.0018051	ATP6V1B1/ATP8A2/CHRNA9/COL11A1/COL2A1/DLX5/DLX6/ESRRB/FGF9/FOXG1/GABRA5/GABRB2/HOXA13/KCNK2/KCNQ4/LHFPL5/MYO3B/NEUROD1/OSR1/OSR2/OTOL1/OTOP1/OTX1/PAX2/PCDH15/PDZD7/PHOX2B/PLPPR4/POU3F4/SIX1/SIX2/SLC44A4/STRA6/STRC/TCF15/TFAP2A/TMC1	37
M4	BP	GO:0050879	multicellular organismal movement	5.18e-05	0.00181937	ATP8A2/CASQ1/CAV3/CHRNA1/CHRND/COMP/DRD3/MYH7/MYH8/SLC8A3/STAC2/TNNC2/TNNI3/TNNT1/TNNT3	15
M4	BP	GO:0050881	musculoskeletal movement	5.18e-05	0.00181937	ATP8A2/CASQ1/CAV3/CHRNA1/CHRND/COMP/DRD3/MYH7/MYH8/SLC8A3/STAC2/TNNC2/TNNI3/TNNT1/TNNT3	15
M4	BP	GO:0055078	sodium ion homeostasis	5.18e-05	0.00181937	ADORA1/ATP12A/ATP1A3/ATP1A4/ATP4A/ATP6V1B1/DRD2/DRD3/IL1A/MC3R/SCNN1B/SCNN1G/SLC12A1/SLC12A3/TFAP2B	15
M2	BP	GO:1901617	organic hydroxy compound biosynthetic process	3.32e-05	0.00182224	APOA1/APOA4/APOA5/APOE/CACNA1H/CLCN2/CYP27A1/CYP46A1/CYP51A1/DBH/DDC/DDT/DGKQ/DHCR7/EBP/FDFT1/FDPS/FGF2/GIPC1/GPER1/GPR37/HMGCR/HMGCS1/HSD17B10/HSD17B7/HSD3B7/IDI1/IMPA2/IP6K3/LSS/MSMO1/MVD/MVK/NPC1L1/NSDHL/OSBPL7/PGP/PLTP/PMVK/PRKAA2/PTH1R/QDPR/SC5D/SLC27A5/SPR/SQLE/STARD4/TM7SF2	48
M316	BP	GO:0001819	positive regulation of cytokine production	0.00012429	0.00182349	CARD11/CD3E/CD6/CRTAM/IL27RA/NLRP2/SPN	7
M100	BP	GO:0002218	activation of innate immune response	0.00016734	0.00182509	KLRC4/KLRD1/KLRK1/KLRC4-KLRK1/PYHIN1	5
M4	CC	GO:0043197	dendritic spine	0.00030108	0.00183126	ACTN2/ADGRB1/ADORA1/ASIC2/CAMK2A/DRD2/FRMPD4/GRIA1/GRIA2/GRID2/GRIN1/GRM3/GRM5/HAP1/IGF2BP1/KCNA4/MAPT/MYL7/NLGN1/NOS1/NTSR1/OPRM1/PRRT2/RPH3A/SHANK1/SHISA6/SHISA7/SHISA9/SLC8A2/SLC8A3	30
M5	BP	GO:0007413	axonal fasciculation	5.51e-05	0.00184112	CDK5R1/CRTAC1/EPHA3/EPHA4/EPHB3/NDN/NRCAM/SEMA3A	8
M5	BP	GO:0106030	neuron projection fasciculation	5.51e-05	0.00184112	CDK5R1/CRTAC1/EPHA3/EPHA4/EPHB3/NDN/NRCAM/SEMA3A	8
M19	BP	GO:1903557	positive regulation of tumor necrosis factor superfamily cytokine production	5.02e-05	0.00184711	ADAM8/AGER/CYBA/LY96/PYCARD/TYROBP	6
M12	BP	GO:0001522	pseudouridine synthesis	4.17e-06	0.00184856	NHP2/PUS1/RPUSD1/RPUSD2/TSR3	5
M5	BP	GO:0002429	immune response-activating cell surface receptor signaling pathway	5.62e-05	0.00185292	BANK1/BLK/CACNB3/CARD11/CCR7/CD160/CD247/CD28/CD79A/CD8A/CD8B/CR2/CTLA4/FCRL3/GCSAM/ITK/KCNN4/KLRC4/KLRD1/KLRK1/KLRC4-KLRK1/LAX1/LCK/MBL2/MS4A1/MYO1G/NCR3/PAK3/PLPP4/PTPN22/SH2D1A/TESPA1/THEMIS/THY1/TRAT1/TXK/UBASH3A/VTCN1/ZAP70	39
M5	BP	GO:0002757	immune response-activating signal transduction	5.62e-05	0.00185292	BANK1/BLK/CACNB3/CARD11/CCR7/CD160/CD247/CD28/CD79A/CD8A/CD8B/CR2/CTLA4/FCRL3/GCSAM/ITK/KCNN4/KLRC4/KLRD1/KLRK1/KLRC4-KLRK1/LAX1/LCK/MBL2/MS4A1/MYO1G/NCR3/PAK3/PLPP4/PTPN22/SH2D1A/TESPA1/THEMIS/THY1/TRAT1/TXK/UBASH3A/VTCN1/ZAP70	39
M310	BP	GO:1902107	positive regulation of leukocyte differentiation	0.00014693	0.00186653	DCSTAMP/IFNG/IL23R/IL7R/RHOH/SASH3/TOX	7
M310	BP	GO:1903708	positive regulation of hemopoiesis	0.00014693	0.00186653	DCSTAMP/IFNG/IL23R/IL7R/RHOH/SASH3/TOX	7
M5	CC	GO:0099634	postsynaptic specialization membrane	8e-05	0.00187096	ABHD17C/ADRA2A/CACNA1C/CLSTN2/CNIH2/CNKSR2/DAGLA/EFNB3/EPHA4/ERBB4/GRID1/GRIN2A/GRIN2D/KCNH1/LRRC4C/NETO1/NLGN3/NLGN4X/NRCAM/RGS7BP	20
M310	BP	GO:0002824	positive regulation of adaptive immune response based on somatic recombination of immune receptors built from immunoglobulin superfamily domains	0.0001484	0.00187228	CCR2/CD28/IL23R/PRKCQ/SASH3/TBX21	6
M471	BP	GO:0002819	regulation of adaptive immune response	9.01e-05	0.00187937	CD28/CD48/IL23R/IL7R/PRKCQ/TBX21	6
M471	BP	GO:0002460	adaptive immune response based on somatic recombination of immune receptors built from immunoglobulin superfamily domains	9.2e-05	0.00188914	CD28/IL23R/IL7R/IRF4/LY9/PRKCQ/SLAMF6/TBX21	8
M329	CC	GO:0098800	inner mitochondrial membrane protein complex	9.59e-05	0.00189493	ATP5MC2/COX6A2/COX6B1/COX7A1/MICOS13/NDUFB11/TIMM29	7
M2	BP	GO:0009260	ribonucleotide biosynthetic process	3.52e-05	0.00191206	ACSBG1/ACSL4/ACSL6/ACSS2/ADSS1/AK1/ALDOA/ANTKMT/APRT/ATP5F1D/ATP5F1E/ATP5MC2/ATP5ME/ATP5MF/ATP5MG/ATP5MGL/ATP5PO/CDA/COASY/DNAJC30/ELOVL2/ELOVL6/ENO1/GCDH/HACD1/ATP6/ATP8/NME1/NME3/NME4/NME9/NUDT2/PKLR/PPT2/SLC25A1/SLC26A1/TMSB4X/UQCC3/VPS9D1	39
M99	CC	GO:0097060	synaptic membrane	4.55e-05	0.00191891	ABHD17C/CHRM3/CLSTN2/CNIH2/CNKSR2/CNTN1/EFNB3/GLRB/KCTD12/NLGN4X/RGS7BP/SSPN/SYT1	13
M99	CC	GO:0005796	Golgi lumen	5.11e-05	0.00191891	DCN/GPC3/LUM/MMP16/MUC15/OGN/OMD	7
M5	BP	GO:0043383	negative T cell selection	5.88e-05	0.00192532	CCR7/CD28/CD3E/GLI3/THEMIS/ZAP70	6
M2	CC	GO:0030176	integral component of endoplasmic reticulum membrane	9.25e-05	0.0019309	BCAP31/BNIP1/BSCL2/CLN3/DHCR7/DOLPP1/DPM3/EBP/ELOVL2/ELOVL6/EMC10/EMC9/FICD/FITM1/FKBP8/GPAA1/HACD1/HLA-A/HLA-B/HLA-C/HLA-DQA1/HLA-DQA2/HLA-DQB1/HLA-DQB2/HLA-DRB1/HLA-DRB5/HLA-F/HSPA5/PREB/RCE1/SCD/SLC27A5/SLC37A2/TM7SF2/WDR83OS	35
M5	BP	GO:0014068	positive regulation of phosphatidylinositol 3-kinase signaling	5.94e-05	0.00193513	ANGPT1/CD28/DCN/ERBB4/MAZ/NTRK2/NTRK3/PDGFD/PDGFRA/PDGFRB/ROR2/SELP/SERPINA12/SOX9/TGFB2/UNC5B	16
M100	CC	GO:1904724	tertiary granule lumen	0.00011044	0.00193766	CHIT1/LTF/LYZ/MMP8/OLFM4	5
M2	BP	GO:0034368	protein-lipid complex remodeling	3.65e-05	0.00194507	APOA1/APOA2/APOA4/APOA5/APOC1/APOC3/APOE/APOM/CETP/LIPG/PLA2G2A/PLTP	12
M2	BP	GO:0034369	plasma lipoprotein particle remodeling	3.65e-05	0.00194507	APOA1/APOA2/APOA4/APOA5/APOC1/APOC3/APOE/APOM/CETP/LIPG/PLA2G2A/PLTP	12
M4	MF	GO:0008528	G protein-coupled peptide receptor activity	0.00012504	0.00194766	ADCYAP1R1/AVPR1B/CALCR/CCKBR/FSHR/GHRHR/GLP1R/GPR139/GPR84/LHCGR/MC2R/MC3R/MC5R/MCHR1/NMUR2/NPBWR2/NPFFR1/NPSR1/NTSR1/OPRK1/OPRM1/QRFPR/RXFP2/SORCS1/SORCS3/TACR2/TACR3/VIPR2	28
M17	BP	GO:0050909	sensory perception of taste	4.06e-06	0.00196247	TAS2R13/TAS2R14/TAS2R20/TAS2R30/TAS2R31/TAS2R46/TAS2R50	7
M160	BP	GO:0140694	non-membrane-bounded organelle assembly	0.00021897	0.00196581	ANLN/CDC20/CENPE/DLGAP5/KIF15/KIF4A/NDC80	7
M303	MF	GO:0005518	collagen binding	2.39e-05	0.00197827	ANTXR1/DCN/LOX/LRRC15/LUM	5
M449	BP	GO:0030216	keratinocyte differentiation	4.35e-06	0.00198243	CERS3/FOXN1/KRT1/KRT16/KRT2/KRT3/KRT5/KRT6A/KRT72/KRT77/KRT78/KRT79/KRT83/MSX2/SCEL/SPRR4	16
M4	CC	GO:0030658	transport vesicle membrane	0.00033104	0.00198254	ABCA12/ABCC8/AQP2/ATP6V1B1/DOC2A/DRD2/GABRA2/GAD2/GRIA1/OPRK1/OTOF/PRRT2/PTPRN/RPH3A/SLC17A6/SLC17A7/SLC18A1/SLC30A3/SLC30A8/SLC6A17/SLC6A9/SV2A/SV2C/SVOP/SYN3/SYNGR4/SYNPR/SYP/SYT3/SYT4/SYT5/SYT6/UNC13A/UNC13C	34
M4	CC	GO:0044309	neuron spine	0.00033362	0.00198254	ACTN2/ADGRB1/ADORA1/ASIC2/CAMK2A/DRD2/FRMPD4/GRIA1/GRIA2/GRID2/GRIN1/GRM3/GRM5/HAP1/IGF2BP1/KCNA4/MAPT/MYL7/NLGN1/NOS1/NTSR1/OPRM1/PRRT2/RPH3A/SHANK1/SHISA6/SHISA7/SHISA9/SLC8A2/SLC8A3	30
M100	BP	GO:0009615	response to virus	0.00018375	0.00198355	DEFA3/IFNG/IL23R/POU2F2/PRF1/PTPN22/RIPK3/RNASE2/SLFN13/TBX21/TLR7/XCL1	12
M4	MF	GO:0004970	ionotropic glutamate receptor activity	0.00012985	0.00198881	GRIA1/GRIA2/GRID2/GRIK2/GRIK3/GRIK4/GRIK5/GRIN1	8
M5	CC	GO:0098636	protein complex involved in cell adhesion	8.93e-05	0.00200171	CD28/CTLA4/ITGA2/ITGA3/ITGA4/ITGA8/ITGB4/ITGB6/ITGB8/ITGBL1/TNN	11
M4	BP	GO:0001662	behavioral fear response	5.84e-05	0.00200736	ASIC1/ASIC4/GABRA5/GRIK2/HTR1A/HTR2C/MAPK8IP2/MORC1/NEUROD2/NR2E1/PENK	11
M4	BP	GO:0050974	detection of mechanical stimulus involved in sensory perception	5.84e-05	0.00200736	ASIC2/CHRNA9/COL11A1/KCNA1/LHFPL5/NTRK1/PDZD7/SCN1A/STRC/TMC1/TMC2	11
M4	BP	GO:1902656	calcium ion import into cytosol	5.84e-05	0.00200736	CACNA1A/CACNA1B/CACNA1E/CACNA1F/CACNA1S/CALCR/NALF2/SLC24A2/SLC8A2/SLC8A3/TRPV5	11
M310	BP	GO:0002698	negative regulation of immune effector process	0.00016382	0.00201169	CCR2/CD96/FCRL3/IL7R/SLAMF8/TBX21	6
M2	BP	GO:0016042	lipid catabolic process	3.82e-05	0.00201554	ABHD1/ABHD12/ABHD16B/ACADS/ACAT2/ACOX2/ADTRP/APOA1/APOA2/APOA4/APOA5/APOC1/APOC3/APOE/ASPG/BSCL2/CYP1A2/CYP1B1/CYP26A1/CYP27A1/CYP46A1/CYP4F12/DECR2/ECI1/ENPP7/FAAH/FABP1/FMC1/GCDH/GDPD3/HINT2/HSD17B10/HSD17B14/ILVBL/LIPG/LYPLA2/MCAT/MFSD2A/NEU4/NUDT8/PAFAH1B3/PLA2G15/PLA2G2A/PLAAT2/PLAAT3/PLAAT4/PLCD1/PLD6/PLIN1/PLIN5/PNPLA2/PNPLA3/PNPLA7/PRKCE/RARRES2/SESN2/SLC27A4/SMPD1/SMPD2/SPP1	60
M104	BP	GO:0042391	regulation of membrane potential	1.5e-05	0.00202312	ADRB1/ATP1A2/CACNA1C/CASQ2/CBLN1/FGF12/HCN1/KCNA5/NETO1/RYR2/SCN3B/SCN4A	12
M104	BP	GO:0035725	sodium ion transmembrane transport	1.6e-05	0.00202312	ATP1A2/FGF12/HCN1/NETO1/SCN3B/SCN4A/SLC6A11/SLC9C1	8
M104	BP	GO:0006941	striated muscle contraction	1.66e-05	0.00202312	ATP1A2/CACNA1C/CASQ2/FGF12/KCNA5/RYR2/SCN3B/SCN4A	8
M464	CC	GO:0005796	Golgi lumen	7.54e-05	0.00203699	DCN/GPC3/LUM/OGN/OMD	5
M4	BP	GO:0051965	positive regulation of synapse assembly	5.98e-05	0.00203999	ADGRB1/ASIC2/CBLN2/GRID2/IL1RAPL1/LINGO2/LRTM2/NLGN1/NRXN1/NTRK1/SLITRK1/SLITRK2/SLITRK5/ST8SIA2/VSTM5/WNT7A	16
M5	MF	GO:0005518	collagen binding	4.61e-05	0.00204097	AEBP1/ANTXR1/COL14A1/COL5A3/DCN/DDR1/ITGA2/ITGA3/LOX/LRRC15/LUM/MRC2/PODN/SPARCL1/VWF	15
M5	MF	GO:0005244	voltage-gated ion channel activity	4.78e-05	0.00204097	CACNA1C/CACNA2D1/CACNA2D2/CACNA2D3/CACNB1/CACNB3/CACNB4/CLIC5/CLIC6/GRIN2A/GRIN2D/HCN1/HVCN1/KCNA3/KCNA5/KCND1/KCNH1/KCNH8/KCNIP3/KCNJ16/KCNJ5/KCNK13/KCNK3/KCNN3/NALCN/SCN3B/SCN4A/SCN4B/SCN7A/SNAP25	30
M5	MF	GO:0022832	voltage-gated channel activity	4.78e-05	0.00204097	CACNA1C/CACNA2D1/CACNA2D2/CACNA2D3/CACNB1/CACNB3/CACNB4/CLIC5/CLIC6/GRIN2A/GRIN2D/HCN1/HVCN1/KCNA3/KCNA5/KCND1/KCNH1/KCNH8/KCNIP3/KCNJ16/KCNJ5/KCNK13/KCNK3/KCNN3/NALCN/SCN3B/SCN4A/SCN4B/SCN7A/SNAP25	30
M162	BP	GO:0002443	leukocyte mediated immunity	4.47e-05	0.00204506	AGER/C1QA/HLA-A/HLA-B/HLA-F/MILR1/TYROBP/UNC13D	8
M100	BP	GO:0050727	regulation of inflammatory response	0.00019257	0.00204727	CCR2/CCR7/CD28/CNR2/IFNG/MMP8/NKG7/PIK3CG/PLA2G2D/SLAMF8/TLR7/XCL1	12
M84	CC	GO:0001533	cornified envelope	0.00017544	0.00205652	DSC3/DSG3/DSG4/KRT1/KRT2/PKP3/RPTN/SCEL	8
M5	BP	GO:0002687	positive regulation of leukocyte migration	6.37e-05	0.00206012	CCR2/CCR7/CXCL10/IL23A/IL34/ITGA2/ITGA4/MDK/MMP14/PDGFD/PLA2G7/PLVAP/PTN/S100A14/SELP/SLAMF1/SPN/THY1/VEGFC/VEGFD/XCL1/XCL2/ZP3	23
M315	MF	GO:0015267	channel activity	3.37e-05	0.00206854	CACNA2D3/CFTR/CHRNA5/CNGA4/GABRB3/GABRP/GRIN2D/HVCN1/KCNJ5/KCNMB1/MCOLN2/MCOLN3/NALCN/SNAP25/TRPC6/TRPV3	16
M315	MF	GO:0022803	passive transmembrane transporter activity	3.46e-05	0.00206854	CACNA2D3/CFTR/CHRNA5/CNGA4/GABRB3/GABRP/GRIN2D/HVCN1/KCNJ5/KCNMB1/MCOLN2/MCOLN3/NALCN/SNAP25/TRPC6/TRPV3	16
M18	MF	GO:0003774	cytoskeletal motor activity	6.92e-05	0.00207668	CENPE/KIF15/KIF18A/KIF20A/KIF23/KIF4A	6
M5	BP	GO:0046634	regulation of alpha-beta T cell activation	6.48e-05	0.00208187	CCR2/CD160/CD28/CD3E/CRTAM/GLI3/IFNG/IL12RB1/IL23A/IL23R/IRF4/MYB/PRKCQ/PTPN22/RASAL3/SASH3/TBX21/XCL1/ZAP70	19
M162	BP	GO:0045088	regulation of innate immune response	5.09e-05	0.0020849	ADAM8/HLA-A/HLA-B/HLA-F/PYCARD/TYROBP	6
M162	BP	GO:0002274	myeloid leukocyte activation	5.21e-05	0.0020849	AGER/C1QA/MILR1/PYCARD/TYROBP/UNC13D	6
M84	MF	GO:0005254	chloride channel activity	7.18e-05	0.00210613	BEST3/BSND/CLCN1/CLCNKB/GABRA1/GABRA2/GABRA4/GABRA5/GABRB1/GABRB2/GABRR2	11
M5	BP	GO:0048880	sensory system development	6.61e-05	0.00210772	ALDH1A3/BCL11B/BFSP1/BMPR1B/CABP4/CACNA1C/CHRDL1/COL5A1/COL8A1/COL8A2/CRYAB/EFEMP1/FASLG/FGF10/FREM2/GLI3/GRHL2/GRHL3/GRM6/HCN1/JAG1/LAMA1/LAMC3/MAB21L2/MEIS3/MFAP2/NES/NPHP1/NTRK2/PDE6B/PDGFRA/PDGFRB/PROM1/RARG/RORB/SALL2/SDK2/SEMA3A/SLC4A5/SLC7A11/SMARCD3/SOX9/TENM3/TGFB2/TH/THY1/USH1C	47
M5	BP	GO:0001952	regulation of cell-matrix adhesion	6.64e-05	0.00210772	ADAM15/AJAP1/APOD/ARHGAP6/CCL28/CCR7/CD3E/CDH13/CDKN2A/COL16A1/DDR1/EFNA5/EPHA3/GREM1/JAG1/MMP14/PKHD1/PPM1F/SEMA3E/THY1/WNT4	21
M4	BP	GO:0032412	regulation of ion transmembrane transporter activity	6.28e-05	0.00213024	ABCC8/ACTN2/CACNG2/CACNG3/CACNG7/CACNG8/CASQ1/CAV3/CRH/DRD2/DRD3/FGF13/FXYD3/GRM5/GSG1L/HAP1/HECW1/HRC/JPH2/JPH3/JPH4/KCNA1/KCNC1/KCNG1/KCNS1/MAPK8IP2/MTNR1B/NLGN1/NOS1/NTSR1/OPRM1/OSR1/RASGRF1/SCN2B/SHANK1/SHISA6/SHISA7/SHISA9/SLC6A9/STAC2/TRDN/WNK4	42
M162	BP	GO:0002703	regulation of leukocyte mediated immunity	5.73e-05	0.00214719	AGER/HLA-A/HLA-B/HLA-F/TYROBP/UNC13D	6
M162	BP	GO:0001819	positive regulation of cytokine production	5.87e-05	0.00214719	ADAM8/AGER/CYBA/HLA-A/HLA-F/LY96/PYCARD/TYROBP	8
M310	BP	GO:0050866	negative regulation of cell activation	0.00017829	0.00216062	BANK1/CCR2/CNR2/LAX1/PLA2G2D/PTPN22/TBX21/TIGIT	8
M37	BP	GO:0002366	leukocyte activation involved in immune response	1.18e-05	0.00216511	CD180/GAPT/GPR183/HMOX1/PTPRC/ST3GAL1/SUCNR1/TNFSF18	8
M37	BP	GO:0002263	cell activation involved in immune response	1.3e-05	0.00216511	CD180/GAPT/GPR183/HMOX1/PTPRC/ST3GAL1/SUCNR1/TNFSF18	8
M37	BP	GO:0045089	positive regulation of innate immune response	1.47e-05	0.00216511	AIM2/CGAS/GBP5/IFI16/TASL/TLR8	6
M37	BP	GO:0050921	positive regulation of chemotaxis	1.47e-05	0.00216511	C3AR1/CCR1/CXCR4/NTF3/P2RY12/SUCNR1	6
M37	BP	GO:0046651	lymphocyte proliferation	1.55e-05	0.00216511	CD180/CD209/GAPT/GPR183/IDO1/PTPRC/TNFSF18/VCAM1	8
M37	BP	GO:0032943	mononuclear cell proliferation	1.7e-05	0.00216511	CD180/CD209/GAPT/GPR183/IDO1/PTPRC/TNFSF18/VCAM1	8
M37	BP	GO:0002312	B cell activation involved in immune response	1.83e-05	0.00216511	CD180/GAPT/GPR183/PTPRC/ST3GAL1	5
M37	BP	GO:0019932	second-messenger-mediated signaling	1.83e-05	0.00216511	ADCY1/CCR1/CGAS/CXCR4/P2RY12/PLEK/PTPRC/VCAM1	8
M4	BP	GO:0014072	response to isoquinoline alkaloid	6.49e-05	0.00216988	ADCY8/CNR1/DRD2/DRD3/OPRK1/OPRM1/PENK/PPP1R1B/PRKCG/TACR3	10
M4	BP	GO:0043278	response to morphine	6.49e-05	0.00216988	ADCY8/CNR1/DRD2/DRD3/OPRK1/OPRM1/PENK/PPP1R1B/PRKCG/TACR3	10
M15	BP	GO:1901616	organic hydroxy compound catabolic process	2.89e-05	0.00217216	CYP27A1/CYP4F12/DBH/SULT1A1/SULT1A2	5
M84	BP	GO:0033275	actin-myosin filament sliding	8.85e-06	0.00217692	ACTC1/MYH2/MYH4/MYH6/MYH8/MYLPF	6
M4	BP	GO:0021846	cell proliferation in forebrain	6.6e-05	0.00219083	ARX/EMX2/IGF2BP1/KIF14/LHX5/POU3F2/POU3F3/SIX3/WNT7A	9
M100	BP	GO:0032640	tumor necrosis factor production	0.00020848	0.00219423	BPI/CCR2/CD2/IFNG/LTF/MMP8/PTPN22/SASH3	8
M100	BP	GO:0032680	regulation of tumor necrosis factor production	0.00020848	0.00219423	BPI/CCR2/CD2/IFNG/LTF/MMP8/PTPN22/SASH3	8
M160	BP	GO:0042770	signal transduction in response to DNA damage	0.00025086	0.00220263	CDK1/CLSPN/DTL/E2F7/GTSE1	5
M100	CC	GO:0035578	azurophil granule lumen	0.00013702	0.00220373	BPI/DEFA3/LYZ/MPO/RNASE2/RNASE3	6
M7	BP	GO:0009141	nucleoside triphosphate metabolic process	3.47e-05	0.00221366	ANTKMT/ATP5F1E/ATP5MC2/ATP5ME/ATP5MF/ATP5MG/ATP5PO/DCTPP1/ENO1/NME3/NUDT2/UQCC3	12
M162	CC	GO:0055037	recycling endosome	0.00024032	0.00221439	HLA-A/HLA-B/HLA-C/HLA-F/UNC13D	5
M2	BP	GO:0006164	purine nucleotide biosynthetic process	4.25e-05	0.00221536	ACSBG1/ACSL4/ACSL6/ACSS2/ADSS1/AK1/ALDOA/ANTKMT/APRT/ATP5F1D/ATP5F1E/ATP5MC2/ATP5ME/ATP5MF/ATP5MG/ATP5MGL/ATP5PO/COASY/DNAJC30/ELOVL2/ELOVL6/ENO1/GCDH/GUCA2B/GUK1/HACD1/ATP6/ATP8/NME1/NME3/NME4/NME9/NUDT2/PKLR/PPT2/SLC25A1/SLC26A1/TMSB4X/UQCC3/VPS9D1	40
M2	BP	GO:0044784	metaphase/anaphase transition of cell cycle	4.27e-05	0.00221536	AURKB/BUB1/BUB1B/CCNB1/CDC6/CENPE/CENPF/DLGAP5/MAD1L1/MAD2L1/MAD2L1BP/MAD2L2/NDC80/PLK1/PRAP1/SPDL1/TTK/UBE2C/ZWINT	19
M5	BP	GO:0001654	eye development	7.06e-05	0.00222674	ALDH1A3/BCL11B/BFSP1/BMPR1B/CABP4/CACNA1C/CHRDL1/COL5A1/COL8A1/COL8A2/CRYAB/EFEMP1/FASLG/FGF10/FREM2/GLI3/GRHL2/GRHL3/GRM6/HCN1/JAG1/LAMA1/LAMC3/MAB21L2/MEIS3/MFAP2/NES/NPHP1/NTRK2/PDE6B/PDGFRA/PDGFRB/PROM1/RARG/RORB/SALL2/SDK2/SLC4A5/SLC7A11/SMARCD3/SOX9/TENM3/TGFB2/TH/THY1/USH1C	46
M303	BP	GO:0030198	extracellular matrix organization	3.8e-06	0.00223143	ABI3BP/ANTXR1/COL4A3/COL4A4/COL4A5/LOX/LUM/PDGFRA/PDPN/TLL1	10
M303	BP	GO:0043062	extracellular structure organization	3.91e-06	0.00223143	ABI3BP/ANTXR1/COL4A3/COL4A4/COL4A5/LOX/LUM/PDGFRA/PDPN/TLL1	10
M303	BP	GO:0045229	external encapsulating structure organization	4.15e-06	0.00223143	ABI3BP/ANTXR1/COL4A3/COL4A4/COL4A5/LOX/LUM/PDGFRA/PDPN/TLL1	10
M310	BP	GO:0045123	cellular extravasation	0.00018631	0.00224297	ADD2/CCR2/ITGA4/PIK3CG/RIPK3	5
M84	BP	GO:0043588	skin development	9.73e-06	0.00224317	ACER1/ALOX12B/ALOXE3/ALX4/ATP8A2/CERS3/COMP/DSG4/FOXN1/KRT1/KRT16/KRT2/KRT3/KRT5/KRT6A/KRT72/KRT74/KRT77/KRT78/KRT79/KRT83/MSX2/RYR1/SCEL/SPRR4/WNT16	26
M5	BP	GO:0070588	calcium ion transmembrane transport	7.15e-05	0.00224349	ADRA2A/ATP1A2/CACNA1C/CACNA2D1/CACNA2D2/CACNA2D3/CACNB1/CACNB3/CACNB4/CASQ2/CCR5/CCR7/CXCL10/CXCL11/CXCL9/FASLG/GRIN2A/GRIN2D/GSTM2/JPH1/LCK/MCOLN2/MCOLN3/NALCN/NALF1/PIK3CG/PKD1L1/PKD2L2/PRKD1/REM1/RYR2/SLC24A3/THY1/TRPA1/TRPC4/TRPC6/TRPV3/TRPV6/XCL1/XCR1	40
M84	CC	GO:0042734	presynaptic membrane	0.00019674	0.00224394	ADCY8/ADORA1/CNTN6/DRD2/ERC2/GABRA5/GRIK5/IL31RA/KCNC1/KCTD16/NTNG1/RIMS1/SLC6A3/SLC6A9/UNC13C	15
M18	MF	GO:0003678	DNA helicase activity	8.73e-05	0.00224609	BLM/BRIP1/MCM2/POLQ/RAD51	5
M275	CC	GO:1902711	GABA-A receptor complex	0.00015359	0.00225995	GABRA1/GABRA2/GABRA4/GABRB1/GABRR2	5
M310	BP	GO:0002821	positive regulation of adaptive immune response	0.00018929	0.00226413	CCR2/CD28/IL23R/PRKCQ/SASH3/TBX21	6
M471	BP	GO:0002366	leukocyte activation involved in immune response	0.0001185	0.00226476	CD28/IFNG/IL23R/IRF4/LY9/SLAMF6/TBX21	7
M2	BP	GO:0051444	negative regulation of ubiquitin-protein transferase activity	4.42e-05	0.00227016	BUB1B/CDC20/LIMK1/MAD2L1/MAD2L2/RPL11/RPL23/RPL37/RPS15/RPS20	10
M464	BP	GO:0001822	kidney development	6.15e-06	0.0022914	ANGPT1/COL4A3/COL4A4/FREM2/GPC3/PDGFRA/PTK7/PYGO1/SLIT2	9
M84	CC	GO:0032589	neuron projection membrane	0.00020646	0.00229277	ADORA1/GABRA1/GABRA2/GABRA4/GABRA5/KCNC1/ROBO2/TACR3/UNC5A	9
M5	MF	GO:0005262	calcium channel activity	5.63e-05	0.00229375	CACNA1C/CACNA2D1/CACNA2D2/CACNA2D3/CACNB1/CACNB3/CACNB4/GRIN2A/GRIN2D/MCOLN2/MCOLN3/NALF1/PKD1L1/PKD2L2/RYR2/SLC24A3/TRPA1/TRPC4/TRPC6/TRPV3/TRPV6	21
M449	CC	GO:1902711	GABA-A receptor complex	0.0001054	0.002313	GABRA1/GABRA2/GABRA4/GABRB1/GABRR2	5
[truncated: 1,861 more rows]
