# Supplementary material for: Comprehensive meta-analysis reveals distinct gene expression signatures of MASLD progression
Source: Life Sci Alliance. 2024 Apr 2;7(6):e202302517. doi: 10.26508/lsa.202302517 (PMC10987979; doi:10.26508/lsa.202302517)
Supplement: Supplementary file 17 [file LSA-2023-02517_TableS17.xlsx]

## Sheet: Table S17
Table S17. Validation of coexpression modules in MASH vs CTL and MASH vs MASLD
Cohorts	Dataset	Statistics	M37	M2	M52*	M5*	M62+		Cohorts	Dataset	Statistics	M52*	M5*	M62*	M2*	M37+	M4	M30+
Discovery cohort	PRJNA512027	log2FC	0.0653709	-0.0760216	-0.0538298	0.0351986	0.033824		Discovery cohort	PRJNA512027	log2FC	-0.033264	0.0374737	0.0409604	-0.0757905	0.0416874	0.0272728	-0.0320383
		P	1.12934e-06	1.23046e-08	6.26929e-05	0.00888996	0.0119012				P	0.00538564	0.00175022	0.000623704	1.82e-10	0.000475336	0.0228968	0.0075101
		BH	5.05748e-06	1.58422e-07	0.000201793	0.0203481	0.0260813				BH	0.0108769	0.0040971	0.00160604	2.35e-09	0.00134975	0.035932	0.0145951
Repication cohorts	GSE135251	log2FC	-0.13	0.089	-0.047	-0.156	-0.082		Repication cohorts	GSE135251	log2FC	-0.0311714	0.00977456	0.025219	-0.0338909	0.0151562	-0.00719093	-0.00556253
		P	6.4e-10	2.5e-05	0.029	5.4e-14	0.00013				P	0.00369302	0.31148	0.0160497	0.00104632	0.130089	0.496153	0.467617
	GSE33814	log2FC	0.002	0.286	-0.276	0.281	-0.077			GSE33814	log2FC	-0.175598	0.250233	0.126768	0.165903	0.0969501	-0.0751728	0.0848947
		P	0.98	1.8e-08	6e-08	1.1e-08	0.12				P	0.000106184	2.87e-08	0.00661674	0.000209627	0.0505913	0.109072	0.0711772
	GSE48452	log2FC	0.02	-0.053	-0.092	0.099	0.03			GSE48452	log2FC	-0.0669922	0.0999228	-0.0178649	-0.153646	-0.128833	-0.0280219	-0.11953
		P	0.64	0.22	0.033	0.022	0.49				P	0.258833	0.092513	0.76313	0.00989322	0.0303063	0.636447	0.0443665
	GSE61260	log2FC	0.026	0.089	-0.063	0.059	0.035			GSE61260	log2FC	-0.0240365	0.0384197	0.00481294	-0.00486214	-0.0380323	0.0024908	-0.00836191
		P	0.24	9.7e-05	0.0058	0.0097	0.12				P	0.382325	0.162769	0.861101	0.859696	0.167044	0.927848	0.761137
	GSE89632	log2FC	-0.151	0.191	-0.022	-0.037	0.195			GSE89632	log2FC	-0.103489	0.0718327	-0.00633731	-0.0242847	0.0569709	0.0217057	-0.00752808
		P	1.2e-06	2.5e-10	0.55	0.32	4.3e-10				P	0.00840223	0.0622554	0.818476	0.362192	0.0559196	0.55878	0.691579
	GSE126848	log2FC	-0.203	-0.048	-0.225	0.275	0.242			GSE126848	log2FC	-0.0957832	0.0856882	-0.0154814	0.000759808	0.0462303	-0.0178216	0.012956
		P	4.7e-13	0.25	1.5e-10	7.5e-22	5.3e-23				P	0.00515238	0.000110553	0.373523	0.987008	0.0687189	0.486989	0.533747
Meta-analysis	Combined	Log2FC	-0.0823275	0.0820695	-0.0854392	0.00161787	0.0178511		Meta-analysis	Combined	Log2FC	-0.0571632	0.0514086	0.0216807	-0.0176669	0.0129713	-0.0107754	-0.00441227
		P	2.84528e-12	3.83044e-11	2.79727e-08	0.0388461	0.400504				P	9.69768e-06	0.00208199	0.0135527	0.00255291	0.0797735	0.375002	0.48961
		BH	1.42264e-11	9.57609e-11	4.66211e-08	0.0485576	0.400504				BH	6.78838e-05	0.00595679	0.0237173	0.00595679	0.111683	0.437502	0.48961
*fully validated; +partially validated
