# Supplementary material for: Comprehensive meta-analysis reveals distinct gene expression signatures of MASLD progression
Source: Life Sci Alliance. 2024 Apr 2;7(6):e202302517. doi: 10.26508/lsa.202302517 (PMC10987979; doi:10.26508/lsa.202302517)
Supplement: Supplementary file 18 [file LSA-2023-02517_TableS18.xlsx]

## Sheet: Table S18
Table S18. Significant Key Drivers ranked by FDR.
MODULE	NODE	P	FDR	FOLD	N.mod	N.neigh	N.obsrv	N.expct	MEMBER	FILL
M5	SMOC2	8.86e-41	3.77e-38	13.2297	1013	51	21	1.58734	TRUE	0.411765
M5	ITGBL1	2.12e-40	4.51e-38	14.3557	1013	47	21	1.46284	TRUE	0.446809
M5	CCL5	6.84e-36	9.71e-34	13.5657	1013	45	19	1.40059	FALSE	0.422222
M5	LOXL1	1.53e-33	1.63e-31	21.0502	1013	29	19	0.902602	TRUE	0.655172
M2	PBK	7.79e-29	6.63e-27	11.2106	1537	34	18	1.60562	FALSE	0.529412
M5	MGP	1.26e-28	8.92e-27	17.0096	1013	34	18	1.05822	TRUE	0.529412
M5	PPAP2C	1.82e-28	1.11e-26	10.8913	1013	59	20	1.83633	FALSE	0.338983
M5	SOD3	4.05e-28	2.16e-26	16.5515	1013	33	17	1.0271	TRUE	0.515152
M2	ISG15	5.86e-28	2.78e-26	13.3328	1537	27	17	1.27505	TRUE	0.62963
M5	GSN	2.33e-26	9.92e-25	13.3219	1013	41	17	1.27609	TRUE	0.414634
M2	CKAP2L	3.71e-25	1.44e-23	11.6125	1537	31	17	1.46394	TRUE	0.548387
M5	THBS2	6.64e-25	2.36e-23	10.7098	1013	54	18	1.68071	TRUE	0.333333
M2	NSDHL	1.39e-24	4.56e-23	13.8456	1537	26	17	1.22782	TRUE	0.653846
M5	COL1A2	2.89e-24	8.78e-23	13.0047	1013	42	17	1.30722	TRUE	0.404762
M2	FDFT1	2.28e-23	6.47e-22	10.2853	1537	35	17	1.65284	TRUE	0.485714
M2	CENPE	1.54e-22	4.09e-21	14.1171	1537	24	16	1.13338	TRUE	0.666667
M5	CD2	6.19e-22	1.55e-20	17.7265	1013	29	16	0.902602	TRUE	0.551724
M5	ADAMTS2	7.28e-21	1.72e-19	11.4238	1013	45	16	1.40059	FALSE	0.355556
M5	TACSTD1	1.96e-20	4.39e-19	24.097	1013	20	15	0.622484	FALSE	0.75
M5	CXCR6	8.28e-20	1.76e-18	20.0808	1013	24	15	0.746981	FALSE	0.625
M5	DPT	5.43e-19	1.08e-17	17.8496	1013	27	15	0.840354	TRUE	0.555556
M2	MSMO1	5.57e-19	1.08e-17	10.9529	1537	29	15	1.3695	TRUE	0.517241
M2	SQLE	2.87e-17	5.32e-16	10.3017	1537	37	18	1.74729	TRUE	0.486486
M5	IL2RB	5.4e-17	9.59e-16	12.8517	1013	35	14	1.08935	TRUE	0.4
M2	CCNA2	4.66e-16	7.93e-15	11.1451	1537	38	20	1.79451	TRUE	0.526316
M2	IDI1	7.66e-16	1.26e-14	9.88198	1537	30	14	1.41672	TRUE	0.466667
M5	FBN1	1.29e-15	2.03e-14	9.6388	1013	50	15	1.55621	FALSE	0.3
M5	PLAT	2.07e-15	3.15e-14	11.6023	1013	36	13	1.12047	FALSE	0.361111
M2	EBP	3.71e-15	5.45e-14	10.98	1537	27	14	1.27505	TRUE	0.518519
M2	HP	4.97e-15	7.05e-14	11.0113	1537	25	13	1.1806	TRUE	0.52
M5	CLDN11	6.45e-15	8.87e-14	16.0647	1013	28	14	0.871478	TRUE	0.5
M5	PODN	6.68e-15	8.89e-14	23.2045	1013	18	13	0.560236	TRUE	0.722222
M5	COL14A1	6.94e-15	8.96e-14	8.99621	1013	50	14	1.55621	TRUE	0.28
M2	AURKB	6.24e-13	7.82e-12	10.1957	1537	27	13	1.27505	TRUE	0.481481
M5	LTB	8.98e-13	1.09e-11	9.49275	1013	44	13	1.36947	FALSE	0.295455
M2	TM7SF2	1.11e-12	1.31e-11	9.83156	1537	28	13	1.32227	TRUE	0.464286
M2	TMEM97	1.21e-12	1.39e-11	10.3017	1537	37	18	1.74729	TRUE	0.486486
M5	MFAP4	1.85e-12	2.07e-11	21.4195	1013	18	12	0.560236	TRUE	0.666667
M5	CCDC80	3.56e-12	3.89e-11	8.88683	1013	47	13	1.46284	TRUE	0.276596
M5	CD3G	5.54e-12	5.9e-11	15.4221	1013	25	12	0.778106	TRUE	0.48
M5	OLFML3	6.18e-12	6.42e-11	11.2887	1013	37	13	1.1516	FALSE	0.351351
M2	CDC20	6.33e-12	6.42e-11	11.0482	1537	23	12	1.08615	TRUE	0.521739
M2	LSS	6.82e-12	6.76e-11	10.874	1537	37	19	1.74729	TRUE	0.513514
M2	OASL	2.55e-11	2.47e-10	11.0482	1537	23	12	1.08615	TRUE	0.521739
M2	CYP51A1	3.52e-11	3.34e-10	11.5504	1537	22	12	1.03893	TRUE	0.545455
M5	ANTXR1	3.7e-11	3.43e-10	10.4203	1013	37	12	1.1516	TRUE	0.324324
M5	IGFBP7	3.89e-11	3.53e-10	12.4372	1013	31	12	0.964851	TRUE	0.387097
M2	ALDOC	5.72e-11	5.08e-10	11.0482	1537	23	12	1.08615	TRUE	0.521739
M5	PTPN22	6.14e-11	5.33e-10	13.7697	1013	28	12	0.871478	TRUE	0.428571
M5	BOC	6.5e-11	5.54e-10	14.2797	1013	27	12	0.840354	TRUE	0.444444
M52	TAT	9.31e-11	7.78e-10	132.845	50	49	10	0.0752758	TRUE	0.204082
M5	LUM	1.2e-10	9.86e-10	10.4203	1013	37	12	1.1516	TRUE	0.324324
M5	PRSS23	1.54e-10	1.24e-09	8.20323	1013	47	12	1.46284	FALSE	0.255319
M2	FDPS	1.59e-10	1.26e-09	9.41141	1537	36	16	1.70006	TRUE	0.444444
M5	GATA3	3.59e-10	2.78e-09	20.7896	1013	17	11	0.529112	FALSE	0.647059
M5	CFTR	5.3e-10	4.03e-09	9.88594	1013	39	12	1.21384	TRUE	0.307692
M5	SLAMF7	9.08e-10	6.79e-09	14.1369	1013	25	11	0.778106	TRUE	0.44
M2	GCHFR	3.1e-09	2.28e-08	9.70551	1537	24	11	1.13338	TRUE	0.458333
M5	SFRP5	3.55e-09	2.56e-08	16.8296	1013	21	11	0.653609	TRUE	0.52381
M5	EMP1	5.01e-09	3.56e-08	7.27456	1013	53	12	1.64958	FALSE	0.226415
M2	PCSK9	5.13e-09	3.58e-08	9.70551	1537	24	11	1.13338	TRUE	0.458333
M5	S100A6	8.45e-09	5.81e-08	9.55196	1013	37	11	1.1516	FALSE	0.297297
M2	OAS1	8.62e-09	5.83e-08	7.51395	1537	31	11	1.46394	TRUE	0.354839
M5	EPHA3	1.06e-08	7.07e-08	9.30059	1013	38	11	1.18272	TRUE	0.289474
M2	NCAPG	1.09e-08	7.13e-08	9.31729	1537	25	11	1.1806	TRUE	0.44
M2	MVD	1.25e-08	8.05e-08	9.70551	1537	24	11	1.13338	TRUE	0.458333
M2	RSAD2	1.52e-08	9.69e-08	12.9407	1537	18	11	0.850032	TRUE	0.611111
M2	HES6	1.78e-08	1.12e-07	7.47376	1537	34	12	1.60562	TRUE	0.352941
M2	HGFAC	1.87e-08	1.16e-07	8.62712	1537	27	11	1.27505	TRUE	0.407407
M2	NDC80	1.95e-08	1.19e-07	8.95894	1537	26	11	1.22782	TRUE	0.423077
M2	FBXO6	1.99e-08	1.19e-07	8.62712	1537	27	11	1.27505	TRUE	0.407407
M5	CCR5	2.06e-08	1.21e-07	8.21913	1013	43	11	1.33834	TRUE	0.255814
M5	CD34	2.07e-08	1.21e-07	9.81729	1013	36	11	1.12047	TRUE	0.305556
M2	FADS1	2.93e-08	1.69e-07	9.31729	1537	25	11	1.1806	TRUE	0.44
M2	BIRC5	4.28e-08	2.43e-07	8.95894	1537	26	11	1.22782	FALSE	0.423077
M5	FASLG	4.55e-08	2.55e-07	8.62006	1013	41	11	1.27609	TRUE	0.268293
M2	RACGAP1	6.8e-08	3.76e-07	8.35882	1537	38	15	1.79451	FALSE	0.394737
M2	DHCR7	7.39e-08	4.04e-07	11.3265	1537	43	23	2.03063	TRUE	0.534884
M2	CLEC4G	7.88e-08	4.25e-07	7.76441	1537	30	11	1.41672	TRUE	0.366667
M2	DDX60	8.66e-08	4.61e-07	7.76441	1537	30	11	1.41672	FALSE	0.366667
M2	HMGCS1	9.67e-08	5.09e-07	7.64677	1537	36	13	1.70006	TRUE	0.361111
M2	SEC14L2	1.09e-07	5.67e-07	7.05856	1537	33	11	1.55839	FALSE	0.333333
M2	ELOVL6	1.32e-07	6.79e-07	6.65521	1537	35	11	1.65284	TRUE	0.314286
M5	PAPLN	1.6e-07	8.09e-07	20.0808	1013	16	10	0.497988	TRUE	0.625
M5	NKG7	1.62e-07	8.12e-07	17.8496	1013	18	10	0.560236	TRUE	0.555556
M2	KIF22	1.76e-07	8.72e-07	8.62712	1537	27	11	1.27505	TRUE	0.407407
M2	PLK1	2.43e-07	1.19e-06	11.7643	1537	18	10	0.850032	TRUE	0.555556
M5	APCDD1	2.56e-07	1.24e-06	16.0647	1013	20	10	0.622484	TRUE	0.5
M5	COL1A1	3.31e-07	1.57e-06	10.1229	1013	73	23	2.27207	TRUE	0.315068
M2	CSTB	3.32e-07	1.57e-06	6.85095	1537	34	11	1.60562	TRUE	0.323529
M5	MMT00075889	3.53e-07	1.65e-06	22.9495	1013	14	10	0.435739	FALSE	0.714286
M2	SIGIRR	3.98e-07	1.84e-06	10.0837	1537	21	10	0.991704	TRUE	0.47619
M2	MKI67	4.63e-07	2.12e-06	9.57947	1537	42	19	1.98341	TRUE	0.452381
M5	XCL1	4.74e-07	2.15e-06	13.3872	1013	24	10	0.746981	TRUE	0.416667
M5	DDR1	4.85e-07	2.18e-06	10.0404	1013	32	10	0.995975	TRUE	0.3125
M2	GTF2IRD1	5.78e-07	2.57e-06	8.82319	1537	24	10	1.13338	TRUE	0.416667
M5	RERG	6.15e-07	2.7e-06	12.8517	1013	25	10	0.778106	TRUE	0.4
M2	IRF7	6.41e-07	2.78e-06	6.85095	1537	34	11	1.60562	TRUE	0.323529
M5	LAMA2	6.64e-07	2.86e-06	11.8997	1013	27	10	0.840354	TRUE	0.37037
M2	HJURP	6.95e-07	2.96e-06	15.1255	1537	14	10	0.661136	TRUE	0.714286
M2	CMPK2	7.04e-07	2.96e-06	8.82319	1537	24	10	1.13338	TRUE	0.416667
M2	USP18	7.09e-07	2.96e-06	8.47027	1537	25	10	1.1806	TRUE	0.4
M5	DKK3	9.05e-07	3.74e-06	12.8517	1013	25	10	0.778106	TRUE	0.4
M2	C15orf23	1.07e-06	4.38e-06	7.05856	1537	33	11	1.55839	FALSE	0.333333
M2	NUF2	1.1e-06	4.46e-06	8.47027	1537	25	10	1.1806	TRUE	0.4
M2	BST2	1.15e-06	4.6e-06	8.82319	1537	24	10	1.13338	TRUE	0.416667
M2	SLC25A22	1.31e-06	5.16e-06	6.85095	1537	34	11	1.60562	TRUE	0.323529
M2	AK003407	1.31e-06	5.16e-06	8.82319	1537	24	10	1.13338	FALSE	0.416667
M2	CLEC4F	1.37e-06	5.34e-06	8.82319	1537	24	10	1.13338	FALSE	0.416667
M5	CD69	1.62e-06	6.28e-06	9.73616	1013	33	10	1.0271	FALSE	0.30303
M5	ITK	1.64e-06	6.28e-06	16.0647	1013	20	10	0.622484	TRUE	0.5
M2	MGLL	1.89e-06	7.17e-06	6.05019	1537	49	14	2.31398	FALSE	0.285714
M2	MARCO	2.29e-06	8.62e-06	6.83086	1537	31	10	1.46394	TRUE	0.322581
M2	IMPA2	2.64e-06	9.86e-06	6.47034	1537	36	11	1.70006	TRUE	0.305556
M2	RAB34	2.77e-06	1.02e-05	7.05856	1537	30	10	1.41672	TRUE	0.333333
M2	PSRC1	2.95e-06	1.08e-05	7.56274	1537	28	10	1.32227	FALSE	0.357143
M2	AGXT	3.67e-06	1.34e-05	6.29547	1537	37	11	1.74729	TRUE	0.297297
M2	TIMD4	4.26e-06	1.54e-05	7.30195	1537	29	10	1.3695	TRUE	0.344828
M2	DNMT3L	4.35e-06	1.56e-05	6.83086	1537	31	10	1.46394	TRUE	0.322581
M5	CXCL9	5.72e-06	2.03e-05	8.6836	1013	37	10	1.1516	TRUE	0.27027
M2	HPX	5.94e-06	2.09e-05	7.05856	1537	36	12	1.70006	TRUE	0.333333
M5	PMP22	6.59e-06	2.3e-05	9.4498	1013	34	10	1.05822	TRUE	0.294118
M2	SLC27A3	7.45e-06	2.56e-05	7.84284	1537	27	10	1.27505	FALSE	0.37037
M5	COL6A3	7.45e-06	2.56e-05	11.1754	1013	69	24	2.14757	FALSE	0.347826
M2	ACAT2	8.04e-06	2.74e-05	6.85095	1537	34	11	1.60562	TRUE	0.323529
M5	PDGFRB	8.45e-06	2.86e-05	7.07934	1013	59	13	1.83633	TRUE	0.220339
M2	ORM1	8.91e-06	2.99e-05	7.84284	1537	27	10	1.27505	TRUE	0.37037
M2	NUSAP1	9.06e-06	3.01e-05	7.84284	1537	27	10	1.27505	TRUE	0.37037
M5	THY1	9.39e-06	3.1e-05	8.23829	1013	39	10	1.21384	TRUE	0.25641
M2	FIGNL1	1.15e-05	3.76e-05	7.30195	1537	29	10	1.3695	TRUE	0.344828
M5	CXCR3	1.18e-05	3.85e-05	18.0727	1013	16	9	0.497988	TRUE	0.5625
M5	PCOLCE	1.22e-05	3.95e-05	6.98463	1013	46	10	1.43171	FALSE	0.217391
M2	CFP	2.19e-05	7.02e-05	7.05856	1537	36	12	1.70006	TRUE	0.333333
M2	ELOVL2	2.4e-05	7.65e-05	7.05856	1537	30	10	1.41672	TRUE	0.333333
M5	COL16A1	2.53e-05	7.97e-05	11.5666	1013	25	9	0.778106	TRUE	0.36
M5	COL3A1	2.8e-05	8.76e-05	7.13985	1013	45	10	1.40059	TRUE	0.222222
M2	C8G	2.97e-05	9.24e-05	8.66277	1537	22	9	1.03893	TRUE	0.409091
M5	PDGFRA	3.12e-05	9.62e-05	11.1217	1013	26	9	0.80923	TRUE	0.346154
M5	CD3D	3.52e-05	0.000108	18.0727	1013	16	9	0.497988	TRUE	0.5625
M2	C1QB	3.84e-05	0.00011697	6.51559	1537	39	12	1.84174	TRUE	0.307692
M52	HGD	4.38e-05	0.00013219	111.136	50	41	7	0.0629858	TRUE	0.170732
M5	JAG1	4.42e-05	0.0001325	14.4582	1013	20	9	0.622484	TRUE	0.45
M5	ADRA2A	4.51e-05	0.00013431	19.2776	1013	15	9	0.466863	TRUE	0.6
M5	GZMK	4.64e-05	0.0001365	17.0096	1013	17	9	0.529112	TRUE	0.529412
M5	SPON1	4.65e-05	0.0001365	13.7697	1013	21	9	0.653609	FALSE	0.428571
M2	NME4	5.41e-05	0.00015789	8.66277	1537	22	9	1.03893	TRUE	0.409091
M52	ARG1	5.46e-05	0.0001581	101.257	50	45	7	0.0691308	FALSE	0.155556
M2	DHX58	6.07e-05	0.00017466	10.0306	1537	19	9	0.897256	TRUE	0.473684
M5	LGI2	6.11e-05	0.00017466	15.2192	1013	19	9	0.59136	FALSE	0.473684
M2	MCM2	6.35e-05	0.00018023	6.41687	1537	33	10	1.55839	TRUE	0.30303
M2	IFI44	6.87e-05	0.00019265	8.86423	1537	43	18	2.03063	TRUE	0.418605
M2	KRT23	6.87e-05	0.00019265	7.24431	1537	38	13	1.79451	FALSE	0.342105
M5	NPNT	7.89e-05	0.00021979	11.1217	1013	26	9	0.80923	TRUE	0.346154
M2	PROZ	0.00010656	0.00029478	8.28613	1537	23	9	1.08615	TRUE	0.391304
M2	SERPINA3	0.00011231	0.00030866	7.33004	1537	26	9	1.22782	FALSE	0.346154
M5	CD247	0.00011622	0.00031738	13.7697	1013	21	9	0.653609	TRUE	0.428571
M2	PMM1	0.00011756	0.00031899	7.33004	1537	26	9	1.22782	TRUE	0.346154
M2	RAB15	0.0001239	0.00033241	8.66277	1537	22	9	1.03893	FALSE	0.409091
M2	SREBF2	0.00012407	0.00033241	10.5878	1537	18	9	0.850032	FALSE	0.5
M2	NTHL1	0.00014141	0.0003765	9.07529	1537	21	9	0.991704	TRUE	0.428571
M5	MAMDC2	0.00014678	0.00038839	10.7098	1013	27	9	0.840354	FALSE	0.333333
M2	ASPM	0.00017831	0.00046889	9.52905	1537	20	9	0.94448	TRUE	0.45
M2	PRSS8	0.00018366	0.00048	6.57176	1537	29	9	1.3695	TRUE	0.310345
M2	TST	0.00019521	0.00050707	6.3527	1537	30	9	1.41672	FALSE	0.3
M2	SLC2A4RG	0.00022986	0.00059346	7.94088	1537	24	9	1.13338	TRUE	0.375
M2	FASN	0.0002871	0.00073677	7.26023	1537	70	24	3.30568	TRUE	0.342857
M5	IL2RG	0.00029676	0.00075701	6.15242	1013	47	9	1.46284	TRUE	0.191489
M30	CEBPD	0.0002986	0.00075715	70.4481	49	66	7	0.099364	TRUE	0.106061
M5	CCDC3	0.00030197	0.00076118	7.81524	1013	37	9	1.1516	FALSE	0.243243
M5	PLXDC2	0.00035032	0.00087786	8.03233	1013	36	9	1.12047	FALSE	0.25
M2	GRAMD1A	0.00042467	0.00105795	6.41687	1537	33	10	1.55839	FALSE	0.30303
M2	GJB1	0.0005655	0.00140059	7.94088	1537	24	9	1.13338	FALSE	0.375
M2	BTD	0.00068378	0.00168376	5.77518	1537	33	9	1.55839	FALSE	0.272727
M5	RHOH	0.00074495	0.00182386	15.1197	1013	17	8	0.529112	TRUE	0.470588
M5	CYBRD1	0.00080278	0.0019542	7.41446	1013	39	9	1.21384	FALSE	0.230769
M2	RRM2	0.0008477	0.00205181	5.77518	1537	33	9	1.55839	TRUE	0.272727
M2	MX1	0.00086077	0.00207169	6.80646	1537	28	9	1.32227	TRUE	0.321429
M52	ETNK2	0.00095963	0.00229664	67.0085	50	68	7	0.104464	FALSE	0.102941
M2	C1QA	0.00101666	0.00241954	5.88213	1537	36	10	1.70006	TRUE	0.277778
M5	WT1	0.00110579	0.00261703	10.7098	1013	24	8	0.746981	FALSE	0.333333
M5	SLC6A8	0.0012042	0.00283419	9.88594	1013	26	8	0.80923	TRUE	0.307692
M2	SARDH	0.00128984	0.00301907	6.51559	1537	39	12	1.84174	FALSE	0.307692
M2	CDCA8	0.00153723	0.00357847	7.05856	1537	45	15	2.12508	TRUE	0.333333
M5	KCNJ16	0.00155929	0.00359547	11.6834	1013	22	8	0.684733	TRUE	0.363636
M2	NGEF	0.00156141	0.00359547	5.77518	1537	33	9	1.55839	FALSE	0.272727
M2	PMVK	0.00163388	0.0037242	7.7472	1537	41	15	1.93618	TRUE	0.365854
M5	DPYSL3	0.0016348	0.0037242	12.2397	1013	21	8	0.653609	TRUE	0.380952
M2	APOA4	0.00172415	0.00390684	5.44517	1537	35	9	1.65284	TRUE	0.257143
M2	MACROD1	0.00198946	0.00448417	10.5878	1537	16	8	0.755584	TRUE	0.5
M2	ATP11A	0.00224555	0.00500852	7.05856	1537	24	8	1.13338	FALSE	0.333333
M2	GCDH	0.0022456	0.00500852	5.95566	1537	32	9	1.51117	TRUE	0.28125
M2	LTBP3	0.00273407	0.00606449	9.41141	1537	18	8	0.850032	TRUE	0.444444
M2	SLC44A3	0.00274753	0.00606449	5.15084	1537	37	9	1.74729	FALSE	0.243243
M2	CYBA	0.00283639	0.00622836	6.47034	1537	36	11	1.70006	TRUE	0.305556
M5	PHLDB1	0.00305467	0.00667328	7.02829	1013	64	14	1.99195	FALSE	0.21875
M2	INSIG1	0.00312063	0.00678258	7.05856	1537	45	15	2.12508	FALSE	0.333333
M2	ITIH4	0.0032746	0.00708112	6.39265	1537	53	16	2.50287	TRUE	0.301887
M2	DDIT4L	0.00344376	0.0074093	8.47027	1537	20	8	0.94448	FALSE	0.4
M2	SPAG5	0.00349181	0.00747492	10.5878	1537	16	8	0.755584	FALSE	0.5
M2	IFIT1	0.00358594	0.00763455	6.51559	1537	39	12	1.84174	TRUE	0.307692
M5	ITM2A	0.00360222	0.00763455	10.2814	1013	25	8	0.778106	TRUE	0.32
M2	RAMP1	0.00373998	0.00788728	10.5878	1537	16	8	0.755584	TRUE	0.5
M2	LOC550643	0.00380776	0.00799067	5.72315	1537	37	10	1.74729	FALSE	0.27027
M2	APOC3	0.00397956	0.00831026	6.3527	1537	40	12	1.88896	TRUE	0.3
M2	C20orf27	0.00409114	0.00850158	8.06692	1537	21	8	0.991704	TRUE	0.380952
M5	SH3KBP1	0.00419282	0.00867059	8.29144	1013	31	8	0.964851	FALSE	0.258065
M2	C1R	0.00421559	0.00867556	8.06692	1537	21	8	0.991704	FALSE	0.380952
M2	SLC26A6	0.00428894	0.00878408	9.96502	1537	17	8	0.802808	TRUE	0.470588
M5	STAT4	0.00439251	0.00895315	10.2814	1013	25	8	0.778106	FALSE	0.32
M2	THRSP	0.00452884	0.00918707	6.24856	1537	61	18	2.88066	TRUE	0.295082
M2	CYB5R3	0.0046216	0.00933082	5.29392	1537	36	9	1.70006	FALSE	0.25
M2	MCM4	0.00494631	0.00993929	7.36545	1537	23	8	1.08615	FALSE	0.347826
M2	CD81	0.00497521	0.00995042	8.47027	1537	20	8	0.94448	FALSE	0.4
M2	BC062251	0.00501765	0.00998841	8.91607	1537	19	8	0.897256	FALSE	0.421053
M2	PON3	0.00533591	0.0105726	7.05856	1537	24	8	1.13338	TRUE	0.333333
M2	ORM2	0.00539085	0.0106234	6.05019	1537	56	16	2.64454	TRUE	0.285714
M2	IMPDH1	0.00541145	0.0106234	5.29392	1537	36	9	1.70006	FALSE	0.25
M2	DHCR24	0.00574616	0.0112287	5.46469	1537	31	8	1.46394	FALSE	0.258065
M2	CDT1	0.0058664	0.0114114	7.36545	1537	23	8	1.08615	FALSE	0.347826
M2	FTL	0.00634683	0.0122898	7.36545	1537	23	8	1.08615	TRUE	0.347826
M2	SPAG4	0.00640303	0.0123425	7.70024	1537	22	8	1.03893	TRUE	0.363636
M2	CA5A	0.00657493	0.0126167	5.82331	1537	40	11	1.88896	TRUE	0.275
M2	MMT00075618	0.00663706	0.0126789	5.64684	1537	30	8	1.41672	FALSE	0.266667
M2	PLXNB1	0.00670647	0.0127543	6.27427	1537	27	8	1.27505	FALSE	0.296296
M2	PYCARD	0.00699396	0.0132419	6.27427	1537	27	8	1.27505	TRUE	0.296296
M2	NDUFS7	0.0074224	0.0138946	10.5878	1537	16	8	0.755584	TRUE	0.5
M2	SLC16A11	0.00744298	0.0138946	5.60532	1537	34	9	1.60562	TRUE	0.264706
M2	PSTPIP2	0.00745366	0.0138946	5.60532	1537	34	9	1.60562	FALSE	0.264706
M52	SLC25A15	0.00746915	0.0138946	83.0987	50	47	6	0.0722033	TRUE	0.12766
M2	SCAND1	0.00767176	0.0142094	6.51559	1537	26	8	1.22782	TRUE	0.307692
M2	FOLR2	0.00817768	0.0150809	5.88213	1537	54	15	2.5501	TRUE	0.277778
M2	STEAP4	0.00834531	0.0153237	6.19776	1537	41	12	1.93618	FALSE	0.292683
M2	AK088816	0.00852972	0.0155951	7.70024	1537	22	8	1.03893	FALSE	0.363636
M2	GAMT	0.00863254	0.0157157	6.27427	1537	27	8	1.27505	TRUE	0.296296
M2	LRWD1	0.00887195	0.0160828	6.77621	1537	25	8	1.1806	TRUE	0.32
M2	PPP1R16A	0.00894702	0.0161501	6.77621	1537	25	8	1.1806	TRUE	0.32
M2	AK020746	0.00904988	0.0162669	6.27427	1537	27	8	1.27505	FALSE	0.296296
M2	BOK	0.00980727	0.0175542	5.44517	1537	35	9	1.65284	TRUE	0.257143
M5	SOX4	0.0105764	0.0188516	6.76407	1013	38	8	1.18272	FALSE	0.210526
M2	GNMT	0.011243	0.0199563	7.05856	1537	45	15	2.12508	TRUE	0.333333
M2	MMT00082445	0.0120706	0.0213365	6.05019	1537	28	8	1.32227	FALSE	0.285714
M2	TAP1	0.0125315	0.0220595	5.46469	1537	31	8	1.46394	FALSE	0.258065
M2	MMT00076174	0.0132213	0.0231781	7.70024	1537	22	8	1.03893	FALSE	0.363636
M2	EFEMP2	0.0133683	0.0233397	6.25645	1537	44	13	2.07786	TRUE	0.295455
M2	TSPAN33	0.0134444	0.0233769	5.15084	1537	37	9	1.74729	TRUE	0.243243
M2	PRC1	0.0135401	0.0234476	6.77621	1537	25	8	1.1806	TRUE	0.32
M5	BEX1	0.0142766	0.0246229	7.13985	1013	36	8	1.12047	FALSE	0.222222
M2	CCDC99	0.0149133	0.0256171	7.36545	1537	23	8	1.08615	FALSE	0.347826
M2	SPC24	0.016552	0.0283179	5.64684	1537	30	8	1.41672	TRUE	0.266667
M2	RNASET2	0.0169346	0.0288565	6.51559	1537	26	8	1.22782	FALSE	0.307692
M5	UBD	0.0173493	0.0294454	6.11987	1013	63	12	1.96083	FALSE	0.190476
M5	CD8A	0.0181762	0.0307265	16.0647	1013	14	7	0.435739	TRUE	0.5
M2	ITGA6	0.0192539	0.0324195	7.05856	1537	24	8	1.13338	TRUE	0.333333
M2	HECTD1	0.0202436	0.0339518	5.64684	1537	30	8	1.41672	FALSE	0.266667
M2	U69488	0.022337	0.037316	5.13349	1537	33	8	1.55839	FALSE	0.242424
M2	ACOT1	0.0227762	0.037901	5.82331	1537	40	11	1.88896	TRUE	0.275
M2	METTL7B	0.0249833	0.041412	9.88198	1537	15	7	0.70836	TRUE	0.466667
M2	ACOT4	0.0256982	0.0424319	5.13349	1537	33	8	1.55839	TRUE	0.242424
M2	ITIH3	0.027097	0.0445688	5.74255	1537	59	16	2.78622	TRUE	0.271186
M2	ASS1	0.028761	0.0471238	5.29392	1537	32	8	1.51117	TRUE	0.25
M5	EFEMP2	0.0292602	0.047758	5.84169	1013	44	8	1.36947	FALSE	0.181818
M5	CPE	0.0297862	0.048431	13.2297	1013	17	7	0.529112	TRUE	0.411765
